# Supplementary material for: A CRISPR-Cas9 screen reveals genetic determinants of the cellular response to decitabine
Source: EMBO Rep. 2025 Feb 10;26(6):1528–65. doi: 10.1038/s44319-025-00385-w (PMC11933316; doi:10.1038/s44319-025-00385-w)
Supplement: Supplementary file 2 — Data Set EV1 [file 44319_2025_385_MOESM2_ESM.xlsx]

## Sheet: Sheet1
Dataset EV1: MAGeCK MLE analysis of the CRISPR-Cas9 knockout screens.

## Sheet: Day 2
Gene	β score_DMSO	β score_DAC	Diff	Hits	High-fidelity hits	Negative rank	Posotive rank
A1BG	-0.758769	-0.996005	-0.237236	no	no	3167	10258
A2M	-0.519102	0.0392683	0.55837	no	no	11384	2041
A4GALT	0.0905803	0.568477	0.477897	no	no	10806	2619
AAAS	-0.043736	-0.417197	-0.373461	no	no	2118	11307
AACS	0.228552	0.244853	0.0163009	no	no	5902	7523
AADAT	-0.490952	-0.0948146	0.396137	no	no	10142	3283
AAGAB	-0.452888	-0.448332	0.00455567	no	no	5749	7676
AAK1	0.00546386	-0.194506	-0.19997	no	no	3509	9916
AAMDC	-0.468666	-0.017058	0.451608	no	no	10612	2813
AAMP	0.642035	0.590052	-0.0519836	no	no	5057	8368
AAR2	0.236969	-0.11428	-0.35125	no	no	2255	11170
AARS1	-0.0531641	-0.065509	-0.0123449	no	no	5579	7846
AARS2	-1.33386	-0.609629	0.724235	no	no	12126	1299
AARSD1	0.262087	-0.107705	-0.369792	no	no	2138	11287
AASDH	-0.246911	0.301561	0.548472	no	no	11320	2105
AASDHPPT	-3.0577	-1.69536	1.36234	postive	no	13165	260
AASS	0.432529	0.254319	-0.17821	no	no	3717	9708
AATF	-0.209124	-1.59904	-1.38992	negative	no	171	13254
AATK	-0.133599	-0.14769	-0.0140912	no	no	5552	7873
ABAT	-0.0951715	-0.256311	-0.16114	no	no	3892	9533
ABCA1	0.339952	0.58129	0.241339	no	no	8533	4892
ABCA13	-0.343778	-0.00947661	0.334301	no	no	9537	3888
ABCA2	-1.49143	-0.283088	1.20834	no	no	13064	361
ABCA3	-0.233643	-0.137054	0.0965896	no	no	6809	6616
ABCA5	-0.372235	-0.0709027	0.301333	no	no	9208	4217
ABCA7	-0.278759	-0.679946	-0.401187	no	no	1943	11482
ABCB1	0.389745	0.551297	0.161552	no	no	7585	5840
ABCB10	-0.554988	-0.491225	0.0637631	no	no	6462	6963
ABCB4	-0.307361	-0.0879969	0.219365	no	no	8284	5141
ABCB6	0.184892	0.170192	-0.0146996	no	no	5542	7883
ABCB7	-1.7178	-1.18133	0.53647	no	no	11249	2176
ABCB8	1.11824	0.974516	-0.143726	no	no	4067	9358
ABCB9	-0.0695683	-0.634828	-0.56526	no	no	1158	12267
ABCC1	0.174092	-0.311806	-0.485899	no	no	1492	11933
ABCC10	0.160796	0.570931	0.410135	no	no	10286	3139
ABCC2	0.129281	-0.326161	-0.455442	no	no	1661	11764
ABCC4	-0.310015	-0.118655	0.191359	no	no	7958	5467
ABCC5	-0.161637	-0.236329	-0.0746918	no	no	4790	8635
ABCC6	0.043965	0.191827	0.147862	no	no	7415	6010
ABCC8	-0.784489	-0.159399	0.625091	no	no	11717	1708
ABCC9	0.365645	0.243255	-0.12239	no	no	4287	9138
ABCD1	0.0627234	-0.276904	-0.339628	no	no	2334	11091
ABCD2	0.284685	-0.347165	-0.63185	no	no	961	12464
ABCD3	0.521559	0.128341	-0.393218	no	no	1992	11433
ABCD4	-0.0116625	0.571274	0.582936	no	no	11507	1918
ABCE1	1.20568	2.95111	1.74543	postive	no	13299	126
ABCF1	1.52173	1.07346	-0.44827	no	no	1701	11724
ABCF2	-0.0332188	-0.130627	-0.0974081	no	no	4545	8880
ABCF3	-0.546638	-0.507976	0.0386613	no	no	6154	7271
ABCG1	-0.843945	-0.620958	0.222987	no	no	8331	5094
ABCG2	-0.229781	-0.347564	-0.117783	no	no	4329	9096
ABCG4	-0.171719	0.456237	0.627956	no	no	11731	1694
ABHD1	-0.294739	0.0290488	0.323787	no	no	9425	4000
ABHD10	0.122797	0.531977	0.40918	no	no	10273	3152
ABHD11	-2.07409	-0.973745	1.10034	no	no	12935	490
ABHD12	-0.360674	-1.0091	-0.64843	no	no	904	12521
ABHD13	0.123107	0.210205	0.0870986	no	no	6710	6715
ABHD14A	0.0130275	0.286778	0.273751	no	no	8884	4541
ABHD14B	-0.144412	-0.370794	-0.226382	no	no	3266	10159
ABHD15	-0.172794	-0.444651	-0.271857	no	no	2858	10567
ABHD16A	-0.0829256	-0.618418	-0.535493	no	no	1266	12159
ABHD17A	-1.11241	-0.691447	0.420958	no	no	10366	3059
ABHD17B	0.160417	-0.228909	-0.389326	no	no	2018	11407
ABHD17C	0.499581	0.399646	-0.099935	no	no	4513	8912
ABHD18	-0.93387	-0.0288319	0.905038	no	postive	12643	782
ABHD2	0.340929	0.315602	-0.0253277	no	no	5409	8016
ABHD3	-0.201421	0.924175	1.1256	no	no	12977	448
ABHD4	-0.358942	-0.115453	0.243489	no	no	8557	4868
ABHD5	-0.645917	-0.364972	0.280945	no	no	8966	4459
ABHD6	-0.606596	-0.823464	-0.216868	no	no	3347	10078
ABHD8	0.226854	0.448589	0.221734	no	no	8313	5112
ABI1	-0.247057	-0.22827	0.0187868	no	no	5935	7490
ABI2	-1.2142	-1.55986	-0.345661	no	no	2300	11125
ABITRAM	-0.0821129	-0.318056	-0.235943	no	no	3181	10244
ABL1	-0.0510082	0.128341	0.179349	no	no	7802	5623
ABL2	0.508741	0.114115	-0.394626	no	no	1986	11439
ABLIM1	0.676944	1.50181	0.824868	no	no	12445	980
ABR	-0.946492	-1.11133	-0.164834	no	no	3846	9579
ABRACL	-0.196353	-0.244297	-0.0479439	no	no	5101	8324
ABRAXAS1	-0.0546554	0.50732	0.561975	no	no	11407	2018
ABRAXAS2	-0.195495	-0.480979	-0.285484	no	no	2746	10679
ABT1	0.89938	1.52467	0.625291	no	no	11718	1707
ABTB1	-0.199542	-0.1852	0.0143418	no	no	5876	7549
ABTB2	-0.3063	-0.444907	-0.138607	no	no	4117	9308
ABTB3	-0.300603	-0.0504923	0.250111	no	no	8626	4799
ACAA1	-0.412422	0.423761	0.836183	no	no	12474	951
ACAA2	0.124886	0.392683	0.267797	no	no	8820	4605
ACACA	0.148942	0.399132	0.250191	no	no	8627	4798
ACACB	-0.0299067	0.0336377	0.0635445	no	no	6461	6964
ACAD10	0.939315	0.100322	-0.838993	no	no	521	12904
ACAD11	0.194007	-0.093656	-0.287663	no	no	2726	10699
ACAD8	-0.207057	-0.311121	-0.104064	no	no	4468	8957
ACAD9	-0.332998	0.59185	0.924848	no	no	12679	746
ACADL	-0.0785188	-0.085126	-0.00660723	no	no	5639	7786
ACADM	0.0816326	-0.0771639	-0.158796	no	no	3913	9512
ACADS	-0.185844	-0.407123	-0.221279	no	no	3305	10120
ACADSB	0.730423	1.37836	0.647933	no	no	11827	1598
ACADVL	-0.502709	0.113507	0.616216	no	no	11679	1746
ACAP1	-0.515136	-0.499358	0.0157784	no	no	5897	7528
ACAP2	0.448168	0.706801	0.258633	no	no	8714	4711
ACAP3	-0.337634	-0.772524	-0.43489	no	no	1761	11664
ACAT1	0.141608	0.204144	0.0625357	no	no	6452	6973
ACAT2	-0.439818	-0.297509	0.142309	no	no	7358	6067
ACBD3	-0.133286	0.0851288	0.218415	no	no	8274	5151
ACBD4	-0.109945	0.311578	0.421523	no	no	10373	3052
ACBD5	-0.222512	-0.0492252	0.173287	no	no	7725	5700
ACBD6	-0.381172	-0.528381	-0.147209	no	no	4031	9394
ACBD7	0.0725676	0.411261	0.338694	no	no	9581	3844
ACCS	-0.299207	-0.471048	-0.171841	no	no	3787	9638
ACD	0.213787	0.0580434	-0.155744	no	no	3943	9482
ACE	-1.2784	-1.28581	-0.00740658	no	no	5630	7795
ACER2	-0.531138	-1.06915	-0.538009	no	no	1256	12169
ACER3	0.317499	0.0406752	-0.276824	no	no	2823	10602
ACHE	-0.171858	0.0563112	0.228169	no	no	8399	5026
ACIN1	-0.222875	-0.735481	-0.512607	no	no	1367	12058
ACKR3	-0.252583	-0.36306	-0.110477	no	no	4409	9016
ACLY	-1.05462	-1.23273	-0.178103	no	postive	3720	9705
ACO1	-0.0655999	0.117534	0.183134	no	no	7844	5581
ACO2	-2.00796	-0.379241	1.62872	postive	no	13272	153
ACOT11	-0.155368	-0.146962	0.00840539	no	no	5805	7620
ACOT12	-0.615672	-0.330556	0.285117	no	no	9013	4412
ACOT13	0.2822	0.446877	0.164677	no	no	7619	5806
ACOT7	-0.281445	0.103216	0.384662	no	no	10034	3391
ACOT8	-0.0405161	0.348078	0.388594	no	no	10068	3357
ACOT9	0.321911	0.147285	-0.174627	no	no	3759	9666
ACOX1	0.217641	0.0371536	-0.180488	no	no	3692	9733
ACOX3	0.130848	-0.102902	-0.23375	no	no	3200	10225
ACP1	0.0561048	0.395194	0.339089	no	no	9585	3840
ACP2	-0.390751	-0.902999	-0.512249	no	no	1369	12056
ACP6	-0.509188	-0.184849	0.324339	no	no	9431	3994
ACSBG1	-0.772984	0.0179698	0.790953	no	no	12328	1097
ACSF2	-0.0482015	-0.459719	-0.411517	no	no	1888	11537
ACSF3	0.185741	0.169624	-0.0161165	no	no	5527	7898
ACSL1	-0.559233	0.421164	0.980396	no	no	12781	644
ACSL3	-0.664991	-1.23053	-0.565539	no	no	1154	12271
ACSL4	-0.25434	0.267889	0.522229	no	no	11163	2262
ACSL6	0.374777	0.284669	-0.0901072	no	no	4626	8799
ACSM3	0.337913	0.922063	0.584149	no	no	11513	1912
ACSS1	-1.09099	-0.640164	0.450821	no	no	10606	2819
ACSS2	0.570515	0.302303	-0.268212	no	no	2884	10541
ACSS3	0.332859	-0.147693	-0.480551	no	no	1531	11894
ACTA2	0.360199	0.256009	-0.10419	no	no	4466	8959
ACTB	-0.638935	-0.0832082	0.555727	no	no	11369	2056
ACTG1	-0.209557	-0.337462	-0.127905	no	no	4220	9205
ACTG2	0.00155331	0.215833	0.21428	no	no	8227	5198
ACTL6A	-2.92979	-1.95143	0.978364	no	postive	12772	653
ACTL8	-0.376145	-0.193799	0.182346	no	no	7832	5593
ACTMAP	0.114393	0.521846	0.407452	no	no	10254	3171
ACTN1	-0.667951	-0.200927	0.467024	no	no	10721	2704
ACTN2	0.14227	0.542507	0.400237	no	no	10176	3249
ACTN3	-0.255521	-0.0666505	0.188871	no	no	7924	5501
ACTN4	0.0719253	0.188745	0.116819	no	no	7052	6373
ACTR10	-1.72799	-1.88716	-0.159167	no	negative	3908	9517
ACTR1A	-1.30312	-0.376787	0.926329	no	postive	12684	741
ACTR1B	0.58783	1.08718	0.499354	no	no	10982	2443
ACTR2	-1.20889	-0.736851	0.472041	no	no	10762	2663
ACTR3	-0.319314	-0.0356611	0.283653	no	no	8992	4433
ACTR3B	-0.414796	0.00202474	0.41682	no	no	10337	3088
ACTR5	-0.543733	-0.428926	0.114807	no	no	7026	6399
ACTR6	-1.00843	-1.05282	-0.04439	no	no	5144	8281
ACTR8	-1.46406	-2.14554	-0.681485	no	no	825	12600
ACTRT3	-0.859529	-0.658343	0.201186	no	no	8080	5345
ACVR1	0.154842	-0.260189	-0.415032	no	no	1871	11554
ACVR1B	0.104262	-0.233421	-0.337682	no	no	2352	11073
ACVR1C	0.614248	0.750721	0.136472	no	no	7293	6132
ACVR2A	-0.234115	-0.119603	0.114513	no	no	7022	6403
ACVR2B	-0.387623	-0.0772552	0.310368	no	no	9304	4121
ACY1	0.0960819	-0.36834	-0.464422	no	no	1612	11813
ACYP1	-0.0834786	-0.141306	-0.0578273	no	no	4998	8427
ACYP2	-0.556831	-0.806141	-0.249311	no	no	3065	10360
ADA	0.610897	1.05334	0.442441	no	no	10539	2886
ADA2	-0.024201	0.331069	0.35527	no	no	9745	3680
ADAM10	0.359696	0.406295	0.0465993	no	no	6266	7159
ADAM11	-0.105485	-0.426044	-0.320559	no	no	2470	10955
ADAM12	0.3156	0.407209	0.0916088	no	no	6763	6662
ADAM15	-0.191979	0.123701	0.31568	no	no	9355	4070
ADAM17	-0.48397	-0.846523	-0.362553	no	no	2180	11245
ADAM19	0.744219	0.978254	0.234035	no	no	8461	4964
ADAM20	-0.345286	0.0723952	0.417681	no	no	10343	3082
ADAM21	-0.637902	-0.492823	0.145079	no	no	7385	6040
ADAM22	-1.0475	-0.678719	0.368784	no	no	9883	3542
ADAM23	-0.114111	0.573271	0.687383	no	no	11994	1431
ADAM32	0.532646	0.0475557	-0.485091	no	no	1496	11929
ADAM8	-0.277759	0.00704375	0.284803	no	no	9010	4415
ADAM9	-0.581015	-0.658372	-0.0773562	no	no	4767	8658
ADAMTS1	-0.542421	-0.231743	0.310678	no	no	9309	4116
ADAMTS10	-1.2743	-0.449416	0.82488	no	no	12446	979
ADAMTS12	-1.21883	-1.00511	0.213725	no	no	8220	5205
ADAMTS13	0.584422	0.442796	-0.141627	no	no	4088	9337
ADAMTS15	0.128125	0.466026	0.337901	no	no	9577	3848
ADAMTS17	-0.35911	-0.1783	0.18081	no	no	7812	5613
ADAMTS2	-0.0741901	-0.0258138	0.0483764	no	no	6291	7134
ADAMTS3	-0.0245574	0.0861277	0.110685	no	no	6973	6452
ADAMTS4	-0.252391	0.729945	0.982335	no	no	12784	641
ADAMTS6	-0.0433255	0.406838	0.450163	no	no	10598	2827
ADAMTS7	-0.0224818	-0.00479524	0.0176866	no	no	5922	7503
ADAMTS9	-0.239684	0.0199792	0.259663	no	no	8730	4695
ADAMTSL1	-0.0172193	-0.586056	-0.568837	no	no	1143	12282
ADAMTSL3	0.561467	0.401872	-0.159595	no	no	3903	9522
ADAMTSL4	-0.250187	-0.0284775	0.22171	no	no	8311	5114
ADAMTSL5	0.671973	0.0360435	-0.635929	no	no	945	12480
ADAP1	0.439259	0.907851	0.468591	no	no	10738	2687
ADAP2	-0.245431	-0.914786	-0.669354	no	no	845	12580
ADAR	-0.260587	0.16122	0.421807	no	no	10378	3047
ADARB1	-0.758797	-0.741874	0.0169231	no	no	5911	7514
ADAT1	-0.373017	0.150863	0.52388	no	no	11177	2248
ADAT2	-2.85774	-2.34157	0.51617	no	no	11114	2311
ADAT3	-4.36215	-3.95651	0.405646	no	no	10233	3192
ADCK1	0.0698782	0.431295	0.361417	no	no	9805	3620
ADCK2	0.171766	-0.0380697	-0.209836	no	no	3411	10014
ADCK5	-0.20608	0.122108	0.328188	no	no	9480	3945
ADCY1	0.221911	0.72789	0.505979	no	no	11036	2389
ADCY3	0.303172	0.133153	-0.17002	no	no	3804	9621
ADCY5	0.225447	-0.0662481	-0.291695	no	no	2684	10741
ADCY6	0.469783	0.477041	0.00725789	no	no	5792	7633
ADCY7	0.610981	-0.110062	-0.721043	no	no	743	12682
ADCY9	-0.0231412	0.137088	0.160229	no	no	7567	5858
ADD1	-0.141273	-0.088679	0.0525939	no	no	6337	7088
ADD2	0.096283	-0.229817	-0.326099	no	no	2429	10996
ADD3	-0.25222	-0.144659	0.107561	no	no	6939	6486
ADGRA2	-0.467186	0.0530693	0.520255	no	no	11146	2279
ADGRA3	-0.920688	-0.689421	0.231267	no	no	8441	4984
ADGRB1	-0.51522	-0.591479	-0.0762585	no	no	4778	8647
ADGRB2	-0.135431	0.440941	0.576371	no	no	11481	1944
ADGRB3	0.534126	0.242781	-0.291345	no	no	2688	10737
ADGRE2	-0.727128	-0.229611	0.497517	no	no	10969	2456
ADGRE5	0.0684233	0.453982	0.385559	no	no	10048	3377
ADGRG2	-0.202142	0.148566	0.350708	no	no	9700	3725
ADGRG6	0.070367	0.0706201	0.000253174	no	no	5710	7715
ADGRL1	-0.60453	-0.639308	-0.0347785	no	no	5279	8146
ADGRL2	-0.941605	0.200094	1.1417	no	no	12996	429
ADGRL3	-0.562444	-0.717017	-0.154573	no	no	3956	9469
ADGRV1	-0.284825	0.00286179	0.287686	no	no	9046	4379
ADH5	-0.724922	-0.749922	-0.0249997	no	no	5414	8011
ADHFE1	-0.470677	-0.563369	-0.0926917	no	no	4599	8826
ADI1	-0.238695	-0.151271	0.0874239	no	no	6715	6710
ADIPOR1	-1.12232	-1.76254	-0.640216	no	no	929	12496
ADIPOR2	0.787087	0.547644	-0.239442	no	no	3148	10277
ADISSP	-0.974782	-0.571159	0.403623	no	no	10212	3213
ADK	0.138117	0.290945	0.152828	no	no	7464	5961
ADM	0.205557	0.348221	0.142663	no	no	7365	6060
ADM2	-0.0824425	0.374419	0.456861	no	no	10649	2776
ADM5	0.0862768	-0.154393	-0.24067	no	no	3142	10283
ADNP	-0.110847	0.228818	0.339664	no	no	9593	3832
ADNP2	-0.580792	-0.294227	0.286565	no	no	9026	4399
ADO	1.1028	0.706772	-0.396026	no	no	1971	11454
ADORA1	-0.275101	-0.291687	-0.0165863	no	no	5522	7903
ADORA2A	-0.644632	0.0974087	0.742041	no	no	12191	1234
ADORA2B	0.173964	0.0519306	-0.122033	no	no	4290	9135
ADPGK	-0.524715	-0.334151	0.190564	no	no	7944	5481
ADPRH	-0.296833	-0.615793	-0.31896	no	no	2482	10943
ADPRHL1	-0.460037	0.199207	0.659244	no	no	11878	1547
ADPRM	-0.29647	0.0299706	0.326441	no	no	9460	3965
ADPRS	0.0626005	0.382324	0.319723	no	no	9386	4039
ADRA1A	0.00180516	0.231717	0.229912	no	no	8421	5004
ADRA1B	0.0176413	0.0515625	0.0339211	no	no	6106	7319
ADRA2B	0.211587	0.638852	0.427265	no	no	10420	3005
ADRA2C	0.166988	0.377044	0.210056	no	no	8180	5245
ADRB1	0.350145	0.196652	-0.153493	no	no	3963	9462
ADRB2	0.309735	0.521304	0.211568	no	no	8188	5237
ADRM1	0.404798	0.212086	-0.192712	no	no	3586	9839
ADSL	-1.31099	-4.01501	-2.70402	negative	no	39	13386
ADSS1	-0.213268	-0.088268	0.125	no	no	7147	6278
ADSS2	-0.937416	-1.57558	-0.638167	no	negative	936	12489
AEBP1	-0.757736	-0.433321	0.324415	no	no	9433	3992
AEBP2	0.0397174	0.631774	0.592057	no	no	11564	1861
AEN	0.108867	-0.00250738	-0.111374	no	no	4398	9027
AFAP1	0.490198	0.828001	0.337804	no	no	9575	3850
AFAP1L1	-0.346068	-0.706601	-0.360533	no	no	2194	11231
AFAP1L2	0.104114	-0.0582346	-0.162348	no	no	3875	9550
AFDN	-0.834227	-0.109132	0.725095	no	no	12130	1295
AFF1	0.0726933	0.101698	0.0290048	no	no	6056	7369
AFF2	0.293985	0.328644	0.034659	no	no	6117	7308
AFF3	0.65921	0.454667	-0.204543	no	no	3457	9968
AFF4	-0.346375	-0.720071	-0.373696	no	no	2115	11310
AFG1L	-0.233177	-0.033906	0.199271	no	no	8057	5368
AFG3L2	-0.218018	1.15385	1.37187	postive	no	13171	254
AFMID	-0.273188	0.435033	0.708221	no	no	12065	1360
AFTPH	-0.67295	-0.562598	0.110352	no	no	6971	6454
AGA	0.179234	-0.0521332	-0.231367	no	no	3219	10206
AGAP1	-0.311327	0.114026	0.425354	no	no	10403	3022
AGAP2	-0.707496	-1.18244	-0.474948	no	no	1556	11869
AGAP3	-0.573447	-0.436489	0.136959	no	no	7301	6124
AGAP4	-2.93845	-1.84393	1.09452	no	postive	12930	495
AGAP5	-1.11079	-1.66322	-0.552438	no	no	1208	12217
AGAP6	-0.0883155	0.0642333	0.152549	no	no	7460	5965
AGAP9	1.84428	0.73063	-1.11365	negative	no	289	13136
AGBL3	-0.209864	-0.458663	-0.248799	no	no	3071	10354
AGBL5	-0.0151642	0.33184	0.347004	no	no	9669	3756
AGER	-0.42214	-0.571873	-0.149733	no	no	4000	9425
AGFG1	-0.530189	-0.702577	-0.172388	no	no	3784	9641
AGFG2	0.375363	0.457122	0.0817586	no	no	6651	6774
AGGF1	-0.789824	0.225236	1.01506	no	no	12839	586
AGK	-1.3547	-1.58968	-0.234983	no	no	3191	10234
AGL	0.883713	1.17736	0.293651	no	no	9114	4311
AGO1	0.564734	0.0394937	-0.52524	no	no	1311	12114
AGO2	-0.971654	0.450558	1.42221	postive	postive	13194	231
AGO3	0.0945599	-0.258406	-0.352966	no	no	2238	11187
AGO4	0.231744	0.378414	0.14667	no	no	7401	6024
AGPAT1	-0.316801	0.24715	0.563951	no	no	11420	2005
AGPAT2	-0.575849	-0.489284	0.086565	no	no	6699	6726
AGPAT3	-0.280468	0.171956	0.452424	no	no	10617	2808
AGPAT4	0.0844085	-0.0902657	-0.174674	no	no	3758	9667
AGPAT5	-1.02499	-0.0354784	0.989516	no	postive	12797	628
AGPS	0.318951	-0.0736337	-0.392585	no	no	1997	11428
AGRN	-0.123791	0.437117	0.560907	no	no	11404	2021
AGTPBP1	0.158252	0.207902	0.0496498	no	no	6305	7120
AGTR1	0.269295	0.462059	0.192764	no	no	7975	5450
AGTRAP	-0.564846	-0.905425	-0.340579	no	no	2327	11098
AHCTF1	-2.05731	-0.234833	1.82247	postive	no	13313	112
AHCY	-0.85816	0.0720213	0.930182	no	no	12696	729
AHCYL1	-1.37494	0.124095	1.49904	postive	no	13227	198
AHCYL2	-0.911109	-0.39508	0.516029	no	no	11112	2313
AHDC1	-0.641952	-0.573271	0.0686802	no	no	6504	6921
AHI1	-0.118806	-0.151211	-0.0324056	no	no	5312	8113
AHNAK	-0.282227	0.0678291	0.350057	no	no	9696	3729
AHNAK2	-1.5515	-0.602437	0.94906	no	no	12732	693
AHR	0.21679	0.538854	0.322065	no	no	9412	4013
AHRR	0.20849	0.0592335	-0.149256	no	no	4003	9422
AHSA1	0.431049	0.845153	0.414104	no	no	10318	3107
AHSA2P	1.09791	1.23321	0.135301	no	no	7276	6149
AIDA	-0.116228	0.25366	0.369888	no	no	9890	3535
AIF1L	-0.639494	-0.0747153	0.564779	no	no	11423	2002
AIFM1	-1.8399	-2.02414	-0.184247	no	no	3663	9762
AIFM2	0.385556	-0.522987	-0.908544	no	no	440	12985
AIFM3	-0.0833389	-0.320453	-0.237114	no	no	3172	10253
AIG1	0.136953	0.212206	0.0752531	no	no	6575	6850
AIMP1	-0.413232	-0.435575	-0.0223438	no	no	5447	7978
AIMP2	0.2354	0.266656	0.0312563	no	no	6085	7340
AIP	0.277728	0.252125	-0.0256038	no	no	5403	8022
AJM1	-1.06013	-1.64005	-0.579924	no	no	1114	12311
AJUBA	0.0731261	-0.0151137	-0.0882398	no	no	4645	8780
AK1	0.0213042	0.141186	0.119882	no	no	7088	6337
AK2	2.29021	1.57387	-0.716344	no	postive	753	12672
AK3	-0.0198738	0.0567878	0.0766615	no	no	6591	6834
AK4	0.52519	-0.11125	-0.63644	no	no	940	12485
AK5	-0.409126	-0.0990069	0.31012	no	no	9300	4125
AK6	-0.241946	-0.587854	-0.345908	no	postive	2298	11127
AK7	0.473079	0.608887	0.135808	no	no	7284	6141
AK8	0.406529	0.440427	0.0338977	no	no	6105	7320
AK9	-0.425408	0.12928	0.554688	no	no	11362	2063
AKAP1	0.893236	0.789732	-0.103504	no	no	4473	8952
AKAP10	-0.163843	-0.198878	-0.0350352	no	no	5277	8148
AKAP11	-0.272668	-0.481065	-0.208397	no	no	3428	9997
AKAP12	-0.301301	0.472589	0.773891	no	no	12269	1156
AKAP13	-0.508015	-0.710739	-0.202724	no	no	3472	9953
AKAP17A	-0.296833	0.187184	0.484017	no	no	10847	2578
AKAP3	-0.0159744	0.142239	0.158213	no	no	7536	5889
AKAP5	-0.0717549	0.239554	0.311309	no	no	9313	4112
AKAP6	0.213067	-0.104172	-0.317239	no	no	2491	10934
AKAP7	-0.495839	-0.285226	0.210613	no	no	8185	5240
AKAP8	-0.109668	-0.176371	-0.0667023	no	no	4886	8539
AKAP8L	0.120593	0.167612	0.0470191	no	no	6270	7155
AKAP9	-0.691605	-1.04306	-0.351459	no	no	2249	11176
AKIP1	-0.391896	-0.675066	-0.283171	no	no	2764	10661
AKIRIN1	0.766588	0.731144	-0.035445	no	no	5270	8155
AKIRIN2	1.33643	1.05942	-0.277017	no	no	2821	10604
AKNA	-0.112966	0.00247299	0.115439	no	no	7032	6393
AKNAD1	0.690544	0.0350475	-0.655496	no	no	880	12545
AKR1A1	-0.0252994	-0.0572872	-0.0319878	no	no	5319	8106
AKR1B1	-0.120663	0.357553	0.478216	no	no	10807	2618
AKR1C1	-0.163349	0.0325761	0.195925	no	no	8011	5414
AKR1C3	-0.241871	-0.441511	-0.199641	no	no	3513	9912
AKR7A2	-0.753044	-0.793042	-0.0399984	no	no	5201	8224
AKR7A3	0.274386	0.0177621	-0.256624	no	no	3000	10425
AKT1	0.0562305	0.15715	0.10092	no	no	6857	6568
AKT1S1	-0.437584	-0.139031	0.298552	no	no	9167	4258
AKT2	-0.0209085	-0.0155923	0.00531615	no	no	5761	7664
AKT3	-0.742935	-0.231623	0.511312	no	no	11078	2347
AKTIP	-0.832132	-0.472218	0.359914	no	no	9789	3636
ALAD	-0.881786	-0.086864	0.794922	no	no	12341	1084
ALAS1	-0.444677	0.171936	0.616613	no	no	11681	1744
ALCAM	0.1161	0.595959	0.479859	no	no	10820	2605
ALDH16A1	0.110285	-0.299535	-0.40982	no	no	1898	11527
ALDH18A1	-0.511087	-0.326246	0.184841	no	no	7864	5561
ALDH1A2	-0.871146	-0.0267772	0.844369	no	no	12500	925
ALDH1A3	-0.449257	-0.077766	0.371491	no	no	9909	3516
ALDH1B1	0.28044	0.0737051	-0.206735	no	no	3440	9985
ALDH1L1	-0.704228	-0.725293	-0.0210651	no	no	5462	7963
ALDH1L2	-0.649743	-0.996604	-0.346861	no	no	2292	11133
ALDH2	0.29256	-0.190074	-0.482635	no	no	1516	11909
ALDH3A1	-0.226648	0.299678	0.526325	no	no	11197	2228
ALDH3A2	0.186391	0.0849605	-0.101431	no	no	4493	8932
ALDH3B1	0.673453	-0.128763	-0.802216	no	no	578	12847
ALDH4A1	0.0424514	0.492823	0.450371	no	no	10600	2825
ALDH5A1	0.101986	0.268026	0.16604	no	no	7641	5784
ALDH6A1	0.0104756	0.551069	0.540593	no	no	11272	2153
ALDH7A1	0.361456	0.306898	-0.0545579	no	no	5033	8392
ALDH8A1	0.424095	1.1057	0.68161	no	no	11968	1457
ALDH9A1	-0.694845	-0.597472	0.0973732	no	no	6821	6604
ALDOA	1.60112	0.423161	-1.17796	negative	no	251	13174
ALDOC	-0.19623	-0.116506	0.0797235	no	no	6628	6797
ALG1	-1.88558	-2.90003	-1.01445	no	no	345	13080
ALG10	0.250994	-0.101992	-0.352986	no	no	2237	11188
ALG10B	-1.24492	-0.859964	0.384953	no	no	10039	3386
ALG11	-2.28734	-0.545932	1.74141	postive	no	13298	127
ALG12	-0.287952	-0.808339	-0.520386	no	no	1336	12089
ALG13	-0.211855	-0.277309	-0.0654545	no	no	4902	8523
ALG14	-1.76634	-1.79801	-0.0316709	no	no	5323	8102
ALG2	-0.684763	-0.796952	-0.112189	no	no	4387	9038
ALG3	-0.377569	-0.402785	-0.0252161	no	no	5410	8015
ALG5	-0.490505	-0.526954	-0.0364492	no	no	5260	8165
ALG6	-0.641365	-1.07494	-0.433576	no	no	1769	11656
ALG8	-0.988327	-1.12274	-0.134415	no	no	4160	9265
ALG9	-0.751787	-0.307383	0.444405	no	no	10554	2871
ALKAL1	-0.0781138	-0.323193	-0.245079	no	no	3100	10325
ALKBH1	-1.14533	-0.837191	0.30814	no	no	9281	4144
ALKBH2	0.117278	0.592963	0.475684	no	no	10791	2634
ALKBH3	-0.968638	0.0252379	0.993876	no	no	12807	618
ALKBH4	0.25811	0.0648069	-0.193303	no	no	3578	9847
ALKBH5	-0.580122	-0.566765	0.0133571	no	no	5864	7561
ALKBH6	0.298313	0.5491	0.250786	no	no	8632	4793
ALKBH7	0.409322	-0.0853514	-0.494673	no	no	1454	11971
ALKBH8	-0.270984	0.483605	0.754589	no	no	12220	1205
ALMS1	-0.562165	-0.457807	0.104358	no	no	6899	6526
ALOX12B	-0.180267	-0.408436	-0.228169	no	no	3255	10170
ALOX5	-0.75444	-0.864302	-0.109861	no	no	4413	9012
ALOXE3	0.124838	-0.481407	-0.606246	no	no	1035	12390
ALPG	-0.322609	-0.645358	-0.322749	no	no	2453	10972
ALPK1	-0.0909238	0.107254	0.198178	no	no	8040	5385
ALPK3	0.267485	0.21367	-0.0538152	no	no	5037	8388
ALPL	-0.0836154	-0.0303131	0.0533023	no	no	6340	7085
ALS2	-0.295604	0.631831	0.927436	no	no	12688	737
ALS2CL	1.16147	-0.237245	-1.39872	negative	no	168	13257
ALX1	0.429904	0.977712	0.547808	no	no	11315	2110
ALX4	0.472744	-0.00308924	-0.475833	no	no	1554	11871
ALYREF	-0.900776	-1.68774	-0.786961	no	no	603	12822
AMACR	0.886422	0.732399	-0.154023	no	no	3958	9467
AMBN	-1.11972	-0.906681	0.213041	no	no	8214	5211
AMBRA1	0.124595	0.208116	0.0835211	no	no	6672	6753
AMD1	-0.576519	0.0173794	0.593899	no	no	11570	1855
AMDHD1	-0.172515	-0.526412	-0.353897	no	no	2232	11193
AMDHD2	-0.286081	0.274082	0.560163	no	no	11399	2026
AMER1	1.48732	1.74581	0.258491	no	no	8710	4715
AMER2	-0.580764	-0.184421	0.396343	no	no	10143	3282
AMFR	-0.261844	0.171376	0.43322	no	no	10463	2962
AMH	-0.389354	-0.17594	0.213415	no	no	8218	5207
AMIGO1	-0.489053	-0.16193	0.327122	no	no	9470	3955
AMIGO2	0.490198	0.427728	-0.0624702	no	no	4935	8490
AMMECR1	0.795744	0.1339	-0.661844	no	no	861	12564
AMMECR1L	-0.145012	-0.339659	-0.194647	no	no	3561	9864
AMN1	-0.046026	0.457807	0.503833	no	no	11019	2406
AMOT	-0.422196	-0.879798	-0.457602	no	no	1647	11778
AMOTL1	-0.386673	-0.288662	0.0980115	no	no	6826	6599
AMOTL2	-0.0559233	0.0916098	0.147533	no	no	7413	6012
AMPD2	0.399939	0.2589	-0.141039	no	no	4093	9332
AMPD3	-0.190795	-0.282832	-0.0920362	no	no	4602	8823
AMPH	0.296805	0.262906	-0.0338989	no	no	5293	8132
AMT	-0.684037	-0.427071	0.256966	no	no	8690	4735
AMY2B	-0.312416	-0.0939642	0.218452	no	no	8276	5149
AMZ1	0.111615	-0.269384	-0.380999	no	no	2066	11359
AMZ2	-0.224559	-0.237273	-0.0127147	no	no	5571	7854
ANAPC1	0.923844	0.809851	-0.113993	no	no	4372	9053
ANAPC10	0.118772	0.415171	0.296398	no	no	9142	4283
ANAPC11	-3.80669	-3.12434	0.682351	no	no	11973	1452
ANAPC13	-0.444398	1.41266	1.85706	postive	no	13321	104
ANAPC15	-0.590538	0.11337	0.703908	no	no	12050	1375
ANAPC16	-0.729586	-0.522502	0.207083	no	no	8148	5277
ANAPC2	-0.513265	-0.874319	-0.361053	no	no	2191	11234
ANAPC4	-0.445766	0.0728004	0.518567	no	no	11138	2287
ANAPC5	-0.259392	-1.12417	-0.864777	no	no	481	12944
ANAPC7	0.0661779	0.366057	0.299879	no	no	9180	4245
ANG	-0.568784	-0.356383	0.212401	no	no	8205	5220
ANGEL1	0.0132831	0.550327	0.537044	no	no	11254	2171
ANGEL2	-0.264335	-0.298251	-0.0339158	no	no	5292	8133
ANGPT1	0.364109	0.42105	0.056941	no	no	6388	7037
ANGPTL2	-0.48693	-0.496732	-0.0098021	no	no	5601	7824
ANGPTL4	-0.0112277	-0.028314	-0.0170863	no	no	5513	7912
ANK1	0.138759	-0.100097	-0.238857	no	no	3152	10273
ANK2	-0.235026	-0.48195	-0.246924	no	no	3088	10337
ANK3	0.216175	-0.0790674	-0.295243	no	no	2653	10772
ANKAR	0.25904	0.23985	-0.0191894	no	no	5488	7937
ANKDD1A	-1.01879	-1.07845	-0.0596563	no	no	4970	8455
ANKDD1B	0.0712634	-0.302845	-0.374109	no	no	2114	11311
ANKEF1	0.967521	0.580206	-0.387315	no	no	2027	11398
ANKFY1	-0.085816	-0.329814	-0.243998	no	no	3109	10316
ANKH	-0.477854	-0.38552	0.0923343	no	no	6769	6656
ANKHD1	0.15868	-0.0336748	-0.192354	no	no	3589	9836
ANKHD1-EIF4EBP3	0.0295884	0.43626	0.406672	no	no	10247	3178
ANKIB1	0.156917	0.26935	0.112433	no	no	6992	6433
ANKLE1	-0.360283	-0.368197	-0.00791464	no	no	5621	7804
ANKLE2	1.94155	1.81119	-0.130357	no	no	4199	9226
ANKMY1	-0.249665	-0.184407	0.065258	no	no	6476	6949
ANKMY2	0.0211883	0.0335379	0.0123496	no	no	5850	7575
ANKRA2	-0.149274	-0.219235	-0.0699607	no	no	4853	8572
ANKRD1	-0.262952	0.229143	0.492095	no	no	10911	2514
ANKRD10	-0.355312	-0.00245104	0.352861	no	no	9718	3707
ANKRD11	-0.915382	-0.459633	0.455749	no	no	10645	2780
ANKRD12	0.17197	-0.24969	-0.42166	no	no	1832	11593
ANKRD13A	-0.118236	-0.890871	-0.772635	no	no	638	12787
ANKRD13B	-0.366231	0.0673725	0.433604	no	no	10468	2957
ANKRD13C	0.116041	-0.0317656	-0.147807	no	no	4018	9407
ANKRD13D	-0.743326	-0.484033	0.259293	no	no	8726	4699
ANKRD16	-0.0751815	0.194258	0.26944	no	no	8840	4585
ANKRD17	0.0300659	-0.641962	-0.672028	no	no	837	12588
ANKRD18A	-0.00596347	0.579607	0.58557	no	no	11522	1903
ANKRD18B	0.92161	1.24851	0.326899	no	no	9464	3961
ANKRD20A1	-1.27298	-1.02677	0.246215	no	no	8585	4840
ANKRD23	-1.03882	-0.496133	0.542685	no	no	11280	2145
ANKRD24	0.409685	-0.0989013	-0.508586	no	no	1386	12039
ANKRD26	0.288874	0.350247	0.0613729	no	no	6437	6988
ANKRD27	-0.320934	-0.33575	-0.0148157	no	no	5538	7887
ANKRD28	-1.32563	-1.13376	0.191868	no	no	7965	5460
ANKRD31	-0.254748	0.149325	0.404073	no	no	10220	3205
ANKRD33B	0.351849	1.04178	0.689931	no	no	12001	1424
ANKRD34A	0.916024	0.847521	-0.0685029	no	no	4870	8555
ANKRD34B	-1.07638	-0.591707	0.484673	no	no	10854	2571
ANKRD36	0.0131406	-0.108011	-0.121151	no	no	4296	9129
ANKRD36B	0.23974	0.378043	0.138303	no	no	7318	6107
ANKRD37	-0.0771727	-0.155252	-0.0780797	no	no	4759	8666
ANKRD39	-1.07015	-1.18635	-0.116201	no	no	4350	9075
ANKRD40	-0.25658	-0.232242	0.0243373	no	no	6001	7424
ANKRD42	0.047171	-0.132622	-0.179793	no	no	3701	9724
ANKRD44	-0.1412	0.273962	0.415162	no	no	10327	3098
ANKRD46	-1.01826	-0.85945	0.158814	no	no	7546	5879
ANKRD49	-1.29706	0.0493593	1.34642	postive	postive	13156	269
ANKRD50	-0.185227	-0.0596672	0.12556	no	no	7155	6270
ANKRD52	-1.0444	0.0653178	1.10972	no	postive	12953	472
ANKRD54	0.454703	0.720955	0.266253	no	no	8801	4624
ANKRD6	-0.611288	-0.643589	-0.032301	no	no	5314	8111
ANKRD61	0.0754999	0.174053	0.0985534	no	no	6834	6591
ANKRD63	-0.344001	-0.387318	-0.0433164	no	no	5161	8264
ANKRD65	-0.856205	0.0482264	0.904432	no	no	12642	783
ANKRD9	-0.310238	-0.238923	0.071315	no	no	6536	6889
ANKS1A	0.0171255	0.23545	0.218324	no	no	8273	5152
ANKS1B	-0.231691	0.102486	0.334177	no	no	9536	3889
ANKS3	0.106954	0.160575	0.053621	no	no	6344	7081
ANKS6	-0.0795967	-0.571159	-0.491563	no	no	1469	11956
ANKUB1	0.897509	0.773893	-0.123615	no	no	4266	9159
ANKZF1	-0.513963	-0.433378	0.0805853	no	no	6640	6785
ANLN	-0.0792113	0.577523	0.656735	no	no	11868	1557
ANO10	0.781222	0.67675	-0.104472	no	no	4458	8967
ANO4	-0.0846459	-0.170769	-0.0861226	no	no	4669	8756
ANO5	-0.386478	-0.45872	-0.0722419	no	no	4827	8598
ANO6	0.394716	1.0762	0.68148	no	no	11967	1458
ANO7	-0.0220426	0.0339288	0.0559714	no	no	6370	7055
ANO8	-0.0574872	-0.141546	-0.0840585	no	no	4692	8733
ANO9	-0.00504384	-0.136965	-0.131921	no	no	4188	9237
ANP32A	0.492125	0.660255	0.16813	no	no	7665	5760
ANP32B	-0.300296	-0.767273	-0.466977	no	no	1600	11825
ANP32E	0.0588891	0.245161	0.186272	no	no	7887	5538
ANPEP	0.324508	-0.00829086	-0.332799	no	no	2381	11044
ANTKMT	1.02862	0.85751	-0.171115	no	no	3795	9630
ANTXR1	0.499805	0.192552	-0.307253	no	no	2562	10863
ANTXR2	0.0300436	-0.122305	-0.152349	no	no	3976	9449
ANXA1	0.436467	0.65215	0.215684	no	no	8245	5180
ANXA11	1.00824	0.232493	-0.775745	no	no	633	12792
ANXA2	-0.572889	-0.0853543	0.487534	no	no	10879	2546
ANXA2R	-0.620727	-0.221369	0.399358	no	no	10165	3260
ANXA4	-0.610674	-0.509689	0.100985	no	no	6861	6564
ANXA5	-0.657758	-0.0160215	0.641737	no	no	11790	1635
ANXA6	-0.545102	-1.14991	-0.604808	no	no	1037	12388
ANXA7	-0.122601	0.424417	0.547018	no	no	11308	2117
AOC2	-0.425017	-0.678491	-0.253474	no	no	3024	10401
AOC3	0.130826	0.259065	0.12824	no	no	7191	6234
AOPEP	0.0514466	0.346166	0.294719	no	no	9124	4301
AP1AR	0.706323	1.16172	0.455402	no	no	10641	2784
AP1B1	-0.688114	-0.337376	0.350738	no	no	9701	3724
AP1G1	0.000871761	0.127511	0.126639	no	no	7169	6256
AP1G2	-0.186003	0.168525	0.354529	no	no	9737	3688
AP1M1	0.0327078	-0.473759	-0.506467	no	no	1394	12031
AP1M2	0.747933	0.0939728	-0.653961	no	no	883	12542
AP1S1	0.822582	-0.242756	-1.06534	no	no	314	13111
AP1S2	-0.884328	-0.698239	0.186088	no	no	7883	5542
AP1S3	-0.308311	-0.0869981	0.221313	no	no	8305	5120
AP2A1	-0.0143862	0.415313	0.4297	no	no	10436	2989
AP2A2	-0.125667	0.661825	0.787492	no	no	12316	1109
AP2B1	0.0614388	0.295768	0.234329	no	no	8465	4960
AP2M1	0.205812	0.547844	0.342032	no	no	9623	3802
AP2S1	0.233305	0.642733	0.409427	no	no	10276	3149
AP3B1	-1.407	-1.37582	0.0311871	no	no	6084	7341
AP3B2	-0.359975	-0.435204	-0.0752291	no	no	4785	8640
AP3D1	-0.354949	-0.412717	-0.0577679	no	no	5000	8425
AP3M1	-0.272241	-0.0209049	0.251336	no	no	8636	4789
AP3M2	-0.242706	-0.0062932	0.236412	no	no	8492	4933
AP3S1	0.270702	-0.15259	-0.423292	no	no	1820	11605
AP3S2	0.00649157	0.969236	0.962744	no	no	12748	677
AP4B1	1.49684	1.40082	-0.0960281	no	no	4557	8868
AP4E1	-0.240321	-0.254927	-0.0146065	no	no	5543	7882
AP4M1	0.0560126	0.974316	0.918303	no	no	12666	759
AP4S1	-0.643571	-0.422305	0.221266	no	no	8304	5121
AP5B1	-0.419739	-0.395679	0.0240593	no	no	5995	7430
AP5M1	-0.11734	0.399132	0.516472	no	no	11116	2309
AP5S1	-0.0146085	0.392854	0.407463	no	no	10255	3170
AP5Z1	0.159054	0.193251	0.0341969	no	no	6109	7316
APAF1	0.150916	0.785794	0.634878	no	no	11768	1657
APBA1	-0.0958194	-0.177532	-0.0817127	no	no	4718	8707
APBA2	0.0533317	-0.0691162	-0.122448	no	no	4283	9142
APBA3	-0.249531	0.140698	0.390229	no	no	10084	3341
APBB1	-0.0814343	-0.351217	-0.269783	no	no	2874	10551
APBB2	0.00414237	0.070526	0.0663836	no	no	6485	6940
APC	-0.277148	-0.120499	0.156649	no	no	7511	5914
APC2	0.162958	0.186624	0.0236662	no	no	5990	7435
APCDD1	-0.107398	-0.5368	-0.429402	no	no	1785	11640
APEH	-0.517901	-0.799492	-0.281591	no	no	2776	10649
APELA	-0.735534	-0.1876	0.547934	no	no	11318	2107
APEX1	-1.06557	-3.0099	-1.94433	negative	no	79	13346
APEX2	-0.109207	-2.96281	-2.85361	negative	negative	31	13394
APH1A	-0.323866	-1.14469	-0.820821	no	no	549	12876
APH1B	-0.133518	-0.32071	-0.187192	no	no	3631	9794
API5	0.00353804	-0.0192355	-0.0227735	no	no	5440	7985
APIP	-0.0131666	0.0661653	0.079332	no	no	6622	6803
APLF	-0.00277407	0.600925	0.603699	no	no	11616	1809
APLN	-0.224953	-0.146391	0.0785612	no	no	6613	6812
APLP1	0.188391	-0.0491396	-0.23753	no	no	3165	10260
APLP2	0.207322	0.536743	0.32942	no	no	9493	3932
APMAP	-0.213134	0.194869	0.408003	no	no	10263	3162
APOBEC3B	-0.25701	-0.299535	-0.0425252	no	no	5170	8255
APOBEC3C	0.770079	0.578237	-0.191842	no	no	3598	9827
APOBEC3D	-0.368689	0.0335664	0.402255	no	no	10197	3228
APOBEC3F	-0.689204	-0.300248	0.388955	no	no	10072	3353
APOBEC3G	0.0568728	0.19982	0.142947	no	no	7368	6057
APOBEC3H	0.0990952	0.24646	0.147365	no	no	7411	6014
APOC1	-0.462327	-0.949288	-0.486961	no	no	1487	11938
APOE	0.512064	0.514512	0.00244723	no	no	5727	7698
APOL2	-0.342856	-0.161985	0.180872	no	no	7814	5611
APOLD1	0.0636031	0.0487343	-0.0148688	no	no	5537	7888
APOM	-0.214583	-0.553095	-0.338512	no	no	2346	11079
APOO	0.0841181	0.0434605	-0.0406576	no	no	5193	8232
APOOL	-0.281976	0.180337	0.462313	no	no	10691	2734
APP	-0.391644	-0.489883	-0.098239	no	no	4536	8889
APPBP2	-0.531809	-0.641934	-0.110125	no	no	4411	9014
APPL1	0.0358104	0.428013	0.392202	no	no	10099	3326
APPL2	-0.618633	-0.599355	0.0192777	no	no	5944	7481
APRG1	-0.799235	-0.477355	0.32188	no	no	9409	4016
APRT	-0.275279	-0.104147	0.171133	no	no	7696	5729
APTX	-0.674235	-0.507919	0.166316	no	no	7644	5781
AQP1	0.135629	0.141683	0.00605369	no	no	5771	7654
AQP11	0.125436	-0.819583	-0.945018	no	no	401	13024
AQP3	-0.156797	-0.0194495	0.137348	no	no	7307	6118
AQP4	0.485031	0.830969	0.345938	no	no	9654	3771
AQP5	0.0392817	0.838161	0.798879	no	no	12355	1070
AQP6	0.101673	0.288662	0.186989	no	no	7895	5530
AQR	-0.327357	1.75366	2.08102	postive	no	13351	74
AR	-0.236472	-0.0985731	0.137899	no	no	7312	6113
ARAF	-1.00603	-0.685254	0.320778	no	no	9391	4034
ARAP1	0.282926	0.453726	0.1708	no	no	7692	5733
ARAP2	-0.475704	-0.936874	-0.46117	no	no	1626	11799
ARAP3	0.23752	0.26846	0.0309403	no	no	6079	7346
ARC	-0.183842	-0.0302132	0.153628	no	no	7475	5950
ARCN1	-0.665466	-0.176482	0.488984	no	no	10892	2533
AREG	0.0705624	0.564425	0.493862	no	no	10930	2495
AREL1	-0.204357	-0.889558	-0.685201	no	no	817	12608
ARF1	-0.0789097	-0.178365	-0.0994556	no	no	4519	8906
ARF3	0.473609	0.0881082	-0.385501	no	no	2040	11385
ARF4	-1.53446	-1.54422	-0.00975806	no	no	5602	7823
ARF5	0.0848274	0.552125	0.467297	no	no	10725	2700
ARF6	1.05004	1.05679	0.00674593	no	no	5785	7640
ARFGAP1	1.36444	1.12962	-0.234824	no	no	3193	10232
ARFGAP2	0.105125	-0.0409321	-0.146057	no	no	4046	9379
ARFGAP3	0.00657702	-0.129591	-0.136168	no	no	4144	9281
ARFGEF1	-0.607574	-0.137727	0.469846	no	no	10749	2676
ARFGEF2	0.0996816	0.239519	0.139838	no	no	7331	6094
ARFGEF3	-0.676804	-0.226649	0.450155	no	no	10597	2828
ARFIP1	0.31842	-0.0275894	-0.34601	no	no	2296	11129
ARFIP2	-0.898598	-0.633458	0.26514	no	no	8786	4639
ARFRP1	-2.53139	-1.54502	0.986371	no	no	12788	637
ARG2	-0.309819	-0.0979767	0.211842	no	no	8195	5230
ARGLU1	1.13075	-0.886647	-2.0174	negative	negative	74	13351
ARHGAP1	-0.280384	0.306955	0.587339	no	no	11536	1889
ARHGAP10	-0.324816	-0.416284	-0.0914681	no	no	4610	8815
ARHGAP11A	0.145292	0.0780143	-0.0672772	no	no	4881	8544
ARHGAP11B	-0.602491	-0.951828	-0.349337	no	no	2270	11155
ARHGAP12	0.6188	0.552496	-0.0663046	no	no	4892	8533
ARHGAP17	-0.0310405	-0.0544334	-0.0233928	no	no	5434	7991
ARHGAP18	-0.0886953	0.461031	0.549727	no	no	11326	2099
ARHGAP19	0.890611	1.19012	0.299509	no	no	9177	4248
ARHGAP20	-0.431412	-0.273388	0.158024	no	no	7531	5894
ARHGAP21	0.0414879	-0.189273	-0.230761	no	no	3226	10199
ARHGAP22	-0.790187	-1.0853	-0.295114	no	no	2655	10770
ARHGAP23	1.5186	0.829628	-0.688971	no	no	811	12614
ARHGAP24	-0.0204798	0.223241	0.243721	no	no	8560	4865
ARHGAP26	0.465399	-0.126184	-0.591582	no	no	1079	12346
ARHGAP27	-0.266077	-0.825604	-0.559527	no	no	1181	12244
ARHGAP29	-0.962215	-0.916469	0.0457459	no	no	6250	7175
ARHGAP31	-0.355088	-0.401216	-0.0461275	no	no	5123	8302
ARHGAP32	-0.0231499	0.726663	0.749813	no	no	12207	1218
ARHGAP33	-1.17415	-0.96233	0.211821	no	no	8194	5231
ARHGAP35	0.335512	0.639166	0.303654	no	no	9233	4192
ARHGAP36	0.0867544	-0.0417368	-0.128491	no	no	4211	9214
ARHGAP4	-0.247763	0.414714	0.662477	no	no	11890	1535
ARHGAP42	0.577162	0.828715	0.251553	no	no	8637	4788
ARHGAP44	0.177754	0.556263	0.378509	no	no	9983	3442
ARHGAP45	-0.22562	-0.528153	-0.302533	no	no	2598	10827
ARHGAP5	-0.700374	-0.415599	0.284775	no	no	9008	4417
ARHGAP6	-0.10823	0.119289	0.227519	no	no	8394	5031
ARHGAP8	0.171501	0.514968	0.343467	no	no	9636	3789
ARHGDIA	-0.921414	-1.56368	-0.642268	no	no	919	12506
ARHGDIG	0.540187	0.417796	-0.12239	no	no	4286	9139
ARHGEF1	-0.239815	-0.639793	-0.399978	no	no	1951	11474
ARHGEF10	-0.0446381	-0.143132	-0.0984943	no	no	4531	8894
ARHGEF10L	-0.178281	-0.256437	-0.0781554	no	no	4757	8668
ARHGEF11	0.325039	0.304187	-0.0208526	no	no	5466	7959
ARHGEF12	-0.139662	0.543306	0.682968	no	no	11977	1448
ARHGEF15	0.404379	0.149799	-0.25458	no	no	3014	10411
ARHGEF16	0.0617516	-0.0800691	-0.141821	no	no	4087	9338
ARHGEF17	-0.908149	-1.62507	-0.716919	no	no	751	12674
ARHGEF18	-1.16225	-1.44542	-0.283167	no	no	2765	10660
ARHGEF19	-0.284434	-0.0777204	0.206713	no	no	8145	5280
ARHGEF2	-0.505111	-0.924175	-0.419064	no	no	1843	11582
ARHGEF25	0.201008	0.294341	0.0933328	no	no	6781	6644
ARHGEF26	-0.220116	-0.124003	0.0961123	no	no	6806	6619
ARHGEF28	-0.0883546	0.571473	0.659828	no	no	11881	1544
ARHGEF3	-0.0817666	0.391199	0.472966	no	no	10774	2651
ARHGEF33	0.0431971	-0.284004	-0.327202	no	no	2421	11004
ARHGEF37	-0.203142	-0.306612	-0.10347	no	no	4474	8951
ARHGEF39	-0.614751	-0.399418	0.215333	no	no	8241	5184
ARHGEF4	-0.240013	-0.987329	-0.747316	no	no	690	12735
ARHGEF40	-0.169409	-0.183479	-0.0140703	no	no	5553	7872
ARHGEF5	-0.487014	-0.157105	0.32991	no	no	9497	3928
ARHGEF6	0.138743	0.137761	-0.00098126	no	no	5694	7731
ARHGEF7	-0.529239	-0.656773	-0.127534	no	no	4227	9198
ARHGEF9	-0.126863	0.689478	0.816341	no	no	12416	1009
ARID1A	0.0218474	0.247259	0.225412	no	no	8372	5053
ARID1B	-0.269722	0.0288662	0.298588	no	no	9168	4257
ARID2	-0.454619	-0.0109734	0.443646	no	no	10547	2878
ARID3A	0.401586	0.886619	0.485032	no	no	10860	2565
ARID3B	-0.128516	-0.201749	-0.0732334	no	no	4809	8616
ARID4A	-0.56035	-0.192905	0.367444	no	no	9870	3555
ARID4B	0.30401	0.478696	0.174686	no	no	7745	5680
ARID5A	-0.388349	-0.10161	0.286739	no	no	9030	4395
ARID5B	0.376508	0.0883708	-0.288137	no	no	2718	10707
ARIH1	-1.6591	-0.60355	1.05555	no	no	12894	531
ARIH2	-0.560964	-0.713878	-0.152914	no	no	3968	9457
ARK2C	-0.319174	-0.297823	0.0213519	no	no	5971	7454
ARK2N	0.0886701	-0.131911	-0.220581	no	no	3313	10112
ARL1	-0.0227095	0.366827	0.389537	no	no	10076	3349
ARL13B	0.0125511	0.410519	0.397968	no	no	10154	3271
ARL14EP	-0.885445	-0.0998773	0.785567	no	no	12310	1115
ARL15	-0.662813	-0.767729	-0.104916	no	no	4454	8971
ARL16	-0.31465	0.813133	1.12778	no	no	12981	444
ARL17A	-0.916695	-0.432237	0.484458	no	no	10850	2575
ARL17B	-0.920939	0.0776433	0.998583	no	no	12819	606
ARL2	-2.27455	-3.5995	-1.32495	negative	no	192	13233
ARL2BP	-0.63349	-0.162584	0.470906	no	no	10755	2670
ARL3	-0.545074	-0.519648	0.0254253	no	no	6012	7413
ARL4A	0.326771	0.420308	0.0935371	no	no	6783	6642
ARL4C	-0.21419	-0.212317	0.00187257	no	no	5722	7703
ARL4D	-1.0656	-1.29211	-0.226515	no	no	3265	10160
ARL5A	-0.174601	0.102574	0.277175	no	no	8924	4501
ARL5B	-1.11352	-0.540025	0.573498	no	no	11466	1959
ARL6	0.401028	0.693416	0.292389	no	no	9097	4328
ARL6IP1	1.38106	0.863845	-0.517215	no	no	1354	12071
ARL6IP4	0.735283	0.287663	-0.44762	no	no	1705	11720
ARL6IP5	0.258632	-0.344568	-0.6032	no	no	1047	12378
ARL6IP6	-0.391533	-0.885391	-0.493859	no	no	1458	11967
ARL8A	-0.015002	-0.388688	-0.373686	no	no	2116	11309
ARL8B	-0.682669	-0.381039	0.301629	no	no	9218	4207
ARMC1	-0.750698	-0.648269	0.102429	no	no	6876	6549
ARMC10	-0.743214	-0.587027	0.156187	no	no	7506	5919
ARMC12	-0.364555	-0.267681	0.0968747	no	no	6813	6612
ARMC2	0.0160034	0.402528	0.386525	no	no	10051	3374
ARMC5	0.412869	0.0616678	-0.351201	no	negative	2256	11169
ARMC6	0.122612	-0.0964499	-0.219062	no	no	3328	10097
ARMC7	-1.45311	-1.40515	0.0479571	no	negative	6285	7140
ARMC8	-0.0802782	0.0294541	0.109732	no	no	6960	6465
ARMC9	0.0623911	-0.521532	-0.583923	no	no	1097	12328
ARMCX3	-0.716404	-0.0158569	0.700547	no	no	12032	1393
ARMCX5	0.0141541	0.280366	0.266212	no	no	8799	4626
ARMCX5-GPRASP2	0.265438	-0.0670843	-0.332522	no	no	2385	11040
ARMCX6	-0.109827	-0.200328	-0.0905008	no	no	4620	8805
ARMH3	0.0953195	0.326275	0.230955	no	no	8435	4990
ARMH4	-0.143772	-0.526498	-0.382725	no	no	2056	11369
ARMT1	-0.740365	-0.451614	0.288751	no	no	9057	4368
ARNT	-0.60143	-1.03051	-0.429077	no	no	1787	11638
ARNT2	-0.544906	-0.0243289	0.520577	no	no	11148	2277
ARPC1A	0.700542	0.867355	0.166814	no	no	7651	5774
ARPC1B	-0.106493	-0.939528	-0.833035	no	no	529	12896
ARPC2	-0.150662	0.23325	0.383911	no	no	10030	3395
ARPC3	0.495001	-0.911504	-1.4065	negative	no	165	13260
ARPC4	-1.0138	-0.563369	0.450427	no	no	10601	2824
ARPC4-TTLL3	-0.152159	-0.659256	-0.507098	no	no	1390	12035
ARPC5	0.561774	0.65997	0.0981958	no	no	6830	6595
ARPC5L	0.352212	-0.304187	-0.656398	no	no	875	12550
ARPIN-AP3S2	0.589896	0.78879	0.198894	no	no	8054	5371
ARPP19	0.0745308	0.41617	0.341639	no	no	9616	3809
ARRB1	-0.932585	-1.12876	-0.196179	no	no	3542	9883
ARRB2	0.634691	1.4676	0.832905	no	no	12466	959
ARRDC1	-0.582496	-0.340515	0.24198	no	no	8537	4888
ARRDC2	0.174293	0.407294	0.233001	no	no	8450	4975
ARRDC3	0.100972	0.273759	0.172787	no	no	7717	5708
ARRDC4	-0.345509	-0.0791073	0.266402	no	no	8806	4619
ARSA	-0.318448	-0.218924	0.0995248	no	no	6844	6581
ARSB	-0.313701	0.0423875	0.356088	no	no	9754	3671
ARSD	-0.135048	-0.547387	-0.412339	no	no	1883	11542
ARSG	0.128597	-0.0045521	-0.133149	no	no	4176	9249
ARSI	0.527061	-0.178557	-0.705618	no	no	775	12650
ARSJ	0.592549	-0.181122	-0.773671	no	no	636	12789
ARSK	0.0728133	0.00573699	-0.0670763	no	no	4882	8543
ART5	-0.551441	-0.592592	-0.0411505	no	no	5190	8235
ARV1	0.734333	0.215816	-0.518517	no	no	1349	12076
ARVCF	-0.632177	-0.358922	0.273255	no	no	8876	4549
ARX	0.653597	1.01872	0.365124	no	no	9850	3575
AS3MT	0.286109	-0.275312	-0.561421	no	no	1176	12249
ASAH1	-0.447973	-0.142924	0.305049	no	no	9244	4181
ASAH2	-0.507875	-0.393339	0.114536	no	no	7023	6402
ASAH2B	-0.407479	1.0651	1.47257	postive	no	13212	213
ASAP1	-0.736791	0.142225	0.879015	no	no	12589	836
ASAP2	1.47277	1.51337	0.0405986	no	no	6180	7245
ASAP3	-0.13154	-0.0544876	0.0770528	no	no	6593	6832
ASB1	0.069881	0.14888	0.0789989	no	no	6619	6806
ASB12	-0.246356	-0.254371	-0.00801503	no	no	5620	7805
ASB13	0.19067	-0.0749322	-0.265602	no	no	2918	10507
ASB3	0.53516	0.733541	0.198381	no	no	8044	5381
ASB6	0.0451156	0.470906	0.42579	no	no	10408	3017
ASB7	0.895051	0.302303	-0.592748	no	no	1073	12352
ASB8	-0.0366399	-0.230447	-0.193807	no	no	3573	9852
ASCC1	0.562584	0.332753	-0.229831	no	no	3236	10189
ASCC2	-0.551944	-0.863731	-0.311787	no	no	2527	10898
ASCC3	-1.93647	-2.66328	-0.726813	no	no	724	12701
ASCL1	-0.401	-0.119922	0.281077	no	no	8967	4458
ASF1A	-0.137964	-0.352073	-0.21411	no	no	3374	10051
ASF1B	-0.121758	0.131711	0.253469	no	no	8658	4767
ASGR1	-0.255837	0.106487	0.362323	no	no	9817	3608
ASH1L	-0.157188	0.168357	0.325545	no	no	9448	3977
ASH2L	0.0602044	0.90143	0.841225	no	postive	12494	931
ASIC1	0.638461	0.917725	0.279264	no	no	8944	4481
ASIC3	-0.0198844	-0.306241	-0.286357	no	no	2739	10686
ASL	-0.574508	0.636483	1.21099	no	no	13065	360
ASMTL	0.366985	-0.178428	-0.545413	no	no	1229	12196
ASNS	-0.0258423	-0.0826889	-0.0568466	no	no	5009	8416
ASNSD1	-0.439846	0.0461003	0.485946	no	no	10869	2556
ASPH	-0.677726	-0.119006	0.558719	no	no	11387	2038
ASPHD1	-0.0570208	0.297708	0.354729	no	no	9739	3686
ASPHD2	0.463248	0.869895	0.406647	no	no	10246	3179
ASPM	-1.52187	-1.06047	0.461395	no	no	10686	2739
ASPRV1	-0.280636	-0.580349	-0.299713	no	no	2617	10808
ASPSCR1	-1.20965	-0.885477	0.324169	no	no	9428	3997
ASRGL1	-0.243055	-0.336977	-0.0939221	no	no	4581	8844
ASS1	-0.379999	0.116038	0.496037	no	no	10949	2476
ASTE1	0.153298	0.0868383	-0.0664599	no	no	4891	8534
ASTN2	-0.341683	0.652864	0.994547	no	no	12809	616
ASXL1	0.0647537	0.369767	0.305013	no	no	9243	4182
ASXL2	-0.582635	-0.332867	0.249768	no	no	8619	4806
ASXL3	-0.334115	-0.199201	0.134914	no	no	7267	6158
ATAD1	-1.17407	-0.0199792	1.15409	no	no	13009	416
ATAD2	0.170135	0.469279	0.299144	no	no	9173	4252
ATAD2B	0.119236	-0.432608	-0.551843	no	no	1210	12215
ATAD3A	-0.382875	-1.09446	-0.711585	no	no	762	12663
ATAD3B	0.626452	0.303644	-0.322808	no	no	2451	10974
ATAD3C	1.51678	1.19295	-0.323839	no	no	2446	10979
ATAD5	-1.45428	-1.90605	-0.451769	no	no	1677	11748
ATAT1	0.222822	0.587483	0.364662	no	no	9845	3580
ATCAY	-1.05619	-1.80229	-0.7461	no	no	691	12734
ATE1	0.0353552	-0.276696	-0.312051	no	no	2526	10899
ATF1	0.0094585	-0.478268	-0.487727	no	no	1483	11942
ATF2	-0.264354	-1.00257	-0.738214	no	no	705	12720
ATF3	0.0423928	0.597129	0.554736	no	no	11363	2062
ATF4	-0.52424	0.402528	0.926769	no	no	12685	740
ATF5	0.758043	0.262044	-0.495998	no	no	1448	11977
ATF6	-0.160607	-0.439228	-0.278622	no	no	2809	10616
ATF6B	-0.0468359	-0.101578	-0.0547422	no	no	5032	8393
ATF7	-0.368633	-0.217805	0.150828	no	no	7446	5979
ATF7IP	-0.88349	-0.179484	0.704006	no	no	12051	1374
ATF7IP2	-0.925045	-0.84912	0.0759251	no	no	6583	6842
ATG10	0.333054	0.364202	0.0311479	no	no	6083	7342
ATG101	-0.5167	-1.48458	-0.967875	no	no	377	13048
ATG12	0.190471	-0.0872464	-0.277718	no	no	2816	10609
ATG13	-0.911165	0.346223	1.25739	no	no	13099	326
ATG14	-0.690488	-1.15216	-0.461676	no	no	1623	11802
ATG16L1	-0.0963276	-0.070623	0.0257047	no	no	6015	7410
ATG16L2	0.0457412	-0.0551154	-0.100857	no	no	4501	8924
ATG2A	-0.0927251	-0.259205	-0.16648	no	no	3831	9594
ATG2B	0.477407	0.653006	0.175599	no	no	7760	5665
ATG3	-0.329284	0.71579	1.04507	no	no	12887	538
ATG4A	0.17376	0.219922	0.0461623	no	no	6262	7163
ATG4B	-0.151832	0.0979652	0.249797	no	no	8621	4804
ATG4C	-0.321381	0.328444	0.649825	no	no	11839	1586
ATG4D	0.227075	0.506521	0.279446	no	no	8948	4477
ATG5	0.0171841	0.640678	0.623494	no	no	11709	1716
ATG7	-0.818002	-0.493336	0.324665	no	no	9436	3989
ATG9A	-1.85082	-2.77121	-0.920395	no	no	426	12999
ATG9B	-0.410132	0.0404754	0.450607	no	no	10603	2822
ATIC	-1.89985	-0.618019	1.28184	postive	no	13116	309
ATL1	-0.56102	0.0112428	0.572263	no	no	11459	1966
ATL2	0.233121	-1.78933	-2.02245	negative	no	72	13353
ATL3	-1.02689	-1.22425	-0.197358	no	no	3529	9896
ATM	-0.49609	-0.311121	0.184969	no	negative	7867	5558
ATMIN	-0.505027	-0.372678	0.132349	no	no	7241	6184
ATN1	-0.26734	-0.177954	0.0893853	no	no	6736	6689
ATOH1	0.323587	0.219032	-0.104555	no	no	4456	8969
ATOSA	0.073707	0.662082	0.588375	no	no	11543	1882
ATOSB	-0.530524	-0.0768414	0.453682	no	no	10631	2794
ATOX1	-0.311076	0.244696	0.555772	no	no	11370	2055
ATP10A	0.273565	0.568477	0.294912	no	no	9126	4299
ATP10D	-0.181169	0.0668674	0.248036	no	no	8604	4821
ATP11A	-0.841209	-0.293685	0.547524	no	no	11310	2115
ATP11B	-0.0454172	0.315145	0.360562	no	no	9792	3633
ATP11C	0.236523	0.339517	0.102994	no	no	6885	6540
ATP12A	0.149238	0.271904	0.122667	no	no	7119	6306
ATP13A1	-0.851933	-0.100342	0.75159	no	no	12212	1213
ATP13A2	-0.561914	-0.342884	0.219029	no	no	8281	5144
ATP13A3	-0.318113	-0.384378	-0.066265	no	no	4893	8532
ATP1A1	-2.08551	-1.78939	0.296122	no	postive	9140	4285
ATP1A3	-0.300687	-0.347678	-0.0469914	no	no	5112	8313
ATP1B1	-0.135333	-0.0544733	0.0808596	no	no	6642	6783
ATP1B2	-0.744443	-0.491881	0.252562	no	no	8650	4775
ATP1B3	-0.527229	-0.515168	0.0120606	no	no	5846	7579
ATP23	0.686578	0.842042	0.155464	no	no	7498	5927
ATP2A1	-0.972995	-0.920522	0.0524732	no	no	6335	7090
ATP2A2	-1.01081	0.441454	1.45226	postive	no	13207	218
ATP2A3	-1.35841	-0.671642	0.68677	no	no	11990	1435
ATP2B1	0.633574	0.355897	-0.277676	no	no	2818	10607
ATP2B4	-0.337774	-0.664279	-0.326505	no	no	2425	11000
ATP2C1	0.0220602	-0.339402	-0.361463	no	no	2185	11240
ATP4A	-0.0322107	0.454953	0.487163	no	no	10875	2550
ATP5F1A	2.55624	-2.69715	-5.2534	negative	no	4	13421
ATP5F1B	-0.923341	-4.27328	-3.34994	negative	no	19	13406
ATP5F1C	1.37732	1.26943	-0.107891	no	no	4433	8992
ATP5F1D	1.39603	2.8986	1.50258	postive	no	13230	195
ATP5F1E	-0.631339	-1.82229	-1.19095	negative	no	244	13181
ATP5IF1	-0.279798	0.110799	0.390597	no	no	10088	3337
ATP5MC1	-0.0156317	-0.819982	-0.804351	no	no	573	12852
ATP5MC2	-0.680853	-0.359436	0.321417	no	no	9401	4024
ATP5MC3	-0.0288483	-0.300562	-0.271714	no	no	2860	10565
ATP5ME	-1.0735	-0.510202	0.563301	no	no	11414	2011
ATP5MF	0.207063	1.12191	0.914852	no	no	12661	764
ATP5MF-PTCD1	-1.70431	-1.5636	0.140715	no	no	7336	6089
ATP5MG	-1.75145	-1.49964	0.251809	no	no	8640	4785
ATP5MJ	0.0509886	0.335664	0.284675	no	no	9007	4418
ATP5MK	-0.120596	-0.0273548	0.0932411	no	no	6780	6645
ATP5PB	0.0122358	0.348649	0.336413	no	negative	9559	3866
ATP5PD	-1.16161	-1.72467	-0.563053	no	no	1166	12259
ATP5PF	1.05974	-0.248392	-1.30813	negative	no	198	13227
ATP5PO	0.135478	-0.390856	-0.526335	no	no	1306	12119
ATP6AP1	-0.656055	-0.625952	0.0301021	no	no	6071	7354
ATP6AP2	-0.909797	-1.13827	-0.22847	no	no	3249	10176
ATP6V0A1	-0.377011	-0.299592	0.0774188	no	no	6601	6824
ATP6V0A2	0.0953167	0.121498	0.026181	no	no	6021	7404
ATP6V0B	-1.99321	-1.70055	0.292663	no	no	9104	4321
ATP6V0C	-1.47051	-1.9597	-0.489195	no	no	1479	11946
ATP6V0D1	-0.930295	-1.21147	-0.281172	no	no	2783	10642
ATP6V0E1	-0.138304	0.0450444	0.183349	no	no	7846	5579
ATP6V0E2	0.934959	0.835421	-0.0995373	no	no	4517	8908
ATP6V1A	-2.23989	-1.86958	0.370309	no	no	9896	3529
ATP6V1B1	-0.546638	0.166785	0.713422	no	no	12087	1338
ATP6V1B2	-2.09054	-3.10493	-1.0144	no	no	346	13079
ATP6V1C1	-0.408289	-0.121509	0.28678	no	no	9032	4393
ATP6V1C2	0.295716	0.0892897	-0.206426	no	no	3442	9983
ATP6V1D	-1.31404	-2.57264	-1.25861	negative	no	219	13206
ATP6V1E1	-1.8278	-0.457521	1.37028	postive	no	13170	255
ATP6V1E2	0.0444398	-0.327217	-0.371656	no	no	2129	11296
ATP6V1F	-1.38768	-2.29214	-0.904465	no	no	444	12981
ATP6V1G1	-1.14011	-2.03062	-0.890513	no	no	456	12969
ATP6V1G2	-0.362573	-0.209146	0.153426	no	no	7473	5952
ATP6V1H	-1.28538	-1.05228	0.233102	no	no	8452	4973
ATP7A	-0.311858	0.00942096	0.321279	no	no	9397	4028
ATP7B	-0.505083	-0.569362	-0.0642789	no	no	4913	8512
ATP8A1	0.0961657	0.52587	0.429704	no	no	10437	2988
ATP8A2	0.0935378	-0.159767	-0.253305	no	no	3026	10399
ATP8B1	0.0482099	-0.086961	-0.135171	no	no	4155	9270
ATP8B2	-0.553508	-0.0731857	0.480322	no	no	10824	2601
ATP8B3	-0.653346	0.454097	1.10744	no	no	12950	475
ATP8B4	-0.552279	0.375075	0.927354	no	no	12687	738
ATP9A	-0.390025	-0.229745	0.160279	no	no	7568	5857
ATP9B	0.09084	0.249528	0.158688	no	no	7545	5880
ATPAF1	-0.587439	-1.22322	-0.635786	no	no	946	12479
ATPAF2	-0.878184	-0.693645	0.184539	no	no	7858	5567
ATPSCKMT	-0.638852	-1.28184	-0.64299	no	no	916	12509
ATR	0.0106973	-0.41694	-0.427637	no	no	1793	11632
ATRAID	0.409964	0.352958	-0.0570063	no	no	5008	8417
ATRIP	0.161126	-0.620759	-0.781885	no	no	618	12807
ATRN	-0.0795995	0.0891356	0.168735	no	no	7673	5752
ATRNL1	0.0928089	0.419822	0.327014	no	no	9467	3958
ATRX	-0.278298	-0.408693	-0.130395	no	no	4198	9227
ATXN1	0.52452	0.584173	0.0596532	no	no	6421	7004
ATXN10	-2.04309	-1.8068	0.236293	no	no	8488	4937
ATXN1L	-0.0296358	0.0269541	0.05659	no	no	6383	7042
ATXN2	0.654183	0.0687224	-0.585461	no	no	1095	12330
ATXN2L	1.38684	1.41429	0.0274452	no	no	6040	7385
ATXN3	-0.107038	0.254433	0.361471	no	no	9806	3619
ATXN7	0.147693	0.157487	0.00979369	no	no	5820	7605
ATXN7L1	0.453307	0.221986	-0.231321	no	no	3220	10205
ATXN7L2	-0.01636	-0.328786	-0.312426	no	no	2520	10905
ATXN7L3	0.665857	-0.161063	-0.82692	no	negative	538	12887
ATXN7L3B	0.299542	-0.0135147	-0.313057	no	no	2515	10910
AUH	0.199606	0.0535202	-0.146086	no	no	4044	9381
AUNIP	-0.105158	0.0829457	0.188104	no	no	7911	5514
AUP1	-1.32119	-0.332582	0.988603	no	no	12791	634
AURKA	-3.65505	-1.23413	2.42092	postive	no	13380	45
AURKAIP1	0.83163	1.03613	0.204499	no	no	8121	5304
AURKB	-0.739081	-1.15493	-0.415852	no	no	1862	11563
AUTS2	0.636199	1.00936	0.373162	no	no	9931	3494
AVEN	0.0130538	-0.18381	-0.196864	no	no	3533	9892
AVL9	-0.823866	-0.507149	0.316717	no	no	9361	4064
AVPI1	-0.264564	0.598413	0.862977	no	no	12552	873
AVPR1A	-0.246149	0.0393254	0.285474	no	no	9017	4408
AXDND1	0.030415	0.443366	0.412951	no	no	10309	3116
AXIN1	-1.05111	-0.890043	0.161063	no	no	7578	5847
AXIN2	-0.107236	0.0273585	0.134594	no	no	7265	6160
AXL	-0.452301	-0.0879884	0.364313	no	no	9841	3584
AZI2	0.03583	-0.231711	-0.267541	no	no	2889	10536
AZIN1	-0.536975	-0.320624	0.216351	no	no	8252	5173
AZIN2	-0.586349	-0.682429	-0.0960797	no	no	4555	8870
B2M	-0.0805071	-0.365286	-0.284779	no	no	2749	10676
B3GALNT2	0.258364	0.525955	0.267591	no	no	8816	4609
B3GALT1	-0.661053	-0.158115	0.502939	no	no	11012	2413
B3GALT4	0.42443	-1.17848	-1.60291	negative	no	120	13305
B3GALT6	0.172179	-0.788248	-0.960427	no	no	385	13040
B3GAT1	-0.384635	-0.366	0.0186349	no	no	5932	7493
B3GAT2	0.812277	1.51103	0.698753	no	no	12027	1398
B3GAT3	-0.335428	-0.311635	0.0237929	no	no	5993	7432
B3GLCT	-1.24037	-0.466425	0.77394	no	no	12271	1154
B3GNT2	-0.564315	-0.644788	-0.0804723	no	no	4729	8696
B3GNT3	-0.871062	-0.65509	0.215973	no	no	8249	5176
B3GNT4	0.235369	-0.068457	-0.303826	no	no	2585	10840
B3GNT5	0.00388768	0.0800462	0.0761586	no	no	6586	6839
B3GNT7	0.391197	0.278502	-0.112695	no	no	4382	9043
B3GNT9	0.46727	1.0597	0.592432	no	no	11566	1859
B3GNTL1	-0.894632	-0.999144	-0.104511	no	no	4457	8968
B4GALNT1	0.241387	0.365343	0.123956	no	no	7137	6288
B4GALNT3	0.467549	0.0250398	-0.442509	no	no	1726	11699
B4GALNT4	0.915047	0.739619	-0.175428	no	no	3747	9678
B4GALT1	-0.0886059	0.42416	0.512766	no	no	11096	2329
B4GALT2	0.401335	-0.157701	-0.559036	no	no	1182	12243
B4GALT3	0.129331	-0.0273169	-0.156648	no	no	3937	9488
B4GALT4	0.474838	0.194504	-0.280334	no	no	2790	10635
B4GALT5	-0.518599	-0.540738	-0.0221388	no	no	5448	7977
B4GALT6	0.189318	0.530949	0.341631	no	no	9615	3810
B4GALT7	-0.238126	0.446192	0.684317	no	no	11985	1440
B4GAT1	0.531781	-0.607916	-1.1397	negative	no	266	13159
B9D1	-0.0875586	-0.691875	-0.604317	no	no	1039	12386
B9D2	-0.0128946	0.0801861	0.0930807	no	no	6777	6648
BAALC	0.387539	0.360578	-0.0269615	no	no	5384	8041
BAAT	-0.147319	0.155509	0.302828	no	no	9226	4199
BABAM1	-1.16295	-0.135065	1.02789	no	negative	12861	564
BABAM2	0.0934037	-0.331383	-0.424787	no	no	1808	11617
BACE1	0.158632	0.247898	0.089266	no	no	6733	6692
BACH1	-0.190346	-0.694672	-0.504326	no	no	1402	12023
BACH2	-0.0874637	0.291573	0.379036	no	no	9990	3435
BAD	-0.664851	-0.461431	0.203421	no	no	8115	5310
BAG1	0.0957803	-0.73628	-0.832061	no	no	530	12895
BAG2	0.227089	0.348848	0.12176	no	no	7109	6316
BAG3	0.0177483	-0.4876	-0.505349	no	no	1397	12028
BAG4	0.115293	-0.11214	-0.227433	no	no	3258	10167
BAG5	0.0408177	-0.149182	-0.19	no	no	3614	9811
BAG6	-0.584953	-0.266942	0.318012	no	no	9370	4055
BAHCC1	0.261221	-0.00992751	-0.271148	no	no	2864	10561
BAHD1	0.531809	-0.180474	-0.712283	no	no	761	12664
BAIAP2	-0.269951	-0.131828	0.138122	no	no	7316	6109
BAIAP2L1	0.509998	-0.0746269	-0.584625	no	no	1096	12329
BAIAP2L2	0.145004	0.0137442	-0.13126	no	no	4192	9233
BAIAP3	-0.405943	-0.29377	0.112173	no	no	6987	6438
BAK1	0.00418538	0.0268511	0.0226657	no	no	5983	7442
BAMBI	-0.213282	0.101293	0.314575	no	no	9343	4082
BANF1	-0.984836	-0.590194	0.394641	no	no	10131	3294
BANK1	-0.0120035	-0.273463	-0.261459	no	no	2955	10470
BANP	-0.782618	-1.43869	-0.656068	no	no	877	12548
BAP1	-0.736372	-0.158086	0.578286	no	no	11486	1939
BARD1	-0.725173	-0.625011	0.100162	no	negative	6853	6572
BARHL2	-0.36193	0.0408379	0.402768	no	no	10204	3221
BASP1	-0.0378798	0.171322	0.209202	no	no	8166	5259
BATF3	-0.112821	-0.154022	-0.0412013	no	no	5187	8238
BAX	0.434149	1.2408	0.806655	no	no	12391	1034
BAZ1A	0.144672	1.02126	0.876589	no	no	12579	846
BAZ1B	-0.361763	0.0516738	0.413436	no	no	10314	3111
BAZ2A	0.11646	0.0330327	-0.0834273	no	negative	4699	8726
BAZ2B	-0.101103	0.00646243	0.107566	no	no	6941	6484
BBC3	0.511031	0.751434	0.240403	no	no	8525	4900
BBIP1	-1.12665	-0.789618	0.33703	no	no	9563	3862
BBLN	0.477351	0.597529	0.120177	no	no	7093	6332
BBOF1	0.272769	0.35935	0.0865818	no	no	6700	6725
BBS1	0.188634	0.308781	0.120147	no	no	7092	6333
BBS10	0.00460958	0.123398	0.118789	no	no	7076	6349
BBS12	0.0726681	-0.322679	-0.395347	no	no	1978	11447
BBS2	0.425994	0.05245	-0.373544	no	no	2117	11308
BBS4	0.529351	0.0681231	-0.461228	no	no	1625	11800
BBS5	-0.83931	-0.464941	0.374369	no	no	9939	3486
BBS7	0.209456	0.138929	-0.0705273	no	no	4844	8581
BBS9	-0.31479	-0.12216	0.19263	no	no	7974	5451
BBX	-0.0160196	-0.378186	-0.362166	no	no	2184	11241
BCAM	-0.29957	0.711338	1.01091	no	no	12830	595
BCAN	0.0743884	0.891898	0.81751	no	no	12418	1007
BCAP29	-0.140904	0.0826603	0.223565	no	no	8340	5085
BCAP31	-0.00960316	0.233709	0.243312	no	no	8555	4870
BCAR1	-0.210688	-0.822294	-0.611606	no	no	1021	12404
BCAR3	-0.311718	-0.891927	-0.580209	no	no	1110	12315
BCAS2	-1.64854	-1.92985	-0.281311	no	no	2781	10644
BCAS3	-0.373017	-0.768728	-0.395711	no	no	1973	11452
BCAS4	-0.251776	-0.231977	0.0197993	no	no	5948	7477
BCAT1	-0.0395359	-0.254276	-0.214741	no	no	3368	10057
BCAT2	0.226366	0.707885	0.481519	no	no	10832	2593
BCCIP	-2.6863	-1.40493	1.28137	postive	no	13115	310
BCDIN3D	-0.158417	0.0440712	0.202488	no	no	8098	5327
BCHE	0.0853357	-0.0230693	-0.108405	no	no	4429	8996
BCKDHA	0.0764326	0.382381	0.305948	no	no	9250	4175
BCKDHB	-0.428899	0.0813875	0.510286	no	no	11069	2356
BCKDK	0.668817	1.06709	0.398276	no	no	10156	3269
BCL10	-1.26639	-1.08065	0.185745	no	no	7878	5547
BCL11A	0.319873	-0.466397	-0.786269	no	no	609	12816
BCL11B	0.0331155	-0.152427	-0.185543	no	no	3648	9777
BCL2	0.0886701	-0.429468	-0.518138	no	no	1351	12074
BCL2L1	-1.93915	-2.44462	-0.505474	no	no	1395	12030
BCL2L11	0.175478	0.518136	0.342658	no	no	9631	3794
BCL2L12	-0.34308	-0.0780942	0.264986	no	no	8783	4642
BCL2L13	-0.532479	-0.794526	-0.262048	no	no	2947	10478
BCL2L15	-0.0559763	-0.359721	-0.303745	no	no	2586	10839
BCL2L2	-0.418426	-0.0975029	0.320923	no	no	9395	4030
BCL2L2-PABPN1	0.126349	0.449245	0.322896	no	no	9420	4005
BCL3	0.0728022	0.523473	0.45067	no	no	10604	2821
BCL6	0.0507736	-0.298821	-0.349595	no	no	2266	11159
BCL7A	0.060682	-0.30276	-0.363442	no	no	2173	11252
BCL7B	-0.0316773	0.163782	0.19546	no	no	8007	5418
BCL7C	-0.0713053	-0.381239	-0.309934	no	no	2543	10882
BCL9	-0.508657	-0.862504	-0.353847	no	no	2233	11192
BCL9L	-0.300603	-0.322536	-0.0219332	no	no	5451	7974
BCLAF1	-0.643264	-0.141817	0.501447	no	no	10997	2428
BCLAF3	-0.587439	-0.493565	0.0938739	no	no	6788	6637
BCO1	-0.795632	-0.495819	0.299813	no	no	9178	4247
BCO2	0.166809	0.0474102	-0.119399	no	no	4310	9115
BCOR	0.0247347	-0.381953	-0.406687	no	no	1917	11508
BCORL1	0.27285	0.278146	0.00529596	no	no	5760	7665
BCR	-0.806468	-0.265849	0.540619	no	no	11273	2152
BCS1L	-5.87131	-3.42285	2.44847	postive	postive	13383	42
BDH1	0.299486	0.205319	-0.0941667	no	no	4580	8845
BDH2	-0.423174	0.579635	1.00281	no	no	12823	602
BDP1	-1.90494	-0.58911	1.31583	postive	no	13144	281
BECN1	-0.336601	-1.2553	-0.9187	no	no	428	12997
BEGAIN	0.254521	0.245998	-0.00852379	no	no	5614	7811
BEND3	-0.20506	0.600554	0.805614	no	no	12386	1039
BEND4	-0.229278	0.071696	0.300974	no	no	9203	4222
BEND5	0.47118	0.00252778	-0.468652	no	no	1591	11834
BEND6	0.286305	0.419195	0.13289	no	no	7245	6180
BEND7	-0.562807	-0.940926	-0.378119	no	no	2083	11342
BEST1	0.201969	-0.256819	-0.458788	no	no	1641	11784
BET1	-0.217527	-0.701778	-0.484251	no	no	1506	11919
BET1L	-0.100715	-0.266573	-0.165859	no	no	3839	9586
BEX3	0.6677	0.132936	-0.534764	no	no	1269	12156
BEX4	-0.0370169	-0.0290117	0.00800514	no	no	5802	7623
BEX5	-0.519325	-0.145604	0.373722	no	no	9936	3489
BFAR	-0.731429	-1.32365	-0.592221	no	no	1077	12348
BFSP1	-0.702999	-1.10736	-0.404361	no	no	1927	11498
BGLAP	0.14203	0.818156	0.676126	no	no	11946	1479
BHLHE22	0.30577	0.158135	-0.147635	no	no	4022	9403
BHLHE40	-0.290801	-0.157202	0.133599	no	no	7255	6170
BHLHE41	-0.809009	-0.0802003	0.728809	no	no	12144	1281
BICC1	-0.458668	0.2413	0.699969	no	no	12030	1395
BICD1	-0.0598107	0.0828743	0.142685	no	no	7366	6059
BICD2	-0.111003	0.394909	0.505912	no	no	11035	2390
BICDL1	-0.463304	0.188225	0.65153	no	no	11846	1579
BICRA	-0.572833	-0.307497	0.265336	no	no	8789	4636
BICRAL	0.444565	0.629177	0.184612	no	no	7860	5565
BID	0.0159844	0.29671	0.280725	no	no	8964	4461
BIK	0.17321	0.158797	-0.0144131	no	no	5546	7879
BIN1	-0.24826	-0.232716	0.0155442	no	no	5895	7530
BIN3	-0.02573	0.174236	0.199966	no	no	8065	5360
BIRC2	-0.0433311	0.448047	0.491378	no	no	10905	2520
BIRC3	-0.338639	-0.385463	-0.0468233	no	no	5115	8310
BIRC5	-0.0958529	-1.84978	-1.75392	negative	no	100	13325
BIRC6	-0.120638	-0.373106	-0.252468	no	no	3035	10390
BIVM	-0.0375056	0.413259	0.450764	no	no	10605	2820
BIVM-ERCC5	0.17493	0.0470192	-0.127911	no	no	4219	9206
BLCAP	-0.199548	0.0179364	0.217484	no	no	8266	5159
BLM	-0.679764	-0.422905	0.25686	no	no	8689	4736
BLMH	-0.358523	-0.793613	-0.43509	no	no	1759	11666
BLOC1S1	-0.369498	-0.968466	-0.598967	no	no	1055	12370
BLOC1S2	-0.184118	-0.177352	0.00676583	no	no	5786	7639
BLOC1S3	-1.22501	-1.07083	0.154174	no	no	7484	5941
BLOC1S4	-0.0948391	-0.189475	-0.094636	no	no	4573	8852
BLOC1S5	-0.062123	0.389943	0.452066	no	no	10614	2811
BLOC1S6	-0.00338248	0.0797009	0.0830834	no	no	6665	6760
BLTP1	0.226924	0.0737536	-0.153171	no	no	3966	9459
BLTP2	-0.650469	-0.353643	0.296826	no	no	9148	4277
BLTP3A	-0.0659797	-0.00326674	0.0627129	no	no	6453	6972
BLTP3B	-0.464924	-0.0241177	0.440806	no	no	10522	2903
BLVRA	-0.320152	-0.666962	-0.34681	no	no	2293	11132
BLVRB	0.452525	0.628293	0.175768	no	no	7763	5662
BLZF1	-0.0103913	0.0167535	0.0271448	no	no	6034	7391
BMAL1	-0.371705	-0.703148	-0.331443	no	no	2396	11029
BMAL2	-0.0457021	-0.432665	-0.386963	no	no	2030	11395
BMERB1	-0.227399	0.24553	0.472928	no	no	10772	2653
BMF	-0.39547	0.128918	0.524388	no	no	11182	2243
BMI1	-0.381786	-0.205959	0.175827	no	no	7764	5661
BMP1	0.569482	0.0958392	-0.473643	no	no	1560	11865
BMP2	0.0343359	-0.251828	-0.286164	no	no	2742	10683
BMP2K	0.0210799	0.45949	0.43841	no	no	10504	2921
BMP3	-0.488773	-0.688765	-0.199991	no	no	3507	9918
BMP4	-0.613019	-0.0279193	0.5851	no	no	11519	1906
BMP6	0.10997	0.244377	0.134407	no	no	7263	6162
BMP7	0.280831	0.199329	-0.0815017	no	no	4719	8706
BMP8A	0.0828893	0.517965	0.435075	no	no	10482	2943
BMP8B	0.500195	0.736965	0.23677	no	no	8498	4927
BMPR1A	-0.329005	0.0760195	0.405024	no	no	10228	3197
BMPR1B	-0.466404	-0.455466	0.0109377	no	no	5837	7588
BMPR2	-0.295325	0.110414	0.405739	no	no	10234	3191
BMS1	0.0704172	-0.459918	-0.530336	no	no	1292	12133
BMT2	0.2989	0.766245	0.467346	no	no	10726	2699
BNC1	-0.793035	-0.477555	0.31548	no	no	9354	4071
BNC2	0.0907227	-0.157122	-0.247844	no	no	3078	10347
BNIP1	-2.03994	-1.20071	0.839227	no	no	12489	936
BNIP2	-0.25768	-0.57818	-0.3205	no	no	2471	10954
BNIP3	0.238092	0.0439485	-0.194144	no	no	3570	9855
BNIP3L	-0.283708	0.118684	0.402391	no	no	10198	3227
BNIPL	-0.72939	-0.36717	0.36222	no	no	9816	3609
BOC	-0.722464	-0.520818	0.201646	no	no	8088	5337
BOD1	-0.605842	-0.0447333	0.561109	no	no	11405	2020
BOD1L1	0.0060439	-0.0363374	-0.0423813	no	no	5174	8251
BOK	-0.0799179	-0.306099	-0.226181	no	no	3269	10156
BOLA2	-0.771532	-0.544362	0.227169	no	no	8390	5035
BOLA2B	-0.857183	-1.44476	-0.587582	no	no	1089	12336
BOLA3	-0.209034	-0.429925	-0.220891	no	no	3311	10114
BOLL	-0.684065	-0.422933	0.261132	no	no	8748	4677
BOP1	-1.41452	-0.921235	0.493281	no	no	10924	2501
BORA	-1.41061	-0.802203	0.608403	no	no	11643	1782
BORCS5	-0.0953418	0.121358	0.2167	no	no	8257	5168
BORCS6	-0.566549	-0.669216	-0.102667	no	no	4481	8944
BORCS7	-0.242513	-0.568448	-0.325936	no	no	2431	10994
BORCS8	-1.11056	-0.725236	0.385326	no	no	10046	3379
BORCS8-MEF2B	-0.357183	-0.132008	0.225175	no	no	8369	5056
BPGM	-0.535718	-0.466682	0.0690364	no	no	6507	6918
BPHL	-0.256764	-0.49111	-0.234347	no	no	3195	10230
BPNT1	-0.437891	-0.243792	0.194099	no	no	7989	5436
BPNT2	-0.745588	-0.200114	0.545473	no	no	11296	2129
BPTF	-0.0113994	0.860735	0.872134	no	postive	12566	859
BRAF	0.448531	0.508148	0.0596165	no	no	6419	7006
BRAP	0.957803	1.04971	0.0919105	no	postive	6767	6658
BRAT1	-1.36754	-0.447333	0.92021	no	no	12671	754
BRCA1	-0.512344	0.344939	0.857282	no	negative	12540	885
BRCA2	-0.487768	-0.491082	-0.00331378	no	no	5667	7758
BRCC3	-0.106518	-0.795668	-0.68915	no	no	810	12615
BRD1	-0.781725	-0.590651	0.191074	no	no	7954	5471
BRD2	-0.485702	-0.701093	-0.215391	no	no	3363	10062
BRD3	-0.200243	-0.00946234	0.190781	no	no	7949	5476
BRD4	0.262779	-0.0556491	-0.318428	no	no	2483	10942
BRD7	-0.957663	0.290431	1.24809	no	no	13091	334
BRD8	-0.963276	-0.583003	0.380274	no	no	10000	3425
BRD9	0.291471	0.218079	-0.0733924	no	no	4805	8620
BRF1	-0.507847	-0.866385	-0.358538	no	no	2207	11218
BRF2	0.823643	2.16792	1.34427	postive	no	13155	270
BRI3	0.0978776	0.471647	0.37377	no	no	9938	3487
BRI3BP	-0.704535	-0.662595	0.0419401	no	no	6197	7228
BRICD5	-0.422392	-0.0898662	0.332525	no	no	9522	3903
BRIP1	-1.11928	-0.497788	0.621487	no	no	11705	1720
BRIX1	0.113854	-1.52735	-1.64121	negative	no	115	13310
BRK1	-0.71107	-0.696441	0.0146288	no	no	5877	7548
BRME1	0.491036	-0.0137222	-0.504758	no	no	1400	12025
BRMS1	-0.415214	-0.370195	0.0450196	no	no	6235	7190
BRMS1L	-0.372961	0.3783	0.751261	no	no	12211	1214
BROX	0.0269521	0.0603664	0.0334144	no	no	6101	7324
BRPF1	-0.193393	-0.286493	-0.0931004	no	no	4593	8832
BRPF3	-0.303452	-0.0166787	0.286773	no	no	9031	4394
BRSK1	-0.221523	-0.194889	0.0266343	no	no	6025	7400
BRSK2	0.92295	0.427927	-0.495023	no	no	1451	11974
BRWD1	-0.422001	0.13146	0.553461	no	no	11349	2076
BRWD3	-0.325653	0.220619	0.546272	no	no	11301	2124
BSCL2	1.00709	0.764904	-0.242189	no	no	3128	10297
BSDC1	-0.0489807	-0.176399	-0.127418	no	no	4231	9194
BSG	-0.656669	-0.248335	0.408334	no	no	10267	3158
BSN	0.075067	-1.07349	-1.14855	negative	no	261	13164
BSPRY	-0.494107	-0.220453	0.273654	no	no	8882	4543
BST1	-0.486623	0.336777	0.8234	no	no	12440	985
BST2	-0.11899	-0.193171	-0.0741807	no	no	4793	8632
BTAF1	0.186204	-0.823407	-1.00961	no	no	350	13075
BTBD1	-0.00715985	-1.14497	-1.13781	negative	no	271	13154
BTBD10	-0.809261	-0.865072	-0.0558118	no	no	5019	8406
BTBD19	0.303005	0.34551	0.0425046	no	no	6207	7218
BTBD2	0.166066	0.211452	0.0453861	no	no	6241	7184
BTBD3	-0.707831	-0.135307	0.572523	no	no	11462	1963
BTBD6	-0.576324	-0.0744471	0.501877	no	no	11002	2423
BTBD7	-0.661696	0.419651	1.08135	no	no	12921	504
BTBD8	0.301944	0.0367427	-0.265201	no	no	2923	10502
BTBD9	0.0467382	0.310722	0.263984	no	no	8772	4653
BTD	-0.350676	-1.047	-0.696326	no	no	798	12627
BTF3	-0.921275	-2.01744	-1.09616	no	no	296	13129
BTF3L4	-1.33641	0.224349	1.56075	postive	no	13256	169
BTG1	-0.699285	-0.360321	0.338964	no	no	9583	3842
BTG2	-0.560601	-0.519021	0.0415804	no	no	6191	7234
BTG3	0.402731	0.00402842	-0.398703	no	no	1958	11467
BTLA	-0.705485	-0.289061	0.416423	no	no	10336	3089
BTN2A1	0.0517426	-1.12069	-1.17243	negative	no	255	13170
BTN2A2	0.0951826	-0.0469422	-0.142125	no	no	4083	9342
BTN3A1	-0.480703	-0.257544	0.223159	no	no	8335	5090
BTN3A2	0.227432	-0.100171	-0.327604	no	no	2419	11006
BTN3A3	0.288734	0.755344	0.466609	no	no	10717	2708
BTNL9	-0.260766	-0.344939	-0.084173	no	no	4691	8734
BTRC	-0.392035	-0.261448	0.130587	no	no	7219	6206
BUB1	-2.01447	-0.883108	1.13136	no	no	12982	443
BUB1B	-0.745448	-0.453669	0.291779	no	no	9089	4336
BUB3	-3.34311	-4.61716	-1.27406	negative	no	215	13210
BUD13	0.641533	0.65626	0.0147272	no	no	5880	7545
BUD23	-3.05239	-3.28529	-0.232904	no	no	3211	10214
BUD31	1.34001	0.661711	-0.678297	no	no	830	12595
BVES	0.223249	0.150672	-0.0725769	no	no	4819	8606
BYSL	-1.39396	-2.42556	-1.0316	no	no	334	13091
BZW1	-0.280608	-0.169741	0.110867	no	no	6975	6450
BZW2	-0.0503435	0.110322	0.160666	no	no	7570	5855
C10orf82	-0.0660383	-0.166365	-0.100327	no	no	4509	8916
C10orf88	0.14685	0.0874804	-0.0593695	no	no	4976	8449
C10orf95	-0.0701324	-0.323022	-0.252889	no	no	3030	10395
C11orf24	-0.314958	-0.431181	-0.116223	no	no	4349	9076
C11orf54	-0.232708	-0.664793	-0.432085	no	no	1775	11650
C11orf58	-0.556831	0.069276	0.626107	no	no	11721	1704
C11orf65	0.0717493	0.220316	0.148567	no	no	7421	6004
C11orf68	0.0422364	-0.0202483	-0.0624847	no	no	4934	8491
C11orf71	0.326519	0.0416512	-0.284868	no	no	2748	10677
C11orf80	0.1683	0.189749	0.0214488	no	no	5973	7452
C11orf96	-1.07557	-1.11738	-0.0418071	no	no	5179	8246
C11orf98	-0.0614639	-0.461488	-0.400024	no	no	1950	11475
C12orf29	-0.176606	-0.184099	-0.00749284	no	no	5629	7796
C12orf4	-0.469169	0.137114	0.606283	no	no	11628	1797
C12orf43	0.0599419	-0.248326	-0.308268	no	no	2553	10872
C12orf57	0.0803982	0.0523073	-0.0280909	no	no	5370	8055
C12orf60	-0.298257	-0.344026	-0.0457682	no	no	5129	8296
C12orf75	-0.218203	-0.569048	-0.350845	no	no	2258	11167
C12orf76	0.00604223	-0.250104	-0.256146	no	no	3006	10419
C14orf119	0.135207	0.669987	0.534779	no	no	11241	2184
C14orf132	0.778485	0.756828	-0.0216575	no	no	5455	7970
C14orf28	-0.839393	-0.666591	0.172803	no	no	7719	5706
C14orf93	-0.725592	-0.769613	-0.0440207	no	no	5149	8276
C15orf39	-0.354418	0.00176345	0.356181	no	no	9755	3670
C15orf40	-0.4709	0.365401	0.836301	no	no	12476	949
C15orf48	-0.420297	-0.269927	0.15037	no	no	7436	5989
C15orf61	-0.949508	-0.168942	0.780566	no	no	12295	1130
C15orf62	0.555658	0.0978368	-0.457821	no	no	1644	11781
C16orf46	-0.225517	-0.365458	-0.139941	no	no	4103	9322
C16orf74	-0.000843527	-0.433949	-0.433105	no	no	1772	11653
C16orf86	-0.239972	0.0227177	0.262689	no	no	8763	4662
C16orf87	0.307166	0.0928141	-0.214352	no	no	3373	10052
C16orf95	0.0347632	-0.0136063	-0.0483695	no	no	5096	8329
C17orf100	-0.649464	0.270706	0.92017	no	no	12670	755
C17orf107	-0.0623129	-0.427699	-0.365386	no	no	2164	11261
C17orf49	-0.389941	-0.356468	0.0334727	no	no	6102	7323
C17orf58	0.0969532	-0.495562	-0.592516	no	no	1075	12350
C17orf67	0.293175	0.123261	-0.169913	no	no	3805	9620
C17orf75	0.0348805	-0.0482977	-0.0831782	no	no	4703	8722
C17orf80	-0.700346	-0.608801	0.0915452	no	no	6761	6664
C18orf21	0.665885	1.15057	0.484682	no	no	10855	2570
C18orf32	-0.0326491	0.246694	0.279343	no	no	8946	4479
C18orf54	-0.322498	-0.150541	0.171957	no	no	7706	5719
C19orf12	0.943644	0.610913	-0.332731	no	no	2382	11043
C19orf25	-0.878798	-0.688137	0.190661	no	no	7947	5478
C19orf44	0.30024	0.50946	0.20922	no	no	8169	5256
C19orf47	0.0984724	0.542622	0.444149	no	no	10551	2874
C19orf48P	0.00900246	-0.0538426	-0.0628451	no	no	4930	8495
C19orf53	-0.0452189	0.235173	0.280392	no	no	8960	4465
C19orf73	-0.769242	-0.587398	0.181844	no	no	7829	5596
C1D	-0.939036	-0.40153	0.537506	no	no	11257	2168
C1GALT1	-1.0608	-0.106975	0.953822	no	no	12736	689
C1GALT1C1	0.299793	0.261728	-0.0380657	no	no	5236	8189
C1orf109	-1.25603	0.569019	1.82505	postive	no	13314	111
C1orf115	-0.62285	-0.449502	0.173348	no	no	7727	5698
C1orf122	0.0218175	0.564853	0.543035	no	no	11282	2143
C1orf131	-0.141686	0.290003	0.431689	no	no	10452	2973
C1orf159	-0.373687	-0.0547701	0.318917	no	no	9378	4047
C1orf162	-0.0775693	-0.175266	-0.0976969	no	no	4543	8882
C1orf174	-0.179943	-0.81085	-0.630907	no	no	963	12462
C1orf198	0.00325961	-0.0228144	-0.026074	no	no	5400	8025
C1orf21	0.0390723	0.0274165	-0.0116558	no	no	5587	7838
C1orf216	-0.743493	-0.429697	0.313796	no	no	9335	4090
C1orf226	-0.272554	0.245561	0.518115	no	no	11135	2290
C1orf43	0.0196858	0.425245	0.405559	no	no	10232	3193
C1orf50	-0.196615	0.347108	0.543723	no	no	11287	2138
C1orf52	0.138564	-0.378528	-0.517092	no	no	1355	12070
C1orf53	-0.0786724	-0.304586	-0.225914	no	no	3273	10152
C1orf56	-0.127798	-0.539825	-0.412027	no	no	1886	11539
C1QBP	-1.58361	-0.784567	0.799046	no	no	12357	1068
C1QL1	-0.00844783	-0.407865	-0.399417	no	no	1954	11471
C1QL4	0.0184506	-0.189855	-0.208305	no	no	3429	9996
C1QTNF1	-0.185559	0.089615	0.275174	no	no	8901	4524
C1QTNF12	-0.414572	0.00448018	0.419052	no	no	10352	3073
C1QTNF3	-0.0683758	-0.277914	-0.209539	no	no	3414	10011
C1QTNF6	0.0031493	-0.111584	-0.114733	no	no	4363	9062
C1RL	-0.431021	-0.24404	0.186981	no	no	7894	5531
C1S	-1.08805	-0.726863	0.36119	no	no	9801	3624
C2	-0.478636	-0.181953	0.296683	no	no	9146	4279
C20orf144	-1.13748	-0.28909	0.848393	no	no	12513	912
C20orf96	-0.617739	-0.00475643	0.612983	no	no	11666	1759
C21orf58	-0.0898626	-0.39645	-0.306587	no	no	2564	10861
C21orf91	-0.70582	-0.229457	0.476363	no	no	10797	2628
C22orf23	0.0366482	-0.0262527	-0.0629009	no	no	4929	8496
C22orf39	-0.230449	-0.763049	-0.5326	no	no	1280	12145
C22orf46P	0.314511	-0.524814	-0.839325	no	no	519	12906
C2CD2	0.14263	-0.263474	-0.406104	no	no	1921	11504
C2CD2L	0.349447	0.297423	-0.052024	no	no	5055	8370
C2CD3	-0.233833	0.107311	0.341145	no	no	9612	3813
C2CD4A	0.80792	0.334893	-0.473027	no	no	1561	11864
C2CD4B	-0.22655	0.303587	0.530137	no	no	11220	2205
C2CD4C	-0.19974	-0.0551383	0.144602	no	no	7380	6045
C2CD5	-0.692387	-0.525014	0.167374	no	no	7659	5766
C2orf15	0.3459	0.0970121	-0.248888	no	no	3070	10355
C2orf16	0.117541	0.434263	0.316722	no	no	9362	4063
C2orf27A	-1.94443	-1.46671	0.477715	no	no	10804	2621
C2orf42	0.403792	-0.111064	-0.514857	no	no	1362	12063
C2orf49	-1.63128	-0.348049	1.28323	postive	no	13117	308
C2orf50	0.0355172	-0.237582	-0.273099	no	no	2846	10579
C2orf68	-0.20673	-0.294455	-0.0877247	no	no	4653	8772
C2orf69	-0.411975	-0.049893	0.362082	no	no	9812	3613
C2orf72	0.0774855	-0.204226	-0.281712	no	no	2774	10651
C2orf76	-0.845342	-1.22516	-0.379823	no	no	2072	11353
C2orf81	0.81722	0.0894866	-0.727733	no	no	722	12703
C2orf88	-0.310238	-0.556976	-0.246738	no	no	3089	10336
C3	-0.690991	-0.238892	0.452099	no	no	10615	2810
C3orf18	0.286109	-0.326589	-0.612698	no	no	1017	12408
C3orf33	0.480786	0.0382295	-0.442557	no	no	1725	11700
C3orf38	0.30091	0.248466	-0.0524443	no	no	5050	8375
C3orf52	-0.472744	-0.218253	0.254491	no	no	8664	4761
C3orf62	-0.301022	1.19249	1.49351	postive	no	13223	202
C3orf70	0.813589	0.739619	-0.0739698	no	no	4795	8630
C3orf80	-0.104359	0.0832425	0.187602	no	no	7903	5522
C4A	0.301581	-0.42045	-0.722031	no	no	740	12685
C4B	-0.000262807	-0.109075	-0.108812	no	no	4421	9004
C4orf19	-0.314818	-0.0810365	0.233781	no	no	8460	4965
C4orf3	-0.195233	2.03148e-06	0.195235	no	no	7999	5426
C4orf33	1.22238	0.739762	-0.482618	no	no	1517	11908
C4orf36	-0.650413	-0.706116	-0.0557024	no	no	5021	8404
C4orf46	-0.517342	-0.71813	-0.200788	no	no	3495	9930
C4orf48	0.172283	0.00633173	-0.165951	no	no	3838	9587
C5	-0.239717	0.252821	0.492538	no	no	10915	2510
C5orf15	0.925073	0.651551	-0.273522	no	no	2843	10582
C5orf22	0.0326771	-0.11208	-0.144757	no	no	4054	9371
C5orf24	0.820655	0.732399	-0.0882554	no	no	4644	8781
C5orf34	0.166382	0.864045	0.697663	no	no	12025	1400
C6orf120	0.29957	0.749037	0.449467	no	no	10590	2835
C6orf132	-0.0785132	-0.309751	-0.231238	no	no	3221	10204
C6orf136	-0.669739	-0.535658	0.13408	no	no	7257	6168
C6orf141	-0.40005	-0.76088	-0.36083	no	no	2192	11233
C6orf163	-0.590818	-0.633572	-0.0427544	no	no	5167	8258
C6orf226	-0.256024	0.333866	0.58989	no	no	11550	1875
C6orf47	-0.155387	-0.5729	-0.417513	no	no	1855	11570
C6orf52	0.488522	0.850004	0.361482	no	no	9807	3618
C6orf62	-0.0836936	1.05365	1.13735	no	no	12993	432
C6orf89	-0.0112584	0.0240435	0.0353019	no	no	6119	7306
C7orf25	0.00505139	-0.0917069	-0.0967582	no	no	4548	8877
C7orf31	-0.334255	-0.189635	0.14462	no	no	7381	6044
C7orf50	-0.505948	-0.529722	-0.0237739	no	no	5428	7997
C7orf57	0.0120752	-0.0116041	-0.0236794	no	no	5430	7995
C8orf33	-1.26368	-1.35182	-0.0881324	no	no	4646	8779
C8orf34	-0.241591	-0.727919	-0.486327	no	no	1490	11935
C8orf44	-0.297531	-0.287777	0.0097541	no	no	5819	7606
C8orf44-SGK3	-0.0960791	0.19623	0.292309	no	no	9096	4329
C8orf58	0.0418817	-0.539225	-0.581107	no	no	1105	12320
C8orf76	-0.633406	-0.389144	0.244262	no	no	8566	4859
C8orf82	-0.399073	0.0096681	0.408741	no	no	10270	3155
C9orf153	0.131535	-0.569818	-0.701353	no	no	786	12639
C9orf163	-0.530105	-0.393025	0.13708	no	no	7303	6122
C9orf24	-1.07509	-1.30929	-0.2342	no	no	3197	10228
C9orf40	0.230435	0.28929	0.0588551	no	no	6409	7016
C9orf43	0.88564	0.473759	-0.411881	no	no	1887	11538
C9orf72	0.341013	0.309809	-0.0312047	no	no	5330	8095
C9orf78	-0.752541	-1.14794	-0.3954	no	no	1977	11448
C9orf85	-0.117521	0.0205653	0.138087	no	no	7315	6110
CA11	-0.184453	-0.533546	-0.349093	no	no	2274	11151
CA12	-0.848944	-0.548871	0.300073	no	no	9186	4239
CA13	0.00278728	-0.111629	-0.114417	no	no	4367	9058
CA2	0.00613885	-0.0401073	-0.0462462	no	no	5118	8307
CA3	-0.523905	-0.173111	0.350794	no	no	9702	3723
CA5B	-0.487377	-0.849719	-0.362342	no	no	2182	11243
CA7	-0.470398	-0.102029	0.368369	no	no	9879	3546
CA8	-0.719672	-0.130242	0.58943	no	no	11547	1878
CAAP1	-0.420297	-0.620759	-0.200461	no	no	3500	9925
CAB39	-0.372794	-0.353671	0.0191224	no	negative	5943	7482
CAB39L	-0.693309	-0.670015	0.0232936	no	no	5987	7438
CABIN1	-0.039184	-0.744328	-0.705144	no	no	776	12649
CABLES1	0.473023	0.429697	-0.0433261	no	no	5160	8265
CABLES2	-0.14945	-0.570817	-0.421367	no	no	1834	11591
CABP1	-2.07613	-1.67689	0.399235	no	no	10162	3263
CABYR	0.250938	0.0898719	-0.161066	no	no	3893	9532
CACFD1	-0.104583	0.257818	0.362401	no	no	9818	3607
CACHD1	-0.587215	-0.336463	0.250752	no	no	8631	4794
CACNA1B	-0.28717	-0.13906	0.148111	no	no	7417	6008
CACNA1D	-0.672559	0.394966	1.06753	no	no	12905	520
CACNA1G	0.524939	1.03405	0.509107	no	no	11053	2372
CACNA1H	0.167756	0.343227	0.175471	no	no	7758	5667
CACNA1I	-0.207878	-0.10857	0.0993082	no	no	6840	6585
CACNA2D1	-0.160978	-0.199666	-0.0386881	no	no	5223	8202
CACNA2D2	0.609584	0.849376	0.239792	no	no	8522	4903
CACNA2D3	0.400162	0.485203	0.0850411	no	no	6683	6742
CACNB1	0.151201	0.211849	0.0606481	no	no	6429	6996
CACNB2	-0.485199	-1.11061	-0.625414	no	no	978	12447
CACNB3	-0.407702	-0.182672	0.22503	no	no	8365	5060
CACNB4	0.00785271	0.0789903	0.0711376	no	no	6533	6892
CACNG4	-0.22982	0.266242	0.496063	no	no	10950	2475
CACNG5	0.159344	-0.351674	-0.511018	no	no	1378	12047
CACNG7	0.0884551	-0.203753	-0.292208	no	no	2678	10747
CACNG8	0.461852	0.509004	0.0471516	no	no	6272	7153
CACTIN	-1.17376	-1.24583	-0.0720663	no	no	4829	8596
CACUL1	-0.207593	-0.208453	-0.00085968	no	no	5695	7730
CACYBP	0.353999	0.881995	0.527996	no	no	11204	2221
CAD	-5.5792	-2.72409	2.85511	postive	negative	13405	20
CADM1	-0.247316	0.425901	0.673217	no	no	11936	1489
CADM2	0.497822	1.62347	1.12565	no	no	12978	447
CADM4	0.11505	-0.339345	-0.454395	no	no	1667	11758
CADPS	-0.667309	-0.457892	0.209417	no	no	8174	5251
CADPS2	0.119186	-0.00376045	-0.122946	no	no	4279	9146
CAGE1	0.00968722	0.275497	0.26581	no	no	8795	4630
CALB1	-0.239466	-0.802745	-0.563279	no	no	1165	12260
CALCOCO1	0.178457	0.830656	0.652198	no	no	11851	1574
CALCOCO2	1.05102	0.480295	-0.570728	no	no	1133	12292
CALD1	-0.264703	-0.709027	-0.444323	no	no	1721	11704
CALHM2	-0.0549067	-0.412174	-0.357268	no	no	2213	11212
CALHM5	0.783121	1.10453	0.321414	no	no	9400	4025
CALM1	-0.196093	-0.461916	-0.265823	no	no	2913	10512
CALM3	0.291024	-0.593419	-0.884443	no	no	460	12965
CALML4	-0.0909434	0.425758	0.516702	no	no	11119	2306
CALML6	0.15701	-0.151662	-0.308672	no	no	2549	10876
CALR	-0.576268	-0.407095	0.169173	no	no	7678	5747
CALR3	-1.37103	-0.764076	0.606958	no	no	11635	1790
CALU	0.722688	0.0447248	-0.677963	no	no	831	12594
CAMK1D	-0.241195	-0.741646	-0.500451	no	no	1429	11996
CAMK2B	-0.189036	0.174824	0.36386	no	no	9834	3591
CAMK2D	0.141362	-0.409834	-0.551196	no	no	1211	12214
CAMK2G	0.069828	-0.208793	-0.278621	no	no	2810	10615
CAMK2N1	-0.416778	-0.360663	0.0561152	no	no	6372	7053
CAMK2N2	0.403457	0.311863	-0.0915941	no	no	4609	8816
CAMK4	0.762372	1.02132	0.258946	no	no	8719	4706
CAMKK1	-0.148171	-0.456123	-0.307952	no	no	2557	10868
CAMKK2	-1.41153	0.0123384	1.42387	postive	no	13196	229
CAMKMT	0.275025	-0.00592592	-0.280951	no	no	2784	10641
CAMKV	-0.0478301	0.315801	0.363632	no	no	9830	3595
CAMLG	-1.17186	-0.765475	0.406386	no	no	10243	3182
CAMSAP1	-0.993465	-0.748894	0.244571	no	no	8570	4855
CAMSAP2	-0.0359277	0.118627	0.154554	no	no	7490	5935
CAMSAP3	-1.04854	-1.45784	-0.409298	no	no	1901	11524
CAMTA1	1.29577	0.162821	-1.13295	negative	no	276	13149
CAMTA2	-0.0801357	0.137034	0.217169	no	no	8264	5161
CAND1	-0.262938	-0.560287	-0.297348	no	no	2635	10790
CAND2	-0.0250846	0.291944	0.317028	no	no	9363	4062
CANT1	0.6448	0.492594	-0.152206	no	no	3978	9447
CANX	-0.188561	-0.57584	-0.387279	no	no	2028	11397
CAP1	0.35749	0.0993522	-0.258138	no	no	2984	10441
CAP2	-0.129116	0.023815	0.152931	no	no	7467	5958
CAPG	-0.0416918	0.54479	0.586482	no	no	11528	1897
CAPN1	0.34012	-0.522217	-0.862336	no	no	484	12941
CAPN10	0.010828	0.164208	0.15338	no	no	7472	5953
CAPN12	-0.37514	-0.132231	0.242909	no	no	8550	4875
CAPN15	0.873436	0.71696	-0.156476	no	no	3939	9486
CAPN2	-0.0960428	0.129879	0.225922	no	no	8379	5046
CAPN3	-0.0430044	0.642904	0.685908	no	no	11989	1436
CAPN5	-0.637232	-0.391741	0.245491	no	no	8575	4850
CAPN6	0.133467	-0.145378	-0.278846	no	no	2807	10618
CAPN7	-0.0877039	-0.150989	-0.063285	no	no	4924	8501
CAPNS1	0.192164	-0.344682	-0.536846	no	no	1258	12167
CAPRIN1	-1.18703	-1.09928	0.0877415	no	no	6716	6709
CAPRIN2	-1.1639	-0.4999	0.664002	no	no	11897	1528
CAPS	-0.316521	0.178468	0.49499	no	no	10938	2487
CAPS2	-0.829731	-0.204763	0.624968	no	no	11715	1710
CAPZA1	-0.233171	-0.0146862	0.218485	no	no	8277	5148
CAPZA2	-0.0618242	0.345167	0.406991	no	no	10249	3176
CAPZB	-1.30245	-1.72709	-0.424645	no	no	1809	11616
CARD10	-0.462048	-0.106612	0.355435	no	no	9748	3677
CARD16	-0.724978	-0.130082	0.594896	no	no	11574	1851
CARD19	0.530384	0.115391	-0.414994	no	no	1872	11553
CARD6	-0.148844	0.0159396	0.164783	no	no	7622	5803
CARD8	0.103804	0.135655	0.0318518	no	no	6090	7335
CARD9	0.558925	-0.573557	-1.13248	negative	no	277	13148
CARF	-0.123132	-0.168985	-0.0458532	no	no	5127	8298
CARHSP1	-0.76737	-0.836306	-0.0689356	no	no	4865	8560
CARM1	-1.30323	-1.462	-0.158773	no	no	3914	9511
CARMIL1	0.416778	-0.0446962	-0.461475	no	no	1624	11801
CARMIL2	-0.59671	-0.125071	0.47164	no	no	10759	2666
CARMIL3	-0.541248	0.45207	0.993318	no	no	12805	620
CARNMT1	-1.07121	-0.742987	0.328226	no	no	9481	3944
CARS1	0.90463	1.74233	0.8377	no	no	12482	943
CASC3	-0.990533	-0.723353	0.26718	no	no	8812	4613
CASD1	0.0424765	-0.493194	-0.53567	no	no	1264	12161
CASK	-0.153873	0.112822	0.266696	no	no	8807	4618
CASKIN1	-0.14332	-0.126032	0.0172876	no	no	5915	7510
CASKIN2	-0.0663623	0.508747	0.575109	no	no	11473	1952
CASP10	0.32705	-0.0296938	-0.356744	no	no	2219	11206
CASP2	-0.361874	-0.234842	0.127032	no	no	7175	6250
CASP3	-0.0838667	0.710967	0.794834	no	no	12340	1085
CASP4	-0.443784	0.394081	0.837865	no	no	12485	940
CASP6	-0.363019	0.601438	0.964458	no	no	12755	670
CASP7	-0.0220574	-0.0523901	-0.0303327	no	no	5341	8084
CASP8	0.113011	0.249493	0.136482	no	no	7295	6130
CASP9	0.0312221	0.908821	0.877599	no	no	12584	841
CAST	-0.200101	-0.42222	-0.222119	no	no	3300	10125
CASTOR1	0.656669	0.0405125	-0.616156	no	no	1009	12416
CASTOR2	-0.475229	0.367198	0.842427	no	no	12497	928
CASZ1	0.142164	0.453726	0.311562	no	no	9316	4109
CAT	0.297224	0.232727	-0.0644967	no	no	4911	8514
CATSPER2	-0.130066	0.149493	0.279559	no	no	8951	4474
CATSPER3	0.0457691	0.136814	0.0910449	no	no	6750	6675
CATSPERB	-0.124578	0.903741	1.02832	no	no	12864	561
CATSPERG	0.369973	-0.275543	-0.645516	no	no	909	12516
CATSPERZ	0.184492	-0.0521846	-0.236677	no	no	3175	10250
CAV1	-0.237285	0.611826	0.849111	no	no	12516	909
CAV2	-0.794068	-0.272726	0.521342	no	no	11152	2273
CAVIN1	0.283345	0.445221	0.161877	no	no	7589	5836
CAVIN4	-0.397956	-0.753774	-0.355818	no	no	2224	11201
CBARP	0.431552	0.369681	-0.0618704	no	no	4946	8479
CBFA2T2	-0.14664	-0.234699	-0.0880589	no	no	4648	8777
CBFB	0.316968	0.0968266	-0.220142	no	no	3318	10107
CBL	0.624302	0.45989	-0.164412	no	no	3851	9574
CBLB	0.0250028	0.115305	0.0903021	no	no	6742	6683
CBLC	0.0515471	-0.357581	-0.409128	no	no	1902	11523
CBLL1	-0.226944	-0.687452	-0.460508	no	no	1631	11794
CBLN1	-0.362433	0.281864	0.644297	no	no	11803	1622
CBLN3	-0.832188	-1.31554	-0.483356	no	no	1513	11912
CBR1	-0.202804	-0.261203	-0.0583987	no	no	4985	8440
CBR3	-0.75592	-0.61625	0.139671	no	no	7329	6096
CBR4	-0.0747375	-0.843498	-0.76876	no	no	646	12779
CBS	-0.100748	0.878714	0.979462	no	no	12777	648
CBX1	-0.0061908	-0.457036	-0.450845	no	no	1681	11744
CBX2	0.0631982	-0.482949	-0.546147	no	no	1226	12199
CBX3	0.529993	1.03601	0.506022	no	no	11037	2388
CBX4	-0.396867	-0.655974	-0.259108	no	no	2976	10449
CBX5	-0.0702385	0.209349	0.279588	no	no	8952	4473
CBX6	-0.200276	0.290688	0.490965	no	no	10901	2524
CBX7	-0.0971291	-0.312149	-0.215019	no	no	3367	10058
CBX8	-0.652229	-0.242858	0.40937	no	no	10275	3150
CBY1	-0.180113	0.199723	0.379837	no	no	9997	3428
CC2D1A	-0.560405	-0.054031	0.506375	no	no	11039	2386
CC2D1B	-0.174285	-0.35136	-0.177075	no	no	3732	9693
CC2D2A	0.128692	0.141583	0.0128908	no	no	5857	7568
CCAR1	-1.46096	-1.15465	0.306311	no	no	9257	4168
CCAR2	-0.314343	-0.255635	0.0587083	no	no	6406	7019
CCBE1	0.0908065	0.512485	0.421679	no	no	10377	3048
CCDC102A	-0.205474	-0.225827	-0.0203533	no	no	5473	7952
CCDC102B	0.699676	0.502383	-0.197293	no	no	3530	9895
CCDC103	0.1443	0.533061	0.388761	no	no	10071	3354
CCDC106	-0.0276449	0.0720271	0.099672	no	no	6846	6579
CCDC107	-0.169641	0.072712	0.242353	no	no	8542	4883
CCDC110	0.0586266	0.517851	0.459224	no	no	10671	2754
CCDC112	-1.52025	-0.597357	0.922889	no	no	12675	750
CCDC113	-0.598665	-0.291402	0.307264	no	no	9271	4154
CCDC115	-0.310015	-0.762649	-0.452635	no	no	1673	11752
CCDC117	-0.490784	0.156288	0.647073	no	no	11821	1604
CCDC12	-0.15348	1.00499	1.15847	no	no	13021	404
CCDC120	-0.367795	0.355355	0.72315	no	no	12120	1305
CCDC121	-0.235366	-0.169601	0.0657651	no	no	6480	6945
CCDC122	0.44733	0.760766	0.313436	no	no	9331	4094
CCDC124	0.162567	-0.611284	-0.773851	no	no	634	12791
CCDC125	0.0126759	-0.0532433	-0.0659193	no	no	4896	8529
CCDC126	-0.741147	-0.794098	-0.0529511	no	no	5047	8378
CCDC127	-0.0495671	-0.108339	-0.0587717	no	no	4979	8446
CCDC13	-0.108026	-0.304757	-0.196731	no	no	3536	9889
CCDC134	-0.144373	-0.221455	-0.0770821	no	no	4772	8653
CCDC136	-0.675352	0.227573	0.902925	no	no	12638	787
CCDC137	-0.372068	-0.336406	0.0356618	no	no	6124	7301
CCDC138	-0.532032	-1.05345	-0.52142	no	no	1328	12097
CCDC14	-0.7209	-0.462373	0.258528	no	no	8711	4714
CCDC142	-0.381674	0.436317	0.817992	no	no	12424	1001
CCDC144A	0.383294	0.279219	-0.104076	no	no	4467	8958
CCDC146	0.769381	0.170223	-0.599158	no	no	1054	12371
CCDC148	-0.134693	-0.962872	-0.828179	no	no	534	12891
CCDC149	0.342633	0.792643	0.45001	no	no	10595	2830
CCDC15	-0.108076	0.298365	0.406441	no	no	10244	3181
CCDC150	0.443504	0.97072	0.527216	no	no	11201	2224
CCDC153	-0.579563	-0.281074	0.29849	no	no	9164	4261
CCDC157	0.21107	0.632374	0.421303	no	no	10369	3056
CCDC159	1.07906	0.765389	-0.313671	no	no	2509	10916
CCDC167	-1.20588	-1.76077	-0.55489	no	no	1198	12227
CCDC168	-0.863047	-1.21098	-0.347934	no	no	2285	11140
CCDC169	0.286109	0.337861	0.0517521	no	no	6325	7100
CCDC169-SOHLH2	-0.574034	-0.304329	0.269705	no	no	8846	4579
CCDC17	0.148693	0.283936	0.135243	no	no	7275	6150
CCDC170	0.624218	0.729146	0.104928	no	no	6905	6520
CCDC171	-0.592214	-0.478525	0.113689	no	no	7010	6415
CCDC174	-1.30742	-0.762336	0.545082	no	no	11295	2130
CCDC18	0.502122	0.339716	-0.162406	no	no	3874	9551
CCDC180	0.0923565	0.698639	0.606282	no	no	11627	1798
CCDC181	0.139016	0.137613	-0.00140334	no	no	5687	7738
CCDC183	0.645526	0.306669	-0.338857	no	no	2342	11083
CCDC184	0.08459	-0.549727	-0.634317	no	no	953	12472
CCDC186	-0.249869	-0.0918153	0.158053	no	no	7532	5893
CCDC191	0.392007	0.105456	-0.286551	no	no	2737	10688
CCDC22	0.305909	0.0682087	-0.237701	no	no	3163	10262
CCDC24	-0.462522	0.232345	0.694867	no	no	12017	1408
CCDC25	-0.49919	-0.276987	0.222203	no	no	8319	5106
CCDC28A	-0.0854167	-0.175534	-0.0901177	no	no	4625	8800
CCDC28B	-0.517845	-0.0457892	0.472056	no	no	10763	2662
CCDC3	0.050754	0.251562	0.200808	no	no	8078	5347
CCDC30	-0.568393	-0.0853828	0.48301	no	no	10842	2583
CCDC32	0.38092	0.853143	0.472223	no	no	10765	2660
CCDC33	-0.0128776	0.129454	0.142332	no	no	7359	6066
CCDC34	-0.222797	-0.335578	-0.112782	no	no	4381	9044
CCDC39	0.0675938	0.384635	0.317041	no	no	9364	4061
CCDC40	-0.142479	-0.410605	-0.268125	no	no	2885	10540
CCDC43	0.0752458	0.632773	0.557527	no	no	11379	2046
CCDC47	-0.846515	-0.90845	-0.0619354	no	no	4944	8481
CCDC50	-0.267222	-0.162139	0.105084	no	no	6911	6514
CCDC51	-1.5134	0.703719	2.21712	postive	no	13362	63
CCDC57	-1.09727	-0.848492	0.248777	no	no	8613	4812
CCDC59	-0.635473	0.122588	0.75806	no	no	12236	1189
CCDC6	0.230717	1.76308	1.53236	postive	postive	13243	182
CCDC61	0.203608	0.215804	0.0121962	no	no	5848	7577
CCDC62	-0.505083	-0.853857	-0.348774	no	no	2276	11149
CCDC65	0.0844029	-0.44916	-0.533562	no	no	1275	12150
CCDC66	-0.00314455	-0.401958	-0.398813	no	no	1957	11468
CCDC68	0.0857769	0.502697	0.41692	no	no	10338	3087
CCDC69	-0.534238	-0.229477	0.304761	no	no	9242	4183
CCDC7	-0.677893	-0.11206	0.565833	no	no	11432	1993
CCDC71	-0.189354	-0.0161151	0.173239	no	no	7723	5702
CCDC71L	0.0981736	-0.609515	-0.707688	no	no	772	12653
CCDC74A	-0.184389	-0.992523	-0.808134	no	no	567	12858
CCDC74B	0.120861	0.362147	0.241286	no	no	8532	4893
CCDC77	-0.626871	0.176259	0.80313	no	no	12373	1052
CCDC78	-0.287869	-0.53991	-0.252042	no	no	3039	10386
CCDC8	-0.293957	-0.129149	0.164808	no	no	7623	5802
CCDC80	-0.335512	-0.401615	-0.0661036	no	no	4895	8530
CCDC81	-0.274352	-0.127982	0.146371	no	no	7397	6028
CCDC82	-0.507177	-0.606746	-0.0995692	no	no	4516	8909
CCDC85A	0.39332	0.677093	0.283773	no	no	8995	4430
CCDC85B	0.565069	0.044134	-0.520935	no	no	1334	12091
CCDC85C	0.53488	0.43412	-0.10076	no	no	4503	8922
CCDC86	1.19884	1.24611	0.0472734	no	no	6273	7152
CCDC87	0.623911	0.0737479	-0.550163	no	no	1216	12209
CCDC88A	-0.210459	0.0857567	0.296215	no	no	9141	4284
CCDC88B	-0.609417	-0.273751	0.335666	no	no	9549	3876
CCDC88C	-0.00288343	1.12951	1.13239	no	no	12986	439
CCDC9	0.22433	0.205011	-0.0193185	no	no	5486	7939
CCDC90B	-0.636115	-0.528723	0.107391	no	no	6937	6488
CCDC91	0.0863131	0.13676	0.0504467	no	no	6314	7111
CCDC92	0.442499	-0.194201	-0.6367	no	no	939	12486
CCDC93	-0.286696	-0.19538	0.091316	no	no	6758	6667
CCDC96	-0.203262	0.234868	0.43813	no	no	10502	2923
CCDC97	0.157459	-0.0966782	-0.254137	no	no	3020	10405
CCDC9B	-0.822833	-0.113139	0.709694	no	no	12071	1354
CCER2	-0.100193	0.116375	0.216568	no	no	8256	5169
CCHCR1	-0.219909	-0.000541566	0.219367	no	no	8285	5140
CCKBR	0.152122	-0.418453	-0.570575	no	no	1134	12291
CCL2	0.110263	0.296424	0.186161	no	no	7884	5541
CCM2	-0.581546	-0.313147	0.268399	no	no	8830	4595
CCM2L	-0.285439	-0.192004	0.0934354	no	no	6782	6643
CCN1	-0.163623	0.0366342	0.200257	no	no	8070	5355
CCN2	0.0610031	-0.296909	-0.357912	no	no	2211	11214
CCN3	-0.389494	-0.232288	0.157206	no	no	7518	5907
CCNA1	-0.524827	-0.236646	0.288181	no	no	9052	4373
CCNA2	-1.39042	-1.94073	-0.550311	no	no	1214	12211
CCNB1	-0.377011	1.18769	1.56471	postive	no	13260	165
CCNB1IP1	-0.188307	0.352073	0.54038	no	no	11271	2154
CCNB2	-0.613271	-0.25457	0.3587	no	no	9774	3651
CCNB3	-0.094666	0.209429	0.304095	no	no	9238	4187
CCNC	-1.7569	-0.906595	0.850303	no	no	12520	905
CCND1	-0.117753	-0.296224	-0.178471	no	no	3715	9710
CCND2	-0.00816549	0.495848	0.504013	no	no	11021	2404
CCND3	-0.51737	1.14868	1.66605	postive	no	13280	145
CCNDBP1	-0.689874	-0.862276	-0.172402	no	no	3783	9642
CCNE1	-0.105326	0.2924	0.397726	no	no	10152	3273
CCNE2	-0.585372	-1.54767	-0.962301	no	no	382	13043
CCNF	-1.52229	-1.55812	-0.0358321	no	no	5268	8157
CCNG1	0.430016	0.590851	0.160835	no	no	7574	5851
CCNG2	-0.527396	-0.630005	-0.102609	no	no	4483	8942
CCNH	0.231719	-1.46003	-1.69175	negative	no	106	13319
CCNI	-0.512455	-0.0644959	0.447959	no	no	10577	2848
CCNJ	0.338472	0.647755	0.309284	no	no	9288	4137
CCNJL	0.494722	0.650895	0.156173	no	no	7505	5920
CCNK	0.22054	-0.263143	-0.483683	no	no	1509	11916
CCNL1	-1.0866	-0.869838	0.216763	no	no	8259	5166
CCNL2	-0.323363	0.206923	0.530287	no	no	11221	2204
CCNO	0.542393	0.683171	0.140778	no	no	7338	6087
CCNQ	-0.897118	-0.94789	-0.0507717	no	no	5071	8354
CCNT1	-0.658512	-1.06658	-0.408067	no	no	1908	11517
CCNT2	0.162207	-0.192965	-0.355172	no	no	2228	11197
CCNY	0.0709395	-0.318341	-0.389281	no	no	2019	11406
CCNYL1	-0.123732	0.301276	0.425008	no	no	10400	3025
CCP110	-0.0119755	-0.651237	-0.639262	no	no	932	12493
CCPG1	0.29566	0.151725	-0.143935	no	no	4064	9361
CCR10	0.131007	0.420422	0.289415	no	no	9064	4361
CCS	-0.26312	-0.148863	0.114257	no	no	7018	6407
CCSAP	0.28812	-0.214671	-0.502791	no	no	1411	12014
CCSER1	0.0366762	-0.304301	-0.340977	no	no	2326	11099
CCSER2	0.217446	-0.315145	-0.532591	no	no	1281	12144
CCT2	0.498995	-0.265306	-0.764301	no	postive	655	12770
CCT3	-0.293342	-3.05642	-2.76308	negative	no	37	13388
CCT4	-3.6341	-0.198368	3.43574	postive	postive	13416	9
CCT5	-2.74763	-4.52327	-1.77565	negative	no	99	13326
CCT6A	2.76907	6.26095	3.49188	postive	no	13418	7
CCT6B	-0.255708	0.371936	0.627644	no	no	11727	1698
CCT7	2.09557	1.30359	-0.791978	no	no	596	12829
CCT8	-0.977491	0.191005	1.1685	no	no	13028	397
CCZ1	-0.00917588	-0.0413658	-0.0321899	no	no	5318	8107
CCZ1B	0.190798	0.389315	0.198517	no	no	8049	5376
CD101	-0.0915829	-0.355755	-0.264172	no	no	2932	10493
CD109	-0.75444	-0.932251	-0.17781	no	no	3726	9699
CD151	-0.294403	-0.319854	-0.0254504	no	no	5407	8018
CD164	-0.203823	-0.144759	0.0590642	no	no	6415	7010
CD177	-0.539991	-0.635056	-0.095065	no	no	4567	8858
CD19	-1.2097	-0.0207731	1.18893	no	no	13050	375
CD200	-0.551916	-0.549984	0.00193147	no	no	5723	7702
CD207	-0.985506	-0.397648	0.587858	no	no	11540	1885
CD226	0.0385109	0.465712	0.427201	no	no	10417	3008
CD24	-0.0863718	0.107982	0.194354	no	no	7991	5434
CD274	-0.36746	-0.195303	0.172157	no	no	7709	5716
CD276	0.356261	-0.46437	-0.820631	no	no	550	12875
CD2AP	0.0883127	-0.238626	-0.326939	no	no	2423	11002
CD2BP2	-1.03834	-1.21446	-0.17612	no	no	3742	9683
CD302	-0.240343	-0.0186131	0.22173	no	no	8312	5113
CD320	0.0109283	0.136029	0.125101	no	no	7150	6275
CD36	0.163114	-0.140983	-0.304098	no	no	2582	10843
CD38	-0.372682	-0.674781	-0.302099	no	no	2604	10821
CD4	-0.609026	-0.178725	0.430301	no	no	10442	2983
CD40	0.354977	0.66973	0.314753	no	no	9344	4081
CD44	-0.99704	0.189056	1.1861	no	no	13047	378
CD46	-0.361009	-0.0618418	0.299167	no	no	9174	4251
CD47	-0.21362	-0.0401358	0.173484	no	no	7729	5696
CD55	0.317275	-0.261802	-0.579077	no	no	1116	12309
CD58	-1.76522	-1.61382	0.151396	no	no	7451	5974
CD59	-0.533233	-0.715533	-0.1823	no	no	3678	9747
CD63	0.274489	0.109184	-0.165305	no	no	3845	9580
CD70	-0.0826491	-0.158403	-0.0757539	no	no	4780	8645
CD72	0.221333	0.252416	0.0310825	no	no	6081	7344
CD81	-0.253603	-0.268166	-0.0145633	no	no	5544	7881
CD82	0.646476	0.944551	0.298075	no	no	9161	4264
CD83	0.0715985	-0.158951	-0.230549	no	no	3227	10198
CD8A	0.907032	0.308753	-0.598279	no	no	1057	12368
CD9	0.0129759	-0.396107	-0.409083	no	no	1904	11521
CD99	0.145088	-0.0565195	-0.201607	no	no	3486	9939
CD99L2	-0.599866	-0.212214	0.387652	no	no	10060	3365
CDA	-0.895805	-0.937787	-0.0419818	no	no	5177	8248
CDADC1	-0.603859	0.415371	1.01923	no	no	12845	580
CDAN1	-1.67747	-1.88993	-0.212455	no	no	3390	10035
CDC123	-1.4962	-1.22762	0.268583	no	no	8833	4592
CDC14A	0.360506	-0.0156431	-0.376149	no	no	2098	11327
CDC14B	-0.869443	-1.04064	-0.171196	no	no	3794	9631
CDC16	-1.01444	-1.195	-0.180562	no	postive	3689	9736
CDC20	-0.665326	-0.401958	0.263368	no	no	8766	4659
CDC23	1.69236	1.75032	0.0579618	no	no	6399	7026
CDC25A	-0.0919403	0.39371	0.485651	no	no	10865	2560
CDC25B	-0.647593	-1.27716	-0.629568	no	no	968	12457
CDC25C	-0.447889	-0.135436	0.312453	no	no	9324	4101
CDC26	-1.31563	-1.49063	-0.174997	no	no	3751	9674
CDC27	-1.04636	-1.79022	-0.743859	no	no	698	12727
CDC34	-0.534908	-0.994578	-0.459669	no	no	1638	11787
CDC37	0.416527	0.37576	-0.0407672	no	postive	5192	8233
CDC37L1	0.642482	0.111047	-0.531435	no	no	1289	12136
CDC40	1.75882	1.72064	-0.0381833	no	no	5234	8191
CDC42	0.710512	0.755572	0.0450604	no	no	6237	7188
CDC42BPA	1.79114	1.02837	-0.762769	no	no	659	12766
CDC42BPB	0.226039	0.733997	0.507958	no	no	11045	2380
CDC42BPG	-0.821688	-0.498388	0.3233	no	no	9422	4003
CDC42EP1	0.612656	0.279444	-0.333212	no	no	2377	11048
CDC42EP2	0.442611	0.175694	-0.266916	no	no	2897	10528
CDC42EP3	0.296973	0.401301	0.104329	no	no	6898	6527
CDC42EP4	-0.515695	-0.986444	-0.47075	no	no	1579	11846
CDC42SE1	-0.440153	-0.366485	0.0736681	no	no	6561	6864
CDC42SE2	-0.646448	-0.707885	-0.0614373	no	no	4950	8475
CDC45	3.25626	3.47536	0.219102	no	no	8282	5143
CDC5L	-1.1904	-0.343997	0.846407	no	no	12507	918
CDC6	0.67996	0.883337	0.203377	no	no	8113	5312
CDC7	-2.34096	-4.24075	-1.89979	negative	no	85	13340
CDC73	-0.646224	-0.218236	0.427989	no	no	10426	2999
CDCA3	-0.0610143	-0.577723	-0.516709	no	no	1356	12069
CDCA4	0.159244	-0.0127816	-0.172025	no	no	3785	9640
CDCA5	0.644242	0.276516	-0.367725	no	no	2158	11267
CDCA7	-0.417281	-0.879199	-0.461918	no	no	1621	11804
CDCA7L	0.174045	0.177401	0.00335585	no	no	5735	7690
CDCA8	-1.24118	-0.645929	0.595246	no	no	11575	1850
CDCP1	-0.968275	-0.645159	0.323117	no	no	9421	4004
CDH10	-0.588081	0.00397106	0.592052	no	no	11563	1862
CDH13	-0.360925	-0.492823	-0.131898	no	no	4189	9236
CDH18	-0.033297	-0.00876402	0.024533	no	no	6003	7422
CDH2	-0.519549	-0.6467	-0.127151	no	no	4233	9192
CDH23	0.198165	0.0175868	-0.180578	no	no	3688	9737
CDH24	0.430351	1.04372	0.613369	no	no	11670	1755
CDH3	0.563254	0.48312	-0.0801342	no	no	4734	8691
CDH6	-0.0254876	0.761594	0.787081	no	no	12314	1111
CDH8	-0.126634	0.622043	0.748676	no	no	12206	1219
CDH9	-0.506479	-0.239342	0.267137	no	no	8811	4614
CDHR1	0.10525	-0.0871179	-0.192368	no	no	3588	9837
CDHR3	0.0246182	0.0970634	0.0724452	no	no	6545	6880
CDIN1	-3.0348	-2.64707	0.387726	no	no	10061	3364
CDIP1	-0.602072	-0.523444	0.0786282	no	no	6614	6811
CDIPT	-3.99603	-4.10005	-0.10402	no	no	4470	8955
CDK1	2.98062	2.45812	-0.522498	no	no	1325	12100
CDK10	-0.00585121	-0.210468	-0.204617	no	negative	3456	9969
CDK11A	-0.807808	-0.417968	0.389841	no	no	10080	3345
CDK11B	0.251424	-0.166756	-0.41818	no	no	1849	11576
CDK12	-1.39081	-0.573642	0.817164	no	no	12417	1008
CDK13	-0.735003	-0.324905	0.410098	no	no	10285	3140
CDK14	0.322163	0.144091	-0.178071	no	no	3721	9704
CDK16	-0.00357211	0.294398	0.29797	no	no	9157	4268
CDK17	-0.356596	-1.05719	-0.700594	no	no	788	12637
CDK18	0.121163	0.645387	0.524224	no	no	11180	2245
CDK19	-0.26286	0.415856	0.678716	no	no	11955	1470
CDK2	-0.792644	-0.54245	0.250194	no	no	8628	4797
CDK2AP1	0.221051	-0.48155	-0.702601	no	no	781	12644
CDK2AP2	0.896783	0.399075	-0.497707	no	no	1436	11989
CDK3	-0.402452	0.508918	0.91137	no	no	12655	770
CDK4	0.612573	0.072204	-0.540369	no	no	1250	12175
CDK5	-0.886673	0.182346	1.06902	no	no	12907	518
CDK5R1	0.538427	0.114126	-0.424301	no	no	1811	11614
CDK5RAP1	0.462103	0.544334	0.0822303	no	no	6656	6769
CDK5RAP2	-0.434903	-0.376958	0.0579444	no	no	6397	7028
CDK5RAP3	-0.383322	-0.274107	0.109215	no	no	6953	6472
CDK6	-0.687221	-0.262284	0.424937	no	no	10399	3026
CDK7	-3.2543	-2.80252	0.451784	no	no	10613	2812
CDK9	-0.449201	-3.01732	-2.56812	negative	no	45	13380
CDKAL1	0.264396	0.478982	0.214586	no	no	8234	5191
CDKL1	0.164807	-0.24227	-0.407077	no	no	1916	11509
CDKL3	0.0973302	-0.0171065	-0.114437	no	no	4365	9060
CDKL4	-0.194747	0.172175	0.366922	no	no	9866	3559
CDKL5	-0.0240636	-0.044779	-0.0207154	no	no	5468	7957
CDKN1A	0.905049	1.11427	0.209217	no	no	8168	5257
CDKN1B	-0.478524	-0.962301	-0.483777	no	no	1507	11918
CDKN1C	0.383378	0.0220088	-0.361369	no	no	2187	11238
CDKN2A	0.00700681	-0.01565	-0.0226568	no	no	5444	7981
CDKN2AIP	-1.32557	-1.29468	0.0308863	no	no	6078	7347
CDKN2AIPNL	-0.411528	-0.648041	-0.236513	no	no	3176	10249
CDKN2B	0.556272	1.26603	0.709759	no	no	12072	1353
CDKN2C	-0.152809	-0.410548	-0.257738	no	no	2990	10435
CDKN2D	-0.889019	-0.917154	-0.028135	no	no	5369	8056
CDKN3	0.00948978	0.444165	0.434676	no	no	10477	2948
CDNF	0.568867	-0.0718102	-0.640677	no	no	927	12498
CDO1	-0.29122	-0.173034	0.118185	no	no	7072	6353
CDON	0.256038	-0.304586	-0.560624	no	no	1177	12248
CDPF1	-0.0681831	-0.132565	-0.0643816	no	no	4912	8513
CDR2	0.0766477	-0.21621	-0.292857	no	no	2672	10753
CDR2L	0.263262	0.538797	0.275535	no	no	8904	4521
CDRT4	-0.442694	-0.704946	-0.262251	no	no	2945	10480
CDS1	0.628603	0.235527	-0.393076	no	no	1993	11432
CDS2	-1.38207	-1.1593	0.222766	no	no	8327	5098
CDT1	-0.0518934	0.355184	0.407077	no	no	10250	3175
CDV3	0.0101477	0.211755	0.201607	no	no	8087	5338
CDX2	0.0561774	-0.0645501	-0.120727	no	no	4299	9126
CDYL	-0.122945	0.385434	0.508379	no	no	11048	2377
CDYL2	0.452916	0.13293	-0.319986	no	no	2474	10951
CEACAM19	-0.690181	-0.320653	0.369528	no	no	9889	3536
CEBPA	0.159621	0.207166	0.0475451	no	no	6281	7144
CEBPB	0.731373	0.490796	-0.240576	no	no	3143	10282
CEBPD	0.397369	0.781913	0.384543	no	no	10033	3392
CEBPG	0.193669	-0.266325	-0.459994	no	no	1636	11789
CEBPZ	0.248567	1.43769	1.18912	no	no	13051	374
CECR2	0.439231	0.883765	0.444533	no	no	10556	2869
CEL	-0.290242	-0.276739	0.0135037	no	no	5866	7559
CELF1	-0.623464	0.65041	1.27387	no	postive	13112	313
CELF2	-0.318141	0.281661	0.599803	no	no	11594	1831
CELF4	0.0343136	-0.392426	-0.42674	no	no	1800	11625
CELF5	0.397872	0.813675	0.415803	no	no	10331	3094
CELF6	-0.471543	-1.10562	-0.634076	no	no	954	12471
CELSR1	-0.00652117	0.695271	0.701792	no	no	12041	1384
CELSR2	0.244976	0.560115	0.315139	no	no	9351	4074
CELSR3	0.427335	1.05622	0.628885	no	no	11738	1687
CEMIP2	0.0557725	-0.157744	-0.213516	no	no	3382	10043
CENATAC	-1.8569	-2.11749	-0.260587	no	no	2965	10460
CENPA	-0.827776	-0.426757	0.401019	no	no	10181	3244
CENPB	0.715483	-0.217962	-0.933444	no	no	413	13012
CENPBD1P	-1.95783	-1.41172	0.546113	no	no	11300	2125
CENPC	-0.368242	-0.683342	-0.315101	no	no	2501	10924
CENPE	-0.927949	-0.834794	0.0931555	no	no	6778	6647
CENPF	0.786444	0.804857	0.0184128	no	no	5930	7495
CENPH	0.628491	0.661796	0.0333053	no	no	6100	7325
CENPI	-0.170554	0.857167	1.02772	no	no	12860	565
CENPJ	0.00579479	0.388773	0.382978	no	no	10021	3404
CENPK	0.290131	0.561	0.270869	no	no	8856	4569
CENPL	0.363634	1.31269	0.949057	no	no	12731	694
CENPM	0.414824	1.05907	0.64425	no	no	11802	1623
CENPN	-1.10003	-1.80163	-0.701599	no	no	783	12642
CENPO	-0.626452	-0.707	-0.0805482	no	no	4727	8698
CENPP	-0.613606	-0.423961	0.189645	no	no	7931	5494
CENPQ	0.236377	0.424303	0.187926	no	no	7908	5517
CENPS	-0.106191	-0.483862	-0.37767	no	negative	2085	11340
CENPS-CORT	-0.138868	0.161094	0.299963	no	no	9184	4241
CENPT	-0.220339	0.768642	0.988981	no	no	12796	629
CENPU	-0.394046	-0.686111	-0.292065	no	no	2680	10745
CENPV	0.468303	0.831512	0.363208	no	no	9824	3601
CENPW	-0.466013	-0.993179	-0.527166	no	no	1304	12121
CEP104	-0.58526	-0.367455	0.217805	no	no	8269	5156
CEP112	-0.138639	-0.211084	-0.0724447	no	no	4823	8602
CEP120	-0.470733	-0.0598841	0.410849	no	no	10289	3136
CEP126	0.268063	0.672155	0.404092	no	no	10221	3204
CEP128	0.270216	0.370166	0.0999502	no	no	6851	6574
CEP131	0.293063	-0.199375	-0.492438	no	no	1466	11959
CEP135	-0.28488	0.321452	0.606332	no	no	11629	1796
CEP152	-0.675743	-0.408179	0.267564	no	no	8815	4610
CEP162	-0.0609445	-0.0289061	0.0320383	no	no	6091	7334
CEP164	0.135207	0.477726	0.342519	no	no	9630	3795
CEP170	-0.400748	-0.554379	-0.153631	no	no	3962	9463
CEP170B	-0.0979613	-0.00652407	0.0914373	no	no	6759	6666
CEP19	-0.143892	0.2246	0.368492	no	no	9881	3544
CEP192	0.0937975	0.777461	0.683663	no	no	11980	1445
CEP20	-0.756004	-0.48078	0.275225	no	no	8903	4522
CEP250	0.392119	0.777147	0.385028	no	no	10042	3383
CEP290	-0.314985	0.350104	0.66509	no	no	11901	1524
CEP295	-0.501927	0.390029	0.891956	no	no	12615	810
CEP295NL	-0.12202	-0.377843	-0.255823	no	no	3007	10418
CEP350	-0.0284182	0.128943	0.157361	no	no	7521	5904
CEP41	0.681635	0.916041	0.234406	no	no	8466	4959
CEP43	-0.425547	-0.0465426	0.379005	no	no	9989	3436
CEP44	-0.440488	-0.152019	0.288469	no	no	9054	4371
CEP55	-0.57557	0.602152	1.17772	no	no	13038	387
CEP57	-1.19853	-0.0933135	1.10522	no	no	12946	479
CEP57L1	-0.415968	-0.866043	-0.450074	no	no	1688	11737
CEP63	-0.890025	-0.258063	0.631961	no	no	11754	1671
CEP68	-0.110998	0.0440084	0.155006	no	no	7493	5932
CEP70	-0.0345174	0.184823	0.219341	no	no	8283	5142
CEP72	-0.543035	-0.479124	0.0639106	no	no	6464	6961
CEP76	0.118083	0.271545	0.153462	no	no	7474	5951
CEP78	0.87028	0.722354	-0.147927	no	no	4016	9409
CEP83	-0.296693	0.158163	0.454857	no	no	10639	2786
CEP85	1.39466	1.30481	-0.0898461	no	no	4629	8796
CEP85L	-0.121289	0.324449	0.445737	no	no	10564	2861
CEP89	-0.693728	0.232522	0.92625	no	no	12683	742
CEP95	0.124791	0.121084	-0.00370668	no	no	5664	7761
CEP97	-0.990645	-0.582489	0.408155	no	no	10264	3161
CEPT1	-0.188528	0.254102	0.44263	no	no	10540	2885
CERCAM	-0.128019	-0.111352	0.0166665	no	no	5908	7517
CERK	-0.579703	-0.356497	0.223206	no	no	8336	5089
CERKL	0.213966	-0.201356	-0.415322	no	no	1866	11559
CERS1	-0.270177	-0.343027	-0.0728497	no	no	4816	8609
CERS2	-0.486958	-0.269912	0.217046	no	no	8262	5163
CERS4	0.488606	0.968408	0.479803	no	no	10818	2607
CERS5	-0.460121	-0.599812	-0.139691	no	no	4109	9316
CERS6	-0.218342	-0.454439	-0.236097	no	no	3178	10247
CERT1	-0.10945	-0.223293	-0.113842	no	no	4373	9052
CES2	-0.138718	0.470963	0.60968	no	no	11650	1775
CES3	-0.0100648	0.0151477	0.0252125	no	no	6009	7416
CETN2	-0.558171	-0.695014	-0.136843	no	no	4134	9291
[truncated: 11,425 more rows]

## Sheet: Day 4
Gene	β score_DMSO	β score_DAC	Diff	Hits	High-fidelity hits	Negative rank	Posotive rank
A1BG	-0.405395	-0.465031	-0.059636	no	no	5056	8369
A2M	0.0791518	0.145254	0.0661018	no	no	6261	7164
A4GALT	-0.164337	-0.223272	-0.0589348	no	no	5068	8357
AAAS	0.18083	-0.293958	-0.474788	no	no	2099	11326
AACS	0.721505	0.552653	-0.168852	no	no	4123	9302
AADAT	-0.214	0.0119772	0.225978	no	no	7875	5550
AAGAB	-0.710146	-0.274644	0.435502	no	no	9774	3651
AAK1	0.123062	-2.13644	-2.2595	negative	no	122	13303
AAMDC	-0.329144	0.0532881	0.382432	no	no	9299	4126
AAMP	0.597072	1.24871	0.651639	no	no	11258	2167
AAR2	0.0254405	0.62655	0.60111	no	no	10966	2459
AARS1	1.1724	0.244526	-0.927878	no	no	785	12640
AARS2	-2.6972	-2.276	0.421201	no	no	9648	3777
AARSD1	0.0784536	-1.00654	-1.08499	no	no	582	12843
AASDH	-0.0915741	-1.08216	-0.990582	no	no	701	12724
AASDHPPT	-2.88132	-4.57632	-1.69501	negative	no	253	13172
AASS	-0.137826	-0.138097	-0.000271568	no	no	5586	7839
AATF	-0.15076	-0.0705545	0.0802055	no	no	6399	7026
AATK	-0.431837	-1.06717	-0.635338	no	no	1487	11938
ABAT	0.765636	1.33345	0.56781	no	no	10754	2671
ABCA1	0.405302	1.12311	0.71781	no	no	11546	1879
ABCA13	-0.499174	-0.81174	-0.312566	no	no	3053	10372
ABCA2	-1.51582	-1.23692	0.278895	no	no	8397	5028
ABCA3	-0.0468356	-0.28803	-0.241194	no	no	3571	9854
ABCA5	-0.51556	0.194194	0.709754	no	no	11513	1912
ABCA7	-0.456137	-0.0666462	0.38949	no	no	9370	4055
ABCB1	-0.125501	-0.180422	-0.0549208	no	no	5109	8316
ABCB10	-0.558155	-0.148232	0.409923	no	no	9542	3883
ABCB4	-0.546703	0.164737	0.71144	no	no	11526	1899
ABCB6	0.530387	0.898717	0.36833	no	no	9174	4251
ABCB7	-0.449247	-1.48342	-1.03417	no	no	644	12781
ABCB8	0.728674	1.13272	0.404048	no	no	9488	3937
ABCB9	0.478738	0.557166	0.0784281	no	no	6382	7043
ABCC1	-0.440076	-0.932918	-0.492841	no	no	2003	11422
ABCC10	-0.0938063	-0.186028	-0.0922216	no	no	4768	8657
ABCC2	0.475363	0.82313	0.347768	no	no	8994	4431
ABCC4	-0.103526	-0.0860555	0.0174708	no	no	5757	7668
ABCC5	-0.285804	0.734987	1.02079	no	no	12550	875
ABCC6	0.191688	0.415787	0.224098	no	no	7856	5569
ABCC8	-0.194907	-0.599104	-0.404196	no	no	2455	10970
ABCC9	0.104832	0.615283	0.510451	no	no	10351	3074
ABCD1	0.0133878	0.725838	0.71245	no	no	11529	1896
ABCD2	0.169283	-0.261188	-0.43047	no	no	2318	11107
ABCD3	-0.0071948	0.815455	0.82265	no	no	11970	1455
ABCD4	0.295557	0.803297	0.507741	no	no	10341	3084
ABCE1	1.24914	2.64595	1.39681	no	no	13046	379
ABCF1	0.161793	0.856318	0.694526	no	no	11451	1974
ABCF2	-0.320206	-0.059502	0.260704	no	no	8228	5197
ABCF3	-0.516025	-0.739255	-0.223229	no	no	3698	9727
ABCG1	-0.806601	-0.89362	-0.0870193	no	no	4815	8610
ABCG2	-0.451528	-0.930922	-0.479394	no	no	2076	11349
ABCG4	-0.163818	-0.00569815	0.15812	no	no	7189	6236
ABHD1	-0.553732	-0.239853	0.313879	no	no	8698	4727
ABHD10	-0.0558364	-0.503346	-0.44751	no	no	2235	11190
ABHD11	-1.8474	-0.189037	1.65837	postive	no	13182	243
ABHD12	-0.252147	-0.745855	-0.493708	no	no	1998	11427
ABHD13	0.163527	0.308179	0.144652	no	no	7061	6364
ABHD14A	-0.106485	-0.172648	-0.0661636	no	no	4985	8440
ABHD14B	-0.345344	-0.675089	-0.329745	no	no	2910	10515
ABHD15	0.172381	0.837529	0.665148	no	no	11320	2105
ABHD16A	-0.208842	-0.815271	-0.606428	no	no	1567	11858
ABHD17A	-0.917743	-1.66652	-0.74878	no	no	1146	12279
ABHD17B	0.271024	0.39494	0.123917	no	no	6838	6587
ABHD17C	0.591718	0.341889	-0.24983	no	no	3501	9924
ABHD18	-1.07029	0.157206	1.2275	no	postive	12866	559
ABHD2	-0.190131	-0.124208	0.0659231	no	no	6260	7165
ABHD3	-0.0742779	-0.159766	-0.0854882	no	no	4823	8602
ABHD4	-0.875358	0.0134972	0.888855	no	no	12220	1205
ABHD5	0.0902125	-0.625629	-0.715842	no	no	1242	12183
ABHD6	-0.563997	-0.455729	0.108268	no	no	6682	6743
ABHD8	0.372041	0.984373	0.612332	no	no	11034	2391
ABI1	-0.443451	-0.671405	-0.227954	no	no	3667	9758
ABI2	-0.610874	-0.873112	-0.262237	no	no	3412	10013
ABITRAM	0.0271583	-0.560512	-0.58767	no	no	1633	11792
ABL1	-0.0655145	0.656054	0.721569	no	no	11567	1858
ABL2	0.278426	-0.0510653	-0.329491	no	no	2912	10513
ABLIM1	0.317343	0.219296	-0.0980471	no	no	4716	8709
ABR	-0.454228	0.163889	0.618117	no	no	11075	2350
ABRACL	-0.217962	-0.676747	-0.458785	no	no	2161	11264
ABRAXAS1	-0.196481	-0.0986277	0.097853	no	no	6575	6850
ABRAXAS2	-0.122059	-0.850516	-0.728457	no	no	1206	12219
ABT1	2.01359	2.56242	0.548822	no	no	10632	2793
ABTB1	-0.0115942	-0.588297	-0.576703	no	no	1678	11747
ABTB2	-0.281638	-0.598643	-0.317005	no	no	3013	10412
ABTB3	0.25508	0.213008	-0.0420718	no	no	5210	8215
ACAA1	-0.10537	-0.0470895	0.0582802	no	no	6176	7249
ACAA2	0.617508	1.1613	0.543796	no	no	10591	2834
ACACA	-0.0879082	0.531346	0.619254	no	no	11087	2338
ACACB	-0.241673	0.0398563	0.281529	no	no	8419	5006
ACAD10	0.158897	0.435773	0.276876	no	no	8380	5045
ACAD11	-0.0543514	0.478386	0.532738	no	no	10511	2914
ACAD8	-0.172204	0.0084809	0.180685	no	no	7412	6013
ACAD9	-1.11954	0.501627	1.62117	postive	no	13162	263
ACADL	0.474082	0.0852511	-0.388831	no	no	2535	10890
ACADM	-0.54398	-0.354446	0.189534	no	no	7501	5924
ACADS	-0.189596	-0.120515	0.0690811	no	no	6299	7126
ACADSB	0.247515	0.239921	-0.00759451	no	no	5513	7912
ACADVL	0.0269581	-0.0411949	-0.068153	no	no	4961	8464
ACAP1	-0.773293	-1.20993	-0.436642	no	no	2291	11134
ACAP2	0.679655	0.404304	-0.27535	no	no	3319	10106
ACAP3	-0.485371	0.102984	0.588355	no	no	10880	2545
ACAT1	0.0826502	-0.0292119	-0.111862	no	no	4597	8828
ACAT2	0.165028	0.0281281	-0.1369	no	no	4389	9036
ACBD3	-0.179643	-0.454071	-0.274428	no	no	3329	10096
ACBD4	-0.109622	0.269108	0.378731	no	no	9264	4161
ACBD5	-0.162673	0.186046	0.348719	no	no	9004	4421
ACBD6	-0.446943	-0.452137	-0.00519409	no	no	5541	7884
ACBD7	0.152177	0.478448	0.32627	no	no	8806	4619
ACCS	-0.329144	-0.179848	0.149296	no	no	7109	6316
ACD	0.434513	0.833139	0.398625	no	no	9440	3985
ACE	-0.399274	-0.600608	-0.201334	no	no	3872	9553
ACER2	-0.543468	-0.306788	0.23668	no	no	7983	5442
ACER3	0.133443	-1.08897	-1.22241	no	no	478	12947
ACHE	-0.840142	0.176243	1.01638	no	no	12540	885
ACIN1	-0.122003	0.547894	0.669897	no	no	11344	2081
ACKR3	-0.191067	-0.831573	-0.640506	no	no	1467	11958
ACLY	-0.145183	1.02932	1.1745	no	postive	12797	628
ACO1	0.0320043	-0.113027	-0.145031	no	no	4314	9111
ACO2	-2.15276	-2.03064	0.12212	no	no	6817	6608
ACOT11	-0.151663	0.278991	0.430654	no	no	9732	3693
ACOT12	-0.509322	0.380695	0.890017	no	no	12225	1200
ACOT13	1.10791	1.1342	0.0262882	no	no	5839	7586
ACOT7	-0.21252	-0.102969	0.109551	no	no	6694	6731
ACOT8	0.376882	0.155496	-0.221387	no	no	3713	9712
ACOT9	0.353467	-0.00625752	-0.359724	no	no	2706	10719
ACOX1	0.180239	0.226928	0.0466892	no	no	6062	7363
ACOX3	0.118178	0.271454	0.153276	no	no	7145	6280
ACP1	0.337314	0.940225	0.602911	no	no	10977	2448
ACP2	-0.725764	-0.587099	0.138665	no	no	7002	6423
ACP6	-0.226423	-0.632506	-0.406084	no	no	2441	10984
ACSBG1	0.217408	0.630142	0.412734	no	no	9563	3862
ACSF2	-0.0520937	-0.101842	-0.0497484	no	no	5149	8276
ACSF3	0.214187	0.0427177	-0.171469	no	no	4102	9323
ACSL1	-0.652026	-0.0971264	0.5549	no	no	10679	2746
ACSL3	-0.667179	-1.05514	-0.387961	no	no	2540	10885
ACSL4	-0.283407	-0.200433	0.0829738	no	no	6433	6992
ACSL6	0.486931	0.169959	-0.316972	no	no	3015	10410
ACSM3	0.162521	1.05747	0.894951	no	no	12237	1188
ACSS1	-0.384819	-0.750982	-0.366163	no	no	2667	10758
ACSS2	0.448479	0.960211	0.511732	no	no	10359	3066
ACSS3	-0.0845146	0.285141	0.369655	no	no	9189	4236
ACTA2	0.413239	0.00526157	-0.407978	no	no	2429	10996
ACTB	-0.753486	-0.646721	0.106764	no	no	6666	6759
ACTG1	-0.651281	-1.00187	-0.350591	no	no	2778	10647
ACTG2	0.247492	0.324757	0.0772654	no	no	6369	7056
ACTL6A	-1.58301	0.717641	2.30065	postive	postive	13327	98
ACTL8	-0.254079	-0.66637	-0.412291	no	no	2407	11018
ACTMAP	0.433792	0.343393	-0.0903988	no	no	4779	8646
ACTN1	-0.47918	-0.31131	0.167869	no	no	7288	6137
ACTN2	0.398576	0.130305	-0.26827	no	no	3369	10056
ACTN3	-0.592114	-0.214565	0.377549	no	no	9259	4166
ACTN4	0.220301	-0.151713	-0.372014	no	no	2639	10786
ACTR10	-1.95066	-0.263594	1.68706	postive	negative	13197	228
ACTR1A	-2.28615	-0.687277	1.59888	postive	postive	13155	270
ACTR1B	0.192698	0.428497	0.235799	no	no	7976	5449
ACTR2	-1.15586	-1.45143	-0.295576	no	no	3179	10246
ACTR3	-1.14466	-1.64958	-0.504917	no	no	1959	11466
ACTR3B	-0.197554	0.105953	0.303507	no	no	8621	4804
ACTR5	-0.497591	-1.55109	-1.0535	no	no	624	12801
ACTR6	-1.01636	-1.20131	-0.184945	no	no	3998	9427
ACTR8	-2.30345	-3.40691	-1.10347	no	no	555	12870
ACTRT3	0.492377	2.07015	1.57778	postive	no	13151	274
ACVR1	0.281754	-0.321626	-0.60338	no	no	1578	11847
ACVR1B	0.352792	0.924751	0.571959	no	no	10778	2647
ACVR1C	0.457882	0.26505	-0.192833	no	no	3941	9484
ACVR2A	-0.25359	-0.245502	0.00808803	no	no	5665	7760
ACVR2B	-0.291111	-0.475992	-0.184881	no	no	3999	9426
ACY1	0.0445779	-0.772872	-0.81745	no	no	979	12446
ACYP1	0.307264	0.439058	0.131794	no	no	6917	6508
ACYP2	-0.36315	-0.36298	0.000169213	no	no	5589	7836
ADA	0.209038	0.399883	0.190845	no	no	7519	5906
ADA2	-0.0523567	0.68037	0.732726	no	no	11620	1805
ADAM10	0.382492	0.709566	0.327075	no	no	8817	4608
ADAM11	-0.347788	-0.590783	-0.242996	no	no	3553	9872
ADAM12	0.351442	0.255056	-0.0963854	no	no	4735	8690
ADAM15	-0.0841189	0.364577	0.448696	no	no	9874	3551
ADAM17	-1.37621	0.0465768	1.42278	no	no	13065	360
ADAM19	0.568629	0.192877	-0.375752	no	no	2608	10817
ADAM20	-0.14991	0.137287	0.287197	no	no	8471	4954
ADAM21	-0.74748	0.373296	1.12078	no	no	12726	699
ADAM22	-0.292251	0.514184	0.806435	no	no	11917	1508
ADAM23	0.113761	0.317051	0.203291	no	no	7661	5764
ADAM32	-0.221393	0.649883	0.871276	no	no	12150	1275
ADAM8	-0.185981	-0.0287486	0.157232	no	no	7180	6245
ADAM9	-0.390173	-0.222421	0.167752	no	no	7286	6139
ADAMTS1	-0.417476	-0.974426	-0.55695	no	no	1752	11673
ADAMTS10	-0.669925	-0.964847	-0.294922	no	no	3188	10237
ADAMTS12	-1.21386	-0.71015	0.503709	no	no	10312	3113
ADAMTS13	0.847008	0.459198	-0.38781	no	no	2542	10883
ADAMTS15	-0.0186956	0.779135	0.797831	no	no	11882	1543
ADAMTS17	-0.258083	-0.777385	-0.519303	no	no	1899	11526
ADAMTS2	-0.236576	-0.371915	-0.135339	no	no	4406	9019
ADAMTS3	-0.0267509	0.222989	0.24974	no	no	8110	5315
ADAMTS4	-0.0113325	1.21245	1.22378	no	no	12861	564
ADAMTS6	-0.0227603	0.217586	0.240346	no	no	8017	5408
ADAMTS7	0.132228	0.413238	0.281011	no	no	8413	5012
ADAMTS9	-0.305402	-0.811188	-0.505785	no	no	1957	11468
ADAMTSL1	-0.294533	0.200172	0.494704	no	no	10225	3200
ADAMTSL3	0.171587	0.317911	0.146324	no	no	7078	6347
ADAMTSL4	-0.143924	-0.529197	-0.385273	no	no	2553	10872
ADAMTSL5	0.0693015	-0.206303	-0.275604	no	no	3315	10110
ADAP1	-0.0595326	-0.442497	-0.382964	no	no	2567	10858
ADAP2	-0.362102	0.249309	0.611411	no	no	11025	2400
ADAR	-0.908293	-1.35027	-0.441977	no	no	2265	11160
ADARB1	-0.494914	-0.396813	0.098101	no	no	6579	6846
ADAT1	-0.445174	0.427361	0.872535	no	no	12154	1271
ADAT2	-4.15823	-4.60488	-0.446646	no	no	2241	11184
ADAT3	-5.01082	-6.69686	-1.68603	negative	no	256	13169
ADCK1	0.313153	1.29046	0.977311	no	no	12453	972
ADCK2	0.191104	1.1901	0.998998	no	no	12496	929
ADCK5	-0.226653	0.12578	0.352433	no	no	9037	4388
ADCY1	0.299188	0.423093	0.123906	no	no	6837	6588
ADCY3	-0.280404	-0.079728	0.200676	no	no	7627	5798
ADCY5	0.406838	0.627011	0.220172	no	no	7819	5606
ADCY6	0.131925	0.508811	0.376886	no	no	9251	4174
ADCY7	0.0205267	0.0237164	0.00318965	no	no	5612	7813
ADCY9	-0.0136206	-0.477005	-0.463384	no	no	2143	11282
ADD1	-0.397156	0.324543	0.721698	no	no	11569	1856
ADD2	-0.170714	-0.110337	0.0603772	no	no	6196	7229
ADD3	-0.480693	-0.673677	-0.192984	no	no	3939	9486
ADGRA2	-1.14771	-0.946518	0.20119	no	no	7633	5792
ADGRA3	-0.523055	-0.798539	-0.275484	no	no	3317	10108
ADGRB1	-0.45879	-0.18456	0.27423	no	no	8354	5071
ADGRB2	0.169665	-0.499171	-0.668836	no	no	1374	12051
ADGRB3	0.266578	0.507399	0.240821	no	no	8025	5400
ADGRE2	-0.942578	-0.223017	0.719562	no	no	11556	1869
ADGRE5	0.1733	0.892699	0.719399	no	no	11555	1870
ADGRG2	-0.419384	0.11163	0.531014	no	no	10496	2929
ADGRG6	0.158497	0.6493	0.490803	no	no	10197	3228
ADGRL1	-0.810488	-1.10021	-0.289721	no	no	3230	10195
ADGRL2	-0.46703	-1.42902	-0.961989	no	no	735	12690
ADGRL3	0.0548239	-0.200755	-0.255579	no	no	3467	9958
ADGRV1	-0.0631474	0.0254835	0.0886309	no	no	6483	6942
ADH5	0.0733399	-0.53942	-0.61276	no	no	1546	11879
ADHFE1	-0.145113	0.273121	0.418234	no	no	9615	3810
ADI1	-0.162528	-0.507798	-0.34527	no	no	2815	10610
ADIPOR1	-1.134	-1.06674	0.0672546	no	no	6270	7155
ADIPOR2	0.356772	0.672572	0.315799	no	no	8716	4709
ADISSP	-0.870633	-0.0449742	0.825659	no	no	11984	1441
ADK	-0.0188725	0.48557	0.504443	no	no	10316	3109
ADM	0.46959	1.36421	0.894618	no	no	12236	1189
ADM2	0.510881	0.661857	0.150975	no	no	7130	6295
ADM5	-0.399949	0.0671221	0.467071	no	no	10012	3413
ADNP	-0.480553	-0.443295	0.0372582	no	no	5969	7456
ADNP2	-0.363941	0.687339	1.05128	no	no	12610	815
ADO	0.716105	1.04848	0.332373	no	no	8875	4550
ADORA1	-0.268231	0.375107	0.643338	no	no	11212	2213
ADORA2A	0.192454	-0.668887	-0.861341	no	no	893	12532
ADORA2B	0.600331	0.419409	-0.180921	no	no	4026	9399
ADPGK	-0.475502	-0.0259456	0.449557	no	no	9880	3545
ADPRH	-0.264879	-0.776771	-0.511892	no	no	1930	11495
ADPRHL1	-0.31313	0.372467	0.685597	no	no	11410	2015
ADPRM	-0.274236	-0.000579025	0.273657	no	no	8347	5078
ADPRS	0.15657	0.0469514	-0.109618	no	no	4609	8816
ADRA1A	-0.476456	-0.196273	0.280184	no	no	8404	5021
ADRA1B	0.2134	0.216984	0.00358401	no	no	5620	7805
ADRA2B	-0.0566371	0.161507	0.218144	no	no	7797	5628
ADRA2C	0.201694	0.0843884	-0.117306	no	no	4555	8870
ADRB1	1.02525	0.471816	-0.553438	no	no	1774	11651
ADRB2	0.501175	0.663361	0.162186	no	no	7234	6191
ADRM1	0.0988036	1.65265	1.55384	no	no	13141	284
ADSL	-2.51263	-3.33722	-0.824595	no	no	967	12458
ADSS1	-0.859204	0.487842	1.34705	no	no	13018	407
ADSS2	-0.839606	-1.2407	-0.401091	no	negative	2478	10947
AEBP1	-0.67884	0.00877287	0.687613	no	no	11419	2006
AEBP2	0.140423	-0.000661151	-0.141084	no	no	4357	9068
AEN	-0.29949	-0.100556	0.198935	no	no	7611	5814
AFAP1	-0.13395	0.0610801	0.19503	no	no	7564	5861
AFAP1L1	-0.702581	-0.292131	0.41045	no	no	9549	3876
AFAP1L2	0.0710611	0.308731	0.23767	no	no	7993	5432
AFDN	-0.336732	-0.161095	0.175636	no	no	7363	6062
AFF1	0.186733	0.014689	-0.172044	no	no	4096	9329
AFF2	0.533785	0.0428712	-0.490914	no	no	2017	11408
AFF3	0.652538	0.751289	0.0987512	no	no	6584	6841
AFF4	-0.125136	0.752763	0.877899	no	no	12174	1251
AFG1L	-0.248586	-0.405839	-0.157253	no	no	4210	9215
AFG3L2	-0.0809301	-0.033277	0.0476531	no	no	6073	7352
AFMID	0.0194819	-0.368261	-0.387743	no	no	2544	10881
AFTPH	-0.458674	-0.299143	0.15953	no	no	7200	6225
AGA	-0.0200493	0.418857	0.438906	no	no	9793	3632
AGAP1	-0.557689	-0.434791	0.122899	no	no	6826	6599
AGAP2	-0.678561	-0.173554	0.505007	no	no	10323	3102
AGAP3	-0.509555	-0.83277	-0.323216	no	no	2960	10465
AGAP4	-0.100414	-1.65191	-1.5515	negative	postive	303	13122
AGAP5	-1.05949	-1.49426	-0.434766	no	no	2295	11130
AGAP6	0.0908898	-0.54421	-0.6351	no	no	1490	11935
AGAP9	-0.259572	2.16637	2.42594	postive	no	13344	81
AGBL3	0.0967088	0.0362919	-0.0604169	no	no	5048	8377
AGBL5	0.206764	0.400927	0.194163	no	no	7554	5871
AGER	-0.262156	-0.440071	-0.177915	no	no	4050	9375
AGFG1	0.319833	-0.353432	-0.673266	no	no	1364	12061
AGFG2	0.306822	0.428251	0.121429	no	no	6807	6618
AGGF1	-0.234434	0.29292	0.527355	no	no	10466	2959
AGK	-0.949654	-2.88475	-1.93509	negative	no	178	13247
AGL	0.644205	1.73133	1.08713	no	no	12678	747
AGO1	0.187191	0.620195	0.433004	no	no	9756	3669
AGO2	-0.3888	1.79682	2.18562	postive	postive	13313	112
AGO3	0.204036	-0.773978	-0.978014	no	no	717	12708
AGO4	0.115786	0.433777	0.317992	no	no	8734	4691
AGPAT1	-0.195992	-0.1909	0.00509174	no	no	5636	7789
AGPAT2	-0.243628	-1.06383	-0.8202	no	no	975	12450
AGPAT3	-0.207972	-0.161716	0.0462564	no	no	6055	7370
AGPAT4	-0.0613714	0.0175602	0.0789316	no	no	6387	7038
AGPAT5	-1.33515	-0.800381	0.534768	no	postive	10531	2894
AGPS	0.782254	1.0999	0.317647	no	no	8732	4693
AGRN	0.500594	0.632783	0.132189	no	no	6921	6504
AGTPBP1	0.283802	0.182304	-0.101499	no	no	4684	8741
AGTR1	0.792822	0.173763	-0.619059	no	no	1528	11897
AGTRAP	-0.142876	0.00456435	0.147441	no	no	7089	6336
AHCTF1	-1.04364	-1.29056	-0.246914	no	no	3526	9899
AHCY	-1.09583	1.13941	2.23524	postive	no	13323	102
AHCYL1	-0.665759	0.756754	1.42251	no	no	13064	361
AHCYL2	-0.491609	0.0286197	0.520229	no	no	10428	2997
AHDC1	0.0423434	-0.579271	-0.621614	no	no	1523	11902
AHI1	-0.0390708	0.380971	0.420042	no	no	9631	3794
AHNAK	-0.148214	0.026835	0.175049	no	no	7353	6072
AHNAK2	-0.626074	-0.0994535	0.52662	no	no	10464	2961
AHR	-0.1159	0.798815	0.914715	no	no	12299	1126
AHRR	-0.113225	-0.992448	-0.879222	no	no	857	12568
AHSA1	0.253777	1.29418	1.0404	no	no	12589	836
AHSA2P	0.893816	1.71832	0.824501	no	no	11978	1447
AIDA	0.116956	0.444953	0.327996	no	no	8830	4595
AIF1L	-0.16868	-0.95797	-0.78929	no	no	1044	12381
AIFM1	-1.44915	-0.571227	0.877927	no	no	12175	1250
AIFM2	0.0514256	0.940716	0.88929	no	no	12223	1202
AIFM3	-0.132861	0.116213	0.249074	no	no	8106	5319
AIG1	-0.289784	0.31785	0.607634	no	no	11006	2419
AIMP1	-0.165116	-1.1648	-0.999688	no	no	682	12743
AIMP2	0.0898797	1.2663	1.17642	no	no	12800	625
AIP	-0.271466	-0.545223	-0.273757	no	no	3335	10090
AJM1	-1.73244	-1.35503	0.377415	no	no	9257	4168
AJUBA	-0.330424	0.0493921	0.379816	no	no	9281	4144
AK1	0.0365035	0.317328	0.280824	no	no	8409	5016
AK2	-0.31839	0.96368	1.28207	no	postive	12949	476
AK3	-0.339571	0.304467	0.644038	no	no	11214	2211
AK4	0.437865	0.682181	0.244316	no	no	8059	5366
AK5	-0.707469	0.0454992	0.752968	no	no	11701	1724
AK6	-0.960571	-0.264761	0.69581	no	postive	11457	1968
AK7	-0.230629	-0.16971	0.0609185	no	no	6204	7221
AK8	-0.09352	-0.238232	-0.144712	no	no	4321	9104
AK9	-0.275027	-0.0881033	0.186924	no	no	7479	5946
AKAP1	0.398506	0.0884287	-0.310077	no	no	3069	10356
AKAP10	-0.220203	-0.748189	-0.527985	no	no	1867	11558
AKAP11	0.142874	-0.846862	-0.989736	no	no	703	12722
AKAP12	0.0841049	0.701461	0.617356	no	no	11070	2355
AKAP13	-0.987943	-1.09861	-0.110669	no	no	4602	8823
AKAP17A	-0.0703256	-0.0853432	-0.0150176	no	no	5435	7990
AKAP3	0.364313	0.0310144	-0.333299	no	no	2891	10534
AKAP5	0.250541	0.852726	0.602185	no	no	10973	2452
AKAP6	-0.205256	0.827551	1.03281	no	no	12573	852
AKAP7	-0.182147	0.436909	0.619056	no	no	11083	2342
AKAP8	0.0609152	1.02395	0.963032	no	no	12417	1008
AKAP8L	-0.157712	0.746162	0.903875	no	no	12267	1158
AKAP9	-0.283872	-0.687492	-0.40362	no	no	2460	10965
AKIP1	-0.70733	0.0245579	0.731887	no	no	11613	1812
AKIRIN1	0.236878	-0.43037	-0.667248	no	no	1379	12046
AKIRIN2	1.34953	0.684699	-0.664835	no	no	1387	12038
AKNA	0.350464	0.347384	-0.0030801	no	no	5561	7864
AKNAD1	0.814398	0.643712	-0.170686	no	no	4109	9316
AKR1A1	0.0501944	0.353832	0.303637	no	no	8622	4803
AKR1B1	-0.266858	0.359358	0.626215	no	no	11130	2295
AKR1C1	-0.655168	-0.295877	0.359292	no	no	9096	4329
AKR1C3	-0.629239	-0.618844	0.0103947	no	no	5682	7743
AKR7A2	-0.699858	-0.688751	0.0111069	no	no	5690	7735
AKR7A3	0.00932291	0.495855	0.486532	no	no	10164	3261
AKT1	0.0981775	0.374064	0.275886	no	no	8369	5056
AKT1S1	-0.353141	-0.796359	-0.443218	no	no	2262	11163
AKT2	-0.304495	-0.252247	0.0522472	no	no	6130	7295
AKT3	-0.560599	-1.07221	-0.511611	no	no	1933	11492
AKTIP	-0.434281	0.36341	0.797691	no	no	11880	1545
ALAD	-1.21837	0.337683	1.55606	no	no	13142	283
ALAS1	-0.0966576	0.230063	0.32672	no	no	8811	4614
ALCAM	0.20459	0.633028	0.428438	no	no	9714	3711
ALDH16A1	-0.0834462	-0.942251	-0.858805	no	no	896	12529
ALDH18A1	-0.163517	-0.144824	0.0186937	no	no	5769	7656
ALDH1A2	-0.681982	-0.716628	-0.0346456	no	no	5274	8151
ALDH1A3	-0.0483346	-0.106153	-0.0578179	no	no	5080	8345
ALDH1B1	0.171133	0.252923	0.0817895	no	no	6426	6999
ALDH1L1	-0.0929195	0.218098	0.311018	no	no	8678	4747
ALDH1L2	-0.808603	-1.0296	-0.220993	no	no	3719	9706
ALDH2	0.347299	0.346586	-0.000712814	no	no	5582	7843
ALDH3A1	-0.471941	-0.128721	0.34322	no	no	8955	4470
ALDH3A2	0.242069	0.349073	0.107004	no	no	6669	6756
ALDH3B1	0.116817	-0.302502	-0.419319	no	no	2377	11048
ALDH4A1	-0.0467891	0.55078	0.597569	no	no	10950	2475
ALDH5A1	0.646021	0.211473	-0.434548	no	no	2298	11127
ALDH6A1	0.0610642	0.356748	0.295684	no	no	8551	4874
ALDH7A1	0.292601	1.57034	1.27774	no	no	12941	484
ALDH8A1	0.163878	0.613902	0.450023	no	no	9886	3539
ALDH9A1	-0.102477	-0.405778	-0.303301	no	no	3119	10306
ALDOA	1.06087	2.05591	0.995041	no	no	12488	937
ALDOC	-0.361218	-0.320029	0.0411883	no	no	6008	7417
ALG1	-1.58862	-1.17048	0.418139	no	no	9612	3813
ALG10	-0.0154898	0.467917	0.483407	no	no	10137	3288
ALG10B	-0.993599	-0.563429	0.43017	no	no	9729	3696
ALG11	-0.754323	0.000785245	0.755109	no	no	11707	1718
ALG12	-0.338431	-2.3379	-1.99947	negative	no	165	13260
ALG13	-1.28748	-4.59597	-3.30849	negative	no	38	13387
ALG14	-0.934641	-0.835779	0.0988622	no	no	6587	6838
ALG2	-1.90701	0.33099	2.238	postive	no	13324	101
ALG3	-0.714429	-2.20904	-1.49462	negative	no	327	13098
ALG5	-0.323814	-0.930278	-0.606464	no	no	1566	11859
ALG6	-1.54317	-1.01529	0.527876	no	no	10470	2955
ALG8	-1.11913	-1.5222	-0.403071	no	no	2462	10963
ALG9	-0.906361	-1.33081	-0.424444	no	no	2346	11079
ALKAL1	0.198764	0.184674	-0.0140901	no	no	5448	7977
ALKBH1	-0.656961	-0.011575	0.645386	no	no	11224	2201
ALKBH2	0.238508	0.513202	0.274694	no	no	8357	5068
ALKBH3	-0.104632	-1.01016	-0.90553	no	no	812	12613
ALKBH4	0.249983	0.0979092	-0.152073	no	no	4259	9166
ALKBH5	-0.614645	-0.788254	-0.173609	no	no	4087	9338
ALKBH6	0.00583106	-0.25086	-0.256691	no	no	3460	9965
ALKBH7	0.297512	0.233655	-0.0638571	no	no	5010	8415
ALKBH8	0.219859	1.06856	0.848697	no	no	12075	1350
ALMS1	-0.289994	0.850332	1.14033	no	no	12750	675
ALOX12B	-0.369085	-0.403138	-0.0340526	no	no	5280	8145
ALOX5	0.144725	0.241373	0.0966484	no	no	6566	6859
ALOXE3	0.0197368	0.165335	0.145599	no	no	7072	6353
ALPG	-0.122694	0.0565547	0.179249	no	no	7396	6029
ALPK1	-0.286712	-0.0325801	0.254132	no	no	8155	5270
ALPK3	0.0370388	0.657927	0.620888	no	no	11096	2329
ALPL	-0.770849	-1.24196	-0.471107	no	no	2115	11310
ALS2	-0.737169	-0.289402	0.447767	no	no	9866	3559
ALS2CL	0.24407	1.28224	1.03817	no	no	12580	845
ALX1	0.383958	0.568494	0.184536	no	no	7455	5970
ALX4	0.546773	0.51618	-0.0305933	no	no	5309	8116
ALYREF	-1.74515	-1.89856	-0.15341	no	no	4245	9180
AMACR	0.393432	1.12627	0.732843	no	no	11622	1803
AMBN	-0.311268	-0.0750215	0.236246	no	no	7980	5445
AMBRA1	-0.212206	-0.173222	0.0389835	no	no	5987	7438
AMD1	-1.10409	-1.0366	0.0674937	no	no	6274	7151
AMDHD1	-0.696297	-0.975378	-0.279081	no	no	3294	10131
AMDHD2	-0.073163	-0.157273	-0.0841102	no	no	4831	8594
AMER1	1.03868	1.44572	0.407036	no	no	9517	3908
AMER2	-0.439308	-0.838573	-0.399265	no	no	2484	10941
AMFR	-0.490748	0.397458	0.888206	no	no	12216	1209
AMH	-0.219354	-0.49168	-0.272326	no	no	3345	10080
AMIGO1	-0.111431	-0.486645	-0.375214	no	no	2612	10813
AMIGO2	-0.118867	0.0999754	0.218843	no	no	7807	5618
AMMECR1	0.495752	0.0179722	-0.47778	no	no	2084	11341
AMMECR1L	0.28457	0.615191	0.330621	no	no	8859	4566
AMN1	0.208479	0.238358	0.0298787	no	no	5884	7541
AMOT	-0.519703	-0.778307	-0.258604	no	no	3438	9987
AMOTL1	-0.200866	0.523272	0.724137	no	no	11576	1849
AMOTL2	-0.342527	-0.781561	-0.439034	no	no	2278	11147
AMPD2	-0.128909	0.10852	0.237428	no	no	7990	5435
AMPD3	0.0108316	-0.170023	-0.180855	no	no	4027	9398
AMPH	-0.114827	-0.0519864	0.0628403	no	no	6221	7204
AMT	0.0206662	-0.993952	-1.01462	no	no	671	12754
AMY2B	0.196024	0.177382	-0.0186421	no	no	5411	8014
AMZ1	-0.332612	-0.845941	-0.51333	no	no	1921	11504
AMZ2	-0.170572	-0.51443	-0.343857	no	no	2826	10599
ANAPC1	0.601634	1.16312	0.561482	no	no	10723	2702
ANAPC10	0.050753	-0.181988	-0.232741	no	no	3629	9796
ANAPC11	-2.1789	-4.39058	-2.21168	negative	no	129	13296
ANAPC13	-0.470242	-0.148081	0.322161	no	no	8776	4649
ANAPC15	0.112532	0.570858	0.458327	no	no	9943	3482
ANAPC16	0.0113391	0.367309	0.35597	no	no	9074	4351
ANAPC2	-0.479599	0.589187	1.06879	no	no	12648	777
ANAPC4	-0.368643	-1.44747	-1.07883	no	no	587	12838
ANAPC5	-0.905756	-3.03571	-2.12995	negative	no	144	13281
ANAPC7	-0.0497312	-0.037873	0.0118581	no	no	5698	7727
ANG	-0.658567	0.199641	0.858207	no	no	12108	1317
ANGEL1	-0.147027	0.310543	0.457569	no	no	9937	3488
ANGEL2	0.0360054	0.130621	0.094616	no	no	6545	6880
ANGPT1	0.459279	0.306444	-0.152835	no	no	4248	9177
ANGPTL2	-0.268277	-0.820951	-0.552673	no	no	1776	11649
ANGPTL4	-0.219896	-0.0122114	0.207685	no	no	7696	5729
ANK1	-0.108088	0.0430155	0.151104	no	no	7131	6294
ANK2	-0.268487	-0.574358	-0.305872	no	no	3102	10323
ANK3	0.497987	0.585411	0.0874241	no	no	6469	6956
ANKAR	0.390499	0.679971	0.289472	no	no	8489	4936
ANKDD1A	-0.932267	0.381524	1.31379	no	no	12988	437
ANKDD1B	0.12862	0.23725	0.10863	no	no	6689	6736
ANKEF1	0.369853	0.45358	0.0837266	no	no	6440	6985
ANKFY1	-0.12437	0.122289	0.246659	no	no	8086	5339
ANKH	-0.0181987	-0.194901	-0.176702	no	no	4060	9365
ANKHD1	-0.298606	0.86823	1.16684	no	no	12788	637
ANKHD1-EIF4EBP3	-0.389777	0.0328933	0.422671	no	no	9664	3761
ANKIB1	-0.297675	0.954992	1.25267	no	no	12910	515
ANKLE1	-0.200552	0.0594959	0.260048	no	no	8220	5205
ANKLE2	0.0876312	-0.0949589	-0.18259	no	no	4011	9414
ANKMY1	-0.25501	0.101099	0.356109	no	no	9076	4349
ANKMY2	0.372809	0.766548	0.393739	no	no	9399	4026
ANKRA2	0.00680353	-0.413515	-0.420318	no	no	2367	11058
ANKRD1	-0.352373	-0.39623	-0.0438569	no	no	5195	8230
ANKRD10	-0.24137	0.0391748	0.280545	no	no	8407	5018
ANKRD11	-0.734842	0.531929	1.26677	no	no	12931	494
ANKRD12	-0.212695	0.32617	0.538864	no	no	10556	2869
ANKRD13A	-0.578195	-0.187026	0.39117	no	no	9382	4043
ANKRD13B	0.238694	0.831174	0.59248	no	no	10909	2516
ANKRD13C	0.210486	0.410966	0.200481	no	no	7623	5802
ANKRD13D	-1.18134	-0.527969	0.653373	no	no	11270	2155
ANKRD16	0.408863	0.701154	0.292291	no	no	8519	4906
ANKRD17	-0.593255	-0.708216	-0.114961	no	no	4569	8856
ANKRD18A	0.445825	0.346586	-0.0992395	no	no	4703	8722
ANKRD18B	0.55876	1.27131	0.712547	no	no	11530	1895
ANKRD20A1	-0.883039	-0.465952	0.417087	no	no	9599	3826
ANKRD23	-0.401951	-0.287621	0.114329	no	no	6734	6691
ANKRD24	-0.0593953	-0.206825	-0.14743	no	no	4294	9131
ANKRD26	-0.0231488	0.875998	0.899147	no	no	12251	1174
ANKRD27	-0.033587	0.907282	0.940869	no	no	12360	1065
ANKRD28	-0.615437	-1.69489	-1.07945	no	no	585	12840
ANKRD31	-0.214289	0.254866	0.469155	no	no	10025	3400
ANKRD33B	0.0263226	1.60346	1.57714	postive	no	13150	275
ANKRD34A	0.27128	-0.377871	-0.649151	no	no	1440	11985
ANKRD34B	-0.671066	-0.570828	0.100238	no	no	6600	6825
ANKRD36	-1.0095	-1.19747	-0.187974	no	no	3976	9449
ANKRD36B	0.560087	0.708615	0.148528	no	no	7103	6322
ANKRD37	-0.157724	0.232135	0.389859	no	no	9373	4052
ANKRD39	-0.178193	-0.145128	0.0330651	no	no	5916	7509
ANKRD40	0.106513	-0.330192	-0.436704	no	no	2289	11136
ANKRD42	0.218295	-0.0193749	-0.23767	no	no	3596	9829
ANKRD44	0.116908	0.601621	0.484713	no	no	10149	3276
ANKRD46	-0.349091	-1.31533	-0.966241	no	no	730	12695
ANKRD49	-1.26765	0.701738	1.96939	postive	postive	13278	147
ANKRD50	-0.0261155	-0.390458	-0.364343	no	no	2676	10749
ANKRD52	-1.10816	1.78027	2.88843	postive	postive	13387	38
ANKRD54	-0.340688	0.338143	0.678832	no	no	11381	2044
ANKRD6	-0.402602	0.130179	0.532782	no	no	10512	2913
ANKRD61	-0.355143	-0.158547	0.196596	no	no	7586	5839
ANKRD63	-0.186993	0.0137584	0.200752	no	no	7628	5797
ANKRD65	-0.513	-0.0276821	0.485317	no	no	10154	3271
ANKRD9	-0.67351	-0.0671067	0.606403	no	no	10999	2426
ANKS1A	0.0233643	0.534815	0.511451	no	no	10357	3068
ANKS1B	0.147392	-0.0676655	-0.215057	no	no	3776	9649
ANKS3	0.416195	1.24411	0.82791	no	no	11994	1431
ANKS6	-0.343319	-0.0142506	0.329068	no	no	8841	4584
ANKUB1	0.318832	0.14012	-0.178712	no	no	4044	9381
ANKZF1	-0.22525	0.162548	0.387797	no	no	9351	4074
ANLN	-0.164102	0.200018	0.36412	no	no	9142	4283
ANO10	0.795126	0.221528	-0.573598	no	no	1688	11737
ANO4	0.0708889	0.0690593	-0.00182959	no	no	5573	7852
ANO5	-0.303703	-0.417813	-0.11411	no	no	4578	8847
ANO6	0.784419	1.00381	0.219388	no	no	7811	5614
ANO7	0.0816191	-0.455698	-0.537317	no	no	1832	11593
ANO8	0.33182	0.267601	-0.0642194	no	no	5005	8420
ANO9	-0.293485	0.627778	0.921264	no	no	12315	1110
ANP32A	0.254638	-0.0085334	-0.263171	no	no	3404	10021
ANP32B	0.0350045	-0.110236	-0.14524	no	no	4310	9115
ANP32E	-0.174411	0.457325	0.631736	no	no	11161	2264
ANPEP	-0.0193469	0.0776679	0.0970148	no	no	6569	6856
ANTKMT	0.425925	0.906668	0.480744	no	no	10116	3309
ANTXR1	0.245653	0.274306	0.0286529	no	no	5870	7555
ANTXR2	-0.297442	-0.607516	-0.310074	no	no	3070	10355
ANXA1	0.227449	0.431444	0.203995	no	no	7668	5757
ANXA11	0.643158	0.0922203	-0.550938	no	no	1782	11643
ANXA2	-0.227175	0.050614	0.277789	no	no	8387	5038
ANXA2R	-0.499965	-1.12385	-0.623884	no	no	1519	11906
ANXA4	-0.350371	-0.888432	-0.538061	no	no	1826	11599
ANXA5	-0.356842	-0.989684	-0.632842	no	no	1499	11926
ANXA6	-0.772362	-0.936817	-0.164455	no	no	4162	9263
ANXA7	-0.527687	-0.292239	0.235448	no	no	7973	5452
AOC2	-0.361264	-0.662809	-0.301544	no	no	3130	10295
AOC3	-0.490631	0.274972	0.765604	no	no	11750	1675
AOPEP	-0.094998	0.485263	0.580261	no	no	10825	2600
AP1AR	0.680655	0.723628	0.0429722	no	no	6029	7396
AP1B1	-0.173109	-1.27075	-1.09764	no	no	563	12862
AP1G1	-0.165957	0.492969	0.658926	no	no	11291	2134
AP1G2	-0.131706	1.59901	1.73072	postive	no	13206	219
AP1M1	-0.00698531	-0.414497	-0.407512	no	no	2431	10994
AP1M2	0.0596793	0.514337	0.454658	no	no	9916	3509
AP1S1	0.284408	0.96804	0.683633	no	no	11399	2026
AP1S2	-0.143402	-0.673493	-0.53009	no	no	1857	11568
AP1S3	-0.46021	-0.317113	0.143097	no	no	7045	6380
AP2A1	0.128397	0.360125	0.231729	no	no	7933	5492
AP2A2	-0.420013	-1.12004	-0.700029	no	no	1284	12141
AP2B1	0.239462	0.542122	0.30266	no	no	8614	4811
AP2M1	0.101601	0.838051	0.73645	no	no	11635	1790
AP2S1	0.0722575	1.31935	1.2471	no	no	12899	526
AP3B1	-1.13972	-1.56051	-0.420787	no	no	2364	11061
AP3B2	-0.968857	-0.72636	0.242497	no	no	8044	5381
AP3D1	-0.69511	0.228224	0.923333	no	no	12322	1103
AP3M1	-0.0937621	-0.240796	-0.147034	no	no	4297	9128
AP3M2	-0.141319	-0.275061	-0.133742	no	no	4422	9003
AP3S1	-0.264716	0.509916	0.774633	no	no	11790	1635
AP3S2	-0.206715	1.05072	1.25743	no	no	12916	509
AP4B1	0.495613	0.838972	0.34336	no	no	8956	4469
AP4E1	-0.296883	-0.216001	0.0808819	no	no	6413	7012
AP4M1	0.4482	1.41594	0.96774	no	no	12429	996
AP4S1	-0.642437	0.361353	1.00379	no	no	12504	921
AP5B1	-0.581826	-1.48981	-0.907981	no	no	809	12616
AP5M1	-0.31846	0.17535	0.49381	no	no	10217	3208
AP5S1	0.24833	0.385976	0.137646	no	no	6989	6436
AP5Z1	0.357936	0.902739	0.544803	no	no	10600	2825
APAF1	0.11651	0.739961	0.623451	no	no	11112	2313
APBA1	0.412425	0.61691	0.204486	no	no	7671	5754
APBA2	0.142818	0.363902	0.221083	no	no	7827	5598
APBA3	0.371925	-0.24293	-0.614854	no	no	1542	11883
APBB1	0.272397	0.127088	-0.145309	no	no	4309	9116
APBB2	0.110767	-0.454654	-0.565422	no	no	1716	11709
APC	-0.118427	-0.268126	-0.149699	no	no	4278	9147
APC2	0.135009	0.0204446	-0.114565	no	no	4574	8851
APCDD1	0.00919698	0.484557	0.47536	no	no	10075	3350
APEH	-0.476643	-1.31668	-0.84004	no	no	934	12491
APELA	-0.450318	-0.0962606	0.354057	no	no	9052	4373
APEX1	-1.25843	-6.15621	-4.89778	negative	no	5	13420
APEX2	-0.0894072	-3.31512	-3.22571	negative	negative	43	13382
APH1A	0.0924912	-0.18316	-0.275652	no	no	3314	10111
APH1B	-0.00497102	-0.0480904	-0.0431194	no	no	5202	8223
API5	0.0668156	-0.461992	-0.528808	no	no	1863	11562
APIP	-0.365058	0.150239	0.515298	no	no	10394	3031
APLF	0.404767	-0.0570705	-0.461837	no	no	2149	11276
APLN	0.0353397	-0.186765	-0.222104	no	no	3705	9720
APLP1	-0.218742	-0.0125881	0.206154	no	no	7682	5743
APLP2	0.200931	-0.442435	-0.643366	no	no	1457	11968
APMAP	-0.280195	-0.118181	0.162013	no	no	7230	6195
APOBEC3B	0.0948258	-0.196779	-0.291605	no	no	3215	10210
APOBEC3C	0.33047	0.0904765	-0.239994	no	no	3580	9845
APOBEC3D	0.119452	0.701983	0.582532	no	no	10841	2584
APOBEC3F	-0.415893	-0.323315	0.0925782	no	no	6523	6902
APOBEC3G	0.105074	0.751842	0.646768	no	no	11228	2197
APOBEC3H	0.0221665	0.097811	0.0756445	no	no	6355	7070
APOC1	-0.624468	0.400467	1.02493	no	no	12561	864
APOE	0.296325	0.781346	0.485021	no	no	10151	3274
APOL2	-0.280241	0.2245	0.504741	no	no	10318	3107
APOLD1	0.206655	0.264749	0.0580943	no	no	6175	7250
APOM	-0.440146	-0.418979	0.0211667	no	no	5795	7630
APOO	-0.0392128	-0.180674	-0.141461	no	no	4350	9075
APOOL	0.27384	0.131349	-0.142491	no	no	4339	9086
APP	-0.354863	0.0525758	0.407439	no	no	9522	3903
APPBP2	-0.495869	-0.742263	-0.246395	no	no	3528	9897
APPL1	0.266741	0.290179	0.0234375	no	no	5819	7606
APPL2	-0.574331	-0.825371	-0.25104	no	no	3492	9933
APRG1	-0.245886	0.102453	0.348339	no	no	9000	4425
APRT	-0.445709	-0.426962	0.0187473	no	no	5770	7655
APTX	-0.227058	-0.183302	0.0437566	no	no	6036	7389
AQP1	-0.0109762	-0.213803	-0.202827	no	no	3858	9567
AQP11	0.155036	-0.196847	-0.351883	no	no	2766	10659
AQP3	0.120816	-0.324205	-0.44502	no	no	2254	11171
AQP4	0.557968	0.724549	0.16658	no	no	7276	6149
AQP5	0.462328	0.156696	-0.305632	no	no	3105	10320
AQP6	-0.16855	-0.727926	-0.559376	no	no	1737	11688
AQR	-0.974816	2.15876	3.13357	postive	no	13396	29
AR	-0.0234318	0.113926	0.137358	no	no	6983	6442
ARAF	-0.349184	-0.202465	0.146719	no	no	7083	6342
ARAP1	-0.0111815	-1.09631	-1.08513	no	no	581	12844
ARAP2	0.0734958	-0.283719	-0.357215	no	no	2728	10697
ARAP3	0.0712171	-0.0935405	-0.164758	no	no	4156	9269
ARC	-0.142208	-0.14098	0.00122843	no	no	5596	7829
ARCN1	-0.305938	-0.657651	-0.351713	no	no	2769	10656
AREG	0.314014	0.326446	0.0124316	no	no	5705	7720
AREL1	0.0698531	-0.694523	-0.764376	no	no	1096	12329
ARF1	-0.578661	-0.428835	0.149826	no	no	7117	6308
ARF3	0.580011	0.794271	0.21426	no	no	7766	5659
ARF4	-0.769011	-2.30204	-1.53303	negative	no	314	13111
ARF5	-0.0782697	0.435896	0.514166	no	no	10381	3044
ARF6	0.352792	0.753377	0.400585	no	no	9455	3970
ARFGAP1	0.416428	0.531561	0.115133	no	no	6740	6685
ARFGAP2	-0.185087	-0.385454	-0.200367	no	no	3882	9543
ARFGAP3	-0.44138	-0.565424	-0.124044	no	no	4498	8927
ARFGEF1	-0.540698	0.262066	0.802763	no	no	11902	1523
ARFGEF2	-0.173068	0.446119	0.619187	no	no	11086	2339
ARFGEF3	-0.304727	0.0890826	0.39381	no	no	9400	4025
ARFIP1	0.314736	0.586056	0.27132	no	no	8319	5106
ARFIP2	0.0152548	-0.561556	-0.576811	no	no	1675	11750
ARFRP1	-2.68813	-2.3561	0.332024	no	no	8871	4554
ARG2	-0.266858	-0.0126575	0.2542	no	no	8157	5268
ARGLU1	0.0632149	-0.627533	-0.690748	no	negative	1317	12108
ARHGAP1	-0.534693	0.928159	1.46285	no	no	13100	325
ARHGAP10	-0.548309	-0.0160334	0.532276	no	no	10508	2917
ARHGAP11A	0.388241	0.452812	0.0645712	no	no	6247	7178
ARHGAP11B	-0.886554	-1.06272	-0.176169	no	no	4064	9361
ARHGAP12	-0.0317296	0.619059	0.650789	no	no	11256	2169
ARHGAP17	0.0633778	0.625261	0.561883	no	no	10725	2700
ARHGAP18	-0.0170821	0.787885	0.804967	no	no	11911	1514
ARHGAP19	0.1893	0.417076	0.227776	no	no	7892	5533
ARHGAP20	0.143037	0.204065	0.0610278	no	no	6206	7219
ARHGAP21	-0.202658	0.785736	0.988394	no	no	12476	949
ARHGAP22	-0.482089	-1.42494	-0.942846	no	no	760	12665
ARHGAP23	0.563159	-0.433501	-0.99666	no	no	692	12733
ARHGAP24	-0.0257827	-0.332218	-0.306435	no	no	3099	10326
ARHGAP26	0.0515932	-0.0681751	-0.119768	no	no	4539	8886
ARHGAP27	0.52615	0.104068	-0.422082	no	no	2359	11066
ARHGAP29	-0.781789	-0.525329	0.25646	no	no	8183	5242
ARHGAP31	-0.088674	-0.282417	-0.193743	no	no	3929	9496
ARHGAP32	-0.104488	-0.263591	-0.159104	no	no	4199	9226
ARHGAP33	-0.79494	-0.524162	0.270778	no	no	8311	5114
ARHGAP35	0.767637	-0.151243	-0.918881	no	no	796	12629
ARHGAP36	0.170316	0.131776	-0.0385406	no	no	5243	8182
ARHGAP4	-0.177183	0.0585718	0.235754	no	no	7975	5450
ARHGAP42	0.583944	0.853924	0.269979	no	no	8305	5120
ARHGAP44	0.390918	0.364669	-0.0262487	no	no	5341	8084
ARHGAP45	-0.487769	-0.297734	0.190034	no	no	7508	5917
ARHGAP5	-0.349557	0.0427115	0.392268	no	no	9392	4033
ARHGAP6	-0.0264646	-0.257393	-0.230928	no	no	3644	9781
ARHGAP8	0.0895631	0.0855643	-0.00399882	no	no	5553	7872
ARHGDIA	-0.678025	0.196552	0.874578	no	no	12165	1260
ARHGDIG	0.356679	0.549306	0.192627	no	no	7541	5884
ARHGEF1	0.475386	1.09972	0.624332	no	no	11118	2307
ARHGEF10	-0.140958	-0.0498281	0.0911304	no	no	6506	6919
ARHGEF10L	-0.177706	0.0665357	0.244242	no	no	8058	5367
ARHGEF11	0.84901	0.653015	-0.195995	no	no	3916	9509
ARHGEF12	0.0947187	0.347783	0.253065	no	no	8143	5282
ARHGEF15	0.181812	-0.293111	-0.474923	no	no	2095	11330
ARHGEF16	-0.405023	-0.00883642	0.396187	no	no	9421	4004
ARHGEF17	-1.62673	-1.96337	-0.336648	no	no	2878	10547
ARHGEF18	-0.393315	0.0705268	0.463842	no	no	9987	3438
ARHGEF19	-0.327584	-0.834766	-0.507182	no	no	1950	11475
ARHGEF2	-0.270768	-0.253488	0.0172802	no	no	5752	7673
ARHGEF25	0.148232	-0.138727	-0.286959	no	no	3243	10182
ARHGEF26	-0.290855	0.0723474	0.363202	no	no	9127	4298
ARHGEF28	0.100959	0.546666	0.445707	no	no	9847	3578
ARHGEF3	0.122771	0.157476	0.034705	no	no	5941	7484
ARHGEF33	-0.583409	-0.511666	0.0717425	no	no	6321	7104
ARHGEF37	-0.355282	-0.381186	-0.0259038	no	no	5343	8082
ARHGEF39	-0.32514	-1.6372	-1.31206	no	no	418	13007
ARHGEF4	0.0930615	0.378178	0.285116	no	no	8450	4975
ARHGEF40	0.0887531	0.774745	0.685992	no	no	11412	2013
ARHGEF5	-0.0478063	-0.141176	-0.0933702	no	no	4761	8664
ARHGEF6	0.450271	1.491	1.04073	no	no	12590	835
ARHGEF7	-0.095957	0.238687	0.334644	no	no	8884	4541
ARHGEF9	0.0803529	0.798723	0.71837	no	no	11549	1876
ARID1A	0.0963224	0.944554	0.848231	no	no	12072	1353
ARID1B	-0.302423	-0.196911	0.105512	no	no	6650	6775
ARID2	-0.944324	-1.01458	-0.0702589	no	no	4941	8484
ARID3A	-0.324	-0.648041	-0.324042	no	no	2956	10469
ARID3B	-0.558597	-1.014	-0.455403	no	no	2186	11239
ARID4A	-0.29288	0.500952	0.793832	no	no	11863	1562
ARID4B	-0.252031	0.447716	0.699747	no	no	11476	1949
ARID5A	-0.590043	0.17827	0.768312	no	no	11759	1666
ARID5B	0.290576	-0.249969	-0.540545	no	no	1814	11611
ARIH1	-2.09997	-2.58421	-0.484244	no	no	2052	11373
ARIH2	-0.131392	-1.36043	-1.22904	no	no	472	12953
ARK2C	-0.65568	-0.241548	0.414133	no	no	9572	3853
ARK2N	-0.250495	-0.253362	-0.00286717	no	no	5562	7863
ARL1	-0.154943	-0.127763	0.0271795	no	no	5846	7579
ARL13B	-0.278914	0.13624	0.415154	no	no	9583	3842
ARL14EP	0.0978121	0.38705	0.289238	no	no	8486	4939
ARL15	-0.391081	-0.880142	-0.489062	no	no	2027	11398
ARL16	-0.668738	0.127957	0.796695	no	no	11874	1551
ARL17A	-0.413984	-0.674751	-0.260767	no	no	3422	10003
ARL17B	-0.924772	-0.121488	0.803285	no	no	11905	1520
ARL2	-1.49445	-2.45324	-0.958793	no	no	740	12685
ARL2BP	-0.4357	0.066419	0.502119	no	no	10296	3129
ARL3	0.144468	-0.541355	-0.685823	no	no	1327	12098
ARL4A	0.0295976	1.4133	1.3837	no	no	13040	385
ARL4C	-0.555478	0.0322486	0.587727	no	no	10875	2550
ARL4D	-0.367153	-1.10828	-0.74113	no	no	1171	12254
ARL5A	-0.0511859	-0.111977	-0.0607906	no	no	5044	8381
ARL5B	-0.816633	-1.89559	-1.07895	no	no	586	12839
ARL6	0.165666	0.638984	0.473319	no	no	10057	3368
ARL6IP1	0.785653	1.09843	0.312775	no	no	8690	4735
ARL6IP4	0.235691	-0.605428	-0.841119	no	no	933	12492
ARL6IP5	0.0312711	0.0153524	-0.0159186	no	no	5427	7998
ARL6IP6	-0.37104	0.306745	0.677785	no	no	11377	2048
ARL8A	0.166355	0.94833	0.781975	no	no	11822	1603
ARL8B	-0.687475	-0.483022	0.204453	no	no	7670	5755
ARMC1	-0.84333	-1.01925	-0.175919	no	no	4067	9358
ARMC10	-0.0425645	-0.040848	0.00171656	no	no	5604	7821
ARMC12	-0.631404	0.216499	0.847903	no	no	12071	1354
ARMC2	-0.061397	1.01962	1.08102	no	no	12671	754
ARMC5	0.26432	-0.0854077	-0.349728	no	negative	2786	10639
ARMC6	-0.297512	-0.935067	-0.637555	no	no	1483	11942
ARMC7	-0.825967	-0.396598	0.429368	no	negative	9724	3701
ARMC8	0.0233596	0.0986031	0.0752435	no	no	6352	7073
ARMC9	-0.121856	-0.479031	-0.357175	no	no	2729	10696
ARMCX3	-0.611666	-0.279845	0.331821	no	no	8869	4556
ARMCX5	0.549519	1.27883	0.729309	no	no	11600	1825
ARMCX5-GPRASP2	0.0391011	-0.472768	-0.511869	no	no	1931	11494
ARMCX6	-0.244396	0.297326	0.541722	no	no	10577	2848
ARMH3	0.119968	-0.0446027	-0.164571	no	no	4161	9264
ARMH4	-0.228012	0.0343025	0.262315	no	no	8236	5189
ARMT1	-0.464004	-0.735509	-0.271505	no	no	3352	10073
ARNT	-0.907385	0.65237	1.55976	postive	no	13143	282
ARNT2	-0.380304	0.0115176	0.391822	no	no	9388	4037
ARPC1A	0.730792	0.450356	-0.280435	no	no	3287	10138
ARPC1B	-0.246631	-0.531868	-0.285237	no	no	3258	10167
ARPC2	-0.516305	-1.02769	-0.511388	no	no	1935	11490
ARPC3	-1.06005	-1.40314	-0.343086	no	no	2828	10597
ARPC4	-1.25257	-2.26329	-1.01073	no	no	675	12750
ARPC4-TTLL3	-0.0651887	-0.131819	-0.0666301	no	no	4979	8446
ARPC5	0.289435	0.277118	-0.0123167	no	no	5467	7958
ARPC5L	1.26264	1.72679	0.464145	no	no	9989	3436
ARPIN-AP3S2	0.988013	1.20647	0.218453	no	no	7800	5625
ARPP19	-0.114689	0.655502	0.770191	no	no	11770	1655
ARRB1	-0.831017	-0.68958	0.141437	no	no	7031	6394
ARRB2	0.231143	0.332156	0.101013	no	no	6610	6815
ARRDC1	-0.518446	-0.387419	0.131027	no	no	6911	6514
ARRDC2	0.24684	0.50482	0.25798	no	no	8193	5232
ARRDC3	-0.0302726	-0.0848459	-0.0545733	no	no	5113	8312
ARRDC4	-0.274352	-0.428804	-0.154452	no	no	4237	9188
ARSA	-0.343272	-0.391655	-0.0483833	no	no	5157	8268
ARSB	0.251216	-0.113625	-0.364841	no	no	2673	10752
ARSD	-0.0321137	-0.902186	-0.870072	no	no	875	12550
ARSG	-0.235598	0.152115	0.387713	no	no	9349	4076
ARSI	-0.0306589	0.812937	0.843596	no	no	12055	1370
ARSJ	0.16108	0.557933	0.396853	no	no	9427	3998
ARSK	0.14782	0.287956	0.140136	no	no	7017	6408
ART5	-0.348393	-0.276707	0.0716858	no	no	6319	7106
ARV1	0.788655	0.423308	-0.365347	no	no	2671	10754
ARVCF	-0.656868	-0.268958	0.38791	no	no	9354	4071
ARX	0.727975	1.11538	0.3874	no	no	9344	4081
AS3MT	0.0618043	-0.736921	-0.798726	no	no	1018	12407
ASAH1	-0.603799	-0.628792	-0.024993	no	no	5352	8073
ASAH2	-0.739543	-1.46396	-0.724413	no	no	1220	12205
ASAH2B	-0.355213	-0.335534	0.019679	no	no	5782	7643
ASAP1	-0.475479	-0.495794	-0.020315	no	no	5396	8029
ASAP2	1.2156	3.01633	1.80073	postive	no	13227	198
ASAP3	0.137933	-0.726268	-0.864201	no	no	887	12538
ASB1	0.102968	0.407006	0.304038	no	no	8625	4800
ASB12	-0.316482	-0.666769	-0.350287	no	no	2780	10645
ASB13	-0.10331	-1.16606	-1.06275	no	no	607	12818
ASB3	0.305402	0.804003	0.498601	no	no	10264	3161
ASB6	0.235202	1.15823	0.923032	no	no	12319	1106
ASB7	1.02949	0.141035	-0.888455	no	no	842	12583
ASB8	0.194065	0.217156	0.0230912	no	no	5814	7611
ASCC1	0.184501	0.912348	0.727847	no	no	11590	1835
ASCC2	-0.36457	-0.446979	-0.0824095	no	no	4845	8580
ASCC3	-2.02523	-2.14488	-0.119648	no	no	4541	8884
ASCL1	-0.649675	-0.644848	0.00482697	no	no	5633	7792
ASF1A	0.2159	0.229283	0.0133831	no	no	5715	7710
ASF1B	0.512744	0.606103	0.0933599	no	no	6530	6895
ASGR1	-0.111412	0.165087	0.276499	no	no	8375	5050
ASH1L	0.385844	-0.0999908	-0.485834	no	no	2042	11383
ASH2L	0.96355	2.11009	1.14654	no	postive	12761	664
ASIC1	1.02686	1.5991	0.572243	no	no	10782	2643
ASIC3	-0.0915741	-0.576415	-0.484841	no	no	2045	11380
ASL	0.0777064	1.36347	1.28577	no	no	12954	471
ASMTL	-0.278239	-0.474364	-0.196125	no	no	3913	9512
ASNS	0.377232	0.147888	-0.229344	no	no	3656	9769
ASNSD1	-0.269744	-0.255268	0.0144754	no	no	5726	7699
ASPH	-0.499011	0.084063	0.583074	no	no	10847	2578
ASPHD1	-0.114198	-0.062916	0.0512823	no	no	6115	7310
ASPHD2	0.5562	0.690194	0.133995	no	no	6939	6486
ASPM	-1.54801	0.323345	1.87135	postive	no	13248	177
ASPRV1	0.0486768	-0.454224	-0.502901	no	no	1966	11459
ASPSCR1	-0.645695	-0.213524	0.432171	no	no	9751	3674
ASRGL1	-0.366152	0.093872	0.460024	no	no	9960	3465
ASS1	-0.00803692	-0.315916	-0.307879	no	no	3088	10337
ASTE1	-0.148779	-1.11025	-0.961469	no	no	737	12688
ASTN2	0.0671019	0.460672	0.39357	no	no	9397	4028
ASXL1	-0.43335	-1.13045	-0.6971	no	no	1294	12131
ASXL2	-0.339036	-0.51228	-0.173245	no	no	4089	9336
ASXL3	-0.685357	-0.243402	0.441955	no	no	9819	3606
ATAD1	-1.45204	0.362827	1.81487	postive	no	13232	193
ATAD2	0.29942	1.14601	0.846595	no	no	12063	1362
ATAD2B	0.171145	0.555293	0.384148	no	no	9317	4108
ATAD3A	-1.19777	-1.13002	0.0677552	no	no	6277	7148
ATAD3B	0.0286851	-0.469422	-0.498107	no	no	1981	11444
ATAD3C	1.47646	1.59345	0.116998	no	no	6765	6660
ATAD5	-0.753532	-1.45601	-0.702473	no	no	1277	12148
ATAT1	0.480553	0.258077	-0.222476	no	no	3703	9722
ATCAY	-0.481624	-1.03377	-0.552148	no	no	1777	11648
ATE1	0.0653772	-0.450939	-0.516317	no	no	1911	11514
ATF1	-0.572818	-0.709444	-0.136625	no	no	4392	9033
ATF2	-0.999628	-0.653107	0.346521	no	no	8986	4439
ATF3	0.386682	1.11344	0.726759	no	no	11587	1838
ATF4	-0.179399	0.187809	0.367207	no	no	9163	4262
ATF5	-0.102716	0.098772	0.201488	no	no	7638	5787
ATF6	-0.31313	0.323437	0.636567	no	no	11182	2243
ATF6B	0.160112	0.327306	0.167193	no	no	7279	6146
ATF7	-0.26055	-0.064537	0.196013	no	no	7575	5850
ATF7IP	-0.652771	-1.28644	-0.633671	no	no	1497	11928
ATF7IP2	-0.715965	-1.37987	-0.663901	no	no	1392	12033
ATG10	0.145923	0.36209	0.216167	no	no	7780	5645
ATG101	-1.24831	-2.33621	-1.0879	no	no	577	12848
ATG12	-0.101841	-0.7535	-0.651659	no	no	1434	11991
ATG13	-0.443219	-0.668396	-0.225178	no	no	3684	9741
ATG14	-0.503712	-0.516118	-0.0124056	no	no	5464	7961
ATG16L1	-0.392221	-0.380879	0.0113419	no	no	5693	7732
ATG16L2	0.09838	-0.0840262	-0.182406	no	no	4015	9410
ATG2A	0.18242	0.422817	0.240397	no	no	8019	5406
ATG2B	0.769523	1.52815	0.75863	no	no	11720	1705
ATG3	0.152026	-0.126173	-0.278199	no	no	3298	10127
ATG4A	0.245071	0.540311	0.295239	no	no	8546	4879
ATG4B	-0.155462	0.0416308	0.197093	no	no	7593	5832
ATG4C	-0.0711961	0.444922	0.516118	no	no	10403	3022
ATG4D	0.060743	0.299186	0.238443	no	no	8000	5425
ATG5	0.111182	0.759794	0.648612	no	no	11242	2183
ATG7	-1.08116	-0.665572	0.415591	no	no	9588	3837
ATG9A	-2.16998	-3.47845	-1.30846	no	no	421	13004
ATG9B	-0.380094	0.446948	0.827043	no	no	11990	1435
ATIC	-1.27773	-0.644511	0.633217	no	no	11166	2259
ATL1	-0.248749	0.567819	0.816568	no	no	11949	1476
ATL2	-3.84331	-5.46697	-1.62366	negative	no	278	13147
ATL3	-1.07555	-0.108335	0.967218	no	no	12428	997
ATM	-0.249238	-2.09686	-1.84762	negative	negative	202	13223
ATMIN	-0.329074	0.645647	0.97472	no	no	12444	981
ATN1	-0.64111	-0.444124	0.196986	no	no	7591	5834
ATOH1	0.0574355	0.399883	0.342448	no	no	8946	4479
ATOSA	0.0868096	-0.271426	-0.358236	no	no	2720	10705
ATOSB	-0.639597	-0.421251	0.218345	no	no	7799	5626
ATOX1	0.087182	-0.544824	-0.632006	no	no	1502	11923
ATP10A	-0.133927	-0.962759	-0.828833	no	no	959	12466
ATP10D	-0.221302	0.28068	0.501982	no	no	10295	3130
ATP11A	-0.156453	0.850669	1.00712	no	no	12510	915
ATP11B	0.0998068	0.427146	0.327339	no	no	8823	4602
ATP11C	-0.00696925	0.404396	0.411366	no	no	9553	3872
ATP12A	0.00645928	0.34152	0.335061	no	no	8886	4539
ATP13A1	-1.23525	-0.822516	0.412733	no	no	9562	3863
ATP13A2	-0.53851	-0.486277	0.0522333	no	no	6129	7296
ATP13A3	-0.108742	-0.513693	-0.40495	no	no	2451	10974
ATP1A1	-2.52147	-1.69781	0.823664	no	postive	11976	1449
ATP1A3	0.0597817	-0.163202	-0.222983	no	no	3701	9724
ATP1B1	-0.0742173	0.484005	0.558222	no	no	10698	2727
ATP1B2	-0.437888	0.0863902	0.524279	no	no	10454	2971
ATP1B3	-0.485208	-0.837038	-0.35183	no	no	2767	10658
ATP23	0.325466	1.02987	0.704406	no	no	11498	1927
ATP2A1	-0.543724	-0.366573	0.177151	no	no	7377	6048
ATP2A2	-2.62365	0.600178	3.22383	postive	no	13402	23
ATP2A3	-0.90564	0.325126	1.23077	no	no	12873	552
ATP2B1	0.772711	1.09425	0.321541	no	no	8769	4656
ATP2B4	0.604008	0.837007	0.232999	no	no	7941	5484
ATP2C1	-0.131439	-0.299322	-0.167883	no	no	4130	9295
ATP4A	-0.263226	0.153319	0.416545	no	no	9595	3830
ATP5F1A	0.0753625	4.13852	4.06316	postive	no	13419	6
ATP5F1B	-4.54438	-2.05017	2.49421	postive	no	13354	71
ATP5F1C	1.00675	-0.74561	-1.75236	negative	no	231	13194
ATP5F1D	0.485976	0.171933	-0.314043	no	no	3034	10391
ATP5F1E	-0.94458	-0.270392	0.674188	no	no	11360	2065
ATP5IF1	-0.0831716	-0.140946	-0.0577746	no	no	5082	8343
ATP5MC1	-0.294835	0.435343	0.730178	no	no	11603	1822
ATP5MC2	-0.782301	-0.133581	0.64872	no	no	11244	2181
ATP5MC3	0.331611	0.554863	0.223252	no	no	7846	5579
ATP5ME	-1.2747	-0.611783	0.662918	no	no	11305	2120
ATP5MF	-1.00566	0.989531	1.99519	postive	no	13286	139
ATP5MF-PTCD1	-2.58944	-1.02395	1.56549	postive	no	13144	281
ATP5MG	-1.47983	-1.50872	-0.0288877	no	no	5322	8103
ATP5MJ	-1.0226	1.03313	2.05573	postive	no	13293	132
ATP5MK	-0.136506	-0.573192	-0.436686	no	no	2290	11135
ATP5PB	0.432465	0.381616	-0.050849	no	negative	5142	8283
ATP5PD	-0.509415	0.711593	1.22101	no	no	12859	566
ATP5PF	0.286758	0.423738	0.13698	no	no	6979	6446
ATP5PO	-0.648954	-0.282203	0.366751	no	no	9162	4263
ATP6AP1	-0.807788	-0.511175	0.296613	no	no	8562	4863
ATP6AP2	-0.164504	-0.213908	-0.0494033	no	no	5152	8273
ATP6V0A1	-0.313665	-0.542061	-0.228395	no	no	3662	9763
ATP6V0A2	0.133722	0.955698	0.821976	no	no	11968	1457
ATP6V0B	-1.6571	-1.75798	-0.100882	no	no	4693	8732
ATP6V0C	-2.51286	-2.65363	-0.140769	no	no	4359	9066
ATP6V0D1	-1.46184	-1.08649	0.375354	no	no	9235	4190
ATP6V0E1	-0.32926	0.373296	0.702556	no	no	11493	1932
ATP6V0E2	0.54121	1.69311	1.1519	no	no	12767	658
ATP6V1A	-2.20757	-3.48275	-1.27517	no	no	447	12978
ATP6V1B1	-0.00543212	-0.0825218	-0.0770897	no	no	4891	8534
ATP6V1B2	-1.70721	-2.8379	-1.13068	no	no	529	12896
ATP6V1C1	-0.407863	-0.303819	0.104043	no	no	6636	6789
ATP6V1C2	0.0649163	0.509947	0.445031	no	no	9838	3587
ATP6V1D	-1.89093	-2.23054	-0.339606	no	no	2853	10572
ATP6V1E1	-1.34923	-1.80437	-0.455141	no	no	2189	11236
ATP6V1E2	0.270582	0.320367	0.0497855	no	no	6096	7329
ATP6V1F	-2.05549	-1.97891	0.0765813	no	no	6364	7061
ATP6V1G1	-1.17929	-1.4008	-0.221511	no	no	3711	9714
ATP6V1G2	-0.16673	-0.0619796	0.10475	no	no	6644	6781
ATP6V1H	-1.05847	-1.27742	-0.218947	no	no	3740	9685
ATP7A	-0.0522054	0.232583	0.284789	no	no	8446	4979
ATP7B	-0.156051	-0.421865	-0.265815	no	no	3386	10039
ATP8A1	-0.186633	-0.741465	-0.554832	no	no	1763	11662
ATP8A2	-0.130654	0.569784	0.700438	no	no	11479	1946
ATP8B1	0.017097	0.110948	0.093851	no	no	6537	6888
ATP8B2	-0.18438	0.329578	0.513957	no	no	10379	3046
ATP8B3	-0.223476	-0.44179	-0.218314	no	no	3744	9681
ATP8B4	-0.641645	0.402831	1.04448	no	no	12597	828
ATP9A	-0.42113	-0.129535	0.291595	no	no	8509	4916
ATP9B	0.172532	0.0912502	-0.081282	no	no	4856	8569
ATPAF1	-0.623513	-0.574788	0.0487251	no	no	6084	7341
ATPAF2	-1.36683	-1.08329	0.283535	no	no	8436	4989
ATPSCKMT	0.0286549	0.0580621	0.0294073	no	no	5876	7549
ATR	-0.63976	-0.557503	0.0822564	no	no	6428	6997
ATRAID	0.259433	0.116907	-0.142525	no	no	4337	9088
ATRIP	0.134979	-0.614116	-0.749095	no	no	1144	12281
ATRN	-0.143777	-0.983698	-0.83992	no	no	935	12490
ATRNL1	0.0768033	0.491619	0.414815	no	no	9580	3845
ATRX	0.0305845	-1.17626	-1.20684	no	no	484	12941
ATXN1	0.457347	0.646721	0.189374	no	no	7500	5925
ATXN10	-2.10558	-1.63291	0.472674	no	no	10054	3371
ATXN1L	-0.119801	0.207958	0.327759	no	no	8826	4599
ATXN2	0.339362	0.771429	0.432068	no	no	9750	3675
ATXN2L	0.893257	2.33016	1.4369	no	no	13078	347
ATXN3	0.000646859	0.112891	0.112245	no	no	6707	6718
ATXN7	0.157191	0.234382	0.0771912	no	no	6368	7057
ATXN7L1	0.104178	0.0961378	-0.00804023	no	no	5508	7917
ATXN7L2	-1.18569	-0.720281	0.465413	no	no	10000	3425
ATXN7L3	0.333264	-0.608283	-0.941547	no	negative	761	12664
ATXN7L3B	0.115907	-0.410322	-0.526228	no	no	1869	11556
AUH	-0.102935	0.383366	0.486301	no	no	10161	3264
AUNIP	0.425459	0.755004	0.329545	no	no	8849	4576
AUP1	-0.34958	-0.989776	-0.640197	no	no	1470	11955
AURKA	-2.47189	-3.93283	-1.46093	negative	no	341	13084
AURKAIP1	0.836208	0.755127	-0.0810808	no	no	4859	8566
AURKB	-1.06489	-2.61906	-1.55417	negative	no	302	13123
AUTS2	0.270582	1.16124	0.890661	no	no	12226	1199
AVEN	0.0965249	-0.574021	-0.670546	no	no	1370	12055
AVL9	-0.15542	-0.563705	-0.408285	no	no	2421	11004
AVPI1	0.101243	0.238865	0.137622	no	no	6987	6438
AVPR1A	-0.288225	-0.336823	-0.0485983	no	no	5156	8269
AXDND1	-0.198061	0.255667	0.453729	no	no	9910	3515
AXIN1	-0.408584	0.142008	0.550593	no	no	10640	2785
AXIN2	0.237134	-0.455698	-0.692832	no	no	1304	12121
AXL	-0.11971	-0.568065	-0.448355	no	no	2229	11196
AZI2	-0.1762	-0.321165	-0.144965	no	no	4316	9109
AZIN1	-0.654098	-1.15065	-0.496553	no	no	1989	11436
AZIN2	-0.476922	-0.220484	0.256438	no	no	8182	5243
B2M	-0.190094	-0.186525	0.00356857	no	no	5619	7806
B3GALNT2	-0.254033	-0.567635	-0.313602	no	no	3038	10387
B3GALT1	-0.587692	-0.31917	0.268522	no	no	8291	5134
B3GALT4	0.650094	-0.145806	-0.7959	no	no	1026	12399
B3GALT6	-0.145148	0.20097	0.346118	no	no	8981	4444
B3GAT1	-0.331215	-0.257058	0.074157	no	no	6341	7084
B3GAT2	0.00247608	0.532359	0.529883	no	no	10487	2938
B3GAT3	-0.151956	-1.18946	-1.0375	no	no	641	12784
B3GLCT	-0.48458	-0.143823	0.340757	no	no	8930	4495
B3GNT2	-0.307846	-0.18546	0.122386	no	no	6820	6605
B3GNT3	-0.485115	-1.2469	-0.761784	no	no	1106	12319
B3GNT4	-0.0642018	0.491035	0.555237	no	no	10683	2742
B3GNT5	-0.241138	0.054814	0.295952	no	no	8555	4870
B3GNT7	0.393315	0.190744	-0.202572	no	no	3863	9562
B3GNT9	-0.141817	0.86295	1.00477	no	no	12506	919
B3GNTL1	-0.661662	-0.857792	-0.19613	no	no	3912	9513
B4GALNT1	0.158227	0.932427	0.7742	no	no	11787	1638
B4GALNT3	0.248004	-0.0912409	-0.339245	no	no	2856	10569
B4GALNT4	0.478156	1.50298	1.02482	no	no	12560	865
B4GALT1	0.346158	0.237959	-0.108199	no	no	4620	8805
B4GALT2	-0.416172	0.0337621	0.449934	no	no	9885	3540
B4GALT3	0.638736	0.855367	0.216631	no	no	7784	5641
B4GALT4	-0.156565	0.0832095	0.239774	no	no	8010	5415
B4GALT5	0.0430999	-0.284889	-0.327989	no	no	2929	10496
B4GALT6	0.751088	0.481088	-0.27	no	no	3361	10064
B4GALT7	0.271117	0.631892	0.360775	no	no	9106	4319
B4GAT1	-0.174113	0.807104	0.981217	no	no	12463	962
B9D1	-0.267276	-0.121423	0.145853	no	no	7075	6350
B9D2	0.220823	-0.180305	-0.401128	no	no	2476	10949
BAALC	0.542257	1.24659	0.704335	no	no	11497	1928
BAAT	-0.669576	-0.224613	0.444963	no	no	9836	3589
BABAM1	-0.458394	-0.503377	-0.0449827	no	negative	5179	8246
BABAM2	-0.290808	-0.748864	-0.458056	no	no	2168	11257
BACE1	-0.0295952	0.807964	0.837559	no	no	12026	1399
BACH1	-0.0672974	-0.41373	-0.346432	no	no	2807	10618
BACH2	-0.0803622	0.972062	1.05242	no	no	12612	813
BAD	-0.021958	1.11013	1.13208	no	no	12740	685
BAG1	-0.578824	-0.328196	0.250628	no	no	8121	5304
BAG2	-0.361986	0.359634	0.72162	no	no	11568	1857
BAG3	-0.131129	-0.771153	-0.640024	no	no	1472	11953
BAG4	0.100994	-0.196411	-0.297405	no	no	3162	10263
BAG5	0.289575	0.13313	-0.156445	no	no	4215	9210
BAG6	-0.410027	0.0663453	0.476373	no	no	10084	3341
BAHCC1	0.695552	-0.255612	-0.951164	no	no	746	12679
BAHD1	0.578125	0.983084	0.404958	no	no	9497	3928
BAIAP2	-0.306869	0.00350853	0.310377	no	no	8671	4754
BAIAP2L1	0.0364942	-0.395278	-0.431772	no	no	2312	11113
BAIAP2L2	0.0635524	0.365774	0.302222	no	no	8607	4818
BAIAP3	0.0896841	0.237643	0.147959	no	no	7099	6326
BAK1	0.0127896	1.21644	1.20365	no	no	12831	594
BAMBI	-0.689943	-0.0220383	0.667904	no	no	11328	2097
BANF1	-0.714149	-1.51461	-0.800464	no	no	1015	12410
BANK1	0.211396	0.0614884	-0.149907	no	no	4276	9149
BANP	-1.98936	-0.163091	1.82627	postive	no	13235	190
BAP1	-1.25222	0.376888	1.62911	postive	no	13167	258
BARD1	-0.630543	-2.48692	-1.85638	negative	negative	199	13226
BARHL2	-0.212974	-0.160856	0.052118	no	no	6127	7298
BASP1	-0.134916	-0.0729338	0.0619823	no	no	6215	7210
BATF3	-0.105167	1.22952	1.33469	no	no	13011	414
BAX	0.885297	2.53079	1.6455	postive	no	13175	250
BAZ1A	0.114031	1.34382	1.22979	no	no	12871	554
BAZ1B	0.0446873	0.583262	0.538574	no	no	10553	2872
BAZ2A	-0.521286	-0.0484987	0.472787	no	negative	10055	3370
BAZ2B	0.21022	0.667444	0.457224	no	no	9935	3490
BBC3	0.35512	0.724733	0.369613	no	no	9187	4238
BBIP1	-0.409445	-0.986215	-0.57677	no	no	1677	11748
BBLN	-0.198887	-0.710426	-0.511539	no	no	1934	11491
BBOF1	0.304355	0.147004	-0.157351	no	no	4208	9217
BBS1	0.0837698	-1.49322	-1.57698	negative	no	292	13133
BBS10	-0.082578	-0.151713	-0.0691351	no	no	4950	8475
BBS12	-0.173822	0.12621	0.300031	no	no	8592	4833
BBS2	-0.0697856	-0.206328	-0.136542	no	no	4394	9031
BBS4	0.162675	-0.362305	-0.52498	no	no	1872	11553
BBS5	-0.119985	-0.22375	-0.103766	no	no	4663	8762
BBS7	0.254824	0.126741	-0.128083	no	no	4461	8964
BBS9	0.160182	-0.0485202	-0.208702	no	no	3825	9600
BBX	0.337686	0.0835042	-0.254182	no	no	3475	9950
BCAM	-0.178605	-0.00111682	0.177488	no	no	7381	6044
BCAN	0.329935	0.717365	0.38743	no	no	9345	4080
BCAP29	0.237414	-0.62827	-0.865683	no	no	883	12542
BCAP31	-0.271559	0.0842441	0.355803	no	no	9070	4355
BCAR1	-0.235249	0.426071	0.66132	no	no	11296	2129
BCAR3	-0.09838	-0.542521	-0.444141	no	no	2259	11166
BCAS2	-1.0729	-1.55744	-0.484542	no	no	2048	11377
BCAS3	-0.522729	-0.216462	0.306267	no	no	8642	4783
BCAS4	-0.188399	0.244624	0.433024	no	no	9757	3668
BCAT1	-0.0328492	-0.101747	-0.0688977	no	no	4955	8470
BCAT2	0.249936	0.0324297	-0.217506	no	no	3753	9672
BCCIP	-2.60364	-2.2434	0.360236	no	no	9104	4321
BCDIN3D	-0.106347	-0.089798	0.0165493	no	no	5747	7678
BCHE	0.0886321	0.813122	0.72449	no	no	11579	1846
BCKDHA	-0.0367526	0.238057	0.27481	no	no	8359	5066
BCKDHB	-0.264972	-0.536504	-0.271532	no	no	3351	10074
BCKDK	0.850639	1.32018	0.469544	no	no	10027	3398
BCL10	-0.919954	-1.23333	-0.313375	no	no	3043	10382
BCL11A	-0.0987268	-0.287063	-0.188336	no	no	3973	9452
BCL11B	-0.25913	0.0878792	0.347009	no	no	8990	4435
BCL2	0.353676	-1.56877	-1.92245	negative	no	181	13244
BCL2L1	-2.30982	-3.1128	-0.802972	no	no	1010	12415
BCL2L11	0.449899	0.921958	0.472059	no	no	10044	3381
BCL2L12	-0.803668	-0.668488	0.13518	no	no	6955	6470
BCL2L13	-0.217964	-0.78939	-0.571425	no	no	1697	11728
BCL2L15	-0.307451	-1.24589	-0.938435	no	no	763	12662
BCL2L2	-0.729186	-0.622958	0.106227	no	no	6660	6765
BCL2L2-PABPN1	0.41431	-1.87723	-2.29154	negative	no	119	13306
BCL3	0.331518	0.421343	0.0898257	no	no	6493	6932
BCL6	0.045332	0.0510868	0.00575479	no	no	5646	7779
BCL7A	0.0648232	0.660874	0.596051	no	no	10938	2487
BCL7B	0.0216254	0.148459	0.126833	no	no	6864	6561
BCL7C	0.0840747	-0.297446	-0.38152	no	no	2572	10853
BCL9	-0.365291	-0.458185	-0.0928939	no	no	4764	8661
BCL9L	-0.551847	-0.545776	0.00607143	no	no	5648	7777
BCLAF1	-0.818867	-0.257749	0.561118	no	no	10722	2703
BCLAF3	-0.823942	-0.114291	0.70965	no	no	11512	1913
BCO1	-0.186174	-0.135224	0.0509506	no	no	6108	7317
BCO2	0.0370226	0.19895	0.161927	no	no	7229	6196
BCOR	-0.319112	-0.459444	-0.140332	no	no	4362	9063
BCORL1	-0.100261	-0.384318	-0.284057	no	no	3267	10158
BCR	-0.214156	1.00503	1.21919	no	no	12855	570
BCS1L	-4.57557	-4.51431	0.0612583	no	postive	6208	7217
BDH1	-0.218523	-1.39721	-1.17869	no	no	504	12921
BDH2	-0.689896	-0.160119	0.529777	no	no	10486	2939
BDP1	-0.908386	-1.16247	-0.254085	no	no	3476	9949
BECN1	-0.499709	-1.9522	-1.45249	negative	no	347	13078
BEGAIN	0.243535	1.12858	0.885042	no	no	12202	1223
BEND3	0.277704	0.461777	0.184073	no	no	7449	5976
BEND4	0.159719	0.0945229	-0.0651959	no	no	4996	8429
BEND5	0.288155	0.191269	-0.0968863	no	no	4727	8698
BEND6	0.601006	0.515566	-0.08544	no	no	4824	8601
BEND7	-0.296534	0.540034	0.836569	no	no	12022	1403
BEST1	-0.123888	-0.606011	-0.482123	no	no	2065	11360
BET1	-0.864744	-1.73222	-0.86748	no	no	879	12546
BET1L	-0.215807	-0.0341336	0.181673	no	no	7427	5998
BEX3	0.0687987	-0.500184	-0.568983	no	no	1704	11721
BEX4	-0.058697	0.335319	0.394016	no	no	9404	4021
BEX5	-0.262319	0.290516	0.552835	no	no	10657	2768
BFAR	-0.998091	-1.57338	-0.575285	no	no	1682	11743
BFSP1	-0.270442	-0.0791324	0.19131	no	no	7525	5900
BGLAP	-0.0181552	0.380357	0.398513	no	no	9438	3987
BHLHE22	0.45332	0.563674	0.110354	no	no	6698	6727
BHLHE40	-0.116747	0.0146991	0.131446	no	no	6914	6511
BHLHE41	-0.414566	-1.70493	-1.29036	no	no	435	12990
BICC1	0.148993	0.143614	-0.00537917	no	no	5539	7886
BICD1	-0.202712	-0.561832	-0.359121	no	no	2712	10713
BICD2	0.136576	0.80735	0.670774	no	no	11345	2080
BICDL1	0.0692526	0.0257356	-0.043517	no	no	5199	8226
BICRA	-0.33999	-0.25887	0.0811206	no	no	6414	7011
BICRAL	0.153088	0.397949	0.244862	no	no	8066	5359
BID	0.449177	1.68092	1.23175	no	no	12875	550
BIK	0.270698	0.515535	0.244837	no	no	8065	5360
BIN1	-0.190387	-0.485233	-0.294846	no	no	3190	10235
BIN3	-0.0456253	-0.467825	-0.4222	no	no	2358	11067
BIRC2	0.00788842	0.353985	0.346097	no	no	8980	4445
BIRC3	-0.329749	-0.695597	-0.365849	no	no	2669	10756
BIRC5	-1.7921	0.786166	2.57827	postive	no	13360	65
BIRC6	-0.446268	-0.323253	0.123015	no	no	6828	6597
BIVM	0.106387	-0.198892	-0.305279	no	no	3107	10318
BIVM-ERCC5	0.0675023	0.668826	0.601324	no	no	10968	2457
BLCAP	-0.0153162	-0.471724	-0.456408	no	no	2178	11247
BLM	-1.04371	-1.94897	-0.905263	no	no	813	12612
BLMH	0.193702	0.450111	0.256409	no	no	8180	5245
BLOC1S1	-0.428927	-0.971079	-0.542152	no	no	1810	11615
BLOC1S2	-0.528874	-0.966566	-0.437693	no	no	2286	11139
BLOC1S3	-0.5167	-0.651388	-0.134687	no	no	4417	9008
BLOC1S4	-0.355352	-0.355796	-0.00044411	no	no	5585	7840
BLOC1S5	0.0744617	0.640796	0.566334	no	no	10743	2682
BLOC1S6	-0.291972	0.393497	0.68547	no	no	11407	2018
BLTP1	0.572493	0.418181	-0.154311	no	no	4239	9186
BLTP2	-0.33757	-0.357424	-0.019854	no	no	5404	8021
BLTP3A	-0.140165	-0.182135	-0.0419702	no	no	5212	8213
BLTP3B	-0.380769	-1.16999	-0.789223	no	no	1045	12380
BLVRA	-0.27647	-0.0123192	0.264151	no	no	8253	5172
BLVRB	-0.182981	0.264086	0.447066	no	no	9861	3564
BLZF1	-0.296325	-0.213699	0.0826259	no	no	6431	6994
BMAL1	-0.368363	-0.279369	0.0889947	no	no	6487	6938
BMAL2	0.0995112	0.49429	0.394778	no	no	9409	4016
BMERB1	-0.506552	-0.869704	-0.363152	no	no	2686	10739
BMF	-0.139366	-0.623173	-0.483807	no	no	2057	11368
BMI1	-0.224554	-0.766333	-0.541779	no	no	1811	11614
BMP1	0.278682	-0.169296	-0.447977	no	no	2231	11194
BMP2	0.364965	-0.646445	-1.01141	no	no	673	12752
BMP2K	0.137118	0.332433	0.195315	no	no	7567	5858
BMP3	-0.476899	-1.3243	-0.847398	no	no	921	12504
BMP4	-0.228888	-0.189252	0.0396361	no	no	5994	7431
BMP6	0.0660615	-0.0835748	-0.149636	no	no	4281	9144
BMP7	0.0633405	0.467794	0.404454	no	no	9490	3935
BMP8A	0.209199	0.956742	0.747543	no	no	11678	1747
BMP8B	0.347764	0.98729	0.639525	no	no	11198	2227
BMPR1A	-0.171613	-0.294959	-0.123346	no	no	4508	8917
BMPR1B	-0.546005	-0.27422	0.271785	no	no	8323	5102
BMPR2	-0.49254	-0.0410966	0.451443	no	no	9896	3529
BMS1	-0.0756046	0.776127	0.851731	no	no	12086	1339
BMT2	0.136504	0.389077	0.252573	no	no	8141	5284
BNC1	-0.749319	-0.812201	-0.0628815	no	no	5020	8405
BNC2	-0.000200491	-0.407804	-0.407604	no	no	2430	10995
BNIP1	-2.04387	-1.6594	0.384474	no	no	9323	4102
BNIP2	-0.513442	0.289086	0.802528	no	no	11901	1524
BNIP3	-0.313293	0.273668	0.58696	no	no	10869	2556
BNIP3L	0.16214	0.540679	0.37854	no	no	9262	4163
BNIPL	-0.219023	-0.289605	-0.0705812	no	no	4938	8487
BOC	-0.520774	-0.189414	0.331359	no	no	8864	4561
BOD1	-0.456044	-0.204958	0.251085	no	no	8127	5298
BOD1L1	0.417219	0.118319	-0.2989	no	no	3151	10274
BOK	-0.401345	0.272397	0.673742	no	no	11357	2068
BOLA2	-0.806345	-1.1042	-0.297855	no	no	3158	10267
BOLA2B	-0.649256	-0.614945	0.034311	no	no	5936	7489
BOLA3	-0.341666	0.45929	0.800956	no	no	11892	1533
BOLL	-0.550939	-0.679449	-0.128509	no	no	4458	8967
BOP1	-1.36459	-0.0741066	1.29049	no	no	12966	459
BORA	-0.539976	-0.0719575	0.468019	no	no	10020	3405
BORCS5	-0.28052	0.700233	0.980754	no	no	12461	964
BORCS6	-0.785792	-0.473996	0.311796	no	no	8686	4739
BORCS7	-0.523357	-0.289823	0.233535	no	no	7949	5476
BORCS8	-0.517841	-0.620901	-0.10306	no	no	4670	8755
BORCS8-MEF2B	-0.406606	-0.486522	-0.0799165	no	no	4867	8558
BPGM	-0.5248	-0.701154	-0.176354	no	no	4062	9363
BPHL	-0.560087	-0.455729	0.104358	no	no	6639	6786
BPNT1	-0.192256	-0.489224	-0.296968	no	no	3167	10258
BPNT2	-0.0622303	-0.081699	-0.0194687	no	no	5406	8019
BPTF	-0.11195	1.70548	1.81743	postive	postive	13233	192
BRAF	0.191409	1.00976	0.818354	no	no	11954	1471
BRAP	-0.0464353	1.53653	1.58297	postive	postive	13153	272
BRAT1	-1.0196	-1.29621	-0.276607	no	no	3306	10119
BRCA1	-0.107762	-2.72615	-2.61838	negative	negative	93	13332
BRCA2	-0.162808	-0.625046	-0.462239	no	no	2148	11277
BRCC3	-0.0548425	0.324942	0.379784	no	no	9279	4146
BRD1	-0.663129	-0.410015	0.253114	no	no	8145	5280
BRD2	-0.771478	-0.19028	0.581198	no	no	10832	2593
BRD3	0.529339	0.118979	-0.41036	no	no	2417	11008
BRD4	-0.435607	-0.813644	-0.378036	no	no	2599	10826
BRD7	-1.01147	0.252567	1.26404	no	no	12928	497
BRD8	-0.910248	-0.308916	0.601333	no	no	10969	2456
BRD9	-0.295999	0.0405931	0.336592	no	no	8899	4526
BRF1	-0.110604	-1.05397	-0.943368	no	no	758	12667
BRF2	-0.233945	0.0518451	0.285791	no	no	8458	4967
BRI3	0.0416777	0.396383	0.354706	no	no	9059	4366
BRI3BP	-0.396294	-0.847661	-0.451366	no	no	2214	11211
BRICD5	-0.441799	-0.799859	-0.35806	no	no	2721	10704
BRIP1	-1.16635	0.316683	1.48304	no	no	13110	315
BRIX1	-1.16216	-0.468746	0.693417	no	no	11446	1979
BRK1	-0.530363	-1.20146	-0.671098	no	no	1369	12056
BRME1	0.291553	0.0619827	-0.229571	no	no	3654	9771
BRMS1	-0.118427	-0.305916	-0.187489	no	no	3978	9447
BRMS1L	-0.160245	1.06791	1.22816	no	no	12867	558
BROX	0.154633	0.468224	0.313591	no	no	8695	4730
BRPF1	-0.322906	-0.696304	-0.373398	no	no	2628	10797
BRPF3	-0.0785979	0.475531	0.554129	no	no	10670	2755
BRSK1	-0.262877	-0.128724	0.134153	no	no	6940	6485
BRSK2	0.64232	0.970251	0.32793	no	no	8829	4596
BRWD1	-0.508507	-0.281196	0.227312	no	no	7887	5538
BRWD3	-0.266904	-0.331665	-0.0647612	no	no	4999	8426
BSCL2	0.493006	1.45229	0.959285	no	no	12408	1017
BSDC1	-0.349836	-0.129185	0.220651	no	no	7823	5602
BSG	-0.767009	-1.85466	-1.08765	no	no	578	12847
BSN	-0.307055	-0.0229427	0.284112	no	no	8441	4984
BSPRY	-0.466355	0.0961163	0.562471	no	no	10727	2698
BST1	-0.232384	0.756202	0.988585	no	no	12477	948
BST2	-0.723064	0.9759	1.69896	postive	no	13202	223
BTAF1	-0.0817564	-1.68691	-1.60515	negative	no	284	13141
BTBD1	-0.428532	0.0722799	0.500811	no	no	10283	3142
BTBD10	-0.544492	-0.147323	0.397169	no	no	9429	3996
BTBD19	-0.0189845	0.384993	0.403978	no	no	9487	3938
BTBD2	-0.232184	0.223658	0.455842	no	no	9924	3501
BTBD3	-0.00594186	0.313705	0.319647	no	no	8747	4678
BTBD6	-0.43172	-0.86559	-0.43387	no	no	2301	11124
BTBD7	-0.366688	0.371178	0.737865	no	no	11641	1784
BTBD8	-0.200861	0.347722	0.548583	no	no	10627	2798
BTBD9	0.661849	0.299846	-0.362002	no	no	2693	10732
BTD	-0.149103	0.420208	0.56931	no	no	10766	2659
BTF3	-1.50376	-3.37775	-1.87399	negative	no	195	13230
BTF3L4	0.585294	0.788131	0.202837	no	no	7652	5773
BTG1	-0.187331	-0.630265	-0.442934	no	no	2264	11161
BTG2	-0.483486	-0.606196	-0.12271	no	no	4515	8910
BTG3	-0.158348	-0.58277	-0.424423	no	no	2347	11078
BTLA	-0.568443	-0.737105	-0.168663	no	no	4124	9301
BTN2A1	-0.283616	-0.0678742	0.215742	no	no	7778	5647
BTN2A2	0.123369	0.612612	0.489243	no	no	10178	3247
BTN3A1	-0.165517	-0.381708	-0.216191	no	no	3762	9663
BTN3A2	0.0420455	-0.402585	-0.444631	no	no	2256	11169
BTN3A3	0.26972	0.747114	0.477394	no	no	10094	3331
BTNL9	-0.31867	-0.0452996	0.27337	no	no	8345	5080
BTRC	-0.56544	-0.775789	-0.210349	no	no	3809	9616
BUB1	-0.929381	-0.978847	-0.0494658	no	no	5150	8275
BUB1B	-0.653609	-1.44173	-0.78812	no	no	1046	12379
BUB3	-4.70451	-6.77177	-2.06725	negative	no	153	13272
BUD13	0.840258	1.18847	0.348217	no	no	8999	4426
BUD23	-2.8727	-2.00046	0.872244	no	no	12152	1273
BUD31	0.390406	0.583108	0.192702	no	no	7543	5882
BVES	-0.0281568	0.101108	0.129265	no	no	6895	6530
BYSL	-0.920909	-2.05981	-1.1389	no	no	522	12903
BZW1	-0.696343	0.457847	1.15419	no	no	12770	655
BZW2	0.00102211	-0.543258	-0.54428	no	no	1804	11621
C10orf82	-0.0546796	-0.304888	-0.250208	no	no	3499	9926
C10orf88	0.119994	0.0773241	-0.0426699	no	no	5207	8218
C10orf95	0.0466797	0.329762	0.283082	no	no	8432	4993
C11orf24	-0.136012	0.151102	0.287115	no	no	8470	4955
C11orf54	-0.270302	-0.395401	-0.125099	no	no	4484	8941
C11orf58	-0.533203	0.469452	1.00266	no	no	12503	922
C11orf65	-0.00355608	0.57924	0.582796	no	no	10845	2580
C11orf68	0.425738	0.0857823	-0.339956	no	no	2851	10574
C11orf71	-0.0259549	0.88702	0.912974	no	no	12294	1131
C11orf80	0.377371	-0.407405	-0.784776	no	no	1055	12370
C11orf96	-0.727742	-0.879528	-0.151786	no	no	4261	9164
C11orf98	-0.434164	-0.000872406	0.433292	no	no	9758	3667
C12orf29	-0.165561	-0.0931321	0.0724289	no	no	6328	7097
C12orf4	-0.139057	-0.120791	0.018266	no	no	5768	7657
C12orf43	0.0543747	-0.404089	-0.458464	no	no	2163	11262
C12orf57	0.106699	0.264027	0.157329	no	no	7181	6244
C12orf60	-0.295766	-0.0184404	0.277326	no	no	8383	5042
C12orf75	-0.44941	-0.507552	-0.0581425	no	no	5076	8349
C12orf76	-0.168931	0.18445	0.353381	no	no	9047	4378
C14orf119	0.124011	0.405195	0.281183	no	no	8415	5010
C14orf132	0.680004	1.20269	0.522686	no	no	10444	2981
C14orf28	-0.655518	-0.851989	-0.196472	no	no	3907	9518
C14orf93	-0.603799	-0.0675335	0.536265	no	no	10537	2888
C15orf39	-0.0178102	-1.13014	-1.11233	no	no	544	12881
C15orf40	-0.180281	0.191373	0.371654	no	no	9205	4220
C15orf48	-0.120876	-0.0151808	0.105695	no	no	6651	6774
C15orf61	-0.319857	-0.229228	0.0906291	no	no	6502	6923
C15orf62	0.163943	1.08986	0.925919	no	no	12329	1096
C16orf46	-0.274701	0.393682	0.668383	no	no	11336	2089
C16orf74	-0.210411	0.000981948	0.211393	no	no	7731	5694
C16orf86	0.106261	0.650313	0.544052	no	no	10592	2833
C16orf87	-0.0304192	-0.797986	-0.767567	no	no	1089	12336
C16orf95	-0.0156888	0.29778	0.313469	no	no	8694	4731
C17orf100	-0.647697	-0.082663	0.565034	no	no	10738	2687
C17orf107	-0.322324	-0.181288	0.141036	no	no	7023	6402
C17orf49	0.177869	-0.394664	-0.572533	no	no	1692	11733
C17orf58	0.0428089	-0.434115	-0.476924	no	no	2087	11338
C17orf67	-0.261062	0.0818955	0.342957	no	no	8950	4475
C17orf75	0.369946	-0.329639	-0.699585	no	no	1286	12139
C17orf80	-0.654377	-0.660905	-0.00652805	no	no	5524	7901
C18orf21	0.308009	0.881371	0.573361	no	no	10789	2636
C18orf32	0.429602	0.435343	0.00574102	no	no	5645	7780
C18orf54	0.108091	0.382107	0.274017	no	no	8351	5074
C19orf12	0.901101	1.02631	0.12521	no	no	6846	6579
C19orf25	-0.703512	-1.31364	-0.610131	no	no	1551	11874
C19orf44	0.299863	0.447808	0.147945	no	no	7098	6327
C19orf47	0.345227	0.758873	0.413645	no	no	9569	3856
C19orf48P	-0.166439	0.221853	0.388292	no	no	9360	4065
C19orf53	-1.89956	-2.95551	-1.05595	no	no	623	12802
C19orf73	-0.379745	-0.4755	-0.0957551	no	no	4739	8686
C1D	-1.25913	-0.219311	1.03982	no	no	12588	837
C1GALT1	-0.384144	-0.837713	-0.453569	no	no	2199	11226
C1GALT1C1	0.0980146	0.447961	0.349947	no	no	9013	4412
C1orf109	-0.871727	-1.93783	-1.0661	no	no	603	12822
C1orf115	-1.3425	-0.435742	0.906762	no	no	12276	1149
C1orf122	0.0157396	1.0533	1.03756	no	no	12579	846
C1orf131	-0.148784	-0.632906	-0.484122	no	no	2053	11372
C1orf159	-0.667295	0.387787	1.05508	no	no	12619	806
C1orf162	-0.428438	-0.808517	-0.380078	no	no	2584	10841
C1orf174	-0.45495	-0.485939	-0.0309892	no	no	5306	8119
C1orf198	-0.587389	-0.423278	0.164111	no	no	7250	6175
C1orf21	-0.189112	0.214055	0.403167	no	no	9478	3947
C1orf216	-0.345739	-0.400927	-0.0551878	no	no	5105	8320
C1orf226	-0.255708	-0.659769	-0.404061	no	no	2456	10969
C1orf43	0.229046	1.42245	1.1934	no	no	12820	605
C1orf50	0.179561	-0.486399	-0.665961	no	no	1384	12041
C1orf52	-0.325839	-0.289347	0.0364918	no	no	5960	7465
C1orf53	-0.138608	-0.590937	-0.452329	no	no	2206	11219
C1orf56	-0.172525	-0.130136	0.0423889	no	no	6023	7402
C1QBP	-2.75446	-1.44649	1.30798	no	no	12980	445
C1QL1	-0.288388	-0.0148486	0.273539	no	no	8346	5079
C1QL4	-0.230289	-0.356902	-0.126613	no	no	4469	8956
C1QTNF1	-0.0558853	-0.859941	-0.804056	no	no	1007	12418
C1QTNF12	-0.102488	-0.233203	-0.130715	no	no	4438	8987
C1QTNF3	0.022993	-0.10155	-0.124543	no	no	4495	8930
C1QTNF6	0.913903	0.421958	-0.491945	no	no	2012	11413
C1RL	-0.183909	-0.454501	-0.270591	no	no	3357	10068
C1S	-0.807323	-1.78187	-0.974545	no	no	723	12702
C2	-0.0526732	-0.553267	-0.500593	no	no	1976	11449
C20orf144	-0.684356	-0.357117	0.32724	no	no	8821	4604
C20orf96	-0.454647	-0.464816	-0.0101694	no	no	5489	7936
C21orf58	-0.0938016	0.00245733	0.096259	no	no	6560	6865
C21orf91	-0.884226	-0.368445	0.515781	no	no	10399	3026
C22orf23	-0.130296	-0.132463	-0.00216763	no	no	5567	7858
C22orf39	-0.246165	-0.550688	-0.304522	no	no	3112	10313
C22orf46P	0.00643437	-0.0570459	-0.0634803	no	no	5013	8412
C2CD2	0.0879687	-0.415234	-0.503203	no	no	1964	11461
C2CD2L	0.467728	0.897489	0.429761	no	no	9727	3698
C2CD3	-0.439541	0.814166	1.25371	no	no	12911	514
C2CD4A	0.502386	-0.315148	-0.817534	no	no	978	12447
C2CD4B	0.0526383	0.0316867	-0.0209516	no	no	5389	8036
C2CD4C	-0.411214	-0.693326	-0.282111	no	no	3276	10149
C2CD5	-0.915183	-1.38229	-0.467109	no	no	2126	11299
C2orf15	0.25785	1.14488	0.887029	no	no	12213	1212
C2orf16	0.532156	-0.130278	-0.662433	no	no	1395	12030
C2orf27A	-0.776645	-2.17724	-1.40059	negative	no	369	13056
C2orf42	0.377488	0.350025	-0.027463	no	no	5332	8093
C2orf49	-0.635221	-0.339586	0.295635	no	no	8550	4875
C2orf50	0.0493844	-0.244517	-0.293901	no	no	3201	10224
C2orf68	0.346019	1.0478	0.701783	no	no	11486	1939
C2orf69	-0.097556	-0.700356	-0.6028	no	no	1581	11844
C2orf72	-0.21748	0.124432	0.341912	no	no	8942	4483
C2orf76	-0.930103	-1.46908	-0.538981	no	no	1820	11605
C2orf81	-0.386705	-1.26639	-0.87969	no	no	856	12569
C2orf88	-0.230638	-0.496991	-0.266353	no	no	3385	10040
C3	-0.535973	-0.641011	-0.105038	no	no	4651	8774
C3orf18	-0.0762051	0.012115	0.0883201	no	no	6479	6946
C3orf33	-0.0213277	0.131674	0.153002	no	no	7143	6282
C3orf38	0.134006	0.0045226	-0.129483	no	no	4451	8974
C3orf52	-0.23895	-0.440102	-0.201152	no	no	3875	9550
C3orf62	0.17975	0.380142	0.200392	no	no	7622	5803
C3orf70	0.192961	0.894326	0.701365	no	no	11482	1943
C3orf80	-0.0446989	0.6318	0.676499	no	no	11372	2053
C4A	0.479366	-0.213389	-0.692755	no	no	1306	12119
C4B	-0.372926	0.613042	0.985967	no	no	12474	951
C4orf19	-0.413472	-0.60988	-0.196408	no	no	3909	9516
C4orf3	-0.784349	-0.963343	-0.178993	no	no	4041	9384
C4orf33	1.65116	1.55578	-0.0953808	no	no	4743	8682
C4orf36	-0.687801	-1.3274	-0.639597	no	no	1478	11947
C4orf46	-0.252892	-0.335472	-0.0825802	no	no	4842	8583
C4orf48	0.283686	-0.371792	-0.655478	no	no	1420	12005
C5	0.0345413	0.0201903	-0.014351	no	no	5443	7982
C5orf15	0.932058	0.982623	0.0505653	no	no	6104	7321
C5orf22	-0.0144282	-0.212548	-0.198119	no	no	3899	9526
C5orf24	0.698322	0.463619	-0.234703	no	no	3612	9813
C5orf34	0.250402	1.22479	0.974393	no	no	12443	982
C6orf120	0.0570537	0.504759	0.447705	no	no	9865	3560
C6orf132	0.140763	0.534447	0.393684	no	no	9398	4027
C6orf136	-1.21514	-0.559837	0.655302	no	no	11280	2145
C6orf141	-0.576752	0.648072	1.22482	no	no	12865	560
C6orf163	-0.433419	0.846647	1.28007	no	no	12943	482
C6orf226	-0.0226553	0.240446	0.263101	no	no	8245	5180
C6orf47	0.105998	1.09078	0.984785	no	no	12469	956
C6orf52	0.377488	0.395217	0.0177291	no	no	5761	7664
C6orf62	0.122091	1.27929	1.1572	no	no	12776	649
C6orf89	-0.0737798	0.096411	0.170191	no	no	7307	6118
C7orf25	0.303075	0.204151	-0.0989239	no	no	4711	8714
C7orf31	-0.271001	0.62784	0.89884	no	no	12248	1177
C7orf50	-0.587948	-0.452075	0.135872	no	no	6961	6464
C7orf57	0.0327212	0.177478	0.144756	no	no	7063	6362
C8orf33	-0.731955	-0.939519	-0.207563	no	no	3832	9593
C8orf34	-0.575146	-0.955913	-0.380767	no	no	2579	10846
C8orf44	-0.599562	-0.489469	0.110093	no	no	6695	6730
C8orf44-SGK3	-0.0944836	1.09926	1.19374	no	no	12821	604
C8orf58	-0.352536	-0.702475	-0.349939	no	no	2783	10642
C8orf76	-0.524312	-0.0265332	0.497778	no	no	10253	3172
C8orf82	-0.127056	-0.587406	-0.460351	no	no	2157	11268
C9orf153	-0.22346	0.35245	0.57591	no	no	10801	2624
C9orf163	-0.40486	-0.570306	-0.165446	no	no	4151	9274
C9orf24	-0.412657	-1.01603	-0.603369	no	no	1579	11846
C9orf40	0.0164495	-0.389015	-0.405465	no	no	2447	10978
C9orf43	0.485674	0.0718777	-0.413796	no	no	2402	11023
C9orf72	0.555082	0.204086	-0.350996	no	no	2772	10653
C9orf78	-0.800037	-0.0184223	0.781615	no	no	11821	1604
C9orf85	-0.202525	-0.00548201	0.197043	no	no	7592	5833
CA11	-0.280008	0.0992877	0.379296	no	no	9272	4153
CA12	-0.574378	0.335656	0.910034	no	no	12288	1137
CA13	-0.00186682	-0.521122	-0.519256	no	no	1901	11524
CA2	-0.234644	-0.750123	-0.515479	no	no	1914	11511
CA3	-0.201052	-0.234155	-0.033103	no	no	5289	8136
CA5B	-0.801667	-0.889598	-0.0879319	no	no	4801	8624
CA7	-0.124465	0.299067	0.423532	no	no	9674	3751
CA8	-0.125855	0.276977	0.402832	no	no	9473	3952
CAAP1	-0.0829947	-0.438997	-0.356002	no	no	2740	10685
CAB39	-0.236273	-1.29734	-1.06107	no	negative	613	12812
CAB39L	-0.324139	-0.119587	0.204552	no	no	7672	5753
CABIN1	0.288225	0.295465	0.00724068	no	no	5659	7766
CABLES1	0.340642	0.935067	0.594425	no	no	10921	2504
CABLES2	-0.159547	-0.519741	-0.360194	no	no	2703	10722
CABP1	-1.04588	-1.02708	0.0187982	no	no	5771	7654
CABYR	0.312385	-0.273158	-0.585543	no	no	1642	11783
CACFD1	-0.343388	-0.0972707	0.246118	no	no	8082	5343
CACHD1	-0.674813	-0.0517438	0.623069	no	no	11110	2315
CACNA1B	-0.245933	0.18802	0.433953	no	no	9763	3662
CACNA1D	-0.47925	-0.486584	-0.00733398	no	no	5518	7907
CACNA1G	0.591625	1.54	0.948378	no	no	12380	1045
CACNA1H	0.339804	0.516456	0.176652	no	no	7370	6055
CACNA1I	-0.0251146	0.105446	0.130561	no	no	6908	6517
CACNA2D1	0.0201976	-0.140618	-0.160815	no	no	4184	9241
CACNA2D2	1.46719	1.79221	0.325021	no	no	8793	4632
CACNA2D3	0.32777	0.762158	0.434387	no	no	9766	3659
CACNB1	0.0418663	0.0731917	0.0313254	no	no	5896	7529
CACNB2	-0.434932	-0.501781	-0.0668483	no	no	4976	8449
CACNB3	-0.172572	-0.109554	0.0630175	no	no	6223	7202
CACNB4	0.523287	0.700387	0.177099	no	no	7375	6050
CACNG4	-0.132083	0.0393068	0.17139	no	no	7318	6107
CACNG5	0.36187	0.138039	-0.223831	no	no	3693	9732
CACNG7	-0.488956	0.172624	0.661579	no	no	11297	2128
CACNG8	0.391756	0.81349	0.421734	no	no	9654	3771
CACTIN	-0.238857	0.007951	0.246808	no	no	8087	5338
CACUL1	-0.107453	-0.0477557	0.0596972	no	no	6192	7233
CACYBP	0.602449	1.62234	1.0199	no	no	12548	877
CAD	-2.8606	-3.95094	-1.09034	no	negative	572	12853
CADM1	-0.295929	-0.0306183	0.265311	no	no	8261	5164
CADM2	0.522985	0.587498	0.0645136	no	no	6244	7181
CADM4	-0.111773	-0.838051	-0.726278	no	no	1212	12213
CADPS	-0.41829	0.246543	0.664833	no	no	11318	2107
CADPS2	0.0813677	0.740268	0.6589	no	no	11290	2135
CAGE1	0.264414	0.0245597	-0.239854	no	no	3582	9843
CALB1	0.101713	-0.559775	-0.661488	no	no	1398	12027
CALCOCO1	0.16838	-0.251093	-0.419473	no	no	2376	11049
CALCOCO2	0.677769	1.32565	0.647879	no	no	11237	2188
CALD1	-0.136196	0.351191	0.487387	no	no	10170	3255
CALHM2	0.328981	0.449589	0.120608	no	no	6799	6626
CALHM5	0.861323	1.32436	0.463036	no	no	9981	3444
CALM1	-0.274911	-0.124349	0.150562	no	no	7127	6298
CALM3	0.236855	-0.637664	-0.874519	no	no	865	12560
CALML4	-0.503736	0.286375	0.790111	no	no	11848	1577
CALML6	0.489677	1.03104	0.541362	no	no	10576	2849
CALR	-0.574471	-0.154421	0.42005	no	no	9632	3793
CALR3	-0.946815	-0.41637	0.530445	no	no	10492	2933
CALU	0.392035	-0.200964	-0.592999	no	no	1616	11809
CAMK1D	-0.331983	-0.906453	-0.57447	no	no	1687	11738
CAMK2B	-0.452343	0.430953	0.883296	no	no	12194	1231
CAMK2D	0.198506	-0.322762	-0.521268	no	no	1890	11535
CAMK2G	0.109415	0.0165169	-0.0928981	no	no	4763	8662
CAMK2N1	-0.0718502	0.581205	0.653055	no	no	11267	2158
CAMK2N2	-0.0542443	-0.847691	-0.793447	no	no	1035	12390
CAMK4	-0.0555012	0.24654	0.302041	no	no	8604	4821
CAMKK1	-0.368876	-0.452382	-0.0835069	no	no	4837	8588
CAMKK2	-0.497614	-0.333722	0.163892	no	no	7249	6176
CAMKMT	-0.0726649	-0.0731549	-0.000490006	no	no	5583	7842
CAMKV	0.692386	0.870533	0.178147	no	no	7389	6036
CAMLG	-0.852664	-1.40332	-0.550658	no	no	1785	11640
CAMSAP1	-0.616065	-1.18771	-0.571642	no	no	1696	11729
CAMSAP2	-0.184698	-0.505588	-0.320889	no	no	2980	10445
CAMSAP3	-0.909853	0.0512188	0.961072	no	no	12412	1013
CAMTA1	0.941345	0.663914	-0.277431	no	no	3303	10122
CAMTA2	-0.662919	-0.736307	-0.073388	no	no	4914	8511
CAND1	-0.243209	-1.80591	-1.5627	negative	no	298	13127
CAND2	0.380793	0.706895	0.326103	no	no	8804	4621
CANT1	-0.124053	0.737413	0.861466	no	no	12119	1306
CANX	-0.708261	-0.856871	-0.14861	no	no	4286	9139
CAP1	0.123197	1.10884	0.985639	no	no	12471	954
CAP2	-0.301213	-0.00844406	0.292769	no	no	8522	4903
CAPG	-0.132526	0.306364	0.43889	no	no	9792	3633
CAPN1	0.405395	-0.0597169	-0.465112	no	no	2135	11290
CAPN10	0.146642	0.570152	0.42351	no	no	9673	3752
CAPN12	-0.596234	-0.619643	-0.0234087	no	no	5364	8061
CAPN15	0.908503	1.02705	0.118545	no	no	6786	6639
CAPN2	-0.422596	0.0954102	0.518006	no	no	10417	3008
CAPN3	0.0578661	0.0729737	0.0151076	no	no	5730	7695
CAPN5	-0.897167	-0.105406	0.791761	no	no	11856	1569
CAPN6	0.0939436	0.583139	0.489195	no	no	10177	3248
CAPN7	-0.132204	-0.043915	0.0882894	no	no	6478	6947
CAPNS1	-0.169648	-0.133507	0.036141	no	no	5957	7468
CAPRIN1	-1.49154	-1.95165	-0.460106	no	no	2158	11267
CAPRIN2	-0.873659	-1.40655	-0.532887	no	no	1846	11579
CAPS	-0.577893	-0.813766	-0.235874	no	no	3606	9819
CAPS2	-0.306752	-0.239209	0.0675438	no	no	6275	7150
CAPZA1	-0.30759	-0.579578	-0.271987	no	no	3346	10079
CAPZA2	0.382515	0.650313	0.267798	no	no	8285	5140
CAPZB	-1.68731	-0.41158	1.27573	no	no	12940	485
CARD10	0.323139	0.107331	-0.215807	no	no	3767	9658
CARD16	-0.307288	0.511605	0.818893	no	no	11956	1469
CARD19	0.288783	0.924383	0.6356	no	no	11177	2248
CARD6	-0.339711	0.00287772	0.342589	no	no	8947	4478
CARD8	0.177557	0.251428	0.0738702	no	no	6340	7085
CARD9	0.163925	0.0510776	-0.112847	no	no	4586	8839
CARF	0.00799618	0.332617	0.324621	no	no	8789	4636
CARHSP1	-0.287945	-0.560359	-0.272413	no	no	3344	10081
CARM1	-2.08694	-1.35942	0.727516	no	no	11588	1837
CARMIL1	-0.277844	-0.145849	0.131995	no	no	6919	6506
CARMIL2	-0.313898	-0.284956	0.0289416	no	no	5873	7552
CARMIL3	-0.548565	0.977005	1.52557	no	no	13133	292
CARNMT1	-1.47045	-0.276038	1.19441	no	no	12822	603
CARS1	-0.457254	-1.79185	-1.33459	no	no	408	13017
CASC3	-0.793567	-1.35411	-0.560541	no	no	1732	11693
CASD1	0.118553	-0.590569	-0.709122	no	no	1260	12165
CASK	-0.344971	0.243719	0.58869	no	no	10884	2541
CASKIN1	-0.0203854	-0.180628	-0.160242	no	no	4190	9235
CASKIN2	0.560156	0.53503	-0.0251263	no	no	5350	8075
CASP10	0.214752	0.807718	0.592966	no	no	10913	2512
CASP2	0.0774364	0.910352	0.832916	no	no	12012	1413
CASP3	0.0463143	0.577521	0.531206	no	no	10500	2925
CASP4	-0.5626	-0.187778	0.374823	no	no	9230	4195
CASP6	-0.331983	0.296666	0.628649	no	no	11147	2278
CASP7	-0.285455	0.323806	0.609261	no	no	11011	2414
CASP8	-0.0201038	-0.0259456	-0.00584179	no	no	5531	7894
CASP9	0.232677	1.15572	0.92304	no	no	12320	1105
CAST	-0.140737	0.285392	0.42613	no	no	9697	3728
CASTOR1	0.343365	0.333139	-0.0102263	no	no	5488	7937
CASTOR2	0.103098	0.397918	0.29482	no	no	8543	4882
CASZ1	0.438028	-0.0682795	-0.506308	no	no	1955	11470
CAT	0.370668	0.992601	0.621933	no	no	11100	2325
CATSPER2	-0.0235179	1.1345	1.15802	no	no	12779	646
CATSPER3	0.108002	0.559775	0.451773	no	no	9900	3525
CATSPERB	0.187084	0.572608	0.385524	no	no	9330	4095
CATSPERG	-0.414101	-0.22515	0.18895	no	no	7496	5929
CATSPERZ	-0.000866653	0.395063	0.39593	no	no	9416	4009
CAV1	-0.256616	0.179347	0.435963	no	no	9777	3648
CAV2	-0.46	-1.3888	-0.9288	no	no	781	12644
CAVIN1	0.155608	-0.300249	-0.455857	no	no	2182	11243
CAVIN4	-0.573075	-0.435834	0.13724	no	no	6982	6443
CBARP	0.232195	0.374094	0.141899	no	no	7034	6391
CBFA2T2	-0.0579964	-0.0799091	-0.0219127	no	no	5378	8047
CBFB	0.412308	0.179123	-0.233185	no	no	3623	9802
CBL	0.960128	0.575064	-0.385064	no	no	2554	10871
CBLB	0.119624	0.0513908	-0.0682331	no	no	4960	8465
CBLC	-0.08353	0.0719084	0.155438	no	no	7157	6268
CBLL1	0.372367	0.137815	-0.234552	no	no	3613	9812
CBLN1	-0.334264	0.402953	0.737218	no	no	11639	1786
CBLN3	-0.470591	-0.0560911	0.4145	no	no	9579	3846
CBR1	0.182522	-0.112514	-0.295036	no	no	3185	10240
CBR3	-0.318227	-0.413423	-0.0951953	no	no	4745	8680
CBR4	-1.0122	0.239694	1.25189	no	no	12907	518
CBS	-0.274213	-0.22555	0.0486631	no	no	6083	7342
CBX1	0.112169	0.354046	0.241878	no	no	8040	5385
CBX2	-0.00918814	-0.175611	-0.166423	no	no	4141	9284
CBX3	-0.232703	0.316038	0.548741	no	no	10630	2795
CBX4	-0.129844	-0.229031	-0.0991868	no	no	4705	8720
CBX5	-0.207267	0.0900804	0.297347	no	no	8572	4853
CBX6	-0.265973	0.228736	0.494709	no	no	10226	3199
CBX7	0.00476154	-0.0722799	-0.0770414	no	no	4892	8533
CBX8	-0.395317	-0.165962	0.229355	no	no	7910	5515
CBY1	0.456788	0.0507982	-0.40599	no	no	2443	10982
CC2D1A	-0.427228	-0.532697	-0.105469	no	no	4645	8780
CC2D1B	0.0298815	0.0251317	-0.00474982	no	no	5548	7877
CC2D2A	0.353444	0.152748	-0.200696	no	no	3880	9545
CCAR1	-1.27054	-1.88245	-0.61191	no	no	1547	11878
CCAR2	-0.268045	0.0188518	0.286896	no	no	8467	4958
CCBE1	0.279659	0.277502	-0.00215709	no	no	5568	7857
CCDC102A	-0.183963	-0.403782	-0.219819	no	no	3732	9693
CCDC102B	0.737774	-0.0880449	-0.825819	no	no	964	12461
CCDC103	0.0297838	-0.233295	-0.263079	no	no	3406	10019
CCDC106	-0.327491	-0.347568	-0.0200774	no	no	5400	8025
CCDC107	0.0189528	-0.10735	-0.126303	no	no	4471	8954
CCDC110	-0.183963	-0.080735	0.103228	no	no	6626	6799
CCDC112	-0.559761	-0.518758	0.0410023	no	no	6004	7421
CCDC113	-0.919163	-0.822363	0.0968002	no	no	6568	6857
CCDC115	-0.225915	-0.0538499	0.172065	no	no	7326	6099
CCDC117	0.0464656	-0.305812	-0.352277	no	no	2765	10660
CCDC12	-0.57617	0.937339	1.51351	no	no	13122	303
CCDC120	-0.105602	-0.0680892	0.0375133	no	no	5972	7453
CCDC121	-0.0409445	0.40501	0.445955	no	no	9849	3576
CCDC122	0.419151	0.271288	-0.147863	no	no	4291	9134
CCDC124	0.020344	0.00730904	-0.013035	no	no	5456	7969
CCDC125	0.125531	0.133206	0.00767516	no	no	5663	7762
CCDC126	0.365663	0.0448729	-0.320791	no	no	2981	10444
CCDC127	-0.458953	0.428466	0.887419	no	no	12214	1211
CCDC13	-0.140258	0.0197354	0.159993	no	no	7206	6219
CCDC134	-0.207011	-0.0157368	0.191274	no	no	7524	5901
CCDC136	-0.288318	0.596832	0.885149	no	no	12203	1222
CCDC137	-0.781323	-0.750215	0.0311086	no	no	5892	7533
CCDC138	-0.632451	-0.163512	0.46894	no	no	10022	3403
CCDC14	-0.711589	-0.665142	0.0464472	no	no	6058	7367
CCDC142	-0.431208	0.242917	0.674125	no	no	11359	2066
CCDC144A	0.525801	-0.566714	-1.09252	no	no	569	12856
CCDC146	0.553523	1.02607	0.472543	no	no	10049	3376
CCDC148	-0.198089	0.22445	0.42254	no	no	9663	3762
CCDC149	0.548984	0.859542	0.310558	no	no	8674	4751
CCDC15	-0.286037	0.128868	0.414905	no	no	9582	3843
CCDC150	0.226697	1.45094	1.22424	no	no	12864	561
CCDC153	-0.33608	0.350516	0.686596	no	no	11415	2010
CCDC157	0.18691	-0.777355	-0.964264	no	no	733	12692
CCDC159	0.385308	0.717395	0.332087	no	no	8872	4553
CCDC167	-0.601168	-0.621669	-0.0205005	no	no	5393	8032
CCDC168	-0.568326	-0.662624	-0.0942981	no	no	4754	8671
CCDC169	0.176328	0.135653	-0.0406751	no	no	5223	8202
CCDC169-SOHLH2	-0.144887	0.0219412	0.166829	no	no	7278	6147
CCDC17	-0.100775	-0.917045	-0.81627	no	no	981	12444
CCDC170	0.724624	1.97182	1.24719	no	no	12900	525
CCDC171	-0.5167	-0.122249	0.394451	no	no	9406	4019
CCDC174	-0.370342	1.26557	1.63591	postive	no	13171	254
CCDC18	-0.346088	-0.412164	-0.0660753	no	no	4986	8439
CCDC180	0.230079	1.02201	0.791933	no	no	11858	1567
CCDC181	-0.140865	0.678528	0.819393	no	no	11959	1466
CCDC183	0.434141	0.959229	0.525088	no	no	10459	2966
CCDC184	0.0918907	-0.560543	-0.652433	no	no	1433	11992
CCDC186	-0.087594	0.44176	0.529354	no	no	10481	2944
CCDC191	0.386682	0.36341	-0.0232713	no	no	5365	8060
CCDC22	-0.584247	0.366941	0.951188	no	no	12385	1040
CCDC24	-0.471894	0.354599	0.826493	no	no	11988	1437
CCDC25	-0.667109	-0.418151	0.248958	no	no	8105	5320
CCDC28A	0.264134	0.326661	0.0625267	no	no	6218	7207
CCDC28B	0.0625841	0.675335	0.612751	no	no	11040	2385
CCDC3	-0.00263901	0.058231	0.06087	no	no	6203	7222
CCDC30	-0.045481	-0.14285	-0.0973687	no	no	4723	8702
CCDC32	0.569513	1.06377	0.494253	no	no	10221	3204
CCDC33	0.387124	1.21457	0.827447	no	no	11993	1432
CCDC34	0.223162	0.00809131	-0.21507	no	no	3775	9650
CCDC39	0.02215	-0.235659	-0.257809	no	no	3446	9979
CCDC40	-0.361916	0.169858	0.531774	no	no	10504	2921
CCDC43	-0.434816	-0.286178	0.148638	no	no	7104	6321
CCDC47	-0.741731	-0.97943	-0.237699	no	no	3594	9831
CCDC50	-0.15241	-0.14265	0.00976008	no	no	5678	7747
CCDC51	-2.05852	0.50921	2.56773	postive	no	13356	69
CCDC57	-0.742872	-0.654857	0.0880148	no	no	6477	6948
CCDC59	-0.571375	0.484649	1.05602	no	no	12623	802
CCDC6	0.46014	3.02846	2.56832	postive	postive	13357	68
CCDC61	-0.0937109	0.721786	0.815496	no	no	11946	1479
CCDC62	-0.746503	-0.506324	0.240178	no	no	8015	5410
CCDC65	0.16672	-0.23072	-0.39744	no	no	2494	10931
CCDC66	-0.243977	-0.0754605	0.168517	no	no	7294	6131
CCDC68	0.135442	0.324788	0.189346	no	no	7499	5926
CCDC69	-0.197547	0.504513	0.70206	no	no	11490	1935
CCDC7	-0.495543	0.00557718	0.50112	no	no	10289	3136
CCDC71	-0.448339	0.245029	0.693369	no	no	11445	1980
CCDC71L	-0.044785	-0.598459	-0.553674	no	no	1770	11655
CCDC74A	-0.374252	-0.108378	0.265874	no	no	8267	5158
CCDC74B	0.28869	0.652155	0.363465	no	no	9131	4294
CCDC77	-1.05433	-0.0522197	1.00211	no	no	12501	924
CCDC78	-0.661965	0.283323	0.945288	no	no	12371	1054
CCDC8	-0.483951	0.126041	0.609992	no	no	11017	2408
CCDC80	0.256779	-0.229642	-0.486421	no	no	2036	11389
CCDC81	-0.168589	0.105367	0.273956	no	no	8350	5075
CCDC82	-0.746526	-0.701492	0.045034	no	no	6047	7378
CCDC85A	0.120962	1.05373	0.932765	no	no	12343	1082
CCDC85B	0.28627	0.788991	0.502721	no	no	10303	3122
CCDC85C	0.539441	0.517807	-0.0216342	no	no	5382	8043
CCDC86	1.02891	1.31834	0.289432	no	no	8488	4937
CCDC87	-0.0851035	-0.293058	-0.207955	no	no	3831	9594
CCDC88A	-0.107364	-0.0762772	0.0310873	no	no	5891	7534
CCDC88B	-0.640435	-0.205987	0.434448	no	no	9767	3658
CCDC88C	0.0613342	-0.46058	-0.521914	no	no	1886	11539
CCDC9	-0.669739	-0.334674	0.335065	no	no	8887	4538
CCDC90B	-0.416288	-0.11653	0.299759	no	no	8588	4837
CCDC91	0.419803	0.641563	0.22176	no	no	7838	5587
CCDC92	0.354282	-0.317236	-0.671517	no	no	1366	12059
CCDC93	-0.109238	0.0803482	0.189586	no	no	7502	5923
CCDC96	0.0649722	-0.243037	-0.308009	no	no	3087	10338
CCDC97	-0.127868	-0.262655	-0.134787	no	no	4415	9010
CCDC9B	-0.38063	-1.13027	-0.749635	no	no	1140	12285
CCER2	0.00505877	-0.243304	-0.248363	no	no	3513	9912
CCHCR1	-0.338268	-0.578687	-0.240419	no	no	3574	9851
CCKBR	0.0234993	-0.271887	-0.295386	no	no	3180	10245
CCL2	0.346484	0.647397	0.300912	no	no	8598	4827
CCM2	-1.12315	-0.225878	0.897274	no	no	12244	1181
CCM2L	-0.639038	0.32531	0.964348	no	no	12422	1003
CCN1	-0.390755	0.296859	0.687614	no	no	11420	2005
CCN2	0.175314	-0.183731	-0.359045	no	no	2713	10712
CCN3	-0.298233	0.0567358	0.354969	no	no	9061	4364
CCNA1	-0.101522	0.0205453	0.122067	no	no	6816	6609
CCNA2	-1.01443	-1.73394	-0.719512	no	no	1236	12189
CCNB1	-0.246305	0.938628	1.18493	no	no	12812	613
CCNB1IP1	-0.0418407	-0.0442527	-0.00241208	no	no	5565	7860
CCNB2	-0.250797	-0.237692	0.0131053	no	no	5711	7714
CCNB3	-0.0979168	0.698453	0.796369	no	no	11873	1552
CCNC	-1.28248	-0.459566	0.822909	no	no	11972	1453
CCND1	-0.0535414	1.1859	1.23944	no	no	12889	536
CCND2	0.232991	0.464141	0.23115	no	no	7924	5501
CCND3	-0.287084	1.69983	1.98692	postive	no	13281	144
CCNDBP1	-0.296278	-0.524346	-0.228068	no	no	3666	9759
CCNE1	-0.48444	0.417629	0.902069	no	no	12262	1163
CCNE2	-0.508484	-0.825279	-0.316795	no	no	3017	10408
CCNF	-2.32875	-2.94492	-0.616174	no	no	1540	11885
CCNG1	0.0625445	0.882384	0.819839	no	no	11962	1463
CCNG2	-0.441077	-0.715338	-0.274261	no	no	3331	10094
CCNH	-0.0559225	-0.457018	-0.401096	no	no	2477	10948
CCNI	-0.361776	-0.0460979	0.315679	no	no	8713	4712
CCNJ	0.0527012	0.0595757	0.00687455	no	no	5656	7769
CCNJL	0.289994	0.928589	0.638595	no	no	11190	2235
CCNK	0.288527	-1.3146	-1.60312	negative	no	285	13140
CCNL1	-0.933827	-1.28816	-0.354335	no	no	2749	10676
CCNL2	-0.0939134	0.752395	0.846308	no	no	12062	1363
CCNO	0.58448	-0.699527	-1.28401	no	no	439	12986
CCNQ	-1.28327	-3.87695	-2.59368	negative	no	95	13330
CCNT1	-0.797058	0.108154	0.905212	no	no	12272	1153
CCNT2	0.0161313	0.398195	0.382063	no	no	9297	4128
CCNY	0.0443149	0.278942	0.234627	no	no	7967	5458
CCNYL1	-0.00792054	1.1256	1.13352	no	no	12742	683
CCP110	-0.922445	-0.193396	0.729049	no	no	11597	1828
CCPG1	-0.0145309	-0.154369	-0.139838	no	no	4366	9059
CCR10	0.145337	0.508474	0.363137	no	no	9125	4300
CCS	-0.354794	-0.482623	-0.127829	no	no	4464	8961
CCSAP	0.324139	0.6528	0.328661	no	no	8834	4591
CCSER1	0.262179	1.01207	0.749886	no	no	11689	1736
CCSER2	0.168112	0.000451308	-0.167661	no	no	4132	9293
CCT2	-0.716151	-1.04117	-0.325019	no	postive	2947	10478
CCT3	0.250681	1.76431	1.51363	no	no	13123	302
CCT4	-3.86286	-1.23882	2.62403	postive	postive	13363	62
CCT5	-3.89731	-4.19164	-0.29433	no	no	3197	10228
CCT6A	1.57922	3.32187	1.74265	postive	no	13212	213
CCT6B	-0.0804646	-0.0833262	-0.00286158	no	no	5563	7862
CCT7	-0.77583	-3.75015	-2.97432	negative	no	63	13362
CCT8	-1.45302	-2.22694	-0.773926	no	no	1078	12347
CCZ1	-0.402067	-0.185141	0.216926	no	no	7787	5638
CCZ1B	0.496637	0.407988	-0.0886482	no	no	4794	8631
CD101	-0.472011	-0.497912	-0.0259015	no	no	5344	8081
CD109	-0.622093	-0.082138	0.539955	no	no	10570	2855
CD151	-0.167726	-0.335779	-0.168053	no	no	4128	9297
CD164	-0.210192	-0.36688	-0.156687	no	no	4214	9211
CD177	-0.505481	-0.241219	0.264262	no	no	8254	5171
CD19	-0.829318	-1.57614	-0.746821	no	no	1154	12271
CD200	-0.257175	-0.279304	-0.0221295	no	no	5375	8050
CD207	-0.252845	0.342656	0.595502	no	no	10934	2491
CD226	0.389568	1.07018	0.680615	no	no	11387	2038
CD24	-0.379629	-0.467088	-0.0874593	no	no	4808	8617
CD274	-0.417638	-0.569937	-0.152299	no	no	4256	9169
CD276	0.132167	0.00723136	-0.124936	no	no	4490	8935
CD2AP	0.220997	-0.108664	-0.329661	no	no	2911	10514
CD2BP2	-1.39764	-1.54172	-0.144078	no	no	4324	9101
CD302	-0.189994	-0.781438	-0.591444	no	no	1620	11805
CD320	-0.0715523	-0.250421	-0.178868	no	no	4043	9382
CD36	-0.0568722	0.878853	0.935725	no	no	12348	1077
CD38	-0.108421	-0.0304906	0.0779306	no	no	6377	7048
CD4	-0.0555315	0.108817	0.164349	no	no	7253	6172
CD40	0.465331	0.749294	0.283963	no	no	8439	4986
CD44	-0.901566	6.1688e-05	0.901628	no	no	12259	1166
CD46	-0.121172	0.332893	0.454065	no	no	9912	3513
CD47	-0.0988339	-0.281291	-0.182457	no	no	4014	9411
CD55	-0.365361	0.35463	0.719991	no	no	11558	1867
CD58	-0.518004	-0.667629	-0.149625	no	no	4282	9143
CD59	-0.528222	-0.596525	-0.0683027	no	no	4959	8466
CD63	-0.0604101	0.0126814	0.0730916	no	no	6332	7093
CD70	0.026062	-0.0641348	-0.0901968	no	no	4781	8644
CD72	0.224465	-0.027267	-0.251732	no	no	3485	9940
CD81	0.0179913	0.857853	0.839862	no	no	12034	1391
CD82	0.365803	-0.105824	-0.471627	no	no	2111	11314
CD83	0.176315	-0.431106	-0.607421	no	no	1560	11865
CD8A	0.662221	0.689457	0.0272362	no	no	5849	7576
CD9	-0.166662	-0.178221	-0.0115585	no	no	5476	7949
CD99	0.213156	-0.147	-0.360156	no	no	2705	10720
CD99L2	-0.542443	0.0575064	0.59995	no	no	10963	2462
CDA	-0.868515	-0.133713	0.734802	no	no	11626	1799
CDADC1	0.0432163	0.897826	0.85461	no	no	12100	1325
CDAN1	-1.67533	-3.0319	-1.35657	no	no	395	13030
CDC123	-1.9869	-1.39073	0.596161	no	no	10940	2485
CDC14A	0.356865	0.335441	-0.0214237	no	no	5385	8040
CDC14B	-0.922491	-0.848029	0.0744625	no	no	6345	7080
CDC16	-0.456463	-0.329608	0.126854	no	postive	6865	6560
CDC20	-0.883947	0.652309	1.53626	no	no	13139	286
CDC23	0.756302	1.7695	1.01319	no	no	12529	896
CDC25A	0.170642	-0.691944	-0.862586	no	no	891	12534
CDC25B	-0.734516	-1.13226	-0.397745	no	no	2491	10934
CDC25C	-0.0790098	0.00868814	0.087698	no	no	6472	6953
CDC26	-1.2781	-1.66526	-0.387165	no	no	2546	10879
CDC27	0.386216	1.13607	0.749852	no	no	11688	1737
CDC34	-0.556828	-0.586608	-0.0297802	no	no	5314	8111
CDC37	0.277914	1.23155	0.953635	no	postive	12395	1030
CDC37L1	0.251472	0.574696	0.323224	no	no	8781	4644
CDC40	1.20513	2.85285	1.64772	postive	no	13177	248
CDC42	-0.107825	-0.946396	-0.83857	no	no	939	12486
CDC42BPA	1.34122	1.49721	0.155982	no	no	7167	6258
CDC42BPB	0.0307497	-0.626243	-0.656993	no	no	1411	12014
CDC42BPG	0.0216463	-0.119342	-0.140988	no	no	4358	9067
CDC42EP1	0.122761	-0.172467	-0.295229	no	no	3184	10241
CDC42EP2	0.113393	0.973351	0.859958	no	no	12116	1309
CDC42EP3	0.23881	0.266622	0.0278115	no	no	5860	7565
CDC42EP4	-0.235714	-0.405256	-0.169542	no	no	4118	9307
CDC42SE1	-0.666387	-0.0263112	0.640076	no	no	11201	2224
CDC42SE2	-0.696623	-1.0987	-0.402082	no	no	2471	10954
CDC45	1.87229	3.13398	1.26169	no	no	12925	500
CDC5L	-1.22962	0.0668734	1.29649	no	no	12970	455
CDC6	0.974536	0.929694	-0.044842	no	no	5183	8242
CDC7	-1.76945	-2.83099	-1.06154	no	no	611	12814
CDC73	-0.44792	1.2014	1.64932	postive	no	13180	245
CDCA3	-0.265065	-0.850209	-0.585143	no	no	1644	11781
CDCA4	-0.129961	0.138217	0.268178	no	no	8288	5137
CDCA5	0.0212515	-0.520324	-0.541576	no	no	1812	11613
CDCA7	0.219503	-0.405931	-0.625434	no	no	1516	11909
CDCA7L	-0.0740032	-0.0143322	0.059671	no	no	6191	7234
CDCA8	-0.863883	-0.932949	-0.0690657	no	no	4951	8474
CDCP1	-0.980495	-1.56447	-0.583978	no	no	1648	11777
CDH10	-0.914415	-2.00371	-1.0893	no	no	574	12851
CDH13	-0.226551	0.134339	0.36089	no	no	9107	4318
CDH18	-0.162121	-0.265464	-0.103343	no	no	4667	8758
CDH2	-0.279939	-0.871208	-0.59127	no	no	1621	11804
CDH23	0.0150462	0.194115	0.179068	no	no	7394	6031
CDH24	0.35512	0.294311	-0.0608085	no	no	5043	8382
CDH3	0.225296	0.420238	0.194942	no	no	7561	5864
CDH6	0.0787887	0.268986	0.190197	no	no	7512	5913
CDH8	0.120308	-0.938874	-1.05918	no	no	616	12809
CDH9	-0.0690408	-0.82924	-0.760199	no	no	1113	12312
CDHR1	0.0304006	0.120125	0.0897241	no	no	6492	6933
CDHR3	0.0845821	0.516057	0.431475	no	no	9742	3683
CDIN1	-2.54172	-2.85531	-0.313583	no	no	3039	10386
CDIP1	-0.471173	-0.146055	0.325118	no	no	8795	4630
CDIPT	-3.55422	-6.35177	-2.79755	negative	no	79	13346
CDK1	-0.425017	1.28709	1.7121	postive	no	13203	222
CDK10	-0.161167	-0.611292	-0.450125	no	negative	2218	11207
CDK11A	-0.789866	-0.539697	0.250169	no	no	8115	5310
CDK11B	0.356097	1.06601	0.709911	no	no	11515	1910
CDK12	-0.306915	-0.88527	-0.578354	no	no	1667	11758
CDK13	-0.484068	0.618937	1.103	no	no	12705	720
CDK14	0.0427554	0.312815	0.270059	no	no	8306	5119
CDK16	0.14509	-0.159741	-0.304831	no	no	3110	10315
CDK17	-0.125282	0.266376	0.391658	no	no	9386	4039
CDK18	-0.0773992	0.290513	0.367912	no	no	9169	4256
CDK19	0.0790331	-0.167659	-0.246692	no	no	3527	9898
CDK2	-0.699067	0.189611	0.888677	no	no	12217	1208
CDK2AP1	0.153628	0.166622	0.0129941	no	no	5710	7715
CDK2AP2	0.120599	-0.198136	-0.318736	no	no	2992	10433
CDK3	0.166371	1.21583	1.04946	no	no	12605	820
CDK4	0.686521	1.49859	0.812067	no	no	11936	1489
CDK5	-0.364313	0.0648686	0.429182	no	no	9718	3707
CDK5R1	0.557945	0.498588	-0.0593575	no	no	5062	8363
CDK5RAP1	0.375975	1.27339	0.89742	no	no	12246	1179
CDK5RAP2	-0.361497	0.0371792	0.398676	no	no	9442	3983
CDK5RAP3	0.375835	0.874678	0.498843	no	no	10267	3158
CDK6	0.244233	1.97568	1.73145	postive	no	13207	218
CDK7	-2.59014	-1.66539	0.924748	no	no	12327	1098
CDK9	-1.20555	-0.262397	0.943152	no	no	12364	1061
CDKAL1	0.274608	0.627594	0.352986	no	no	9042	4383
CDKL1	-0.020513	0.618507	0.63902	no	no	11192	2233
CDKL3	-0.432069	0.512465	0.944534	no	no	12369	1056
CDKL4	0.0423969	0.125721	0.0833245	no	no	6436	6989
CDKL5	-0.125859	-0.0983851	0.0274743	no	no	5853	7572
CDKN1A	-0.114673	0.963957	1.07863	no	no	12669	756
CDKN1B	-0.17655	-0.435773	-0.259223	no	no	3433	9992
CDKN1C	0.0972767	0.548784	0.451508	no	no	9897	3528
CDKN2A	-0.378884	0.0424598	0.421344	no	no	9651	3774
CDKN2AIP	-1.35938	-2.08464	-0.725264	no	no	1214	12211
CDKN2AIPNL	-0.200796	-0.281088	-0.080292	no	no	4863	8562
CDKN2B	1.27109	0.669501	-0.601592	no	no	1586	11839
CDKN2C	0.182646	-0.0218396	-0.204485	no	no	3845	9580
CDKN2D	-0.462375	-0.561587	-0.099212	no	no	4704	8721
CDKN3	-0.192249	0.939119	1.13137	no	no	12739	686
CDNF	0.529898	0.614608	0.0847098	no	no	6449	6976
CDO1	0.0928962	0.607792	0.514896	no	no	10390	3035
CDON	0.106976	0.284551	0.177575	no	no	7383	6042
CDPF1	-0.117722	-0.556214	-0.438492	no	no	2283	11142
CDR2	0.125669	1.13278	1.00711	no	no	12509	916
CDR2L	0.714894	0.00175233	-0.713142	no	no	1248	12177
CDRT4	-0.0973419	-0.522504	-0.425162	no	no	2342	11083
CDS1	0.802947	1.12462	0.32167	no	no	8771	4654
CDS2	-0.69653	0.206542	0.903072	no	no	12264	1161
CDT1	-0.413798	0.69572	1.10952	no	no	12712	713
CDV3	-0.281428	0.262115	0.543543	no	no	10588	2837
CDX2	-0.266695	0.173382	0.440077	no	no	9803	3622
CDYL	0.309569	-0.00813674	-0.317705	no	no	3008	10417
CDYL2	-0.260294	0.624862	0.885156	no	no	12204	1221
CEACAM19	-0.123017	-0.356042	-0.233025	no	no	3625	9800
CEBPA	-0.0992435	0.0894541	0.188698	no	no	7491	5934
CEBPB	0.199707	0.398594	0.198887	no	no	7610	5815
CEBPD	0.798012	-0.228948	-1.02696	no	no	655	12770
CEBPG	-0.223187	0.629191	0.852378	no	no	12090	1335
CEBPZ	-0.1513	-1.04621	-0.894905	no	no	832	12593
CECR2	0.194861	-0.184127	-0.378988	no	no	2590	10835
CEL	-0.415567	-0.780056	-0.36449	no	no	2675	10750
CELF1	-0.139913	0.737198	0.877111	no	postive	12171	1254
CELF2	0.113426	0.293433	0.180008	no	no	7405	6020
CELF4	-0.312851	-0.0170591	0.295791	no	no	8554	4871
CELF5	0.38191	1.24991	0.867998	no	no	12139	1286
CELF6	-0.43875	-0.421343	0.0174061	no	no	5755	7670
CELSR1	-0.386286	0.0856011	0.471887	no	no	10043	3382
CELSR2	0.318949	0.229283	-0.089666	no	no	4787	8638
CELSR3	0.200803	1.35058	1.14977	no	no	12765	660
CEMIP2	-0.444569	-0.874309	-0.429741	no	no	2320	11105
CENATAC	-1.6645	-1.159	0.5055	no	no	10325	3100
CENPA	-0.110968	-0.929357	-0.818389	no	no	977	12448
CENPB	0.753486	1.58704	0.833552	no	no	12014	1411
CENPBD1P	-0.845472	-1.53153	-0.686058	no	no	1326	12099
CENPC	-0.403859	-1.03614	-0.632276	no	no	1501	11924
CENPE	-0.584666	-0.394633	0.190032	no	no	7507	5918
CENPF	-0.14124	1.13659	1.27783	no	no	12942	483
CENPH	0.889766	1.44007	0.550306	no	no	10638	2787
CENPI	0.232433	0.522381	0.289949	no	no	8493	4932
CENPJ	0.113833	-0.129915	-0.243748	no	no	3549	9876
CENPK	-1.10444	-2.38229	-1.27785	no	no	445	12980
CENPL	0.404115	-0.340354	-0.744469	no	no	1162	12263
CENPM	0.650327	2.75725	2.10692	postive	no	13298	127
CENPN	-1.70821	-0.61034	1.09787	no	no	12696	729
CENPO	-0.591858	0.0580775	0.649936	no	no	11252	2173
CENPP	-1.24775	-0.102917	1.14483	no	no	12757	668
CENPQ	-0.0629402	0.689273	0.752213	no	no	11696	1729
CENPS	-0.251752	-0.580253	-0.328501	no	negative	2925	10500
CENPS-CORT	-0.386798	-0.861599	-0.474801	no	no	2098	11327
CENPT	0.476038	1.35131	0.875276	no	no	12167	1258
CENPU	-1.11233	0.203282	1.31561	no	no	12993	432
CENPV	0.40749	0.855858	0.448368	no	no	9869	3556
CENPW	-1.54859	-1.41895	0.12964	no	no	6899	6526
CEP104	-0.595815	-0.342626	0.253189	no	no	8146	5279
CEP112	-0.169944	0.62127	0.791214	no	no	11850	1575
CEP120	-0.374043	0.451154	0.825197	no	no	11981	1444
CEP126	0.328632	1.01342	0.684785	no	no	11405	2020
CEP128	0.635826	0.913668	0.277842	no	no	8388	5037
CEP131	0.326467	0.454531	0.128065	no	no	6878	6547
CEP135	-0.375998	0.0131981	0.389196	no	no	9368	4057
CEP152	-0.520494	0.0170128	0.537507	no	no	10545	2880
CEP162	0.14604	0.519219	0.373179	no	no	9218	4207
CEP164	-0.0881829	1.05354	1.14173	no	no	12752	673
CEP170	-0.189426	-0.0239411	0.165485	no	no	7263	6162
CEP170B	-0.339152	0.453334	0.792486	no	no	11859	1566
CEP19	-0.18727	-0.38487	-0.1976	no	no	3901	9524
CEP192	0.583432	1.71055	1.12712	no	no	12732	693
CEP20	-0.384307	0.383028	0.767336	no	no	11755	1670
CEP250	0.218206	0.251087	0.0328805	no	no	5911	7514
CEP290	-0.390615	0.263628	0.654243	no	no	11275	2150
CEP295	-0.669064	0.735356	1.40442	no	no	13055	370
CEP295NL	-0.300701	0.0155336	0.316234	no	no	8719	4706
CEP350	-0.164604	1.00473	1.16933	no	no	12792	633
CEP41	0.358774	1.17969	0.82092	no	no	11967	1458
CEP43	-0.210265	-0.127754	0.0825107	no	no	6430	6995
CEP44	-0.767707	0.0513478	0.819055	no	no	11957	1468
CEP55	-0.207094	0.339709	0.546803	no	no	10610	2815
CEP57	-2.18949	-1.92982	0.259672	no	no	8214	5211
CEP57L1	-0.602239	-0.859051	-0.256812	no	no	3458	9967
CEP63	-0.414752	-0.259395	0.155358	no	no	7156	6269
CEP68	-0.0453088	-0.130637	-0.085328	no	no	4825	8600
CEP70	-0.3807	-0.925243	-0.544543	no	no	1801	11624
CEP72	-0.363033	-0.0395708	0.323463	no	no	8785	4640
CEP76	0.327095	0.78371	0.456615	no	no	9929	3496
CEP78	0.400996	1.48189	1.08089	no	no	12670	755
CEP83	-0.00969625	-0.250534	-0.240838	no	no	3573	9852
CEP85	0.320229	0.453242	0.133013	no	no	6927	6498
CEP85L	-0.210611	-0.277794	-0.0671824	no	no	4971	8454
CEP89	-0.402905	0.599564	1.00247	no	no	12502	923
CEP95	0.117064	0.461654	0.344591	no	no	8963	4462
CEP97	-0.666434	-0.414344	0.25209	no	no	8139	5286
CEPT1	0.273002	0.626796	0.353794	no	no	9050	4375
CERCAM	-0.249005	-0.524315	-0.27531	no	no	3320	10105
CERK	-0.247795	-0.680308	-0.432514	no	no	2309	11116
CERKL	-0.172695	-0.456189	-0.283494	no	no	3270	10155
CERS1	-0.63166	-0.536964	0.0946955	no	no	6546	6879
CERS2	-0.226967	0.130047	0.357015	no	no	9083	4342
CERS4	-0.334218	-0.0836332	0.250585	no	no	8120	5305
CERS5	-0.866723	-0.659462	0.20726	no	no	7694	5731
CERS6	-0.418569	-0.245048	0.173522	no	no	7338	6087
CERT1	-0.131851	-0.647243	-0.515392	no	no	1916	11509
CES2	0.0871331	1.02843	0.941296	no	no	12361	1064
CES3	-0.699998	0.0249767	0.724974	no	no	11582	1843
CETN2	-0.0471825	-0.18904	-0.141857	no	no	4347	9078
[truncated: 11,425 more rows]

## Sheet: Day 6
Gene	β score_DMSO	β score_DAC	Diff	Hits	High-fidelity hits	Negative rank	Posotive rank
A1BG	-0.503506	-0.0995912	0.403915	no	no	10131	3294
A2M	-0.109087	0.255419	0.364506	no	no	9754	3671
A4GALT	-0.183322	0.248818	0.43214	no	no	10361	3064
AAAS	0.143969	0.662493	0.518524	no	no	10996	2429
AACS	0.238293	0.238065	-0.000227998	no	no	5507	7918
AADAT	-0.0363566	-0.369512	-0.333155	no	no	2381	11044
AAGAB	-0.632441	-0.719986	-0.0875452	no	no	4467	8958
AAK1	-0.056249	-0.12778	-0.0715309	no	no	4663	8762
AAMDC	-0.10105	-0.591798	-0.490748	no	no	1551	11874
AAMP	0.984533	0.0801393	-0.904394	no	no	553	12872
AAR2	-0.353573	-0.131513	0.22206	no	no	8214	5211
AARS1	0.271077	-0.81698	-1.08806	no	no	387	13038
AARS2	-2.02334	-1.84072	0.182614	no	no	7724	5701
AARSD1	-0.410492	-0.0234487	0.387043	no	no	9969	3456
AASDH	-0.0992169	-1.06382	-0.964601	no	no	488	12937
AASDHPPT	-3.45274	-2.03492	1.41782	postive	no	13118	307
AASS	0.104161	0.577786	0.473625	no	no	10680	2745
AATF	0.0533661	-0.288616	-0.341982	no	no	2317	11108
AATK	-0.0721209	-0.0520208	0.0201001	no	no	5742	7683
ABAT	0.298095	0.870236	0.572141	no	no	11334	2091
ABCA1	0.293264	1.16454	0.871273	no	no	12512	913
ABCA13	-0.363604	0.0398492	0.403454	no	no	10123	3302
ABCA2	-1.21447	-0.0454665	1.169	no	no	12949	476
ABCA3	0.134882	-0.230122	-0.365004	no	no	2190	11235
ABCA5	-0.741799	-0.351859	0.38994	no	no	10000	3425
ABCA7	-0.251364	-0.0412376	0.210126	no	no	8080	5345
ABCB1	0.0735819	0.472616	0.399034	no	no	10086	3339
ABCB10	-0.497351	-0.488374	0.00897721	no	no	5611	7814
ABCB4	-0.357352	-0.529385	-0.172034	no	no	3672	9753
ABCB6	0.0922004	0.27946	0.18726	no	no	7787	5638
ABCB7	-0.490455	-0.799497	-0.309042	no	no	2556	10869
ABCB8	0.568841	0.087722	-0.481119	no	no	1593	11832
ABCB9	0.0893778	0.592096	0.502718	no	no	10903	2522
ABCC1	-0.241643	-0.0804352	0.161208	no	no	7489	5936
ABCC10	0.00191764	-0.298113	-0.300031	no	no	2619	10806
ABCC2	0.35702	0.334057	-0.0229631	no	no	5212	8213
ABCC4	0.356144	0.164416	-0.191728	no	no	3481	9944
ABCC5	-0.178321	0.0640837	0.242405	no	no	8476	4949
ABCC6	0.373636	0.765321	0.391684	no	no	10017	3408
ABCC8	0.313308	-0.60287	-0.916179	no	no	534	12891
ABCC9	0.0512837	0.202672	0.151389	no	no	7375	6050
ABCD1	-0.199587	-0.239342	-0.0397554	no	no	5009	8416
ABCD2	0.250468	-0.00422661	-0.254694	no	no	2962	10463
ABCD3	0.357839	0.039451	-0.318388	no	no	2485	10940
ABCD4	-0.0416784	1.07227	1.11395	no	no	12892	533
ABCE1	0.430341	-0.294749	-0.72509	no	no	835	12590
ABCF1	0.885655	1.05268	0.167026	no	no	7551	5874
ABCF2	-0.503565	-0.330714	0.172851	no	no	7623	5802
ABCF3	-0.144522	0.342192	0.486714	no	no	10772	2653
ABCG1	-0.395824	-0.422341	-0.0265179	no	no	5170	8255
ABCG2	-0.070995	-0.138493	-0.0674978	no	no	4721	8704
ABCG4	-0.615845	-0.0434053	0.572439	no	no	11337	2088
ABHD1	-0.0275538	-0.615796	-0.588242	no	no	1177	12248
ABHD10	-0.0489014	-0.309718	-0.260817	no	no	2912	10513
ABHD11	-2.27384	-0.754056	1.51979	postive	no	13177	248
ABHD12	0.0239384	-0.0920638	-0.116002	no	no	4188	9237
ABHD13	0.035815	0.214301	0.178486	no	no	7687	5738
ABHD14A	0.0397109	-0.349133	-0.388844	no	no	2061	11364
ABHD14B	-0.362066	-0.373579	-0.011513	no	no	5364	8061
ABHD15	-0.710028	0.833993	1.54402	postive	no	13187	238
ABHD16A	-0.0213729	-0.705783	-0.68441	no	no	919	12506
ABHD17A	-0.648181	-1.81604	-1.16786	negative	no	339	13086
ABHD17B	0.185318	0.000910183	-0.184408	no	no	3551	9874
ABHD17C	0.205139	0.217793	0.0126544	no	no	5648	7777
ABHD18	-1.10118	0.364316	1.46549	postive	postive	13150	275
ABHD2	0.0208664	-0.055019	-0.0758854	no	no	4609	8816
ABHD3	0.105974	-0.0949832	-0.200958	no	no	3415	10010
ABHD4	-0.187465	0.516119	0.703584	no	no	11964	1461
ABHD5	0.00967294	0.153058	0.143385	no	no	7271	6154
ABHD6	0.0170453	-0.881138	-0.898183	no	no	556	12869
ABHD8	0.213262	0.413547	0.200285	no	no	7945	5480
ABI1	-0.358832	-0.474533	-0.115701	no	no	4191	9234
ABI2	-0.647733	-1.10992	-0.462186	no	no	1668	11757
ABITRAM	0.311808	-0.0283059	-0.340114	no	no	2334	11091
ABL1	-0.0615065	-0.285273	-0.223767	no	no	3217	10208
ABL2	0.170504	0.0939355	-0.0765686	no	no	4600	8825
ABLIM1	0.318743	0.616882	0.298139	no	no	9060	4365
ABR	-0.551426	-0.300562	0.250864	no	no	8576	4849
ABRACL	0.00588593	0.53505	0.529164	no	no	11054	2371
ABRAXAS1	-0.116326	0.0391231	0.155449	no	no	7419	6006
ABRAXAS2	-0.38996	-0.395447	-0.00548712	no	no	5449	7976
ABT1	0.911485	1.00767	0.0961807	no	no	6677	6748
ABTB1	-0.230715	0.00992377	0.240639	no	no	8453	4972
ABTB2	-0.23728	0.113151	0.350431	no	no	9613	3812
ABTB3	-0.205314	-0.172111	0.0332025	no	no	5903	7522
ACAA1	0.35367	0.0309037	-0.322766	no	no	2452	10973
ACAA2	0.319328	0.632469	0.313141	no	no	9218	4207
ACACA	-0.0563834	0.831949	0.888333	no	no	12552	873
ACACB	-0.411719	-1.07449	-0.662767	no	no	976	12449
ACAD10	-0.0303023	-0.373664	-0.343361	no	no	2308	11117
ACAD11	0.108456	-0.380116	-0.488572	no	no	1559	11866
ACAD8	-0.0692886	0.41491	0.484199	no	no	10756	2669
ACAD9	-1.85827	0.861122	2.71939	postive	no	13387	38
ACADL	-0.272694	0.0907819	0.363476	no	no	9746	3679
ACADM	-0.314984	-0.184332	0.130652	no	no	7116	6309
ACADS	-0.451964	-0.537797	-0.085833	no	no	4493	8932
ACADSB	0.437588	0.684042	0.246455	no	no	8522	4903
ACADVL	-0.601625	0.14506	0.746684	no	no	12133	1292
ACAP1	-0.323847	-0.331055	-0.00720808	no	no	5426	7999
ACAP2	0.616935	0.481772	-0.135163	no	no	4011	9414
ACAP3	0.0497916	-0.248179	-0.297971	no	no	2637	10788
ACAT1	0.196548	0.267876	0.0713279	no	no	6375	7050
ACAT2	-0.124743	-0.150799	-0.0260556	no	no	5178	8247
ACBD3	-0.56699	-0.596887	-0.0298968	no	no	5133	8292
ACBD4	0.300978	0.42117	0.120192	no	no	6983	6442
ACBD5	-0.058458	0.224032	0.28249	no	no	8892	4533
ACBD6	-0.275966	-0.0890635	0.186903	no	no	7784	5641
ACBD7	0.257441	0.0788318	-0.178609	no	no	3606	9819
ACCS	0.0402661	-0.121055	-0.161321	no	no	3777	9648
ACD	0.107116	0.522018	0.414902	no	no	10223	3202
ACE	-0.254617	-0.290916	-0.0362994	no	no	5062	8363
ACER2	-0.554153	-0.397747	0.156406	no	no	7432	5993
ACER3	0.0407336	-0.164795	-0.205529	no	no	3376	10049
ACHE	-0.659907	0.20543	0.865337	no	no	12497	928
ACIN1	-0.0479488	0.400622	0.448571	no	no	10483	2942
ACKR3	-0.121759	-0.664282	-0.542523	no	no	1345	12080
ACLY	-1.26395	0.129322	1.39327	postive	postive	13104	321
ACO1	-0.666472	0.489502	1.15597	no	no	12932	493
ACO2	-1.83553	-1.75029	0.0852471	no	no	6540	6885
ACOT11	-0.187825	-0.252332	-0.0645064	no	no	4746	8679
ACOT12	0.0855306	-0.254887	-0.340418	no	no	2333	11092
ACOT13	0.304289	0.521315	0.217026	no	no	8168	5257
ACOT7	-0.519363	-0.640284	-0.120921	no	no	4146	9279
ACOT8	0.289095	0.274924	-0.014171	no	no	5334	8091
ACOT9	0.0649564	0.284209	0.219252	no	no	8190	5235
ACOX1	-0.0750526	-0.088216	-0.0131634	no	no	5347	8078
ACOX3	-0.07283	0.118777	0.191607	no	no	7837	5588
ACP1	0.257071	-0.383012	-0.640083	no	no	1027	12398
ACP2	-0.316094	-0.741855	-0.425761	no	no	1845	11580
ACP6	-0.346014	0.204506	0.55052	no	no	11205	2220
ACSBG1	-0.101699	-0.255292	-0.153593	no	no	3836	9589
ACSF2	0.0349326	0.597015	0.562082	no	no	11275	2150
ACSF3	0.0788589	0.150468	0.0716096	no	no	6378	7047
ACSL1	-0.524135	0.34562	0.869755	no	no	12508	917
ACSL3	-0.807309	-0.338146	0.469163	no	no	10648	2777
ACSL4	-0.295816	0.110232	0.406047	no	no	10151	3274
ACSL6	0.159134	0.435671	0.276537	no	no	8838	4587
ACSM3	0.246572	0.229015	-0.0175567	no	no	5287	8138
ACSS1	-0.707671	0.182328	0.889999	no	no	12554	871
ACSS2	0.379324	-0.103614	-0.482938	no	no	1581	11844
ACSS3	0.232624	0.23255	-7.45582e-05	no	no	5509	7916
ACTA2	0.0839138	1.15417	1.07025	no	no	12842	583
ACTB	-0.442964	-0.875282	-0.432318	no	no	1810	11615
ACTG1	-0.297179	-0.902027	-0.604848	no	no	1135	12290
ACTG2	0.259019	0.020888	-0.238131	no	no	3091	10334
ACTL6A	-3.02108	0.150302	3.17138	postive	postive	13414	11
ACTL8	-0.400012	-0.294387	0.105625	no	no	6803	6622
ACTMAP	-0.173611	0.4898	0.663411	no	no	11775	1650
ACTN1	-0.135371	-0.228206	-0.0928349	no	no	4404	9021
ACTN2	0.456093	0.917423	0.461329	no	no	10583	2842
ACTN3	-0.282375	-0.484008	-0.201633	no	no	3407	10018
ACTN4	-0.147585	0.240088	0.387672	no	no	9975	3450
ACTR10	-0.676874	-2.00162	-1.32474	negative	negative	257	13168
ACTR1A	-2.56058	-0.64352	1.91706	postive	postive	13281	144
ACTR1B	0.284849	2.06314	1.77829	postive	no	13244	181
ACTR2	-1.96198	-1.18564	0.776337	no	no	12248	1177
ACTR3	-0.68451	-1.24081	-0.556302	no	no	1287	12138
ACTR3B	0.0702704	-0.00209378	-0.0723642	no	no	4653	8772
ACTR5	-0.568081	-1.14018	-0.572096	no	no	1236	12189
ACTR6	-1.04178	-1.22439	-0.182611	no	no	3566	9859
ACTR8	-2.16826	-2.91768	-0.749414	no	no	777	12648
ACTRT3	0.0533407	-0.187122	-0.240462	no	no	3074	10351
ACVR1	0.402174	-0.385865	-0.788039	no	no	712	12713
ACVR1B	0.515136	0.444508	-0.0706273	no	no	4673	8752
ACVR1C	0.567691	0.339125	-0.228566	no	no	3171	10254
ACVR2A	-0.247039	-0.427537	-0.180498	no	no	3590	9835
ACVR2B	0.0489364	-0.00844555	-0.057382	no	no	4834	8591
ACY1	0.0377571	-0.386014	-0.423771	no	no	1860	11565
ACYP1	-0.112543	0.137803	0.250346	no	no	8570	4855
ACYP2	-0.562334	-0.29032	0.272015	no	no	8800	4625
ADA	0.156734	0.475065	0.318331	no	no	9269	4156
ADA2	0.428919	-0.0604361	-0.489355	no	no	1557	11868
ADAM10	0.458937	0.411993	-0.0469445	no	no	4940	8485
ADAM11	-0.338281	-0.247455	0.0908257	no	no	6601	6824
ADAM12	-0.234358	-0.334632	-0.100274	no	no	4342	9083
ADAM15	0.198769	0.109303	-0.0894656	no	no	4452	8973
ADAM17	-0.234748	0.490801	0.725549	no	no	12053	1372
ADAM19	0.798484	0.235893	-0.562592	no	no	1263	12162
ADAM20	-0.0981085	-0.017939	0.0801696	no	no	6486	6939
ADAM21	-0.287031	0.272625	0.559655	no	no	11266	2159
ADAM22	-0.235663	-0.555364	-0.319701	no	no	2476	10949
ADAM23	0.0621338	0.295473	0.233339	no	no	8352	5073
ADAM32	-0.00506078	-0.335101	-0.33004	no	no	2409	11016
ADAM8	-0.267863	0.185697	0.45356	no	no	10517	2908
ADAM9	-0.729488	-0.389592	0.339896	no	no	9502	3923
ADAMTS1	0.0869487	0.0493271	-0.0376216	no	no	5040	8385
ADAMTS10	-0.33497	0.345002	0.679972	no	no	11854	1571
ADAMTS12	-1.28865	-1.63059	-0.341948	no	no	2318	11107
ADAMTS13	0.277583	-0.0866232	-0.364206	no	no	2192	11233
ADAMTS15	-0.00976741	-0.0438291	-0.0340616	no	no	5088	8337
ADAMTS17	-0.38285	-0.929006	-0.546156	no	no	1323	12102
ADAMTS2	-0.0833216	0.0358567	0.119178	no	no	6969	6456
ADAMTS3	-0.258493	-0.00527277	0.25322	no	no	8599	4826
ADAMTS4	-0.349209	0.923491	1.2727	no	no	13029	396
ADAMTS6	-0.0556666	0.248435	0.304101	no	no	9127	4298
ADAMTS7	-0.474832	-0.335165	0.139668	no	no	7227	6198
ADAMTS9	-0.0171007	-0.162348	-0.145248	no	no	3909	9516
ADAMTSL1	-0.247877	-0.154789	0.0930878	no	no	6638	6787
ADAMTSL3	0.0452509	-0.766045	-0.811296	no	no	673	12752
ADAMTSL4	-0.21967	-0.730995	-0.511325	no	no	1462	11963
ADAMTSL5	-0.131039	-0.0461671	0.0848715	no	no	6535	6890
ADAP1	-0.0950834	0.997019	1.0921	no	no	12877	548
ADAP2	-0.069236	-1.37151	-1.30228	negative	no	269	13156
ADAR	-0.979624	-0.74309	0.236534	no	no	8391	5034
ADARB1	-0.322094	-0.477237	-0.155143	no	no	3820	9605
ADAT1	0.138647	0.0932371	-0.0454103	no	no	4957	8468
ADAT2	-3.4171	-3.39998	0.0171123	no	no	5706	7719
ADAT3	-4.52548	-4.85499	-0.32951	no	no	2413	11012
ADCK1	0.268135	0.197347	-0.0707886	no	no	4671	8754
ADCK2	0.203054	0.534432	0.331378	no	no	9416	4009
ADCK5	-0.0293439	-0.11978	-0.0904359	no	no	4436	8989
ADCY1	0.286251	1.00017	0.713919	no	no	12008	1417
ADCY3	-0.156833	-0.707146	-0.550313	no	no	1306	12119
ADCY5	0.00716339	0.148343	0.14118	no	no	7245	6180
ADCY6	0.475631	0.112521	-0.36311	no	no	2194	11231
ADCY7	0.26311	0.591925	0.328816	no	no	9389	4036
ADCY9	0.270492	0.654274	0.383781	no	no	9941	3484
ADD1	0.0147121	-0.0153882	-0.0301003	no	no	5129	8296
ADD2	-0.0369585	-0.277735	-0.240777	no	no	3072	10353
ADD3	-0.516655	0.369916	0.886571	no	no	12546	879
ADGRA2	-0.542076	-0.0598612	0.482215	no	no	10741	2684
ADGRA3	-0.478066	0.297794	0.77586	no	no	12245	1180
ADGRB1	-0.193422	-0.375942	-0.18252	no	no	3568	9857
ADGRB2	0.00937627	0.295941	0.286565	no	no	8933	4492
ADGRB3	0.0484962	-0.257038	-0.305534	no	no	2573	10852
ADGRE2	-0.396155	-0.57308	-0.176926	no	no	3620	9805
ADGRE5	-0.143595	0.376773	0.520368	no	no	11005	2420
ADGRG2	-0.341943	0.385844	0.727787	no	no	12063	1362
ADGRG6	-0.0501519	0.173232	0.223383	no	no	8232	5193
ADGRL1	-0.6235	-0.844513	-0.221013	no	no	3246	10179
ADGRL2	-0.822444	-0.0325731	0.789871	no	no	12290	1135
ADGRL3	-0.208431	-0.141023	0.0674082	no	no	6329	7096
ADGRV1	0.0502104	-0.107534	-0.157744	no	no	3802	9623
ADH5	-0.433731	-0.32143	0.112301	no	no	6877	6548
ADHFE1	-0.210223	-0.166552	0.0436712	no	no	6040	7385
ADI1	0.18617	-0.107242	-0.293412	no	no	2669	10756
ADIPOR1	-1.46492	-1.90933	-0.444414	no	no	1748	11677
ADIPOR2	0.456814	0.826519	0.369705	no	no	9796	3629
ADISSP	-0.0566133	0.438461	0.495074	no	no	10844	2581
ADK	-0.0268681	-0.991525	-0.964657	no	no	487	12938
ADM	0.433361	0.399515	-0.0338461	no	no	5090	8335
ADM2	0.17148	-0.00121492	-0.172695	no	no	3666	9759
ADM5	-0.244351	-0.310293	-0.0659425	no	no	4735	8690
ADNP	-0.730306	0.499382	1.22969	no	no	12997	428
ADNP2	-0.388285	0.0758294	0.464114	no	no	10606	2819
ADO	0.494799	0.680337	0.185538	no	no	7769	5656
ADORA1	-0.251422	0.428389	0.679811	no	no	11852	1573
ADORA2A	0.0600456	0.246731	0.186686	no	no	7780	5645
ADORA2B	-0.0703717	-0.341404	-0.271032	no	no	2845	10580
ADPGK	-0.184444	0.102723	0.287167	no	no	8944	4481
ADPRH	-0.0771311	-0.375452	-0.298321	no	no	2634	10791
ADPRHL1	-0.0497994	-0.271454	-0.221654	no	no	3241	10184
ADPRM	-0.0890447	0.0195226	0.108567	no	no	6841	6584
ADPRS	0.138369	0.519867	0.381498	no	no	9922	3503
ADRA1A	-0.237942	-0.402091	-0.164149	no	no	3751	9674
ADRA1B	0.198633	0.0905732	-0.108059	no	no	4263	9162
ADRA2B	0.0729624	0.180767	0.107805	no	no	6832	6593
ADRA2C	-0.460067	-0.0816405	0.378427	no	no	9893	3532
ADRB1	-0.0847904	-0.363656	-0.278865	no	no	2785	10640
ADRB2	0.0532336	-0.0204472	-0.0736808	no	no	4637	8788
ADRM1	0.635909	1.55419	0.918284	no	no	12603	822
ADSL	-4.80676	-5.49508	-0.688318	no	no	911	12514
ADSS1	-0.621825	-0.490673	0.131152	no	no	7126	6299
ADSS2	-0.862105	-1.47317	-0.611065	no	negative	1117	12308
AEBP1	-0.637194	0.143346	0.78054	no	no	12262	1163
AEBP2	0.00832048	0.861271	0.85295	no	no	12468	957
AEN	0.00532024	-0.266599	-0.271919	no	no	2841	10584
AFAP1	-0.175666	0.286402	0.462068	no	no	10590	2835
AFAP1L1	-0.0663414	-0.612857	-0.546516	no	no	1322	12103
AFAP1L2	-0.177706	0.0790064	0.256712	no	no	8636	4789
AFDN	-0.403947	-0.198405	0.205541	no	no	8023	5402
AFF1	0.189234	-0.406691	-0.595924	no	no	1158	12267
AFF2	0.375214	0.0314254	-0.343789	no	no	2304	11121
AFF3	0.410336	-0.00557046	-0.415906	no	no	1903	11522
AFF4	-0.243767	0.432733	0.676499	no	no	11840	1585
AFG1L	-0.295582	-0.0409693	0.254613	no	no	8615	4810
AFG3L2	-0.610332	1.04029	1.65062	postive	no	13212	213
AFMID	-0.508707	-0.364571	0.144136	no	no	7280	6145
AFTPH	-0.182936	0.549167	0.732103	no	no	12081	1344
AGA	-0.124476	-0.0368511	0.0876249	no	no	6564	6861
AGAP1	-0.0442769	-0.501554	-0.457278	no	no	1686	11739
AGAP2	-0.631818	-1.26096	-0.629138	no	no	1067	12358
AGAP3	-0.691036	-0.00591925	0.685116	no	no	11875	1550
AGAP4	-1.16041	0.815809	1.97622	postive	postive	13292	133
AGAP5	-1.04093	-0.335463	0.705464	no	no	11972	1453
AGAP6	-0.125976	0.0019391	0.127915	no	no	7087	6338
AGAP9	0.97119	-0.484583	-1.45577	negative	no	213	13212
AGBL3	0.032373	0.0250032	-0.0073698	no	no	5423	8002
AGBL5	-0.314458	-0.00174015	0.312718	no	no	9210	4215
AGER	-0.475865	-0.227205	0.24866	no	no	8555	4870
AGFG1	-0.355111	-0.324241	0.0308705	no	no	5880	7545
AGFG2	0.141869	0.739321	0.597452	no	no	11466	1959
AGGF1	-0.340872	0.228568	0.56944	no	no	11321	2104
AGK	-1.27057	-1.91996	-0.649386	no	no	1006	12419
AGL	0.636785	0.803096	0.166311	no	no	7544	5881
AGO1	0.28929	-0.669286	-0.958576	no	no	491	12934
AGO2	-0.194349	2.13705	2.3314	postive	postive	13351	74
AGO3	-0.0786524	-0.0134483	0.0652041	no	no	6297	7128
AGO4	-0.251539	-0.169064	0.0824745	no	no	6506	6919
AGPAT1	0.323808	-0.215153	-0.538961	no	no	1357	12068
AGPAT2	-0.51759	-1.01467	-0.497081	no	no	1524	11901
AGPAT3	-0.648414	-0.247072	0.401342	no	no	10109	3316
AGPAT4	-0.0229469	0.669392	0.692339	no	no	11906	1519
AGPAT5	-1.93003	0.341851	2.27188	postive	postive	13346	79
AGPS	0.435153	0.839956	0.404803	no	no	10139	3286
AGRN	-0.103088	0.50098	0.604067	no	no	11494	1931
AGTPBP1	0.154938	-0.242451	-0.397389	no	no	2011	11414
AGTR1	0.379052	0.706188	0.327136	no	no	9381	4044
AGTRAP	-0.345722	-0.627678	-0.281955	no	no	2756	10669
AHCTF1	-1.26979	-0.242153	1.02764	no	no	12786	639
AHCY	-1.24382	-0.642519	0.601306	no	no	11478	1947
AHCYL1	-0.780524	0.0336911	0.814215	no	no	12362	1063
AHCYL2	-0.212249	-0.600209	-0.38796	no	no	2065	11360
AHDC1	-0.192796	-0.321771	-0.128974	no	no	4070	9355
AHI1	-0.106853	0.290959	0.397812	no	no	10077	3348
AHNAK	-0.164425	-0.556429	-0.392004	no	no	2038	11387
AHNAK2	-0.610605	-0.919041	-0.308436	no	no	2559	10866
AHR	-0.039146	0.734722	0.773868	no	no	12238	1187
AHRR	-0.217489	-0.323879	-0.10639	no	no	4280	9145
AHSA1	0.123313	1.25421	1.13089	no	no	12907	518
AHSA2P	1.07439	1.20018	0.125791	no	no	7055	6370
AIDA	-0.0127556	0.214216	0.226971	no	no	8273	5152
AIF1L	-0.376831	-0.278438	0.0983932	no	no	6707	6718
AIFM1	-1.6707	-2.20263	-0.531933	no	no	1382	12043
AIFM2	0.182733	0.560879	0.378146	no	no	9885	3540
AIFM3	-0.0640019	0.00708083	0.0710827	no	no	6372	7053
AIG1	-0.117863	0.52847	0.646333	no	no	11707	1718
AIMP1	-0.33832	-0.499127	-0.160807	no	no	3778	9647
AIMP2	0.448769	1.20069	0.751925	no	no	12163	1262
AIP	-0.23615	0.134884	0.371034	no	no	9811	3614
AJM1	-1.10007	-0.890827	0.20924	no	no	8070	5355
AJUBA	-0.277096	0.599953	0.877049	no	no	12523	902
AK1	-0.127667	-0.0891338	0.038533	no	no	5976	7449
AK2	-0.196412	1.8683	2.06471	postive	postive	13316	109
AK3	-0.0902817	-0.152251	-0.0619691	no	no	4772	8653
AK4	0.0971657	0.0804778	-0.0166879	no	no	5301	8124
AK5	-0.354585	-0.695392	-0.340807	no	no	2328	11097
AK6	-0.45321	1.01154	1.46475	postive	postive	13148	277
AK7	-0.329827	-0.660279	-0.330452	no	no	2406	11019
AK8	-0.202119	-0.900196	-0.698077	no	no	889	12536
AK9	0.0206054	0.37854	0.357935	no	no	9692	3733
AKAP1	0.398668	0.50362	0.104952	no	no	6790	6635
AKAP10	-0.167191	0.396406	0.563596	no	no	11288	2137
AKAP11	-0.0638655	-0.257975	-0.194109	no	no	3468	9957
AKAP12	-0.166258	0.347238	0.513496	no	no	10964	2461
AKAP13	-0.359631	-0.715664	-0.356033	no	no	2236	11189
AKAP17A	0.0451788	-0.08048	-0.125659	no	no	4104	9321
AKAP3	0.246513	0.0643201	-0.182193	no	no	3577	9848
AKAP5	0.096443	0.152091	0.055648	no	no	6176	7249
AKAP6	-0.150785	0.339615	0.4904	no	no	10805	2620
AKAP7	-0.204496	-0.384289	-0.179794	no	no	3600	9825
AKAP8	0.145789	0.2709	0.125111	no	no	7043	6382
AKAP8L	0.0641772	0.560112	0.495935	no	no	10851	2574
AKAP9	-0.648005	-0.190335	0.457671	no	no	10550	2875
AKIP1	0.0348294	-0.693156	-0.727986	no	no	831	12594
AKIRIN1	0.333022	0.878072	0.54505	no	no	11170	2255
AKIRIN2	0.284498	0.533261	0.248763	no	no	8556	4869
AKNA	0.23989	-0.463439	-0.703329	no	no	879	12546
AKNAD1	0.45321	0.337848	-0.115363	no	no	4194	9231
AKR1A1	-0.0438581	-0.407989	-0.364131	no	no	2193	11232
AKR1B1	-0.138398	0.355628	0.494026	no	no	10834	2591
AKR1C1	-0.536953	-0.194964	0.341989	no	no	9524	3901
AKR1C3	-0.406615	-0.726886	-0.32027	no	no	2474	10951
AKR7A2	-0.445925	-0.643499	-0.197574	no	no	3447	9978
AKR7A3	0.18398	0.265385	0.0814047	no	no	6497	6928
AKT1	0.0483345	0.563157	0.514823	no	no	10971	2454
AKT1S1	-0.679854	-0.14622	0.533634	no	no	11083	2342
AKT2	-0.432757	-0.542758	-0.110001	no	no	4239	9186
AKT3	-0.523395	-0.637111	-0.113716	no	no	4209	9216
AKTIP	-0.401336	-0.236617	0.164719	no	no	7528	5897
ALAD	-1.85605	-0.798135	1.05791	no	no	12830	595
ALAS1	-0.0228319	-0.0974426	-0.0746107	no	no	4626	8799
ALCAM	0.361462	0.608854	0.247392	no	no	8534	4891
ALDH16A1	0.0694483	0.44849	0.379042	no	no	9900	3525
ALDH18A1	-0.604936	-0.489012	0.115924	no	no	6931	6494
ALDH1A2	-0.278031	0.201209	0.47924	no	no	10715	2710
ALDH1A3	-0.362377	-0.283208	0.0791696	no	no	6469	6956
ALDH1B1	0.420543	0.774818	0.354275	no	no	9651	3774
ALDH1L1	-0.526823	-0.456603	0.0702201	no	no	6363	7062
ALDH1L2	-0.420231	-0.681487	-0.261256	no	no	2908	10517
ALDH2	0.339333	0.477429	0.138096	no	no	7214	6211
ALDH3A1	-0.117816	-0.129328	-0.011512	no	no	5365	8060
ALDH3A2	0.087424	-0.0442677	-0.131692	no	no	4045	9380
ALDH3B1	-0.0942594	0.369916	0.464175	no	no	10608	2817
ALDH4A1	-0.110205	0.179754	0.289959	no	no	8976	4449
ALDH5A1	0.375156	0.239428	-0.135728	no	no	4006	9419
ALDH6A1	0.0943042	1.18504	1.09074	no	no	12873	552
ALDH7A1	0.206191	0.323304	0.117113	no	no	6947	6478
ALDH8A1	0.356533	0.748797	0.392263	no	no	10025	3400
ALDH9A1	-0.393038	-0.770793	-0.377755	no	no	2123	11302
ALDOA	-0.855014	-1.6198	-0.764785	no	no	748	12677
ALDOC	0.0923855	-0.377923	-0.470308	no	no	1635	11790
ALG1	-1.18918	-1.67052	-0.481336	no	no	1591	11834
ALG10	-0.320146	0.252183	0.572328	no	no	11336	2089
ALG10B	-0.932601	-1.29862	-0.366024	no	no	2186	11239
ALG11	-0.697035	-0.975257	-0.278221	no	no	2791	10634
ALG12	-0.992851	-0.536178	0.456673	no	no	10543	2882
ALG13	-1.85805	-4.04561	-2.18756	negative	no	71	13354
ALG14	-1.00758	-0.96033	0.0472479	no	no	6077	7348
ALG2	-0.282161	-0.930178	-0.648017	no	no	1014	12411
ALG3	-0.947191	-1.15097	-0.203782	no	no	3392	10033
ALG5	-0.723138	-0.773114	-0.0499767	no	no	4911	8514
ALG6	-1.72633	-2.62297	-0.896639	no	no	559	12866
ALG8	-1.15404	-1.6563	-0.502253	no	no	1505	11920
ALG9	-0.943432	-1.25331	-0.30988	no	no	2549	10876
ALKAL1	-0.176556	-0.293237	-0.116681	no	no	4183	9242
ALKBH1	-1.25721	-0.00923044	1.24798	no	no	13012	413
ALKBH2	0.00738585	0.33855	0.331164	no	no	9412	4013
ALKBH3	-1.09348	-0.837166	0.256316	no	no	8632	4793
ALKBH4	0.144051	0.362314	0.218263	no	no	8176	5249
ALKBH5	-0.335554	-0.643563	-0.308009	no	no	2562	10863
ALKBH6	-0.0747643	-0.61307	-0.538306	no	no	1363	12062
ALKBH7	-0.0142144	-0.739917	-0.725703	no	no	834	12591
ALKBH8	-0.0651083	0.626528	0.691636	no	no	11904	1521
ALMS1	-0.579788	-0.438567	0.141221	no	no	7246	6179
ALOX12B	-0.261162	-0.570248	-0.309087	no	no	2555	10870
ALOX5	-0.162759	-0.59825	-0.435491	no	no	1789	11636
ALOXE3	-0.227209	-0.255654	-0.0284445	no	no	5146	8279
ALPG	-0.220041	0.223244	0.443285	no	no	10447	2978
ALPK1	-0.213262	-0.629381	-0.41612	no	no	1897	11528
ALPK3	0.070584	0.545164	0.47458	no	no	10686	2739
ALPL	-0.423777	-0.564286	-0.140509	no	no	3960	9465
ALS2	-0.956931	-0.514948	0.441983	no	no	10442	2983
ALS2CL	0.453892	1.1932	0.739307	no	no	12108	1317
ALX1	0.363254	0.365593	0.0023396	no	no	5531	7894
ALX4	0.499221	0.445871	-0.0533497	no	no	4885	8540
ALYREF	-1.50132	-1.21192	0.289409	no	no	8966	4459
AMACR	0.315977	0.518909	0.202932	no	no	7988	5437
AMBN	-0.52396	0.0874303	0.61139	no	no	11525	1900
AMBRA1	0.450308	0.226204	-0.224104	no	no	3212	10213
AMD1	0.132013	0.197462	0.0654492	no	no	6301	7124
AMDHD1	-0.262038	-0.469741	-0.207703	no	no	3355	10070
AMDHD2	-0.345313	-0.842064	-0.496751	no	no	1530	11895
AMER1	0.943003	1.03354	0.0905348	no	no	6596	6829
AMER2	-0.316659	-0.669392	-0.352733	no	no	2255	11170
AMFR	-0.0924478	-0.146525	-0.0540771	no	no	4878	8547
AMH	-0.196996	-0.474426	-0.27743	no	no	2800	10625
AMIGO1	-0.121825	-0.272178	-0.150353	no	no	3864	9561
AMIGO2	0.0145341	0.569418	0.554884	no	no	11232	2193
AMMECR1	0.234845	0.977684	0.742839	no	no	12123	1302
AMMECR1L	0.103483	0.376837	0.273354	no	no	8814	4611
AMN1	0.434588	0.569184	0.134596	no	no	7171	6254
AMOT	0.0255006	-0.156806	-0.182306	no	no	3574	9851
AMOTL1	-0.223313	0.303416	0.526729	no	no	11042	2383
AMOTL2	0.0106835	-0.298326	-0.30901	no	no	2557	10868
AMPD2	-0.132622	-0.0247008	0.107922	no	no	6834	6591
AMPD3	-0.0573457	-0.480729	-0.423383	no	no	1862	11563
AMPH	0.0328502	0.271496	0.238646	no	no	8414	5011
AMT	-0.438854	-0.627231	-0.188377	no	no	3511	9914
AMY2B	0.0291764	-0.0941889	-0.123365	no	no	4125	9300
AMZ1	-0.178578	-0.478515	-0.299936	no	no	2621	10804
AMZ2	-0.13023	-0.168903	-0.0386723	no	no	5028	8397
ANAPC1	0.00934471	0.129451	0.120107	no	no	6980	6445
ANAPC10	0.0247838	0.194536	0.169752	no	no	7578	5847
ANAPC11	-1.541	-2.77373	-1.23273	negative	no	301	13124
ANAPC13	-0.122101	0.594417	0.716518	no	no	12020	1405
ANAPC15	-0.321081	-1.00413	-0.68305	no	no	925	12500
ANAPC16	-0.729644	-0.536753	0.192891	no	no	7848	5577
ANAPC2	-0.49739	0.516737	1.01413	no	no	12763	662
ANAPC4	-0.367052	-2.20455	-1.8375	negative	no	127	13298
ANAPC5	-1.02986	-3.73834	-2.70848	negative	no	32	13393
ANAPC7	0.273999	-0.254993	-0.528992	no	no	1400	12025
ANG	-0.754091	-0.0184551	0.735636	no	no	12100	1325
ANGEL1	-0.0815256	1.04197	1.1235	no	no	12896	529
ANGEL2	0.199879	0.230825	0.0309457	no	no	5882	7543
ANGPT1	0.464508	0.725842	0.261334	no	no	8684	4741
ANGPTL2	0.219534	-0.00133446	-0.220869	no	no	3248	10177
ANGPTL4	-0.00362319	0.157951	0.161574	no	no	7491	5934
ANK1	-0.0852404	-0.603211	-0.517971	no	no	1435	11990
ANK2	-0.24476	-0.494868	-0.250108	no	no	2996	10429
ANK3	0.452723	0.278417	-0.174307	no	no	3655	9770
ANKAR	-0.0121363	0.52781	0.539946	no	no	11132	2293
ANKDD1A	-0.584113	-0.76021	-0.176098	no	no	3629	9796
ANKDD1B	-0.0944698	0.564563	0.659033	no	no	11753	1672
ANKEF1	0.34169	0.698905	0.357215	no	no	9683	3742
ANKFY1	-0.371396	-0.364103	0.0072934	no	no	5595	7830
ANKH	-0.330061	0.00730144	0.337362	no	no	9482	3943
ANKHD1	-0.128477	0.236063	0.36454	no	no	9755	3670
ANKHD1-EIF4EBP3	-0.670095	-0.136581	0.533514	no	no	11082	2343
ANKIB1	0.127456	0.484754	0.357297	no	no	9684	3741
ANKLE1	-0.547218	-0.358992	0.188226	no	no	7792	5633
ANKLE2	0.951925	0.479089	-0.472835	no	no	1627	11798
ANKMY1	-0.219125	0.0168274	0.235952	no	no	8383	5042
ANKMY2	-0.0786816	0.51284	0.591522	no	no	11439	1986
ANKRA2	-0.405466	0.228994	0.63446	no	no	11634	1791
ANKRD1	0.0891499	-0.245816	-0.334966	no	no	2366	11059
ANKRD10	-0.169287	0.113413	0.2827	no	no	8896	4529
ANKRD11	-1.19696	-0.389038	0.807919	no	no	12347	1078
ANKRD12	-0.32821	0.232294	0.560504	no	no	11268	2157
ANKRD13A	0.0959755	0.0227886	-0.0731869	no	no	4641	8784
ANKRD13B	-0.173588	-0.0803011	0.0932866	no	no	6641	6784
ANKRD13C	0.405466	0.0847685	-0.320697	no	no	2465	10960
ANKRD13D	-0.485312	-0.484881	0.000431058	no	no	5512	7913
ANKRD16	-0.116972	0.0874707	0.204443	no	no	8011	5414
ANKRD17	-0.345352	-0.460287	-0.114935	no	no	4199	9226
ANKRD18A	0.146482	0.380819	0.234337	no	no	8365	5060
ANKRD18B	0.476819	0.67693	0.200111	no	no	7940	5485
ANKRD20A1	-0.167652	-0.903986	-0.736334	no	no	808	12617
ANKRD23	-0.584522	-0.100194	0.484328	no	no	10757	2668
ANKRD24	-0.155187	-0.292236	-0.137049	no	no	3994	9431
ANKRD26	0.135918	0.398748	0.26283	no	no	8696	4729
ANKRD27	-0.471424	-0.273498	0.197926	no	no	7902	5523
ANKRD28	-0.576184	-0.723479	-0.147294	no	no	3888	9537
ANKRD31	-0.156983	-0.183861	-0.026878	no	no	5165	8260
ANKRD33B	0.14932	0.620544	0.471224	no	no	10664	2761
ANKRD34A	0.137954	-0.196621	-0.334575	no	no	2369	11056
ANKRD34B	-0.330918	-0.458562	-0.127644	no	no	4082	9343
ANKRD36	-0.515759	-0.553362	-0.0376034	no	no	5042	8383
ANKRD36B	-0.0955275	-0.115766	-0.0202384	no	no	5255	8170
ANKRD37	-0.078405	0.479004	0.557409	no	no	11250	2175
ANKRD39	-0.519752	-0.232699	0.287053	no	no	8939	4486
ANKRD40	-0.162223	0.0834441	0.245667	no	no	8514	4911
ANKRD42	0.258123	0.308334	0.0502114	no	no	6112	7313
ANKRD44	0.230462	-0.0852072	-0.315669	no	no	2507	10918
ANKRD46	-0.136419	0.0929092	0.229328	no	no	8297	5128
ANKRD49	-1.63244	-0.14371	1.48873	postive	postive	13164	261
ANKRD50	0.0412576	-0.0444743	-0.0857319	no	no	4495	8930
ANKRD52	-0.493708	2.17963	2.67334	postive	postive	13385	40
ANKRD54	-0.0177523	-0.459073	-0.441321	no	no	1763	11662
ANKRD6	-0.396837	-0.728483	-0.331646	no	no	2393	11032
ANKRD61	-0.175639	0.0638495	0.239488	no	no	8431	4994
ANKRD63	-0.0751052	0.0421064	0.117212	no	no	6948	6477
ANKRD65	0.199178	0.549104	0.349926	no	no	9609	3816
ANKRD9	-0.761181	-0.0808271	0.680354	no	no	11859	1566
ANKS1A	0.239598	0.0543482	-0.18525	no	no	3541	9884
ANKS1B	-0.552186	-0.215515	0.336671	no	no	9476	3949
ANKS3	0.0459619	0.777544	0.731582	no	no	12080	1345
ANKS6	-0.0587833	0.30876	0.367544	no	no	9778	3647
ANKUB1	0.158012	0.443848	0.285836	no	no	8926	4499
ANKZF1	-0.33945	-0.592202	-0.252752	no	no	2976	10449
ANLN	-0.138651	0.0216047	0.160256	no	no	7478	5947
ANO10	0.746766	0.696606	-0.0501606	no	no	4909	8516
ANO4	0.0976138	-0.187145	-0.284759	no	no	2736	10689
ANO5	-0.2672	-0.284017	-0.0168165	no	no	5295	8130
ANO6	0.428354	0.976534	0.54818	no	no	11192	2233
ANO7	-0.0783622	-0.0646736	0.0136886	no	no	5659	7766
ANO8	0.0448613	0.0541651	0.00930376	no	no	5620	7805
ANO9	-0.231436	0.472212	0.703648	no	no	11965	1460
ANP32A	0.323535	0.0885035	-0.235032	no	no	3117	10308
ANP32B	-0.177867	-0.773647	-0.595779	no	no	1159	12266
ANP32E	-0.418283	-0.180682	0.237601	no	no	8406	5019
ANPEP	0.0178588	0.400026	0.382167	no	no	9929	3496
ANTKMT	0.255961	0.712555	0.456594	no	no	10542	2883
ANTXR1	-0.0357371	0.652357	0.688094	no	no	11891	1534
ANTXR2	-0.16437	-0.600443	-0.436073	no	no	1786	11639
ANXA1	0.0120843	-0.670904	-0.682988	no	no	926	12499
ANXA11	0.496844	0.512052	0.015208	no	no	5676	7749
ANXA2	-0.300491	-0.263894	0.0365967	no	no	5953	7472
ANXA2R	-0.375604	0.45062	0.826224	no	no	12399	1026
ANXA4	-0.608988	-0.547421	0.0615665	no	no	6245	7180
ANXA5	-0.270979	0.01266	0.283639	no	no	8907	4518
ANXA6	-0.806257	-0.915953	-0.109697	no	no	4244	9181
ANXA7	-0.153816	0.653592	0.807408	no	no	12345	1080
AOC2	-0.0620266	-0.68087	-0.618843	no	no	1099	12326
AOC3	-0.102084	0.837294	0.939378	no	no	12637	788
AOPEP	0.319737	0.481496	0.161759	no	no	7494	5931
AP1AR	0.63659	0.530493	-0.106098	no	no	4284	9141
AP1B1	-0.395668	-0.551595	-0.155927	no	no	3817	9608
AP1G1	0.171073	0.583727	0.412654	no	no	10201	3224
AP1G2	-0.049178	0.733742	0.78292	no	no	12269	1156
AP1M1	-0.363585	-0.143459	0.220126	no	no	8199	5226
AP1M2	0.31364	0.121867	-0.191773	no	no	3480	9945
AP1S1	0.537206	0.348622	-0.188584	no	no	3509	9916
AP1S2	-0.229196	-0.0277501	0.201446	no	no	7962	5463
AP1S3	-0.152922	0.141184	0.294106	no	no	9015	4410
AP2A1	0.0244546	-0.0324539	-0.0569085	no	no	4844	8581
AP2A2	0.205431	0.246476	0.041045	no	no	6020	7405
AP2B1	0.142908	-0.341297	-0.484205	no	no	1578	11847
AP2M1	-0.702645	-0.0225757	0.68007	no	no	11857	1568
AP2S1	-0.737747	-0.0180836	0.719664	no	no	12033	1392
AP3B1	-1.38201	-0.670031	0.711982	no	no	11999	1426
AP3B2	0.0623383	0.245752	0.183414	no	no	7739	5686
AP3D1	-0.368728	0.00153494	0.370263	no	no	9804	3621
AP3M1	0.218073	0.551063	0.332989	no	no	9433	3992
AP3M2	-0.330743	-0.461011	-0.130268	no	no	4056	9369
AP3S1	0.0593541	0.207304	0.14795	no	no	7336	6089
AP3S2	0.237962	1.10547	0.867507	no	no	12504	921
AP4B1	0.908232	0.924662	0.0164305	no	no	5698	7727
AP4E1	0.0168626	-0.153026	-0.169888	no	no	3700	9725
AP4M1	0.0447191	0.413334	0.368615	no	no	9785	3640
AP4S1	-0.278148	0.665474	0.943622	no	no	12651	774
AP5B1	-0.584989	-1.12757	-0.542582	no	no	1344	12081
AP5M1	-0.505182	-0.139724	0.365458	no	no	9761	3664
AP5S1	-0.114845	-0.0662216	0.0486237	no	no	6090	7335
AP5Z1	-0.0815588	0.158364	0.239923	no	no	8440	4985
APAF1	0.296692	1.4319	1.13521	no	no	12913	512
APBA1	0.188417	0.543269	0.354852	no	no	9661	3764
APBA2	0.209074	0.513649	0.304576	no	no	9133	4292
APBA3	-0.345235	-0.355798	-0.010563	no	no	5385	8040
APBB1	0.141322	0.0385375	-0.102784	no	no	4323	9102
APBB2	-0.435211	-0.42462	0.0105913	no	no	5630	7795
APC	-0.17844	0.0111339	0.189574	no	no	7811	5614
APC2	0.215463	0.773881	0.558418	no	no	11254	2171
APCDD1	-0.052283	-0.612517	-0.560234	no	no	1268	12157
APEH	-0.290771	-0.332865	-0.0420943	no	no	4983	8442
APELA	-0.234377	-0.751437	-0.51706	no	no	1442	11983
APEX1	-2.23508	-3.77156	-1.53648	negative	no	193	13232
APEX2	-0.104798	-1.86055	-1.75575	negative	negative	144	13281
APH1A	-0.649447	-0.248073	0.401374	no	no	10110	3315
APH1B	-0.148695	-0.40784	-0.259146	no	no	2926	10499
API5	0.117683	-0.116473	-0.234156	no	no	3126	10299
APIP	0.0274817	0.0894106	0.0619289	no	no	6248	7177
APLF	0.162502	0.238917	0.0764146	no	no	6434	6991
APLN	-0.15336	0.161328	0.314689	no	no	9234	4191
APLP1	-0.450327	-0.899813	-0.449485	no	no	1727	11698
APLP2	0.405135	-0.362932	-0.768067	no	no	742	12683
APMAP	-0.143482	-0.227546	-0.0840635	no	no	4516	8909
APOBEC3B	-0.237689	-0.0806801	0.157009	no	no	7438	5987
APOBEC3C	0.562627	0.524424	-0.0382026	no	no	5031	8394
APOBEC3D	0.00567477	0.297986	0.292311	no	no	8995	4430
APOBEC3F	-0.634681	-0.314254	0.320427	no	no	9304	4121
APOBEC3G	0.158896	0.411013	0.252117	no	no	8587	4838
APOBEC3H	-0.108777	0.15062	0.259397	no	no	8666	4759
APOC1	-0.611053	-0.528449	0.0826041	no	no	6509	6916
APOE	0.193274	0.77024	0.576966	no	no	11361	2064
APOL2	-0.0208781	0.544653	0.565531	no	no	11300	2125
APOLD1	-0.063511	-0.0987586	-0.0352476	no	no	5073	8352
APOM	-0.118638	-0.19496	-0.0763218	no	no	4602	8823
APOO	-0.433244	-0.167993	0.26525	no	no	8726	4699
APOOL	0.176056	0.117442	-0.058614	no	no	4819	8606
APP	-0.352676	-0.073338	0.279338	no	no	8862	4563
APPBP2	-0.323399	-0.391125	-0.067726	no	no	4714	8711
APPL1	0.256019	0.285231	0.0292114	no	no	5853	7572
APPL2	-0.465151	-0.783016	-0.317865	no	no	2491	10934
APRG1	-0.457223	-0.296452	0.160771	no	no	7485	5940
APRT	-0.128506	0.377944	0.50645	no	no	10929	2496
APTX	-0.542154	-0.975938	-0.433784	no	no	1797	11628
AQP1	0.368435	0.743665	0.37523	no	no	9858	3567
AQP11	-0.190589	0.628317	0.818906	no	no	12373	1052
AQP3	-0.0807913	-0.118078	-0.0372872	no	no	5047	8378
AQP4	0.117557	0.320003	0.202447	no	no	7979	5446
AQP5	0.636512	0.900707	0.264195	no	no	8713	4712
AQP6	-0.263928	-0.159957	0.103971	no	no	6776	6649
AQR	-1.08298	-0.539372	0.54361	no	no	11160	2265
AR	-0.0202217	-0.162951	-0.142729	no	no	3937	9488
ARAF	-0.391635	-0.542886	-0.15125	no	no	3856	9569
ARAP1	0.245072	0.278715	0.033643	no	no	5911	7514
ARAP2	0.0274233	-0.80003	-0.827453	no	no	651	12774
ARAP3	-0.334093	0.0799029	0.413996	no	no	10213	3212
ARC	-0.178522	-0.155886	0.0226363	no	no	5773	7652
ARCN1	-0.0671887	-0.291385	-0.224196	no	no	3210	10215
AREG	0.598897	0.320259	-0.278639	no	no	2788	10637
AREL1	-0.237397	0.263085	0.500482	no	no	10883	2542
ARF1	-0.0504617	-1.02617	-0.975708	no	no	473	12952
ARF3	0.116129	0.21626	0.100131	no	no	6728	6697
ARF4	-1.51447	-1.96738	-0.452905	no	no	1714	11711
ARF5	-0.0738273	0.183039	0.256867	no	no	8639	4786
ARF6	0.453717	0.81798	0.364264	no	no	9752	3673
ARFGAP1	0.672355	0.524062	-0.148293	no	no	3881	9544
ARFGAP2	0.159019	-0.25659	-0.415609	no	no	1907	11518
ARFGAP3	-0.116201	0.145777	0.261979	no	no	8692	4733
ARFGEF1	0.0666374	-0.151278	-0.217915	no	no	3277	10148
ARFGEF2	0.195516	0.226822	0.0313059	no	no	5883	7542
ARFGEF3	-0.265077	-0.0756825	0.189395	no	no	7806	5619
ARFIP1	0.167682	0.453175	0.285493	no	no	8922	4503
ARFIP2	-0.183875	-0.30431	-0.120435	no	no	4154	9271
ARFRP1	-3.57644	-2.55803	1.01841	no	no	12773	652
ARG2	-0.26422	-0.447106	-0.182886	no	no	3563	9862
ARGLU1	0.899622	-0.394574	-1.2942	negative	negative	271	13154
ARHGAP1	-0.0840346	0.0799348	0.163969	no	no	7520	5905
ARHGAP10	-0.749494	-0.672757	0.0767368	no	no	6441	6984
ARHGAP11A	0.176574	0.6287	0.452126	no	no	10508	2917
ARHGAP11B	-1.03689	-0.797602	0.239292	no	no	8425	5000
ARHGAP12	-0.210944	0.359972	0.570915	no	no	11329	2096
ARHGAP17	-0.23054	0.158803	0.389343	no	no	9992	3433
ARHGAP18	0.233559	0.196874	-0.0366852	no	no	5057	8368
ARHGAP19	0.0930789	0.954665	0.861587	no	no	12488	937
ARHGAP20	-0.0801815	0.00838848	0.08857	no	no	6579	6846
ARHGAP21	-0.0497	0.47547	0.52517	no	no	11031	2394
ARHGAP22	-0.566639	-0.658043	-0.0914033	no	no	4426	8999
ARHGAP23	0.748812	1.33585	0.587034	no	no	11410	2015
ARHGAP24	-0.0197191	0.026992	0.0467111	no	no	6070	7355
ARHGAP26	0.151367	-0.468932	-0.6203	no	no	1096	12329
ARHGAP27	0.0274719	-0.676526	-0.703998	no	no	877	12548
ARHGAP29	0.193691	-0.221221	-0.414912	no	no	1912	11513
ARHGAP31	-0.249883	-0.350305	-0.100421	no	no	4341	9084
ARHGAP32	-0.105836	0.00345237	0.109288	no	no	6849	6576
ARHGAP33	-1.13301	-0.672373	0.460633	no	no	10573	2852
ARHGAP35	0.376675	0.0497402	-0.326935	no	no	2430	10995
ARHGAP36	-0.139255	0.181817	0.321072	no	no	9312	4113
ARHGAP4	-0.289446	-0.398769	-0.109323	no	no	4247	9178
ARHGAP42	0.254169	0.656573	0.402405	no	no	10118	3307
ARHGAP44	0.0772888	-0.061471	-0.13876	no	no	3973	9452
ARHGAP45	-0.341807	-0.428282	-0.0864755	no	no	4481	8944
ARHGAP5	-0.577996	0.0289851	0.606981	no	no	11512	1913
ARHGAP6	-0.213729	-0.139911	0.0738182	no	no	6399	7026
ARHGAP8	0.335223	-0.114297	-0.44952	no	no	1726	11699
ARHGDIA	-0.474501	-0.504216	-0.0297149	no	no	5136	8289
ARHGDIG	0.0956814	0.444636	0.348955	no	no	9594	3831
ARHGEF1	0.024852	-0.640284	-0.665136	no	no	968	12457
ARHGEF10	0.0586664	0.181866	0.1232	no	no	7016	6409
ARHGEF10L	-0.312101	-0.42528	-0.113179	no	no	4212	9213
ARHGEF11	0.499864	0.55217	0.0523062	no	no	6130	7295
ARHGEF12	-0.219924	0.643286	0.86321	no	no	12489	936
ARHGEF15	0.369195	0.602445	0.233249	no	no	8349	5076
ARHGEF16	-0.3982	-0.0448959	0.353304	no	no	9641	3784
ARHGEF17	-0.873714	-2.72795	-1.85424	negative	no	123	13302
ARHGEF18	-0.0645064	-0.42611	-0.361604	no	no	2205	11220
ARHGEF19	-0.675608	-1.51344	-0.837829	no	no	640	12785
ARHGEF2	-0.2208	0.0365466	0.257347	no	no	8642	4783
ARHGEF25	0.0255571	0.286231	0.260674	no	no	8682	4743
ARHGEF26	-0.0226449	-0.627763	-0.605118	no	no	1133	12292
ARHGEF28	0.197931	-0.163783	-0.361715	no	no	2204	11221
ARHGEF3	-0.185731	-0.658107	-0.472375	no	no	1629	11796
ARHGEF33	-0.367481	-0.380797	-0.0133163	no	no	5344	8081
ARHGEF37	-0.271992	-0.303416	-0.0314232	no	no	5115	8310
ARHGEF39	-0.643116	-0.18091	0.462206	no	no	10594	2831
ARHGEF4	-0.224053	0.309591	0.533644	no	no	11084	2341
ARHGEF40	-0.0793965	0.441889	0.521286	no	no	11010	2415
ARHGEF5	-0.685601	-0.329373	0.356228	no	no	9674	3751
ARHGEF6	0.213476	0.241642	0.0281663	no	no	5843	7582
ARHGEF7	0.0534693	0.222478	0.169008	no	no	7572	5853
ARHGEF9	-0.210729	0.3285	0.539229	no	no	11126	2299
ARID1A	0.242909	0.377923	0.135013	no	no	7180	6245
ARID1B	-0.336294	0.158209	0.494503	no	no	10838	2587
ARID2	-0.323925	0.0738853	0.39781	no	no	10076	3349
ARID3A	0.162079	0.356778	0.194699	no	no	7868	5557
ARID3B	-0.0765895	-0.490077	-0.413488	no	no	1919	11506
ARID4A	-0.320048	0.421192	0.74124	no	no	12118	1307
ARID4B	-0.495481	0.417082	0.912563	no	no	12588	837
ARID5A	0.0854663	0.099029	0.0135627	no	no	5658	7767
ARID5B	-0.0459619	0.0271879	0.0731498	no	no	6391	7034
ARIH1	-2.08022	-2.23862	-0.158402	no	no	3793	9632
ARIH2	-0.437958	-0.371747	0.0662104	no	no	6309	7116
ARK2C	-0.406362	0.172635	0.578997	no	no	11370	2055
ARK2N	0.187816	0.565521	0.377705	no	no	9884	3541
ARL1	-0.0356592	-0.13845	-0.102791	no	no	4322	9103
ARL13B	-0.302653	0.0532643	0.355917	no	no	9668	3757
ARL14EP	-0.677984	-1.24292	-0.564936	no	no	1259	12166
ARL15	-1.05016	0.188014	1.23817	no	no	13006	419
ARL16	0.188034	0.612133	0.424099	no	no	10293	3132
ARL17A	-0.0305478	-0.207225	-0.176677	no	no	3622	9803
ARL17B	-1.00111	0.335548	1.33666	no	no	13077	348
ARL2	-2.25281	-4.0256	-1.77279	negative	no	141	13284
ARL2BP	-0.485098	0.110581	0.595679	no	no	11455	1970
ARL3	-0.447211	-0.0787019	0.368509	no	no	9784	3641
ARL4A	0.212989	-0.243835	-0.456824	no	no	1690	11735
ARL4C	-0.15345	0.0333397	0.18679	no	no	7781	5644
ARL4D	-0.484436	-0.178229	0.306207	no	no	9156	4269
ARL5A	0.0271914	0.741365	0.714174	no	no	12010	1415
ARL5B	-0.370111	0.0240088	0.394119	no	no	10041	3384
ARL6	0.0772324	-0.00594694	-0.0831793	no	no	4522	8903
ARL6IP1	0.95621	0.281781	-0.674429	no	no	948	12477
ARL6IP4	-0.103216	0.232166	0.335382	no	no	9466	3959
ARL6IP5	0.0995344	-0.135263	-0.234797	no	no	3121	10304
ARL6IP6	-0.849774	-0.40241	0.447364	no	no	10476	2949
ARL8A	0.0315626	0.11675	0.0851871	no	no	6539	6886
ARL8B	-0.620461	-0.24522	0.375242	no	no	9859	3566
ARMC1	-0.87165	-0.196659	0.674991	no	no	11827	1598
ARMC10	-0.419218	0.18838	0.607598	no	no	11515	1910
ARMC12	-0.515369	0.0991312	0.614501	no	no	11540	1885
ARMC2	0.0808029	0.182077	0.101274	no	no	6741	6684
ARMC5	0.331717	-0.0964503	-0.428167	no	negative	1829	11596
ARMC6	-0.327256	0.0784762	0.405732	no	no	10148	3277
ARMC7	-1.60229	-1.56461	0.0376815	no	negative	5968	7457
ARMC8	-0.027394	0.350901	0.378295	no	no	9887	3538
ARMC9	-0.259233	-0.338039	-0.078806	no	no	4570	8855
ARMCX3	-0.467937	-0.132318	0.335619	no	no	9468	3957
ARMCX5	0.0626461	0.312252	0.249606	no	no	8567	4858
ARMCX5-GPRASP2	-0.213301	0.119456	0.332757	no	no	9429	3996
ARMCX6	-0.0348742	-0.044602	-0.00972786	no	no	5393	8032
ARMH3	-0.263499	-0.501831	-0.238332	no	no	3090	10335
ARMH4	-0.0389259	-0.303927	-0.265001	no	no	2882	10543
ARMT1	-0.335242	0.442592	0.777834	no	no	12254	1171
ARNT	-0.0722865	1.01033	1.08261	no	no	12864	561
ARNT2	-0.466982	-0.398684	0.0682982	no	no	6338	7087
ARPC1A	0.0817652	-0.91787	-0.999635	no	no	448	12977
ARPC1B	0.0723683	0.393084	0.320715	no	no	9308	4117
ARPC2	-0.8548	-0.962246	-0.107446	no	no	4269	9156
ARPC3	-1.07876	-1.47345	-0.394691	no	no	2028	11397
ARPC4	-1.92469	-2.08311	-0.158418	no	no	3792	9633
ARPC4-TTLL3	-0.9259	-0.539905	0.385995	no	no	9960	3465
ARPC5	0.481553	0.389208	-0.0923446	no	no	4411	9014
ARPC5L	0.409167	0.398322	-0.010845	no	no	5379	8046
ARPIN-AP3S2	0.537342	0.731953	0.194611	no	no	7867	5558
ARPP19	-0.0803978	-0.191246	-0.110848	no	no	4235	9190
ARRB1	-0.947055	-0.591116	0.355938	no	no	9669	3756
ARRB2	0.498013	0.643137	0.145124	no	no	7290	6135
ARRDC1	-0.490358	-0.287466	0.202891	no	no	7987	5438
ARRDC2	0.253428	0.0490269	-0.204402	no	no	3386	10039
ARRDC3	0.00520804	0.126903	0.121695	no	no	6992	6433
ARRDC4	-0.257324	-0.000839849	0.256484	no	no	8634	4791
ARSA	-0.298718	0.0450002	0.343718	no	no	9539	3886
ARSB	0.211918	0.214663	0.00274536	no	no	5540	7885
ARSD	0.0476021	-0.3058	-0.353403	no	no	2253	11172
ARSG	-0.406615	-0.364891	0.0417245	no	no	6028	7397
ARSI	0.50148	-0.134434	-0.635915	no	no	1041	12384
ARSJ	0.152271	0.421916	0.269644	no	no	8773	4652
ARSK	0.0293186	0.0344087	0.00509006	no	no	5561	7864
ART5	-0.406946	-0.281781	0.125165	no	no	7045	6380
ARV1	0.353475	-0.62953	-0.983005	no	no	464	12961
ARVCF	-0.570983	-0.932201	-0.361217	no	no	2208	11217
ARX	0.279219	0.942464	0.663245	no	no	11773	1652
AS3MT	0.26835	-0.758826	-1.02718	no	no	425	13000
ASAH1	-0.178017	-0.562476	-0.384459	no	no	2085	11340
ASAH2	-0.410979	-0.506196	-0.0952178	no	no	4377	9048
ASAH2B	0.284849	0.33131	0.0464616	no	no	6067	7358
ASAP1	-0.465034	0.0100654	0.4751	no	no	10688	2737
ASAP2	1.36758	1.35989	-0.00769159	no	no	5419	8006
ASAP3	-0.066692	0.640305	0.706997	no	no	11983	1442
ASB1	0.18824	0.169345	-0.0188948	no	no	5269	8156
ASB12	-0.275109	-1.42888	-1.15377	negative	no	350	13075
ASB13	-0.232994	-0.129943	0.103051	no	no	6767	6658
ASB3	0.852832	1.42319	0.570361	no	no	11326	2099
ASB6	-0.0205567	0.919978	0.940535	no	no	12639	786
ASB7	0.542348	0.121718	-0.420631	no	no	1877	11548
ASB8	0.00532141	-0.180914	-0.186236	no	no	3534	9891
ASCC1	0.0343502	0.724415	0.690065	no	no	11898	1527
ASCC2	0.0875195	-0.584004	-0.671524	no	no	955	12470
ASCC3	-2.12814	-3.07248	-0.944348	no	no	505	12920
ASCL1	-0.147735	-0.501214	-0.353479	no	no	2252	11173
ASF1A	-0.150399	-0.32982	-0.179421	no	no	3602	9823
ASF1B	0.0365747	-0.570759	-0.607334	no	no	1128	12297
ASGR1	-0.382071	-0.100779	0.281292	no	no	8881	4544
ASH1L	-0.138947	0.0418125	0.18076	no	no	7705	5720
ASH2L	0.17566	1.82878	1.65312	postive	postive	13213	212
ASIC1	0.554289	0.47366	-0.0806298	no	no	4551	8874
ASIC3	0.0421322	-0.0451173	-0.0872496	no	no	4473	8952
ASL	-0.258026	0.607044	0.86507	no	no	12495	930
ASMTL	-0.241721	-0.487437	-0.245715	no	no	3036	10389
ASNS	0.293128	0.793322	0.500195	no	no	10880	2545
ASNSD1	-0.132439	-1.28295	-1.15051	negative	no	353	13072
ASPH	-0.259603	-0.152628	0.106976	no	no	6818	6607
ASPHD1	-0.124476	0.377986	0.502462	no	no	10900	2525
ASPHD2	0.419121	0.413185	-0.00593596	no	no	5444	7981
ASPM	-1.2289	-0.252779	0.976125	no	no	12703	722
ASPRV1	0.0155462	-0.396682	-0.412229	no	no	1930	11495
ASPSCR1	-0.193246	-0.910822	-0.717575	no	no	847	12578
ASRGL1	0.0888558	-0.779375	-0.868231	no	no	592	12833
ASS1	0.180659	-0.335058	-0.515717	no	no	1446	11979
ASTE1	0.284167	0.903795	0.619628	no	no	11562	1863
ASTN2	-0.160472	1.1202	1.28068	no	no	13036	389
ASXL1	0.0687159	0.387483	0.318768	no	no	9278	4147
ASXL2	-0.507207	-0.338337	0.16887	no	no	7571	5854
ASXL3	-0.168096	-0.32522	-0.157124	no	no	3810	9615
ATAD1	-1.45311	-1.10719	0.34592	no	no	9562	3863
ATAD2	0.239442	0.212668	-0.0267744	no	no	5167	8258
ATAD2B	-0.0811146	-0.232784	-0.151669	no	no	3853	9572
ATAD3A	-0.882422	-0.508816	0.373606	no	no	9845	3580
ATAD3B	0.210905	0.00961096	-0.201294	no	no	3411	10014
ATAD3C	1.10601	1.87441	0.768402	no	no	12212	1213
ATAD5	-1.21626	-0.860866	0.355395	no	no	9665	3760
ATAT1	0.407414	0.709723	0.302309	no	no	9109	4316
ATCAY	-0.559179	-0.206169	0.35301	no	no	9637	3788
ATE1	-0.023726	-0.394681	-0.370955	no	no	2164	11261
ATF1	-0.0576399	-0.677037	-0.619397	no	no	1097	12328
ATF2	-0.375604	-0.837188	-0.461584	no	no	1671	11754
ATF3	0.0413121	-0.400366	-0.441678	no	no	1762	11663
ATF4	-0.0807796	-0.324177	-0.243397	no	no	3053	10372
ATF5	-0.0462716	0.799859	0.846131	no	no	12447	978
ATF6	-0.541199	-0.197353	0.343846	no	no	9541	3884
ATF6B	-0.160363	-0.134641	0.0257223	no	no	5812	7613
ATF7	-0.453191	-0.0283399	0.424851	no	no	10295	3130
ATF7IP	-0.635538	-1.34047	-0.704928	no	no	873	12552
ATF7IP2	-0.77246	-0.334355	0.438104	no	no	10409	3016
ATG10	0.111101	0.28325	0.172149	no	no	7612	5813
ATG101	-1.26445	-2.3008	-1.03634	no	no	419	13006
ATG12	-1.09173	-0.963992	0.127737	no	no	7085	6340
ATG13	-0.492286	-0.644585	-0.152299	no	no	3845	9580
ATG14	-1.22372	-1.14629	0.0774337	no	no	6447	6978
ATG16L1	-0.20471	0.0623504	0.267061	no	no	8745	4680
ATG16L2	-0.137771	0.431455	0.569226	no	no	11320	2105
ATG2A	-0.282726	-0.226737	0.0559891	no	no	6181	7244
ATG2B	0.574723	0.924215	0.349492	no	no	9601	3824
ATG3	-0.22904	-0.0442485	0.184792	no	no	7757	5668
ATG4A	0.110482	0.283804	0.173322	no	no	7631	5794
ATG4B	-0.157924	0.306929	0.464853	no	no	10615	2810
ATG4C	-0.00823847	0.107057	0.115295	no	no	6923	6502
ATG4D	-0.101401	-0.615753	-0.514353	no	no	1453	11972
ATG5	0.326808	-0.829458	-1.15627	negative	no	348	13077
ATG7	-1.01527	-1.27629	-0.261015	no	no	2910	10515
ATG9A	-2.03911	-2.77309	-0.733978	no	no	812	12613
ATG9B	-0.165695	-0.302926	-0.137231	no	no	3991	9434
ATIC	-1.39518	0.0528938	1.44807	postive	no	13136	289
ATL1	-0.145039	-0.0925216	0.052517	no	no	6134	7291
ATL2	-2.77953	-3.89911	-1.11958	no	no	373	13052
ATL3	-0.399992	0.135422	0.535414	no	no	11101	2324
ATM	-1.05076	-2.62851	-1.57774	negative	negative	184	13241
ATMIN	-0.353339	0.209137	0.562476	no	no	11281	2144
ATN1	0.131839	0.122684	-0.00915496	no	no	5404	8021
ATOH1	0.180922	0.159738	-0.0211841	no	no	5235	8190
ATOSA	-0.195847	0.131087	0.326934	no	no	9378	4047
ATOSB	-0.500487	0.234338	0.734825	no	no	12095	1330
ATOX1	-0.247974	0.254269	0.502244	no	no	10898	2527
ATP10A	-0.225144	-0.41178	-0.186636	no	no	3528	9897
ATP10D	-0.205743	-0.441996	-0.236253	no	no	3104	10321
ATP11A	-0.325619	-0.0992462	0.226373	no	no	8264	5161
ATP11B	0.110182	-0.16554	-0.275722	no	no	2815	10610
ATP11C	0.00820009	0.110922	0.102722	no	no	6760	6665
ATP12A	0.00586333	0.502044	0.496181	no	no	10852	2573
ATP13A1	-1.15455	-0.83706	0.317491	no	no	9262	4163
ATP13A2	-0.471833	0.0958839	0.567717	no	no	11312	2113
ATP13A3	-0.292738	-0.383651	-0.0909126	no	no	4430	8995
ATP1A1	-2.09346	-0.065668	2.02779	postive	postive	13311	114
ATP1A3	-0.459677	-0.770176	-0.310498	no	no	2541	10884
ATP1B1	-0.178516	-0.126436	0.0520798	no	no	6127	7298
ATP1B2	-0.259623	-0.557578	-0.297956	no	no	2638	10787
ATP1B3	-0.363098	0.27535	0.638448	no	no	11660	1765
ATP23	0.392376	0.624377	0.232001	no	no	8338	5087
ATP2A1	-0.572853	-1.00586	-0.433002	no	no	1801	11624
ATP2A2	-1.50508	0.426153	1.93124	postive	no	13283	142
ATP2A3	-0.341982	0.330288	0.672271	no	no	11815	1610
ATP2B1	0.67588	0.20807	-0.46781	no	no	1645	11780
ATP2B4	0.192403	0.463651	0.271248	no	no	8793	4632
ATP2C1	-0.16641	-0.207813	-0.0414032	no	no	4993	8432
ATP4A	-0.0971657	0.00662685	0.103793	no	no	6772	6653
ATP5F1A	1.11452	-1.46527	-2.57979	negative	no	43	13382
ATP5F1B	-1.86493	-2.0036	-0.13867	no	no	3976	9449
ATP5F1C	-0.350086	0.433286	0.783372	no	no	12270	1155
ATP5F1D	0.506779	-0.271241	-0.778019	no	no	731	12694
ATP5F1E	-0.827996	0.058954	0.88695	no	no	12549	876
ATP5IF1	-0.123599	-0.238171	-0.114572	no	no	4201	9224
ATP5MC1	-0.615416	-0.702887	-0.0874714	no	no	4468	8957
ATP5MC2	-1.02577	0.0730229	1.09879	no	no	12879	546
ATP5MC3	-0.0164273	-0.265917	-0.24949	no	no	3002	10423
ATP5ME	-0.719982	0.0908607	0.810843	no	no	12356	1069
ATP5MF	-1.46778	-1.35226	0.115517	no	no	6924	6501
ATP5MF-PTCD1	-1.90299	-1.29909	0.603899	no	no	11493	1932
ATP5MG	-1.72398	-0.790554	0.933421	no	no	12624	801
ATP5MJ	-0.529531	-1.04834	-0.518806	no	no	1431	11994
ATP5MK	-0.780933	-0.592138	0.188795	no	no	7799	5626
ATP5PB	-0.0704048	-1.9072	-1.8368	negative	negative	128	13297
ATP5PD	-0.33982	-0.792471	-0.45265	no	no	1716	11709
ATP5PF	-0.223469	-0.0243835	0.199085	no	no	7921	5504
ATP5PO	-0.823983	-0.490482	0.333502	no	no	9443	3982
ATP6AP1	-1.17627	-1.87026	-0.693987	no	no	899	12526
ATP6AP2	-0.7964	-1.51161	-0.715205	no	no	852	12573
ATP6V0A1	-0.498344	-0.200839	0.297505	no	no	9053	4372
ATP6V0A2	-0.0225475	0.189523	0.212071	no	no	8107	5318
ATP6V0B	-2.18891	-2.10274	0.0861696	no	no	6549	6876
ATP6V0C	-3.47047	-4.54495	-1.07448	no	no	396	13029
ATP6V0D1	-2.55571	-2.38256	0.173147	no	no	7628	5797
ATP6V0E1	-0.281128	0.394276	0.675404	no	no	11833	1592
ATP6V0E2	-0.202782	0.232273	0.435055	no	no	10383	3042
ATP6V1A	-3.6378	-3.00434	0.633454	no	no	11630	1795
ATP6V1B1	-0.177376	-0.125016	0.0523605	no	no	6131	7294
ATP6V1B2	-3.24061	-4.60436	-1.36375	negative	no	240	13185
ATP6V1C1	-1.20966	-0.502215	0.707443	no	no	11984	1441
ATP6V1C2	0.253039	0.601593	0.348554	no	no	9585	3840
ATP6V1D	-2.75888	-2.94131	-0.182432	no	no	3570	9855
ATP6V1E1	-2.81615	-1.84443	0.971725	no	no	12700	725
ATP6V1E2	0.208236	-0.197977	-0.406213	no	no	1965	11460
ATP6V1F	-2.25884	-2.91363	-0.654789	no	no	994	12431
ATP6V1G1	-2.67746	-3.00285	-0.325395	no	no	2438	10987
ATP6V1G2	-0.178243	-0.146891	0.0313522	no	no	5884	7541
ATP6V1H	-1.10044	-1.55155	-0.451116	no	no	1723	11702
ATP7A	-0.0687646	0.0319237	0.100688	no	no	6734	6691
ATP7B	-0.170467	-0.107133	0.0633337	no	no	6267	7158
ATP8A1	-0.341261	-0.352327	-0.0110659	no	no	5372	8053
ATP8A2	-0.124443	-0.0998893	0.0245536	no	no	5796	7629
ATP8B1	0.196704	0.200356	0.00365154	no	no	5547	7878
ATP8B2	-0.50598	-0.0731911	0.432789	no	no	10368	3057
ATP8B3	-0.605345	-1.1008	-0.49546	no	no	1533	11892
ATP8B4	-0.380844	0.298113	0.678957	no	no	11848	1577
ATP9A	-0.645785	-0.821728	-0.175944	no	no	3632	9793
ATP9B	0.0514434	0.459648	0.408205	no	no	10162	3263
ATPAF1	-0.59132	-0.904263	-0.312943	no	no	2529	10896
ATPAF2	-2.19456	-0.736638	1.45792	postive	no	13145	280
ATPSCKMT	-0.21445	0.541416	0.755866	no	no	12177	1248
ATR	-0.906284	-1.11499	-0.208702	no	no	3346	10079
ATRAID	0.0369935	0.790405	0.753411	no	no	12172	1253
ATRIP	-0.179718	0.358205	0.537922	no	no	11117	2308
ATRN	-0.16361	-0.561986	-0.398376	no	no	2004	11421
ATRNL1	-0.0521311	0.289745	0.341876	no	no	9520	3905
ATRX	-0.186828	-1.7502	-1.56337	negative	no	188	13237
ATXN1	0.269947	0.128672	-0.141275	no	no	3948	9477
ATXN10	-1.36473	-0.889719	0.475015	no	no	10687	2738
ATXN1L	0.0384311	0.275861	0.23743	no	no	8398	5027
ATXN2	-0.241468	0.564073	0.805541	no	no	12339	1086
ATXN2L	1.12385	2.39044	1.26659	no	no	13024	401
ATXN3	0.0457048	0.00896874	-0.036736	no	no	5056	8369
ATXN7	0.158744	0.18888	0.030136	no	no	5867	7558
ATXN7L1	-0.125939	-0.64237	-0.516432	no	no	1444	11981
ATXN7L2	-0.928997	0.340467	1.26946	no	no	13026	399
ATXN7L3	0.0475748	-2.58656	-2.63413	negative	negative	39	13386
ATXN7L3B	0.284712	-0.113468	-0.398181	no	no	2006	11419
AUH	0.0661388	0.00943571	-0.0567031	no	no	4848	8577
AUNIP	-0.276999	-0.855117	-0.578118	no	no	1217	12208
AUP1	-1.08296	-1.58788	-0.504916	no	no	1490	11935
AURKA	-3.69312	-3.9417	-0.248578	no	no	3014	10411
AURKAIP1	1.20056	1.48407	0.283511	no	no	8905	4520
AURKB	-0.803393	-1.08236	-0.278971	no	no	2784	10641
AUTS2	0.300764	1.59902	1.29825	no	no	13045	380
AVEN	-0.231417	0.140961	0.372377	no	no	9827	3598
AVL9	0.0441445	-0.270623	-0.314768	no	no	2515	10910
AVPI1	0.0863936	0.385823	0.299429	no	no	9073	4352
AVPR1A	-0.231339	-0.190929	0.0404098	no	no	6010	7415
AXDND1	-0.00950425	0.631468	0.640972	no	no	11672	1753
AXIN1	-0.279589	-0.170893	0.108696	no	no	6843	6582
AXIN2	-0.0736695	0.366317	0.439987	no	no	10425	3000
AXL	0.0874435	0.0673651	-0.0200784	no	no	5258	8167
AZI2	-0.342352	-0.454389	-0.112036	no	no	4221	9204
AZIN1	-0.455236	-0.911716	-0.45648	no	no	1696	11729
AZIN2	-0.464917	-0.758443	-0.293526	no	no	2667	10758
B2M	-0.554815	-0.493271	0.0615442	no	no	6244	7181
B3GALNT2	-0.021443	0.268409	0.289852	no	no	8973	4452
B3GALT1	-0.425997	-0.375708	0.0502893	no	no	6113	7312
B3GALT4	-0.244468	-0.668711	-0.424243	no	no	1854	11571
B3GALT6	-0.336099	-0.152138	0.183962	no	no	7747	5678
B3GAT1	-0.445711	-0.396533	0.0491772	no	no	6098	7327
B3GAT2	0.314828	0.581896	0.267068	no	no	8746	4679
B3GAT3	-0.433497	0.0538755	0.487372	no	no	10778	2647
B3GLCT	-0.649739	0.0260168	0.675756	no	no	11837	1588
B3GNT2	-0.440062	0.777544	1.21761	no	no	12990	435
B3GNT3	-0.550432	1.12257	1.673	postive	no	13218	207
B3GNT4	-0.038698	0.786977	0.825675	no	no	12396	1029
B3GNT5	-0.557192	-0.343086	0.214106	no	no	8131	5294
B3GNT7	0.307114	0.373919	0.0668054	no	no	6320	7105
B3GNT9	0.110924	0.313466	0.202542	no	no	7981	5444
B3GNTL1	-0.830548	-0.502747	0.327801	no	no	9387	4038
B4GALNT1	0.393291	0.367148	-0.0261434	no	no	5177	8248
B4GALNT3	-0.212911	-0.0694689	0.143442	no	no	7273	6152
B4GALNT4	0.49663	1.10306	0.606432	no	no	11509	1916
B4GALT1	0.322016	-0.356927	-0.678943	no	no	938	12487
B4GALT2	-0.198944	0.230186	0.42913	no	no	10334	3091
B4GALT3	0.522655	0.41836	-0.104295	no	no	4308	9117
B4GALT4	-0.00371435	-0.207785	-0.204071	no	no	3387	10038
B4GALT5	-0.456093	-0.360185	0.0959084	no	no	6674	6751
B4GALT6	0.618883	0.278204	-0.34068	no	no	2329	11096
B4GALT7	-0.170689	-0.108607	0.0620822	no	no	6252	7173
B4GAT1	0.144441	-0.581811	-0.726251	no	no	832	12593
B9D1	-0.224521	-0.155813	0.0687076	no	no	6341	7084
B9D2	0.099363	-0.0105979	-0.109961	no	no	4240	9185
BAALC	0.0342683	0.241749	0.20748	no	no	8049	5376
BAAT	0.0954321	0.0646906	-0.0307415	no	no	5120	8305
BABAM1	-0.628993	-0.869128	-0.240135	no	negative	3077	10348
BABAM2	-0.0464781	-0.15379	-0.107312	no	no	4272	9153
BACE1	-0.0300296	0.994868	1.0249	no	no	12784	641
BACH1	-0.0587132	-0.334547	-0.275834	no	no	2814	10611
BACH2	-0.137619	0.122571	0.26019	no	no	8677	4748
BAD	0.00251071	0.844513	0.842002	no	no	12437	988
BAG1	0.306841	-0.270048	-0.576889	no	no	1219	12206
BAG2	-0.715385	-0.455517	0.259868	no	no	8671	4754
BAG3	-0.0747779	-0.701269	-0.626491	no	no	1075	12350
BAG4	-0.201535	-0.0415613	0.159974	no	no	7472	5953
BAG5	0.192995	0.154103	-0.0388919	no	no	5023	8402
BAG6	-0.696178	-0.727759	-0.0315805	no	no	5113	8312
BAHCC1	-0.0197581	0.435948	0.455706	no	no	10536	2889
BAHD1	0.283232	0.0147717	-0.26846	no	no	2860	10565
BAIAP2	0.115887	-0.538308	-0.654195	no	no	996	12429
BAIAP2L1	0.0662673	0.398961	0.332694	no	no	9428	3997
BAIAP2L2	0.10189	-0.150956	-0.252846	no	no	2975	10450
BAIAP3	0.265993	-0.390763	-0.656755	no	no	990	12435
BAK1	-0.125703	0.727929	0.853632	no	no	12471	954
BAMBI	-0.266265	0.319982	0.586248	no	no	11405	2020
BANF1	-1.2731	-1.50918	-0.236075	no	no	3105	10320
BANK1	0.148781	-0.0707189	-0.219499	no	no	3260	10165
BANP	-1.04965	-2.7716	-1.72195	negative	no	150	13275
BAP1	-1.0233	0.058788	1.08209	no	no	12863	562
BARD1	-1.51362	-1.77103	-0.257411	no	negative	2940	10485
BARHL2	-0.380279	0.199627	0.579906	no	no	11374	2051
BASP1	0.0938542	0.121315	0.0274609	no	no	5835	7590
BATF3	-0.0402953	0.917636	0.957931	no	no	12684	741
BAX	0.658135	1.92899	1.27085	no	no	13027	398
BAZ1A	0.214021	0.645841	0.43182	no	no	10357	3068
BAZ1B	0.143743	0.314893	0.17115	no	no	7600	5825
BAZ2A	-0.360877	0.0148164	0.375694	no	negative	9862	3563
BAZ2B	-0.221794	-0.549253	-0.327459	no	no	2427	10998
BBC3	0.189162	0.838401	0.64924	no	no	11720	1705
BBIP1	-0.332827	-0.378434	-0.0456068	no	no	4955	8470
BBLN	0.251831	0.144719	-0.107112	no	no	4273	9152
BBOF1	0.227715	0.387185	0.15947	no	no	7467	5958
BBS1	0.673991	0.275819	-0.398172	no	no	2007	11418
BBS10	-0.0829282	0.27139	0.354318	no	no	9652	3773
BBS12	0.066168	-0.164889	-0.231057	no	no	3153	10272
BBS2	-0.272362	0.529939	0.802302	no	no	12324	1101
BBS4	0.270161	1.15355	0.883388	no	no	12536	889
BBS5	-0.55316	-0.0726609	0.480499	no	no	10729	2696
BBS7	-0.089446	-0.146748	-0.0573024	no	no	4836	8589
BBS9	0.102197	0.807419	0.705221	no	no	11969	1456
BBX	0.235429	0.0754014	-0.160028	no	no	3782	9643
BCAM	0.211431	-0.0451322	-0.256563	no	no	2950	10475
BCAN	0.0860722	0.301393	0.21532	no	no	8148	5277
BCAP29	0.0540965	0.216303	0.162206	no	no	7497	5928
BCAP31	-0.474871	0.151591	0.626462	no	no	11603	1822
BCAR1	-0.239208	0.0292811	0.268489	no	no	8761	4664
BCAR3	-0.186518	-0.443252	-0.256734	no	no	2949	10476
BCAS2	-0.580782	-0.727418	-0.146636	no	no	3896	9529
BCAS3	-0.0857293	-0.174735	-0.0890056	no	no	4458	8967
BCAS4	-0.109964	0.381798	0.491762	no	no	10814	2611
BCAT1	-0.0535414	0.407308	0.460849	no	no	10575	2850
BCAT2	0.081512	0.254504	0.172992	no	no	7624	5801
BCCIP	-2.16164	-2.2959	-0.134258	no	no	4017	9408
BCDIN3D	0.471852	-0.337805	-0.809657	no	no	676	12749
BCHE	0.0100304	-0.208724	-0.218754	no	no	3268	10157
BCKDHA	0.154346	0.0480367	-0.106309	no	no	4281	9144
BCKDHB	-0.0569931	-0.121162	-0.0641686	no	no	4749	8676
BCKDK	0.234923	0.319769	0.0848463	no	no	6533	6892
BCL10	-0.970255	-0.428964	0.541291	no	no	11141	2284
BCL11A	0.0562919	0.16896	0.112668	no	no	6883	6542
BCL11B	-0.159792	0.109397	0.269189	no	no	8768	4657
BCL2	-0.701593	-0.54033	0.161263	no	no	7490	5935
BCL2L1	-1.73989	-2.62361	-0.88372	no	no	573	12852
BCL2L11	0.340541	0.392445	0.0519042	no	no	6125	7300
BCL2L12	-0.239228	0.162255	0.401482	no	no	10112	3313
BCL2L13	-0.429134	0.0384417	0.467575	no	no	10637	2788
BCL2L15	0.00878526	-0.0543099	-0.0630951	no	no	4765	8660
BCL2L2	-0.606923	-0.648141	-0.041218	no	no	4995	8430
BCL2L2-PABPN1	-0.414037	-0.580469	-0.166432	no	no	3733	9692
BCL3	0.000369137	0.0821792	0.0818101	no	no	6502	6923
BCL6	-0.117331	-0.0494826	0.0678484	no	no	6335	7090
BCL7A	-0.102501	0.139892	0.242393	no	no	8475	4950
BCL7B	0.0837736	0.438354	0.354581	no	no	9656	3769
BCL7C	0.200658	0.00405562	-0.196603	no	no	3456	9969
BCL9	-0.426017	-0.644841	-0.218824	no	no	3266	10159
BCL9L	-0.52244	-0.284315	0.238125	no	no	8411	5014
BCLAF1	-0.0318724	-0.504961	-0.473089	no	no	1625	11800
BCLAF3	-0.235196	-0.237767	-0.00257113	no	no	5487	7938
BCO1	-0.453756	-0.492611	-0.0388554	no	no	5024	8401
BCO2	0.293615	0.215557	-0.0780574	no	no	4580	8845
BCOR	0.252299	-0.214982	-0.467281	no	no	1648	11777
BCORL1	0.303978	-0.393957	-0.697935	no	no	890	12535
BCR	-0.194174	-0.897492	-0.703318	no	no	880	12545
BCS1L	-4.13647	-2.76245	1.37403	postive	postive	13096	329
BDH1	-0.186929	-0.0124812	0.174448	no	no	7646	5779
BDH2	-0.505785	-0.222265	0.283521	no	no	8906	4519
BDP1	-1.13396	-0.929794	0.204166	no	no	8004	5421
BECN1	-1.26551	-1.43307	-0.167568	no	no	3725	9700
BEGAIN	0.291998	0.511925	0.219927	no	no	8196	5229
BEND3	-0.310289	-1.03426	-0.723973	no	no	838	12587
BEND4	-0.044462	0.086702	0.131164	no	no	7127	6298
BEND5	0.146634	0.333908	0.187274	no	no	7789	5636
BEND6	0.163694	0.0946446	-0.0690495	no	no	4695	8730
BEND7	-0.446198	0.221477	0.667675	no	no	11795	1630
BEST1	-0.513772	-0.345066	0.168706	no	no	7566	5859
BET1	-0.0789563	-0.451195	-0.372238	no	no	2155	11270
BET1L	0.157605	0.311912	0.154307	no	no	7401	6024
BEX3	0.169848	0.0406669	-0.129181	no	no	4067	9358
BEX4	-0.394518	0.123555	0.518074	no	no	10992	2433
BEX5	-0.580704	-0.8453	-0.264597	no	no	2885	10540
BFAR	-0.542933	-1.04587	-0.502934	no	no	1501	11924
BFSP1	-0.514454	-0.408458	0.105996	no	no	6809	6616
BGLAP	0.0230423	0.14602	0.122978	no	no	7013	6412
BHLHE22	-0.0580411	0.725331	0.783372	no	no	12271	1154
BHLHE40	-0.0915771	0.00329777	0.0948748	no	no	6659	6766
BHLHE41	-0.712736	-0.710979	0.00175661	no	no	5527	7898
BICC1	-0.105857	0.108128	0.213985	no	no	8129	5296
BICD1	-0.213476	-0.368298	-0.154822	no	no	3821	9604
BICD2	0.148638	-0.308483	-0.457122	no	no	1688	11737
BICDL1	-0.24365	-0.286849	-0.0431993	no	no	4977	8448
BICRA	-0.253623	-0.126538	0.127085	no	no	7075	6350
BICRAL	-0.183513	0.00804225	0.191555	no	no	7835	5590
BID	0.127663	0.660939	0.533276	no	no	11080	2345
BIK	0.33421	0.565457	0.231247	no	no	8326	5099
BIN1	-0.0742306	-0.0805332	-0.00630264	no	no	5439	7986
BIN3	-0.0949217	0.0908777	0.185799	no	no	7771	5654
BIRC2	0.278947	-0.336719	-0.615666	no	no	1105	12320
BIRC3	-0.553374	-0.0921852	0.461189	no	no	10579	2846
BIRC5	0.283836	1.68225	1.39842	postive	no	13108	317
BIRC6	-0.338047	-0.376837	-0.0387892	no	no	5025	8400
BIVM	0.248792	-0.594587	-0.843379	no	no	626	12799
BIVM-ERCC5	0.0877123	-0.0874196	-0.175132	no	no	3640	9785
BLCAP	-0.119433	0.140961	0.260394	no	no	8680	4745
BLM	-1.02275	-1.25376	-0.231006	no	no	3154	10271
BLMH	0.250273	-0.00538733	-0.25566	no	no	2957	10468
BLOC1S1	-0.599716	-1.01369	-0.413976	no	no	1915	11510
BLOC1S2	0.0990494	-0.585026	-0.684076	no	no	920	12505
BLOC1S3	-0.360137	0.130365	0.490502	no	no	10806	2619
BLOC1S4	-0.409907	0.0273668	0.437274	no	no	10400	3025
BLOC1S5	0.157675	0.065898	-0.091777	no	no	4421	9004
BLOC1S6	-0.477754	0.435139	0.912893	no	no	12589	836
BLTP1	0.421946	-0.0379285	-0.459874	no	no	1676	11749
BLTP2	-0.0739715	-0.0424513	0.0315201	no	no	5888	7537
BLTP3A	-0.0134165	0.167061	0.180477	no	no	7699	5726
BLTP3B	-0.272499	-0.528193	-0.255694	no	no	2956	10469
BLVRA	-0.262545	0.301201	0.563746	no	no	11290	2135
BLVRB	-0.218463	0.118956	0.337418	no	no	9483	3942
BLZF1	-0.22943	0.343746	0.573176	no	no	11343	2082
BMAL1	-0.697814	-0.657468	0.0403467	no	no	6008	7417
BMAL2	-0.0278674	-0.0649738	-0.0371064	no	no	5049	8376
BMERB1	-0.197951	-0.0645309	0.13342	no	no	7153	6272
BMF	-0.211567	-0.215259	-0.00369221	no	no	5467	7958
BMI1	-0.417485	-0.198616	0.218869	no	no	8182	5243
BMP1	-0.0874396	0.69454	0.78198	no	no	12267	1158
BMP2	-0.205372	-0.304629	-0.0992568	no	no	4347	9078
BMP2K	0.00194433	0.598654	0.59671	no	no	11463	1962
BMP3	-0.253604	-0.687449	-0.433846	no	no	1795	11630
BMP4	-0.553296	0.00827009	0.561566	no	no	11272	2153
BMP6	0.422121	0.988757	0.566636	no	no	11304	2121
BMP7	0.274544	0.307972	0.0334282	no	no	5908	7517
BMP8A	0.109292	1.15381	1.04451	no	no	12811	614
BMP8B	0.140484	0.0646182	-0.0758661	no	no	4610	8815
BMPR1A	-0.400616	-0.56271	-0.162095	no	no	3768	9657
BMPR1B	-0.354741	-0.208526	0.146215	no	no	7308	6117
BMPR2	-0.607293	-0.563221	0.0440718	no	no	6046	7379
BMS1	-0.0112689	0.0640028	0.0752717	no	no	6414	7011
BMT2	0.447561	0.687535	0.239973	no	no	8441	4984
BNC1	-0.534303	-0.0736766	0.460627	no	no	10572	2853
BNC2	0.0673231	0.437673	0.37035	no	no	9805	3620
BNIP1	-0.438834	-4.07478	-3.63595	negative	no	3	13422
BNIP2	-0.232858	-0.189187	0.043671	no	no	6039	7386
BNIP3	-0.259584	0.0268153	0.286399	no	no	8931	4494
BNIP3L	0.0995559	0.306546	0.20699	no	no	8044	5381
BNIPL	-0.0144896	-0.708445	-0.693955	no	no	900	12525
BOC	-0.15404	-0.688919	-0.534879	no	no	1372	12053
BOD1	-0.567711	0.32077	0.888481	no	no	12553	872
BOD1L1	0.147296	0.0878625	-0.0594337	no	no	4803	8622
BOK	-0.0409128	-0.263298	-0.222385	no	no	3226	10199
BOLA2	-0.844222	-0.175991	0.668231	no	no	11799	1626
BOLA2B	-0.779434	-1.31061	-0.531179	no	no	1386	12039
BOLA3	-0.421848	0.124424	0.546272	no	no	11178	2247
BOLL	-0.402544	-0.617329	-0.214785	no	no	3304	10121
BOP1	-1.26782	-1.88169	-0.613868	no	no	1109	12316
BORA	-0.363721	-1.08835	-0.724627	no	no	836	12589
BORCS5	-0.171513	-0.227226	-0.0557131	no	no	4860	8565
BORCS6	-0.410803	-0.205964	0.204839	no	no	8018	5407
BORCS7	-0.212521	-0.409054	-0.196533	no	no	3457	9968
BORCS8	-0.719047	-1.10487	-0.385825	no	no	2081	11344
BORCS8-MEF2B	-0.474949	0.276543	0.751492	no	no	12159	1266
BPGM	-0.245364	-0.209169	0.0361948	no	no	5948	7477
BPHL	-0.309958	0.0602594	0.370217	no	no	9803	3622
BPNT1	-0.11895	-0.454772	-0.335822	no	no	2360	11065
BPNT2	-0.793128	-0.848899	-0.0557715	no	no	4858	8567
BPTF	0.164066	1.76962	1.60556	postive	postive	13202	223
BRAF	-0.165564	-0.423832	-0.258268	no	no	2931	10494
BRAP	0.24813	1.63609	1.38796	postive	postive	13100	325
BRAT1	-1.12445	-1.92113	-0.796673	no	no	695	12730
BRCA1	0.0962405	-0.31732	-0.413561	no	negative	1918	11507
BRCA2	-0.10149	-0.271794	-0.170304	no	no	3694	9731
BRCC3	-0.307659	-0.455219	-0.14756	no	no	3887	9538
BRD1	-0.424653	-0.741195	-0.316542	no	no	2497	10928
BRD2	-0.942555	0.0814552	1.02401	no	no	12782	643
BRD3	-0.0175746	-0.416273	-0.398698	no	no	2001	11424
BRD4	-0.336742	0.104738	0.44148	no	no	10438	2987
BRD7	-1.21124	-0.492292	0.718944	no	no	12030	1395
BRD8	-0.920446	-1.01254	-0.0920964	no	no	4417	9008
BRD9	-0.46147	-0.0458967	0.415573	no	no	10229	3196
BRF1	-0.035778	-0.346706	-0.310928	no	no	2535	10890
BRF2	-0.14782	0.876624	1.02444	no	no	12783	642
BRI3	-0.0215404	0.658469	0.680009	no	no	11856	1569
BRI3BP	-0.825444	-1.4914	-0.665953	no	no	965	12460
BRICD5	-0.23915	-0.47104	-0.231891	no	no	3145	10280
BRIP1	-0.950853	-0.376049	0.574804	no	no	11349	2076
BRIX1	-1.58663	-2.26545	-0.678823	no	no	940	12485
BRK1	-0.527895	-0.123438	0.404457	no	no	10135	3290
BRME1	-0.100898	0.00822985	0.109128	no	no	6847	6578
BRMS1	-0.455431	0.262255	0.717685	no	no	12025	1400
BRMS1L	0.143718	0.855862	0.712144	no	no	12000	1425
BROX	0.190669	0.00898471	-0.181685	no	no	3582	9843
BRPF1	-0.469008	-0.8578	-0.388792	no	no	2062	11363
BRPF3	0.252435	0.597483	0.345048	no	no	9552	3873
BRSK1	-0.114331	-0.10717	0.00716145	no	no	5592	7833
BRSK2	0.350982	-0.31287	-0.663852	no	no	971	12454
BRWD1	-0.27244	-0.439078	-0.166638	no	no	3731	9694
BRWD3	-0.0360001	-0.117214	-0.0812138	no	no	4543	8882
BSCL2	0.212521	1.2979	1.08538	no	no	12867	558
BSDC1	-0.355092	-0.300477	0.054615	no	no	6158	7267
BSG	-0.678276	-0.854329	-0.176053	no	no	3630	9795
BSN	-0.440704	-0.575508	-0.134803	no	no	4012	9413
BSPRY	-0.461762	-0.0239364	0.437825	no	no	10404	3021
BST1	0.242247	-0.0877667	-0.330014	no	no	2410	11015
BST2	-0.344144	-0.195432	0.148712	no	no	7351	6074
BTAF1	-0.0828054	-1.40595	-1.32314	negative	no	260	13165
BTBD1	-0.463612	-0.689962	-0.22635	no	no	3197	10228
BTBD10	-0.41879	-0.931178	-0.512388	no	no	1461	11964
BTBD19	0.176753	0.100984	-0.0757694	no	no	4612	8813
BTBD2	-0.348216	-0.342319	0.00589636	no	no	5578	7847
BTBD3	-0.208703	0.356033	0.564736	no	no	11293	2132
BTBD6	-0.446392	-0.217452	0.22894	no	no	8293	5132
BTBD7	0.0803276	0.12716	0.0468326	no	no	6071	7354
BTBD8	0.145093	-0.0270282	-0.172121	no	no	3671	9754
BTBD9	0.169275	0.446957	0.277682	no	no	8847	4578
BTD	-0.191676	-0.570099	-0.378423	no	no	2118	11307
BTF3	-1.80955	-1.96985	-0.160299	no	no	3781	9644
BTF3L4	0.226527	1.07568	0.849151	no	no	12454	971
BTG1	-0.132264	-0.124115	0.00814867	no	no	5607	7818
BTG2	-0.192806	0.119937	0.312744	no	no	9211	4214
BTG3	-0.101494	-0.229654	-0.12816	no	no	4078	9347
BTLA	-0.261259	-0.395596	-0.134337	no	no	4015	9410
BTN2A1	-0.479702	-0.421106	0.0585959	no	no	6212	7213
BTN2A2	0.0808049	0.147036	0.066231	no	no	6310	7115
BTN3A1	-0.0490319	-0.519122	-0.47009	no	no	1639	11786
BTN3A2	0.201788	0.364933	0.163145	no	no	7512	5913
BTN3A3	-0.104114	0.35763	0.461744	no	no	10586	2839
BTNL9	-0.389532	0.0288489	0.418381	no	no	10248	3177
BTRC	-0.424186	-0.677271	-0.253085	no	no	2973	10452
BUB1	-0.928569	-1.11859	-0.190017	no	no	3497	9928
BUB1B	-0.964353	-1.55345	-0.589095	no	no	1171	12254
BUB3	-2.81265	-5.31132	-2.49867	negative	no	45	13380
BUD13	0.322035	1.04978	0.72775	no	no	12062	1363
BUD23	-1.79963	-2.21562	-0.415987	no	no	1901	11524
BUD31	-0.508532	-0.15971	0.348822	no	no	9590	3835
BVES	-0.196646	0.0174965	0.214142	no	no	8133	5292
BYSL	-1.49505	-1.17508	0.319974	no	no	9294	4131
BZW1	-0.290225	-0.141832	0.148393	no	no	7343	6082
BZW2	-0.197814	0.446765	0.64458	no	no	11696	1729
C10orf82	-0.0183912	-0.0645415	-0.0461504	no	no	4950	8475
C10orf88	-0.0935698	-0.0185041	0.0750657	no	no	6412	7013
C10orf95	-0.26533	0.0240194	0.28935	no	no	8964	4461
C11orf24	-0.0428724	-0.0677846	-0.0249121	no	no	5193	8232
C11orf54	-0.456794	-0.394425	0.0623692	no	no	6254	7171
C11orf58	-0.119458	-0.0938418	0.0256163	no	no	5810	7615
C11orf65	-0.0366117	-0.158386	-0.121774	no	no	4141	9284
C11orf68	0.217294	0.365828	0.148534	no	no	7346	6079
C11orf71	-0.0208314	0.0333887	0.0542201	no	no	6155	7270
C11orf80	0.392161	0.540629	0.148467	no	no	7344	6081
C11orf96	-0.6175	-1.00336	-0.385864	no	no	2080	11345
C11orf98	-0.484416	-0.320387	0.16403	no	no	7521	5904
C12orf29	-0.145921	-0.274158	-0.128237	no	no	4077	9348
C12orf4	-0.594573	-0.244772	0.349801	no	no	9606	3819
C12orf43	0.0661875	0.794813	0.728625	no	no	12066	1359
C12orf57	-0.00490552	0.0935586	0.0984641	no	no	6709	6716
C12orf60	-0.639688	-0.502896	0.136792	no	no	7201	6224
C12orf75	-0.497546	-0.415059	0.0824866	no	no	6507	6918
C12orf76	-0.0601566	0.0105264	0.070683	no	no	6369	7056
C14orf119	0.288764	0.926707	0.637942	no	no	11656	1769
C14orf132	0.0728319	0.639709	0.566877	no	no	11307	2118
C14orf28	-0.405505	-0.288212	0.117293	no	no	6949	6476
C14orf93	-0.559315	0.393084	0.952399	no	no	12667	758
C15orf39	-0.192323	-0.164484	0.0278391	no	no	5838	7587
C15orf40	-0.124624	-0.537605	-0.412981	no	no	1924	11501
C15orf48	-0.197113	-0.534688	-0.337574	no	no	2349	11076
C15orf61	-0.611442	-0.541587	0.0698554	no	no	6359	7066
C15orf62	0.19043	0.340126	0.149696	no	no	7362	6063
C16orf46	-0.112603	-0.296964	-0.18436	no	no	3552	9873
C16orf74	-0.289836	0.0425408	0.332376	no	no	9425	4000
C16orf86	0.0596053	0.332439	0.272834	no	no	8808	4617
C16orf87	0.0326535	-0.209708	-0.242361	no	no	3059	10366
C16orf95	-0.316269	-0.240173	0.0760964	no	no	6426	6999
C17orf100	-0.288647	-0.677889	-0.389241	no	no	2054	11371
C17orf107	-0.450288	-0.0611814	0.389107	no	no	9988	3437
C17orf49	-0.251578	-0.655913	-0.404335	no	no	1978	11447
C17orf58	0.221833	-0.188195	-0.410027	no	no	1946	11479
C17orf67	-0.300861	0.188395	0.489256	no	no	10797	2628
C17orf75	-0.139444	0.0807248	0.220169	no	no	8200	5225
C17orf80	-0.471151	0.194272	0.665423	no	no	11786	1639
C18orf21	0.306666	1.24746	0.94079	no	no	12640	785
C18orf32	-0.247448	0.340786	0.588234	no	no	11416	2009
C18orf54	0.057971	0.0412738	-0.0166972	no	no	5300	8125
C19orf12	0.256487	1.16658	0.910095	no	no	12581	844
C19orf25	-0.786855	-1.08747	-0.30062	no	no	2613	10812
C19orf44	0.732663	-0.583749	-1.31641	negative	no	261	13164
C19orf47	0.308029	0.618457	0.310428	no	no	9187	4238
C19orf48P	-0.136873	-0.171956	-0.0350833	no	no	5079	8346
C19orf53	-1.45779	-1.98437	-0.526582	no	no	1403	12022
C19orf73	-0.0193424	-0.296665	-0.277323	no	no	2802	10623
C1D	-0.697639	0.252225	0.949864	no	no	12662	763
C1GALT1	-0.231572	-0.529023	-0.297451	no	no	2642	10783
C1GALT1C1	0.053294	-0.0424513	-0.0957453	no	no	4375	9050
C1orf109	-1.06724	-1.60941	-0.542164	no	no	1349	12076
C1orf115	-0.376734	-0.0777032	0.29903	no	no	9071	4354
C1orf122	0.64672	0.677356	0.0306365	no	no	5877	7548
C1orf131	-0.0744916	-1.02417	-0.949677	no	no	500	12925
C1orf159	-0.0810523	0.178374	0.259426	no	no	8667	4758
C1orf162	-0.363975	-0.283485	0.0804901	no	no	6489	6936
C1orf174	-0.378974	-0.0095952	0.369379	no	no	9792	3633
C1orf198	-0.269538	0.219859	0.489397	no	no	10798	2627
C1orf21	0.0793322	0.453217	0.373885	no	no	9849	3576
C1orf216	-0.511084	-0.0488544	0.462229	no	no	10596	2829
C1orf226	-0.119859	-0.147596	-0.0277366	no	no	5153	8272
C1orf43	-0.318354	0.854499	1.17285	no	no	12953	472
C1orf50	-0.0596365	-0.781334	-0.721697	no	no	842	12583
C1orf52	-0.31588	-0.726119	-0.410239	no	no	1945	11480
C1orf53	-0.43825	0.39894	0.83719	no	no	12427	998
C1orf56	-0.408992	0.126266	0.535258	no	no	11099	2326
C1QBP	-1.89861	-1.81462	0.0839931	no	no	6522	6903
C1QL1	-0.0624649	0.120876	0.183341	no	no	7734	5691
C1QL4	-0.253682	-0.204348	0.0493334	no	no	6100	7325
C1QTNF1	-0.207262	-0.1185	0.0887619	no	no	6581	6844
C1QTNF12	-0.561497	-0.502002	0.0594952	no	no	6223	7202
C1QTNF3	-0.195107	0.0180691	0.213176	no	no	8122	5303
C1QTNF6	0.236929	-0.40092	-0.637849	no	no	1037	12388
C1RL	-0.223333	-0.755334	-0.532002	no	no	1381	12044
C1S	-0.520512	-0.893829	-0.373317	no	no	2151	11274
C2	0.113283	0.444253	0.33097	no	no	9409	4016
C20orf144	-0.520726	-0.762957	-0.242231	no	no	3062	10363
C20orf96	0.00972144	0.0196561	0.00993466	no	no	5623	7802
C21orf58	0.201301	0.251246	0.0499445	no	no	6109	7316
C21orf91	-0.550277	-0.677335	-0.127058	no	no	4089	9336
C22orf23	-0.158779	0.00405988	0.162839	no	no	7510	5915
C22orf39	0.236131	-0.18628	-0.422411	no	no	1870	11555
C22orf46P	0.0545368	-0.26596	-0.320496	no	no	2468	10957
C2CD2	-0.441328	-0.0885184	0.352809	no	no	9635	3790
C2CD2L	0.485293	0.803948	0.318655	no	no	9276	4149
C2CD3	-0.110864	0.421916	0.532779	no	no	11077	2348
C2CD4A	0.467099	0.208562	-0.258537	no	no	2930	10495
C2CD4B	-0.358832	0.0258528	0.384685	no	no	9944	3481
C2CD4C	-0.119935	-0.00497338	0.114962	no	no	6920	6505
C2CD5	-0.734514	-0.82422	-0.0897058	no	no	4449	8976
C2orf15	-0.470839	-0.158888	0.311951	no	no	9201	4224
C2orf16	0.418887	0.284911	-0.133976	no	no	4020	9405
C2orf27A	-0.671342	-0.578021	0.0933212	no	no	6642	6783
C2orf42	0.264142	0.319727	0.0555845	no	no	6173	7252
C2orf49	-0.852423	-0.872386	-0.0199629	no	no	5259	8166
C2orf50	0.0534849	-0.0227993	-0.0762842	no	no	4603	8822
C2orf68	0.114584	-0.115613	-0.230197	no	no	3158	10267
C2orf69	0.168901	-0.401133	-0.570034	no	no	1248	12177
C2orf72	-0.371494	0.0999553	0.471449	no	no	10667	2758
C2orf76	-0.886766	-0.976768	-0.0900028	no	no	4444	8981
C2orf81	-0.288725	0.483795	0.772521	no	no	12231	1194
C2orf88	-0.0705392	-0.568907	-0.498368	no	no	1520	11905
C3	-0.118509	-0.04345	0.0750594	no	no	6411	7014
C3orf18	0.510558	0.354436	-0.156122	no	no	3816	9609
C3orf33	-0.345079	0.367254	0.712334	no	no	12002	1423
C3orf38	-0.0382383	0.475619	0.513857	no	no	10965	2460
C3orf52	-0.454593	-0.0183832	0.43621	no	no	10392	3033
C3orf62	0.0832729	0.696222	0.61295	no	no	11531	1894
C3orf70	0.653771	0.155076	-0.498695	no	no	1516	11909
C3orf80	0.0872507	0.630254	0.543004	no	no	11156	2269
C4A	0.387447	-0.0370959	-0.424543	no	no	1852	11573
C4B	0.400713	0.138591	-0.262122	no	no	2899	10526
C4orf19	-0.225242	0.131609	0.35685	no	no	9680	3745
C4orf3	-0.730131	-0.690771	0.0393596	no	no	5987	7438
C4orf33	1.20849	1.48314	0.274646	no	no	8824	4601
C4orf36	-0.302536	-0.913377	-0.610841	no	no	1118	12307
C4orf46	-0.335048	0.535284	0.870331	no	no	12509	916
C4orf48	-0.102575	0.828564	0.931139	no	no	12619	806
C5	0.0241137	-0.234104	-0.258218	no	no	2932	10493
C5orf15	0.638207	1.0095	0.37129	no	no	9816	3609
C5orf22	-0.038696	0.159322	0.198018	no	no	7905	5520
C5orf24	0.620753	1.01429	0.393535	no	no	10035	3390
C5orf34	-0.0401453	0.939909	0.980054	no	no	12706	719
C6orf120	0.0273083	-0.255717	-0.283026	no	no	2745	10680
C6orf132	-0.0167925	-0.447021	-0.430228	no	no	1817	11608
C6orf136	-1.19719	-0.83855	0.358641	no	no	9699	3726
C6orf141	-0.285199	-0.488097	-0.202897	no	no	3399	10026
C6orf163	-0.193015	0.262148	0.455163	no	no	10532	2893
C6orf226	-0.0833587	0.156196	0.239555	no	no	8435	4990
C6orf47	-0.0316328	-0.443401	-0.411768	no	no	1935	11490
C6orf52	0.474871	0.568353	0.0934817	no	no	6645	6780
C6orf62	0.0263324	0.691623	0.665291	no	no	11785	1640
C6orf89	-0.299926	-0.029098	0.270828	no	no	8787	4638
C7orf25	-0.0302614	0.0577978	0.0880592	no	no	6570	6855
C7orf31	-0.552302	-0.102251	0.450052	no	no	10498	2927
C7orf50	-0.454652	-0.71166	-0.257009	no	no	2946	10479
C7orf57	0.0874747	0.233508	0.146033	no	no	7306	6119
C8orf33	-0.516655	-0.548252	-0.0315968	no	no	5112	8313
C8orf34	-0.433653	-0.264235	0.169418	no	no	7575	5850
C8orf44	-0.849657	-0.0805076	0.76915	no	no	12214	1211
C8orf44-SGK3	0.12319	0.165355	0.0421646	no	no	6029	7396
C8orf58	-0.308711	-0.311358	-0.00264688	no	no	5485	7940
C8orf76	-0.496864	0.116247	0.613111	no	no	11533	1892
C8orf82	-0.428822	-0.107817	0.321005	no	no	9310	4115
C9orf153	-0.129638	-0.00431072	0.125327	no	no	7048	6377
C9orf163	-0.393954	-0.384779	0.00917438	no	no	5617	7808
C9orf24	-0.945886	-0.438653	0.507233	no	no	10933	2492
C9orf40	0.104282	0.458796	0.354515	no	no	9654	3771
C9orf43	0.491585	-0.185527	-0.677111	no	no	944	12481
C9orf72	0.0215541	0.0370363	0.0154823	no	no	5683	7742
C9orf78	-0.710379	-1.65804	-0.947664	no	no	501	12924
C9orf85	-0.0646778	-0.0147502	0.0499276	no	no	6108	7317
CA11	-0.32523	0.0058526	0.331082	no	no	9410	4015
CA12	-0.0811185	0.474107	0.555225	no	no	11235	2190
CA13	0.0570399	0.361718	0.304678	no	no	9134	4291
CA2	-0.245461	-0.0571675	0.188294	no	no	7793	5632
CA3	-0.490981	-0.848558	-0.357577	no	no	2228	11197
CA5B	-0.251656	-0.641093	-0.389437	no	no	2052	11373
CA7	0.134605	0.50773	0.373124	no	no	9838	3587
CA8	0.0954009	0.198526	0.103126	no	no	6768	6657
CAAP1	-0.215599	-0.626656	-0.411056	no	no	1940	11485
CAB39	-0.737319	-1.99664	-1.25932	negative	negative	292	13133
CAB39L	-0.247546	-0.89632	-0.648775	no	no	1011	12414
CABIN1	-0.0246357	0.0476492	0.0722849	no	no	6383	7042
CABLES1	0.0989247	0.577935	0.479011	no	no	10712	2713
CABLES2	-0.424283	-1.35016	-0.925872	no	no	521	12904
CABP1	-1.1287	-1.40727	-0.278564	no	no	2790	10635
CABYR	0.0270824	0.276202	0.24912	no	no	8562	4863
CACFD1	0.0931666	-0.0466313	-0.139798	no	no	3966	9459
CACHD1	-0.587736	0.232039	0.819774	no	no	12374	1051
CACNA1B	-0.0864033	-0.555066	-0.468662	no	no	1642	11783
CACNA1D	-0.466378	-0.234913	0.231465	no	no	8331	5094
CACNA1G	0.407959	0.79773	0.389771	no	no	9996	3429
CACNA1H	-0.209307	-0.276713	-0.0674058	no	no	4722	8703
CACNA1I	-0.423504	0.533538	0.957042	no	no	12679	746
CACNA2D1	-0.218326	-0.293748	-0.0754218	no	no	4618	8807
CACNA2D2	0.600904	0.59135	-0.0095534	no	no	5396	8029
CACNA2D3	0.229819	-0.0976641	-0.327483	no	no	2426	10999
CACNB1	-0.174246	-0.754546	-0.5803	no	no	1209	12216
CACNB2	-0.676562	-0.2969	0.379663	no	no	9908	3517
CACNB3	0.0285842	0.226651	0.198067	no	no	7907	5518
CACNB4	0.492812	0.673502	0.18069	no	no	7704	5721
CACNG4	0.047456	-0.602849	-0.650305	no	no	1003	12422
CACNG5	0.244507	0.134771	-0.109736	no	no	4242	9183
CACNG7	0.0320107	0.6287	0.596689	no	no	11462	1963
CACNG8	-0.329437	0.493591	0.823028	no	no	12385	1040
CACTIN	-0.357176	-1.16026	-0.803081	no	no	685	12740
CACUL1	-0.416764	-0.0749393	0.341825	no	no	9519	3906
CACYBP	0.317185	1.10555	0.788369	no	no	12283	1142
CAD	-1.92576	-3.47281	-1.54704	negative	negative	190	13235
CADM1	-0.360683	0.232784	0.593467	no	no	11444	1981
CADM2	0.815003	0.646033	-0.16897	no	no	3715	9710
CADM4	-0.185486	-0.680039	-0.494553	no	no	1538	11887
CADPS	-0.252902	-0.0777714	0.175131	no	no	7654	5771
CADPS2	-0.0156233	0.666411	0.682034	no	no	11863	1562
CAGE1	-0.0358092	-0.255526	-0.219717	no	no	3256	10169
CALB1	-0.140909	-0.444125	-0.303216	no	no	2593	10832
CALCOCO1	0.447094	0.703356	0.256262	no	no	8631	4794
CALCOCO2	0.503818	0.821622	0.317804	no	no	9265	4160
CALD1	-0.225534	-0.435331	-0.209797	no	no	3338	10087
CALHM2	0.188597	0.0248903	-0.163706	no	no	3754	9671
CALHM5	0.722651	1.10905	0.386395	no	no	9964	3461
CALM1	-0.719787	-0.305055	0.414732	no	no	10220	3205
CALM3	0.0370929	-0.566543	-0.603636	no	no	1138	12287
CALML4	-0.384798	-0.0504408	0.334357	no	no	9452	3973
CALML6	0.500273	0.300115	-0.200158	no	no	3422	10003
CALR	-0.788823	-0.754738	0.0340848	no	no	5917	7508
CALR3	-0.569815	-0.351284	0.218531	no	no	8178	5247
CALU	0.111253	-0.179305	-0.290558	no	no	2686	10739
CAMK1D	0.0361092	-0.0643755	-0.100485	no	no	4340	9085
CAMK2B	-0.208177	-0.51135	-0.303172	no	no	2594	10831
CAMK2D	0.274018	-0.24522	-0.519238	no	no	1429	11996
CAMK2G	0.178828	-0.0989119	-0.27774	no	no	2797	10628
CAMK2N1	-0.246766	-0.117491	0.129276	no	no	7101	6324
CAMK2N2	-0.269499	0.35714	0.626639	no	no	11604	1821
CAMK4	0.395064	0.531643	0.136579	no	no	7198	6227
CAMKK1	-0.695555	-0.151054	0.544501	no	no	11167	2258
CAMKK2	-0.938717	-0.190316	0.748402	no	no	12145	1280
CAMKMT	0.399038	-0.362698	-0.761735	no	no	754	12671
CAMKV	0.202918	-0.281909	-0.484827	no	no	1575	11850
CAMLG	-0.821431	-0.886121	-0.0646893	no	no	4745	8680
CAMSAP1	-0.549147	0.168453	0.7176	no	no	12024	1401
CAMSAP2	-0.182145	-0.491419	-0.309274	no	no	2551	10874
CAMSAP3	-1.08168	-1.33968	-0.258001	no	no	2935	10490
CAMTA1	0.285492	1.20225	0.916757	no	no	12597	828
CAMTA2	-0.539251	-0.60287	-0.0636192	no	no	4760	8665
CAND1	-0.407141	-0.879796	-0.472655	no	no	1628	11797
CAND2	-0.0449022	0.165349	0.210251	no	no	8082	5343
CANT1	0.084582	-0.175016	-0.259598	no	no	2922	10503
CANX	-0.852228	-0.286487	0.565742	no	no	11302	2123
CAP1	0.163758	-0.361952	-0.525711	no	no	1407	12018
CAP2	-0.0030503	0.13078	0.133831	no	no	7158	6267
CAPG	0.28294	0.195481	-0.0874584	no	no	4469	8956
CAPN1	-0.340151	0.222946	0.563097	no	no	11286	2139
CAPN10	0.155795	0.226289	0.0704942	no	no	6367	7058
CAPN12	-0.290985	-0.00878093	0.282204	no	no	8890	4535
CAPN15	0.574587	-0.392892	-0.967479	no	no	484	12941
CAPN2	-0.0608111	-0.414995	-0.354184	no	no	2247	11178
CAPN3	-0.412011	-0.0595418	0.352469	no	no	9631	3794
CAPN5	-0.442321	0.357736	0.800057	no	no	12313	1112
CAPN6	0.137212	0.383544	0.246332	no	no	8520	4905
CAPN7	-0.182003	-0.0449938	0.137009	no	no	7204	6221
CAPNS1	0.0378876	0.449342	0.411454	no	no	10187	3238
CAPRIN1	-0.89407	-1.82509	-0.931022	no	no	517	12908
CAPRIN2	-0.530563	-0.970018	-0.439455	no	no	1771	11654
CAPS	-0.194386	0.00895277	0.203339	no	no	7995	5430
CAPS2	-0.209035	-0.043663	0.165372	no	no	7534	5891
CAPZA1	-0.14618	-0.0374899	0.10869	no	no	6842	6583
CAPZA2	0.0235312	0.502577	0.479045	no	no	10714	2711
CAPZB	-1.05727	-1.14965	-0.0923832	no	no	4410	9015
CARD10	-0.215736	0.0480665	0.263802	no	no	8707	4718
CARD16	-0.743377	-0.710063	0.0333135	no	no	5904	7521
CARD19	0.164627	0.416124	0.251497	no	no	8581	4844
CARD6	-0.0723138	-0.493186	-0.420872	no	no	1876	11549
CARD8	0.0568607	0.0510966	-0.00576405	no	no	5446	7979
CARD9	0.0201399	-0.324113	-0.344253	no	no	2301	11124
CARF	0.399155	0.0338465	-0.365308	no	no	2189	11236
CARHSP1	-0.576535	-0.822516	-0.245981	no	no	3035	10390
CARM1	-2.54656	-1.51348	1.03308	no	no	12792	633
CARMIL1	-0.181076	-0.0424918	0.138584	no	no	7218	6207
CARMIL2	-0.521447	-0.00504514	0.516402	no	no	10979	2446
CARMIL3	-0.0315412	0.670308	0.701849	no	no	11950	1475
CARNMT1	-1.38795	-0.530237	0.857717	no	no	12483	942
CARS1	-0.209716	-1.70353	-1.49381	negative	no	200	13225
CASC3	-0.399174	-0.11833	0.280844	no	no	8877	4548
CASD1	0.0363468	-0.937375	-0.973722	no	no	476	12949
CASK	-0.12753	0.0838593	0.21139	no	no	8100	5325
CASKIN1	-0.102747	-0.0434841	0.0592625	no	no	6219	7206
CASKIN2	-0.0384525	0.12074	0.159193	no	no	7463	5962
CASP10	0.142124	0.400473	0.258348	no	no	8656	4769
CASP2	0.0406381	0.380542	0.339904	no	no	9503	3922
CASP3	0.59991	0.482071	-0.11784	no	no	4173	9252
CASP4	-0.10186	0.215344	0.317205	no	no	9258	4167
CASP6	-0.386551	-0.672629	-0.286078	no	no	2728	10697
CASP7	0.301932	0.574976	0.273043	no	no	8811	4614
CASP8	0.0544998	0.384417	0.329917	no	no	9401	4024
CASP9	0.337736	0.856075	0.518339	no	no	10994	2431
CAST	-0.227579	-0.797666	-0.570087	no	no	1247	12178
CASTOR1	0.0524252	0.139528	0.0871025	no	no	6555	6870
CASTOR2	0.108388	0.650036	0.541648	no	no	11143	2282
CASZ1	0.0687198	0.0459222	-0.0227976	no	no	5217	8208
CAT	0.1902	0.280801	0.0906016	no	no	6598	6827
CATSPER2	0.148286	0.753971	0.605685	no	no	11507	1918
CATSPER3	0.0214508	0.364082	0.342631	no	no	9528	3897
CATSPERB	0.175006	0.538009	0.363004	no	no	9740	3685
CATSPERG	0.0611209	0.279204	0.218084	no	no	8175	5250
CATSPERZ	-0.0157591	0.328393	0.344152	no	no	9545	3880
CAV1	-0.153132	0.266024	0.419156	no	no	10251	3174
CAV2	-0.575269	-0.121903	0.453366	no	no	10515	2910
CAVIN1	0.295153	-0.0384822	-0.333636	no	no	2374	11051
CAVIN4	-0.304095	0.197198	0.501292	no	no	10891	2534
CBARP	0.27846	0.376688	0.098228	no	no	6703	6722
CBFA2T2	0.284089	-0.422831	-0.70692	no	no	872	12553
CBFB	-0.0152014	0.204695	0.219897	no	no	8195	5230
CBL	0.778012	0.166283	-0.611728	no	no	1115	12310
CBLB	-0.0276667	-0.385524	-0.357858	no	no	2227	11198
CBLC	0.083834	-0.121126	-0.20496	no	no	3383	10042
CBLL1	-0.13689	0.658	0.79489	no	no	12304	1121
CBLN1	-0.233715	0.754951	0.988666	no	no	12716	709
CBLN3	-0.260344	-0.0278523	0.232491	no	no	8342	5083
CBR1	-0.244974	-0.277544	-0.0325693	no	no	5098	8327
CBR3	-0.547024	-0.434756	0.112268	no	no	6876	6549
CBR4	-0.559179	0.220753	0.779932	no	no	12260	1165
CBS	0.161939	0.183474	0.0215349	no	no	5758	7667
CBX1	-0.188914	0.260892	0.449806	no	no	10496	2929
CBX2	0.122707	0.0462225	-0.0764848	no	no	4601	8824
CBX3	-0.318509	1.2199	1.53841	postive	no	13184	241
CBX4	0.0615864	-0.848942	-0.910528	no	no	543	12882
CBX5	-0.195925	0.454261	0.650186	no	no	11726	1699
CBX6	-0.44612	-0.557259	-0.111139	no	no	4231	9194
CBX7	0.185996	0.0914846	-0.0945116	no	no	4383	9042
CBX8	-0.576301	-0.527725	0.0485767	no	no	6089	7336
CBY1	0.284751	0.710745	0.425993	no	no	10309	3116
CC2D1A	-0.437705	-0.834249	-0.396544	no	no	2020	11405
CC2D1B	0.158366	0.0800498	-0.0783166	no	no	4576	8849
CC2D2A	-0.141696	0.0724203	0.214116	no	no	8132	5293
CCAR1	-1.57698	-1.84845	-0.271469	no	no	2844	10581
CCAR2	-0.218424	-0.392296	-0.173872	no	no	3658	9767
CCBE1	0.0767415	1.09271	1.01597	no	no	12766	659
CCDC102A	-0.317983	-0.446467	-0.128484	no	no	4073	9352
CCDC102B	0.505669	0.545846	0.040177	no	no	6006	7419
CCDC103	0.167345	0.500362	0.333017	no	no	9434	3991
CCDC106	-0.120535	-0.0515544	0.0689808	no	no	6349	7076
CCDC107	-0.383376	0.389506	0.772883	no	no	12233	1192
CCDC110	-0.0417524	-0.120785	-0.0790325	no	no	4567	8858
CCDC112	-0.415439	-1.33191	-0.916467	no	no	533	12892
CCDC113	-0.677497	-0.404093	0.273405	no	no	8815	4610
CCDC115	-2.39754	-2.39683	0.000706309	no	no	5516	7909
CCDC117	-0.259545	-0.181792	0.0777533	no	no	6449	6976
CCDC12	-0.348527	0.145501	0.494028	no	no	10835	2590
CCDC120	-0.142058	-0.00305673	0.139001	no	no	7223	6202
CCDC121	-0.270083	-0.645309	-0.375226	no	no	2142	11283
CCDC122	0.229683	0.309676	0.079993	no	no	6484	6941
CCDC124	0.121355	-0.40422	-0.525576	no	no	1408	12017
CCDC125	-0.282044	-0.125625	0.156419	no	no	7433	5992
CCDC126	-0.49624	-0.438333	0.0579073	no	no	6206	7219
CCDC127	-0.0403226	0.0851944	0.125517	no	no	7050	6375
CCDC13	0.0904531	-0.0370427	-0.127496	no	no	4084	9341
CCDC134	-0.50672	-0.133619	0.373102	no	no	9837	3588
CCDC136	-0.0601819	-0.329181	-0.268999	no	no	2858	10567
CCDC137	-0.666939	-1.16383	-0.496895	no	no	1526	11899
CCDC138	-0.602949	-0.500341	0.102608	no	no	6757	6668
CCDC14	-0.619156	-0.348111	0.271045	no	no	8791	4634
CCDC142	-0.0823165	-0.735893	-0.653576	no	no	999	12426
CCDC144A	0.0598586	0.232507	0.172649	no	no	7620	5805
CCDC146	0.0411875	0.862272	0.821084	no	no	12382	1043
CCDC148	-0.295153	-0.0590477	0.236106	no	no	8387	5038
CCDC149	0.316347	-0.0502278	-0.366575	no	no	2184	11241
CCDC15	-0.460827	-0.754568	-0.293741	no	no	2665	10760
CCDC150	0.0381837	0.433095	0.394911	no	no	10046	3379
CCDC153	-0.336703	-0.0328478	0.303855	no	no	9123	4302
CCDC157	-0.291842	0.00861548	0.300457	no	no	9084	4341
CCDC159	0.546283	0.428112	-0.118171	no	no	4171	9254
CCDC167	-0.670524	-0.413632	0.256891	no	no	8640	4785
CCDC168	-0.895726	-0.950002	-0.0542759	no	no	4875	8550
CCDC169	0.290011	0.606235	0.316224	no	no	9246	4179
CCDC169-SOHLH2	-0.0176029	-0.294579	-0.276976	no	no	2803	10622
CCDC17	-0.11631	-0.402198	-0.285887	no	no	2731	10694
CCDC170	0.472027	0.974022	0.501994	no	no	10897	2528
CCDC171	-0.446743	-0.715408	-0.268665	no	no	2859	10566
CCDC174	0.0153588	0.953047	0.937688	no	no	12632	793
CCDC18	-0.369254	-0.990631	-0.621377	no	no	1092	12333
CCDC180	0.258629	0.243239	-0.0153902	no	no	5324	8101
CCDC181	-0.280836	0.0864231	0.367259	no	no	9777	3648
CCDC183	0.122848	0.308675	0.185828	no	no	7772	5653
CCDC184	-0.278732	-0.823666	-0.544934	no	no	1331	12094
CCDC186	-0.327645	-0.0990588	0.228587	no	no	8291	5134
CCDC191	0.417543	0.417188	-0.000354879	no	no	5504	7921
CCDC22	-0.0425764	0.0604169	0.102993	no	no	6765	6660
CCDC24	-0.0428374	-0.0953729	-0.0525355	no	no	4893	8532
CCDC25	-0.531089	-1.33252	-0.801435	no	no	688	12737
CCDC28A	-0.207924	0.193648	0.401572	no	no	10115	3310
CCDC28B	-0.34019	-0.599612	-0.259422	no	no	2924	10501
CCDC3	0.33419	-0.0288552	-0.363046	no	no	2195	11230
CCDC30	-0.0262233	-0.316298	-0.290075	no	no	2692	10733
CCDC32	0.314633	0.22844	-0.086193	no	no	4485	8940
CCDC33	-0.303627	0.348473	0.6521	no	no	11734	1691
CCDC34	-0.195224	-0.34513	-0.149906	no	no	3867	9558
CCDC39	0.138213	0.610195	0.471983	no	no	10670	2755
CCDC40	-0.308185	0.0540969	0.362282	no	no	9731	3694
CCDC43	0.121955	0.421447	0.299492	no	no	9074	4351
CCDC47	-0.948769	-1.45307	-0.5043	no	no	1493	11932
CCDC50	0.162609	0.090043	-0.0725661	no	no	4650	8775
CCDC51	-0.931588	-0.565691	0.365897	no	no	9766	3659
CCDC57	-0.464236	-0.318257	0.145978	no	no	7305	6120
CCDC59	-0.359105	-0.819428	-0.460324	no	no	1674	11751
CCDC6	0.598761	2.80163	2.20287	postive	postive	13337	88
CCDC61	-0.459697	0.174735	0.634432	no	no	11633	1792
CCDC62	-0.602189	-0.382629	0.219561	no	no	8193	5232
CCDC65	0.0597222	0.385972	0.326249	no	no	9368	4057
CCDC66	0.126788	-0.00640773	-0.133196	no	no	4025	9400
CCDC68	0.340852	0.1189	-0.221952	no	no	3232	10193
CCDC69	-0.296205	-0.482177	-0.185972	no	no	3536	9889
CCDC7	-0.667796	-0.222946	0.44485	no	no	10458	2967
CCDC71	-0.250974	0.0884375	0.339411	no	no	9498	3927
CCDC71L	0.372273	0.625633	0.253361	no	no	8602	4823
CCDC74A	-0.681043	-0.135499	0.545544	no	no	11172	2253
CCDC74B	-0.141963	-0.124362	0.0176005	no	no	5713	7712
CCDC77	-0.589742	-0.341659	0.248083	no	no	8545	4880
CCDC78	-0.359728	-0.147381	0.212347	no	no	8113	5312
CCDC8	-0.358365	0.371854	0.730218	no	no	12073	1352
CCDC80	-0.0755182	-0.177829	-0.102311	no	no	4326	9099
CCDC81	0.258026	0.473361	0.215336	no	no	8149	5276
CCDC82	-0.240377	-0.844449	-0.604072	no	no	1137	12288
CCDC85A	0.306724	0.41738	0.110656	no	no	6862	6563
CCDC85B	0.198262	0.0137869	-0.184476	no	no	3549	9876
CCDC85C	0.662147	0.379221	-0.282926	no	no	2746	10679
CCDC86	0.292095	0.0530109	-0.239084	no	no	3083	10342
CCDC87	-0.218151	0.330161	0.548312	no	no	11194	2231
CCDC88A	-0.0596891	-0.0702951	-0.010606	no	no	5384	8041
CCDC88B	-0.525713	-0.668988	-0.143275	no	no	3932	9493
CCDC88C	0.269246	-0.00843703	-0.277683	no	no	2798	10627
CCDC9	-0.435328	-0.935395	-0.500067	no	no	1512	11913
CCDC90B	-0.721482	-0.19545	0.526032	no	no	11036	2389
CCDC91	0.221521	0.288276	0.0667547	no	no	6319	7106
CCDC92	0.322892	-0.263766	-0.586659	no	no	1183	12242
CCDC93	-0.533777	-0.10873	0.425047	no	no	10299	3126
CCDC96	-0.398297	0.0297219	0.428019	no	no	10324	3101
CCDC97	-0.0111329	0.40948	0.420613	no	no	10267	3158
CCDC9B	-0.262175	-1.494	-1.23182	negative	no	303	13122
CCER2	0.0241526	-0.358354	-0.382506	no	no	2097	11328
CCHCR1	-0.270999	0.528853	0.799852	no	no	12312	1113
CCKBR	-0.170539	-0.548209	-0.37767	no	no	2125	11300
CCL2	0.575503	0.788276	0.212773	no	no	8116	5309
CCM2	-0.33534	-0.550488	-0.215148	no	no	3301	10124
CCM2L	-0.788355	-0.089138	0.699217	no	no	11942	1483
CCN1	-0.273044	-0.0670862	0.205958	no	no	8029	5396
CCN2	0.170607	0.126866	-0.043741	no	no	4965	8460
CCN3	-0.375273	-0.214152	0.161121	no	no	7486	5939
CCNA1	0.0792115	-0.399046	-0.478258	no	no	1609	11816
CCNA2	-0.771447	-1.05436	-0.282916	no	no	2748	10677
CCNB1	0.0612514	0.201303	0.140052	no	no	7230	6195
CCNB1IP1	0.215443	0.902389	0.686946	no	no	11888	1537
CCNB2	-0.28405	-0.267088	0.0169619	no	no	5704	7721
CCNB3	0.204496	0.553277	0.348781	no	no	9589	3836
CCNC	-0.906518	-1.65791	-0.751397	no	no	771	12654
CCND1	-0.322249	0.0624441	0.384694	no	no	9945	3480
CCND2	0.205859	0.254248	0.0483887	no	no	6086	7339
CCND3	-0.160692	1.2498	1.41049	postive	no	13115	310
CCNDBP1	-0.15687	0.406201	0.563071	no	no	11285	2140
CCNE1	-0.164292	0.344576	0.508869	no	no	10944	2481
CCNE2	-0.328658	-0.285167	0.0434915	no	no	6038	7387
CCNF	-1.86337	-4.23513	-2.37176	negative	no	56	13369
CCNG1	-0.0921926	0.536114	0.628307	no	no	11609	1816
CCNG2	-0.306607	0.0798262	0.386434	no	no	9965	3460
CCNH	0.181514	-0.357672	-0.539186	no	no	1356	12069
CCNI	-0.542933	0.0897066	0.632639	no	no	11624	1801
CCNJ	-0.0663764	0.0470721	0.113449	no	no	6896	6529
CCNJL	0.245228	0.870598	0.62537	no	no	11592	1833
CCNK	-0.00280836	0.793131	0.795939	no	no	12306	1119
CCNL1	-0.66207	-0.461373	0.200696	no	no	7951	5474
CCNL2	0.0127583	0.506452	0.493694	no	no	10831	2594
CCNO	0.26722	0.809335	0.542115	no	no	11148	2277
CCNQ	-1.46348	-2.47711	-1.01363	no	no	440	12985
CCNT1	-0.996864	-0.506495	0.490369	no	no	10803	2622
CCNT2	0.0473274	0.705187	0.65786	no	no	11749	1676
CCNY	0.116339	0.0199955	-0.0963439	no	no	4371	9054
CCNYL1	-0.301504	0.37228	0.673784	no	no	11823	1602
CCP110	-0.647246	-0.466377	0.180869	no	no	7707	5718
CCPG1	0.0522888	-0.215813	-0.268102	no	no	2862	10563
CCR10	-0.428374	0.329181	0.757555	no	no	12188	1237
CCS	-0.0947249	-0.765938	-0.671213	no	no	956	12469
CCSAP	0.0126013	-0.13144	-0.144042	no	no	3921	9504
CCSER1	0.113326	-0.0545484	-0.167874	no	no	3723	9702
CCSER2	0.296848	0.163368	-0.13348	no	no	4024	9401
CCT2	-0.655388	-0.144602	0.510786	no	postive	10951	2474
CCT3	0.116928	1.19805	1.08113	no	no	12861	564
CCT4	-1.78185	-0.422107	1.35974	postive	postive	13089	336
CCT5	-3.1888	-2.87466	0.314131	no	no	9226	4199
CCT6A	4.26913	2.10981	-2.15932	negative	no	79	13346
CCT6B	-0.272148	-0.0133137	0.258834	no	no	8663	4762
CCT7	-0.100814	-0.727908	-0.627093	no	no	1073	12352
CCT8	-0.972865	-0.598122	0.374743	no	no	9855	3570
CCZ1	-0.189146	-0.0475512	0.141595	no	no	7251	6174
CCZ1B	0.377338	-0.0376602	-0.414998	no	no	1910	11515
CD101	-0.120898	-0.199825	-0.0789278	no	no	4569	8856
CD109	-0.733462	-0.68285	0.0506119	no	no	6115	7310
CD151	-0.258279	0.0199495	0.278228	no	no	8853	4572
CD164	0.15644	-0.325007	-0.481447	no	no	1590	11835
CD177	-0.652369	-0.622482	0.0298867	no	no	5859	7566
CD19	-0.89894	-0.113519	0.785421	no	no	12275	1150
CD200	-0.132648	-0.921106	-0.788459	no	no	709	12716
CD207	-0.430146	-0.161552	0.268595	no	no	8763	4662
CD226	0.00720917	-0.272923	-0.280132	no	no	2774	10651
CD24	0.494117	-0.0100207	-0.504138	no	no	1494	11931
CD274	-0.121427	0.144602	0.266029	no	no	8731	4694
CD276	0.433672	1.20719	0.773517	no	no	12236	1189
CD2AP	0.431374	0.319578	-0.111796	no	no	4224	9201
CD2BP2	-1.04648	-1.72158	-0.675105	no	no	946	12479
CD302	-0.294102	0.281057	0.575159	no	no	11350	2075
CD320	0.0876987	0.102685	0.0149865	no	no	5672	7753
CD36	0.235858	0.772263	0.536405	no	no	11105	2320
CD38	-0.345216	-0.171779	0.173437	no	no	7634	5791
CD4	-0.324918	-0.341169	-0.0162513	no	no	5309	8116
CD40	0.383337	0.673374	0.290037	no	no	8977	4448
CD44	-0.484611	-0.114622	0.369989	no	no	9801	3624
CD46	0.182463	-0.0251906	-0.207653	no	no	3357	10068
CD47	-0.218112	-0.282228	-0.0641161	no	no	4750	8675
CD55	-0.365202	-0.0724224	0.292779	no	no	8999	4426
CD58	-0.382578	-0.133416	0.249161	no	no	8563	4862
CD59	-0.520863	-0.248584	0.272279	no	no	8803	4622
CD63	0.0786388	-0.144966	-0.223605	no	no	3220	10205
CD70	-0.21745	-0.109201	0.108249	no	no	6839	6586
CD72	0.283719	0.202606	-0.0811127	no	no	4544	8881
CD81	-0.138801	-0.12294	0.0158614	no	no	5692	7733
CD82	0.336684	0.362527	0.0258433	no	no	5816	7609
CD83	-0.182048	-0.27239	-0.0903428	no	no	4437	8988
CD8A	0.485059	0.595716	0.110656	no	no	6863	6562
CD9	-0.0040533	-0.19184	-0.187787	no	no	3518	9907
CD99	0.273551	-0.474767	-0.748318	no	no	784	12641
CD99L2	-0.463281	-0.430454	0.0328267	no	no	5896	7529
CDA	-0.785161	0.00218475	0.787345	no	no	12280	1145
CDADC1	-0.127036	0.208713	0.335749	no	no	9469	3956
CDAN1	-0.839723	-1.53924	-0.699522	no	no	888	12537
CDC123	-0.916141	-0.73979	0.176351	no	no	7672	5753
CDC14A	0.363215	0.514757	0.151542	no	no	7378	6047
CDC14B	-0.355832	0.037886	0.393718	no	no	10038	3387
CDC16	-0.786797	-0.0102236	0.776573	no	postive	12250	1175
CDC20	-0.810133	-0.222712	0.587421	no	no	11412	2013
CDC23	-0.365358	0.797475	1.16283	no	no	12941	484
CDC25A	-0.124577	0.311933	0.43651	no	no	10394	3031
CDC25B	-0.172224	-0.645501	-0.473276	no	no	1623	11802
CDC25C	-0.0629227	0.190213	0.253136	no	no	8596	4829
CDC26	-1.16507	-0.257272	0.907798	no	no	12579	846
CDC27	0.369935	-0.267834	-0.637769	no	no	1038	12387
CDC34	-0.587366	-0.689046	-0.101681	no	no	4332	9093
CDC37	-2.13573	-0.356054	1.77968	postive	postive	13246	179
CDC37L1	0.625273	0.0952344	-0.530038	no	no	1390	12035
CDC40	1.28321	1.25133	-0.0318817	no	no	5105	8320
CDC42	-0.325717	-0.129322	0.196395	no	no	7885	5540
CDC42BPA	0.911251	0.780951	-0.130301	no	no	4055	9370
CDC42BPB	-0.105992	0.351454	0.457446	no	no	10547	2878
CDC42BPG	-0.28707	0.350368	0.637438	no	no	11651	1774
CDC42EP1	0.0484981	0.128385	0.0798865	no	no	6483	6942
CDC42EP2	0.46745	0.84826	0.380811	no	no	9917	3508
CDC42EP3	0.0466008	0.0863294	0.0397285	no	no	5996	7429
CDC42EP4	-0.243026	-0.306695	-0.0636684	no	no	4757	8668
CDC42SE1	-0.223975	0.00967186	0.233647	no	no	8356	5069
CDC42SE2	-0.1869	-0.334015	-0.147115	no	no	3892	9533
CDC45	1.36931	1.52947	0.160159	no	no	7476	5949
CDC5L	-1.29262	-0.885674	0.406948	no	no	10153	3272
CDC6	0.681354	1.03665	0.355292	no	no	9664	3761
CDC7	-2.55844	-2.35531	0.20313	no	no	7991	5434
CDC73	-0.151909	1.0062	1.15811	no	no	12933	492
CDCA3	-0.376305	0.18042	0.556725	no	no	11247	2178
CDCA4	0.00498948	0.483178	0.478188	no	no	10708	2717
CDCA5	-0.00618961	-1.35767	-1.35148	negative	no	243	13182
CDCA7	-0.261785	0.255866	0.517652	no	no	10987	2438
CDCA7L	0.00674829	0.239066	0.232317	no	no	8340	5085
CDCA8	-0.653908	-1.68059	-1.02669	no	no	427	12998
CDCP1	-0.610235	-0.566288	0.0439469	no	no	6042	7383
CDH10	-0.855111	-0.503982	0.351129	no	no	9619	3806
CDH13	-0.31512	0.0301116	0.345232	no	no	9556	3869
CDH18	-0.291939	-0.148441	0.143498	no	no	7275	6150
CDH2	-0.792796	-0.936949	-0.144153	no	no	3919	9506
CDH23	0.0460281	0.153032	0.107004	no	no	6819	6606
CDH24	0.125569	1.11181	0.986245	no	no	12711	714
CDH3	0.0967352	0.49589	0.399155	no	no	10088	3337
CDH6	0.255532	0.792747	0.537215	no	no	11111	2314
CDH8	-0.174801	0.958094	1.1329	no	no	12909	516
CDH9	-0.181921	-0.12334	0.0585809	no	no	6211	7214
CDHR1	-0.00928296	0.359738	0.369021	no	no	9788	3637
CDHR3	0.0840385	0.360888	0.276849	no	no	8842	4583
CDIN1	-2.67025	-2.02789	0.642356	no	no	11682	1743
CDIP1	-0.433419	-0.43269	0.000728783	no	no	5517	7908
CDIPT	-2.12969	-3.18002	-1.05032	no	no	410	13015
CDK1	0.562705	2.47711	1.9144	postive	no	13280	145
CDK10	-0.168106	-0.463907	-0.295801	no	negative	2655	10770
CDK11A	-0.738936	-0.441037	0.297898	no	no	9056	4369
CDK11B	0.438756	0.323666	-0.11509	no	no	4197	9228
CDK12	-0.118081	-2.4803	-2.36222	negative	no	58	13367
CDK13	-0.141135	-0.25955	-0.118415	no	no	4168	9257
CDK14	-0.0350884	0.67561	0.710699	no	no	11995	1430
CDK16	0.17948	-0.0426345	-0.222115	no	no	3230	10195
CDK17	0.14767	-0.394298	-0.541968	no	no	1350	12075
CDK18	0.310737	0.731506	0.420769	no	no	10269	3156
CDK19	0.0354079	0.172295	0.136887	no	no	7202	6223
CDK2	-1.50362	-0.335441	1.16818	no	no	12947	478
CDK2AP1	0.469144	-0.348771	-0.817916	no	no	663	12762
CDK2AP2	0.358403	0.471722	0.113318	no	no	6893	6532
CDK3	-0.0136814	-0.0279971	-0.0143157	no	no	5332	8093
CDK4	0.0851352	0.885503	0.800368	no	no	12317	1108
CDK5	-0.922511	0.150309	1.07282	no	no	12846	579
CDK5R1	0.378136	-0.0662812	-0.444417	no	no	1747	11678
CDK5RAP1	0.363799	0.597078	0.233279	no	no	8351	5074
CDK5RAP2	-0.367208	-0.303309	0.0638991	no	no	6270	7155
CDK5RAP3	-0.396447	-1.25565	-0.859207	no	no	601	12824
CDK6	-0.577451	1.31276	1.89021	postive	no	13273	152
CDK7	-3.55501	-3.93552	-0.380512	no	no	2104	11321
CDK9	-0.96443	-2.14322	-1.17879	negative	no	329	13096
CDKAL1	0.134956	0.0457774	-0.0891785	no	no	4456	8969
CDKL1	0.212541	0.919105	0.706564	no	no	11979	1446
CDKL3	-0.27507	-0.284485	-0.0094152	no	no	5397	8028
CDKL4	0.0496825	0.493463	0.44378	no	no	10451	2974
CDKL5	-0.0141785	0.126781	0.14096	no	no	7238	6187
CDKN1A	0.495481	0.475193	-0.020288	no	no	5252	8173
CDKN1B	-0.772927	-0.649461	0.123466	no	no	7021	6404
CDKN1C	-0.0441659	0.375261	0.419427	no	no	10255	3170
CDKN2A	-0.00192391	0.0564201	0.058344	no	no	6210	7215
CDKN2AIP	-1.09935	-1.63822	-0.538873	no	no	1358	12067
CDKN2AIPNL	-0.330295	-0.645969	-0.315675	no	no	2506	10919
CDKN2B	0.499766	0.675887	0.176121	no	no	7670	5755
CDKN2C	-0.223196	-1.102	-0.878801	no	no	577	12848
CDKN2D	-0.724716	-0.727844	-0.00312819	no	no	5479	7946
CDKN3	-0.388694	-0.217133	0.171561	no	no	7607	5818
CDNF	0.494779	-0.0900941	-0.584874	no	no	1194	12231
CDO1	-0.0584385	-0.120361	-0.0619226	no	no	4773	8652
CDON	0.0711781	0.0618607	-0.00931747	no	no	5400	8025
CDPF1	0.0827684	-0.0129492	-0.0957176	no	no	4376	9049
CDR2	0.386162	0.216877	-0.169284	no	no	3708	9717
CDR2L	0.499727	0.166748	-0.33298	no	no	2384	11041
CDRT4	-0.255182	0.166056	0.421237	no	no	10275	3150
CDS1	0.455957	0.460819	0.00486255	no	no	5556	7869
CDS2	-0.792835	-0.945594	-0.152759	no	no	3841	9584
CDT1	-0.145126	0.498488	0.643614	no	no	11692	1733
CDV3	-0.0949412	-0.00049161	0.0944496	no	no	6652	6773
CDX2	-0.105446	0.53999	0.645436	no	no	11700	1725
CDYL	-0.0658855	-0.0345237	0.0313619	no	no	5885	7540
CDYL2	-0.186296	0.87064	1.05694	no	no	12829	596
CEACAM19	-0.242013	0.0214982	0.263512	no	no	8704	4721
CEBPA	0.0596131	0.186512	0.126899	no	no	7070	6355
CEBPB	0.532005	0.38265	-0.149355	no	no	3874	9551
CEBPD	0.761746	0.862548	0.100802	no	no	6735	6690
CEBPG	-0.458976	0.0235893	0.482565	no	no	10744	2681
CEBPZ	0.376578	0.758613	0.382036	no	no	9928	3497
CECR2	0.14535	0.388165	0.242815	no	no	8480	4945
CEL	-0.0203561	-0.0816916	-0.0613355	no	no	4778	8647
CELF1	-0.683107	0.708637	1.39174	postive	postive	13102	323
CELF2	-0.163597	0.485222	0.648819	no	no	11716	1709
CELF4	0.0142269	-0.0968464	-0.111073	no	no	4232	9193
CELF5	0.594359	0.54987	-0.0444886	no	no	4962	8463
CELF6	-0.635558	-0.464418	0.17114	no	no	7599	5826
CELSR1	-0.289952	-0.383502	-0.0935491	no	no	4395	9030
CELSR2	0.557854	0.76449	0.206636	no	no	8039	5386
CELSR3	0.160659	0.537158	0.376499	no	no	9869	3556
CEMIP2	0.0893544	0.393637	0.304283	no	no	9130	4295
CENATAC	-1.81779	-1.05835	0.759444	no	no	12195	1230
CENPA	-0.93114	-1.48682	-0.555679	no	no	1290	12135
CENPB	0.876091	0.231144	-0.644947	no	no	1018	12407
CENPBD1P	-1.15138	-0.221434	0.929941	no	no	12616	809
CENPC	-0.645298	-0.884332	-0.239034	no	no	3084	10341
CENPE	-0.759428	-0.780503	-0.0210753	no	no	5239	8186
CENPF	-0.276862	0.781589	1.05845	no	no	12833	592
CENPH	0.803763	1.33414	0.530379	no	no	11059	2366
CENPI	-0.121924	0.12578	0.247705	no	no	8536	4889
CENPJ	-0.240143	0.0797666	0.31991	no	no	9293	4132
CENPK	-0.853495	0.338529	1.19202	no	no	12975	450
CENPL	0.880104	0.454942	-0.425161	no	no	1849	11576
CENPM	0.761376	0.754525	-0.0068511	no	no	5428	7997
CENPN	-1.73533	-0.919893	0.815439	no	no	12366	1059
CENPO	-0.930887	-0.777394	0.153492	no	no	7395	6030
CENPP	-1.11462	-0.652741	0.461877	no	no	10588	2837
CENPQ	0.198886	0.161288	-0.0375979	no	no	5043	8382
CENPS	-0.525596	-2.11914	-1.59354	negative	negative	181	13244
CENPS-CORT	-0.365591	-1.35659	-0.990995	no	no	456	12969
CENPT	-0.226586	0.361271	0.587856	no	no	11414	2011
CENPU	-0.940159	-0.144917	0.795242	no	no	12305	1120
CENPV	0.324022	0.327414	0.00339152	no	no	5544	7881
CENPW	-1.2903	-1.55185	-0.261547	no	no	2906	10519
CEP104	-0.388188	-0.20129	0.186897	no	no	7783	5642
CEP112	0.241819	0.60879	0.366971	no	no	9774	3651
CEP120	-0.738118	-0.0137462	0.724371	no	no	12050	1375
CEP126	0.48202	0.648269	0.166248	no	no	7543	5882
CEP128	0.303121	1.43261	1.12948	no	no	12903	522
CEP131	0.358072	0.274009	-0.0840635	no	no	4515	8910
CEP135	-0.394246	0.145049	0.539295	no	no	11128	2297
CEP152	-0.405661	-0.216068	0.189592	no	no	7812	5613
CEP162	-0.0287927	0.0736361	0.102429	no	no	6755	6670
CEP164	0.0175982	0.0832822	0.0656841	no	no	6304	7121
CEP170	-0.489462	0.0312998	0.520761	no	no	11008	2417
CEP170B	-0.0164658	0.00106109	0.0175269	no	no	5712	7713
CEP19	-0.0637662	-0.0722818	-0.00851568	no	no	5410	8015
CEP192	-0.254539	0.797325	1.05186	no	no	12821	604
CEP20	-0.162294	-0.334952	-0.172658	no	no	3668	9757
CEP250	0.2283	0.314616	0.0863162	no	no	6550	6875
CEP290	-0.375429	0.104423	0.479851	no	no	10720	2705
CEP295	-0.14356	0.0147362	0.158296	no	no	7453	5972
CEP295NL	-0.000884116	0.169546	0.17043	no	no	7591	5834
CEP350	-0.420991	0.105181	0.526172	no	no	11038	2387
CEP41	0.58869	0.794515	0.205825	no	no	8026	5399
CEP43	-0.320418	0.100096	0.420514	no	no	10264	3161
CEP44	-1.07176	0.160076	1.23184	no	no	13001	424
CEP55	-0.425608	-0.108386	0.317222	no	no	9259	4166
CEP57	-1.34418	-1.04318	0.301	no	no	9093	4332
CEP57L1	-0.119583	0.0150686	0.134651	no	no	7172	6253
CEP63	-0.711781	-0.710979	0.000802117	no	no	5519	7906
CEP68	0.0713788	0.0745007	0.0031219	no	no	5543	7882
CEP70	-0.314672	0.00763341	0.322305	no	no	9325	4100
CEP72	-0.554601	-0.269111	0.28549	no	no	8921	4504
CEP76	0.164086	1.14086	0.976773	no	no	12704	721
CEP78	0.785706	0.69141	-0.0942959	no	no	4385	9040
CEP83	0.409031	0.374771	-0.0342596	no	no	5087	8338
CEP85	0.191505	0.206746	0.0152409	no	no	5677	7748
CEP85L	-0.317847	0.108581	0.426429	no	no	10313	3112
CEP89	-0.6078	0.0155841	0.623384	no	no	11578	1847
CEP95	-0.0881545	0.353435	0.441589	no	no	10439	2986
CEP97	-0.788978	0.166816	0.955794	no	no	12675	750
CEPT1	0.139428	-0.370874	-0.510303	no	no	1467	11958
CERCAM	-0.327645	-0.277075	0.0505702	no	no	6114	7311
CERK	-0.17171	-0.111094	0.0606158	no	no	6237	7188
CERKL	-0.194365	0.149319	0.343683	no	no	9538	3887
CERS1	-0.635012	-0.625868	0.00914474	no	no	5615	7810
CERS2	-0.843054	-1.17103	-0.327978	no	no	2422	11003
CERS4	-0.0164602	-0.367829	-0.351369	no	no	2265	11160
CERS5	-0.406654	0.751778	1.15843	no	no	12935	490
CERS6	-0.00865962	-0.810187	-0.801527	no	no	686	12739
CERT1	0.0439906	-0.140458	-0.184449	no	no	3550	9875
CES2	0.263753	0.844981	0.581229	no	no	11378	2047
CES3	-0.442477	0.30152	0.743997	no	no	12126	1299
CETN2	-0.294998	-0.0759167	0.219081	no	no	8184	5241
[truncated: 11,425 more rows]

## Sheet: Day 8
Gene	β score_DMSO	β score_DAC	Diff	Hits	High-fidelity hits	Negative rank	Posotive rank
A1BG	-0.705496	0.398795	1.10429	no	no	12833	592
A2M	0.321774	0.0303572	-0.291417	no	no	3098	10327
A4GALT	0.146146	0.281197	0.135051	no	no	7274	6151
AAAS	0.324394	0.299117	-0.0252768	no	no	5503	7922
AACS	0.352295	0.388232	0.0359366	no	no	6179	7246
AADAT	-0.0465516	0.243718	0.29027	no	no	8947	4478
AAGAB	-0.994646	-1.49336	-0.498714	no	no	1894	11531
AAK1	-0.00620516	-0.614148	-0.607942	no	no	1473	11952
AAMDC	0.0247517	0.571472	0.54672	no	no	11009	2416
AAMP	0.490603	0.612545	0.121942	no	no	7127	6298
AAR2	-0.0339501	0.109718	0.143668	no	no	7370	6055
AARS1	-0.0175606	-0.529708	-0.512147	no	no	1835	11590
AARS2	-1.90971	-2.21647	-0.306752	no	no	2993	10432
AARSD1	-0.0114572	-0.306104	-0.294646	no	no	3068	10357
AASDH	-0.13335	-0.75991	-0.62656	no	no	1403	12022
AASDHPPT	-3.49093	-2.42402	1.0669	no	no	12786	639
AASS	-0.191829	0.324834	0.516663	no	no	10832	2593
AATF	0.0573949	-1.04826	-1.10566	no	no	548	12877
AATK	-0.335441	-0.0541165	0.281325	no	no	8839	4586
ABAT	0.300214	-0.322236	-0.622449	no	no	1421	12004
ABCA1	-0.276259	0.67525	0.951509	no	no	12612	813
ABCA13	-0.287064	-0.257893	0.0291706	no	no	6096	7329
ABCA2	-0.402404	-1.09921	-0.696802	no	no	1206	12219
ABCA3	-0.153545	0.270498	0.424044	no	no	10160	3265
ABCA5	0.213276	-0.0827627	-0.296039	no	no	3057	10368
ABCA7	-0.130277	-0.522249	-0.391972	no	no	2473	10952
ABCB1	0.161293	0.129427	-0.0318655	no	no	5445	7980
ABCB10	-0.18172	-0.75051	-0.568791	no	no	1594	11831
ABCB4	-0.143291	-0.0201195	0.123171	no	no	7136	6289
ABCB6	0.276874	-0.160944	-0.437818	no	no	2206	11219
ABCB7	-1.28299	-0.824978	0.45801	no	no	10427	2998
ABCB8	0.698509	0.776345	0.0778366	no	no	6656	6769
ABCB9	-0.0234109	0.39888	0.42229	no	no	10147	3278
ABCC1	0.159902	0.148906	-0.0109963	no	no	5642	7783
ABCC10	-0.0508896	-0.866354	-0.815464	no	no	933	12492
ABCC2	-0.208569	0.45141	0.659979	no	no	11657	1768
ABCC4	0.258629	-0.0301379	-0.288767	no	no	3118	10307
ABCC5	-0.343626	0.323805	0.667431	no	no	11688	1737
ABCC6	-0.150548	0.971904	1.12245	no	no	12857	568
ABCC8	0.0993482	-0.547932	-0.64728	no	no	1345	12080
ABCC9	-0.00115961	0.0394779	0.0406375	no	no	6233	7192
ABCD1	-0.0912788	-0.409122	-0.317844	no	no	2915	10510
ABCD2	-0.0217853	-0.0661227	-0.0443374	no	no	5302	8123
ABCD3	-0.195581	0.0242655	0.219847	no	no	8200	5225
ABCD4	-0.00397826	0.407621	0.411599	no	no	10057	3368
ABCE1	0.132554	0.64442	0.511866	no	no	10803	2622
ABCF1	0.671853	1.02577	0.353914	no	no	9556	3869
ABCF2	-1.09064	-1.01569	0.0749482	no	no	6615	6810
ABCF3	-0.445201	-0.21974	0.225461	no	no	8246	5179
ABCG1	-0.396597	-0.0211961	0.375401	no	no	9742	3683
ABCG2	-0.395788	0.0446938	0.440482	no	no	10296	3129
ABCG4	-0.111244	0.17568	0.286925	no	no	8905	4520
ABHD1	-0.141544	0.0916522	0.233196	no	no	8345	5080
ABHD10	0.292498	0.16804	-0.124459	no	no	4486	8939
ABHD11	-1.88141	-0.826665	1.05474	no	no	12766	659
ABHD12	-0.410927	-0.166361	0.244567	no	no	8468	4957
ABHD13	-0.239009	0.113798	0.352808	no	no	9550	3875
ABHD14A	-0.222237	0.01188	0.234117	no	no	8360	5065
ABHD14B	-0.203911	-0.0291102	0.174801	no	no	7709	5716
ABHD15	0.157893	-0.391067	-0.54896	no	no	1675	11750
ABHD16A	-0.266231	-0.674356	-0.408125	no	no	2362	11063
ABHD17A	-1.15526	0.0620577	1.21732	no	no	12944	481
ABHD17B	0.218759	0.0424276	-0.176332	no	no	4004	9421
ABHD17C	0.154998	-0.564925	-0.719923	no	no	1154	12271
ABHD18	-1.85003	-0.396298	1.45373	postive	postive	13113	312
ABHD2	-0.429884	-0.369434	0.0604503	no	no	6452	6973
ABHD3	0.202083	-0.298071	-0.500155	no	no	1888	11537
ABHD4	-0.0959742	0.293144	0.389118	no	no	9860	3565
ABHD5	-0.186976	-0.395758	-0.208781	no	no	3719	9706
ABHD6	-0.328745	-0.489799	-0.161054	no	no	4138	9287
ABHD8	-0.03965	-0.00291693	0.0367331	no	no	6184	7241
ABI1	-0.294229	-0.0127934	0.281436	no	no	8840	4585
ABI2	-0.402598	0.0669277	0.469525	no	no	10503	2922
ABITRAM	-0.118426	-0.0942492	0.0241767	no	no	6031	7394
ABL1	-0.0278976	0.235028	0.262926	no	no	8650	4775
ABL2	0.181736	0.657431	0.475695	no	no	10558	2867
ABLIM1	0.588248	0.607904	0.0196564	no	no	5976	7449
ABR	-0.622004	-0.134495	0.487509	no	no	10639	2786
ABRACL	-0.101331	-0.537453	-0.436122	no	no	2216	11209
ABRAXAS1	-0.0907547	-1.28089	-1.19014	no	no	485	12940
ABRAXAS2	-0.362291	-0.444795	-0.0825041	no	no	4927	8498
ABT1	0.352069	0.757581	0.405512	no	no	10005	3420
ABTB1	-0.321645	-1.18332	-0.86168	no	no	832	12593
ABTB2	-0.467344	-0.461771	0.00557303	no	no	5809	7616
ABTB3	0.151774	-0.191914	-0.343688	no	no	2764	10661
ACAA1	-0.152761	0.489664	0.642425	no	no	11565	1860
ACAA2	0.0298402	0.342029	0.312189	no	no	9168	4257
ACACA	-0.131154	0.525742	0.656896	no	no	11641	1784
ACACB	-0.216608	0.147927	0.364535	no	no	9654	3771
ACAD10	-0.0744137	0.799818	0.874231	no	no	12460	965
ACAD11	0.141953	-0.198647	-0.3406	no	no	2782	10643
ACAD8	-0.171983	0.524696	0.696678	no	no	11824	1601
ACAD9	-1.81606	-3.08837	-1.27231	no	no	424	13001
ACADL	-0.240045	0.51582	0.755864	no	no	12082	1343
ACADM	0.177773	-0.664855	-0.842629	no	no	871	12554
ACADS	0.0536117	0.298544	0.244932	no	no	8472	4953
ACADSB	0.404555	0.647019	0.242464	no	no	8454	4971
ACADVL	0.137662	0.400162	0.2625	no	no	8643	4782
ACAP1	-0.439799	0.0994499	0.539249	no	no	10968	2457
ACAP2	0.378077	0.167066	-0.211011	no	no	3698	9727
ACAP3	-0.247938	-0.124812	0.123125	no	no	7135	6290
ACAT1	0.0797901	0.104845	0.0250546	no	no	6043	7382
ACAT2	-0.19288	0.397006	0.589886	no	no	11282	2143
ACBD3	-0.261557	0.0168745	0.278431	no	no	8814	4611
ACBD4	0.0496911	0.0916049	0.0419139	no	no	6246	7179
ACBD5	-0.354285	0.112438	0.466723	no	no	10483	2942
ACBD6	-0.568434	-0.120285	0.448149	no	no	10355	3070
ACBD7	0.123784	0.123037	-0.000747419	no	no	5747	7678
ACCS	-0.232216	-0.00215606	0.23006	no	no	8300	5125
ACD	0.161654	0.100864	-0.0607897	no	no	5139	8286
ACE	-0.221784	-0.913164	-0.69138	no	no	1226	12199
ACER2	-0.428428	-0.137136	0.291292	no	no	8963	4462
ACER3	-0.0449536	0.0491521	0.0941056	no	no	6827	6598
ACHE	-0.441044	0.450431	0.891475	no	no	12496	929
ACIN1	-0.458885	-0.270903	0.187981	no	no	7850	5575
ACKR3	-0.105595	-0.690657	-0.585062	no	no	1546	11879
ACLY	-1.8007	0.351057	2.15176	postive	postive	13316	109
ACO1	-0.0720603	0.70991	0.781971	no	no	12186	1239
ACO2	-1.73859	-0.904524	0.834065	no	no	12336	1089
ACOT11	-0.350176	0.0412953	0.391472	no	no	9875	3550
ACOT12	-0.0846974	-0.478763	-0.394066	no	no	2461	10964
ACOT13	0.560185	0.633115	0.0729295	no	no	6584	6841
ACOT7	-0.0902258	-0.622045	-0.531819	no	no	1732	11693
ACOT8	0.232054	0.153003	-0.0790517	no	no	4954	8471
ACOT9	-0.0579384	0.289566	0.347505	no	no	9508	3917
ACOX1	0.093747	-0.673141	-0.766888	no	no	1042	12383
ACOX3	0.242988	0.249068	0.0060793	no	no	5815	7610
ACP1	-0.0851309	-0.119868	-0.0347372	no	no	5407	8018
ACP2	-0.444829	-0.758239	-0.31341	no	no	2947	10478
ACP6	-0.0379533	0.235872	0.273825	no	no	8766	4659
ACSBG1	-0.19377	0.291575	0.485344	no	no	10628	2797
ACSF2	0.012277	0.339026	0.326749	no	no	9317	4108
ACSF3	-0.000611506	0.179089	0.179701	no	no	7760	5665
ACSL1	-0.626743	0.376369	1.00311	no	no	12692	733
ACSL3	-1.09596	0.131876	1.22784	no	no	12959	466
ACSL4	-0.755879	0.094968	0.850847	no	no	12391	1034
ACSL6	-0.026649	0.185755	0.212404	no	no	8110	5315
ACSM3	0.242584	0.408515	0.165931	no	no	7601	5824
ACSS1	-0.58904	-1.32527	-0.736233	no	no	1122	12303
ACSS2	0.30327	0.536575	0.233305	no	no	8347	5078
ACSS3	0.0884126	-0.0768583	-0.165271	no	no	4101	9324
ACTA2	0.106552	-0.205194	-0.311746	no	no	2958	10467
ACTB	-0.614191	-0.6495	-0.0353082	no	no	5402	8023
ACTG1	0.0330201	-0.205903	-0.238923	no	no	3462	9963
ACTG2	0.129468	-0.143184	-0.272652	no	no	3218	10207
ACTL6A	-1.7436	0.529758	2.27336	postive	postive	13331	94
ACTL8	-0.256834	-0.838055	-0.581222	no	no	1563	11862
ACTMAP	-0.0614596	-0.807816	-0.746357	no	no	1098	12327
ACTN1	-0.228415	-0.392788	-0.164373	no	no	4110	9315
ACTN2	0.168764	0.665125	0.496362	no	no	10703	2722
ACTN3	-0.525572	-0.524595	0.000977176	no	no	5765	7660
ACTN4	-0.233623	-0.203203	0.0304206	no	no	6109	7316
ACTR10	-0.584301	-2.31468	-1.73037	negative	negative	223	13202
ACTR1A	-2.72895	0.430148	3.1591	postive	postive	13405	20
ACTR1B	0.201307	0.586777	0.38547	no	no	9828	3597
ACTR2	-1.8675	-2.25612	-0.388622	no	no	2497	10928
ACTR3	-1.45379	-2.10914	-0.655355	no	no	1320	12105
ACTR3B	0.0777391	-0.293093	-0.370832	no	no	2596	10829
ACTR5	-1.28744	-2.61875	-1.33132	negative	no	389	13036
ACTR6	-0.571362	-0.166357	0.405004	no	no	10003	3422
ACTR8	-1.78841	-2.59614	-0.807736	no	no	944	12481
ACTRT3	0.387652	0.678895	0.291243	no	no	8962	4463
ACVR1	0.327839	-0.106541	-0.43438	no	no	2225	11200
ACVR1B	0.526445	-0.139761	-0.666207	no	no	1285	12140
ACVR1C	0.380196	0.291406	-0.0887902	no	no	4845	8580
ACVR2A	-0.0446269	-0.00531226	0.0393146	no	no	6218	7207
ACVR2B	-0.314593	-0.297565	0.0170276	no	no	5951	7474
ACY1	-0.0805842	-0.180726	-0.100142	no	no	4724	8701
ACYP1	-0.290574	-0.0423871	0.248186	no	no	8503	4922
ACYP2	-0.257691	-0.351344	-0.0936531	no	no	4797	8628
ADA	0.143812	-0.0325205	-0.176332	no	no	4003	9422
ADA2	0.36365	-0.0392265	-0.402876	no	no	2396	11029
ADAM10	0.111494	-0.0639172	-0.175411	no	no	4018	9407
ADAM11	-0.376492	-0.0795211	0.296971	no	no	9027	4398
ADAM12	-0.629994	-0.221984	0.40801	no	no	10023	3402
ADAM15	0.178889	0.277872	0.0989833	no	no	6884	6541
ADAM17	-0.339631	-0.524595	-0.184964	no	no	3931	9494
ADAM19	0.352311	0.157007	-0.195304	no	no	3833	9592
ADAM20	-0.200029	0.556251	0.75628	no	no	12085	1340
ADAM21	-0.735386	-0.655237	0.0801494	no	no	6678	6747
ADAM22	-0.164995	0.402693	0.567688	no	no	11149	2276
ADAM23	0.0145565	0.407756	0.393199	no	no	9892	3533
ADAM32	-0.303723	-0.947217	-0.643493	no	no	1355	12070
ADAM8	-0.235095	-0.220516	0.0145792	no	no	5921	7504
ADAM9	-0.433863	-0.992862	-0.558999	no	no	1632	11793
ADAMTS1	-0.163216	-0.671487	-0.508271	no	no	1853	11572
ADAMTS10	-0.0767703	-0.411232	-0.334461	no	no	2814	10611
ADAMTS12	-0.294747	0.19787	0.492617	no	no	10672	2753
ADAMTS13	0.546146	0.167049	-0.379096	no	no	2554	10871
ADAMTS15	-0.399702	0.0956649	0.495367	no	no	10693	2732
ADAMTS17	-0.241856	-0.224988	0.0168684	no	no	5947	7478
ADAMTS2	-0.0633374	0.430485	0.493823	no	no	10681	2744
ADAMTS3	-0.251059	0.49422	0.74528	no	no	12031	1394
ADAMTS4	-0.507748	0.594995	1.10274	no	no	12831	594
ADAMTS6	0.363358	0.374766	0.0114074	no	no	5886	7539
ADAMTS7	-0.922444	-1.91812	-0.995681	no	no	654	12771
ADAMTS9	-0.158534	0.320936	0.47947	no	no	10586	2839
ADAMTSL1	-0.389965	0.263377	0.653343	no	no	11623	1802
ADAMTSL3	-0.377317	-0.329778	0.0475385	no	no	6304	7121
ADAMTSL4	-0.0681364	0.25629	0.324426	no	no	9296	4129
ADAMTSL5	-0.201258	-0.71256	-0.511301	no	no	1840	11585
ADAP1	0.00114879	-0.234302	-0.235451	no	no	3496	9929
ADAP2	-0.17635	0.148032	0.324381	no	no	9295	4130
ADAR	-0.629056	0.446601	1.07566	no	no	12800	625
ADARB1	-0.206677	-0.0546936	0.151983	no	no	7452	5973
ADAT1	-0.0074095	0.519465	0.526874	no	no	10901	2524
ADAT2	-2.7579	-2.49338	0.264524	no	no	8663	4762
ADAT3	-4.24967	-4.77633	-0.52666	no	no	1761	11664
ADCK1	0.292288	1.58286	1.29057	no	no	13008	417
ADCK2	0.340698	0.326842	-0.0138558	no	no	5621	7804
ADCK5	-0.126922	-0.135246	-0.00832345	no	no	5669	7756
ADCY1	0.342995	0.137321	-0.205674	no	no	3744	9681
ADCY3	-0.427975	-0.487167	-0.0591917	no	no	5157	8268
ADCY5	0.0948226	-0.286124	-0.380947	no	no	2546	10879
ADCY6	0.303012	-0.323197	-0.626209	no	no	1405	12020
ADCY7	0.137238	0.0412734	-0.095965	no	no	4769	8656
ADCY9	-0.0466665	-0.138734	-0.0920673	no	no	4816	8609
ADD1	-0.00135695	-0.235787	-0.23443	no	no	3507	9918
ADD2	-0.361046	0.286968	0.648013	no	no	11602	1823
ADD3	-0.719293	-0.446263	0.27303	no	no	8756	4669
ADGRA2	-0.538107	-1.35605	-0.817945	no	no	927	12498
ADGRA3	-0.514848	-0.13677	0.378079	no	no	9759	3666
ADGRB1	-0.350613	0.129289	0.479902	no	no	10590	2835
ADGRB2	0.223061	0.0102769	-0.212785	no	no	3676	9749
ADGRB3	0.350257	0.0944162	-0.255841	no	no	3340	10085
ADGRE2	-0.526413	-0.793389	-0.266976	no	no	3256	10169
ADGRE5	-0.286773	-0.290005	-0.00323268	no	no	5728	7697
ADGRG2	-0.339453	-1.06772	-0.728265	no	no	1137	12288
ADGRG6	0.204121	-0.642767	-0.846888	no	no	859	12566
ADGRL1	-0.537767	-1.17846	-0.640697	no	no	1364	12061
ADGRL2	0.301702	0.431616	0.129915	no	no	7215	6210
ADGRL3	-0.326513	-0.383439	-0.0569262	no	no	5178	8247
ADGRV1	-0.28577	0.00224971	0.288019	no	no	8920	4505
ADH5	-0.234012	-0.382022	-0.14801	no	no	4259	9166
ADHFE1	-0.294989	-1.2163	-0.921308	no	no	741	12684
ADI1	-0.103576	0.101836	0.205412	no	no	8038	5387
ADIPOR1	-0.900835	-1.67047	-0.76964	no	no	1038	12387
ADIPOR2	0.0686378	0.200283	0.131646	no	no	7234	6191
ADISSP	-0.00112108	0.364962	0.366083	no	no	9665	3760
ADK	-0.107736	-0.545451	-0.437715	no	no	2207	11218
ADM	0.378093	0.947048	0.568954	no	no	11160	2265
ADM2	0.124909	0.401748	0.27684	no	no	8796	4629
ADM5	0.216527	-0.0645399	-0.281067	no	no	3167	10258
ADNP	-0.615502	0.656384	1.27189	no	no	12996	429
ADNP2	-0.544738	0.206325	0.751063	no	no	12062	1363
ADO	-0.353621	-0.515702	-0.16208	no	no	4131	9294
ADORA1	-0.203215	0.253185	0.456401	no	no	10410	3015
ADORA2A	0.3023	-0.0233239	-0.325624	no	no	2874	10551
ADORA2B	-0.0404975	-0.266077	-0.22558	no	no	3582	9843
ADPGK	-0.22387	-0.381769	-0.157899	no	no	4173	9252
ADPRH	-0.229693	-0.37512	-0.145427	no	no	4282	9143
ADPRHL1	0.099662	0.27578	0.176118	no	no	7724	5701
ADPRM	-0.286886	-0.0950912	0.191795	no	no	7884	5541
ADPRS	0.411364	0.359764	-0.0515997	no	no	5243	8182
ADRA1A	-0.0735111	0.0376605	0.111172	no	no	7015	6410
ADRA1B	-0.00457672	-0.446246	-0.44167	no	no	2177	11248
ADRA2B	-0.356387	-0.0424968	0.313891	no	no	9188	4237
ADRA2C	-0.293064	0.00187003	0.294934	no	no	9007	4418
ADRB1	0.548653	0.07091	-0.477743	no	no	1994	11431
ADRB2	0.144756	0.178903	0.0341472	no	no	6160	7265
ADRM1	0.037743	1.22683	1.18908	no	no	12917	508
ADSL	-4.24805	-4.31414	-0.0660848	no	no	5092	8333
ADSS1	-0.471096	0.6455	1.1166	no	no	12847	578
ADSS2	-0.704299	-3.54989	-2.84559	negative	negative	46	13379
AEBP1	-0.106428	-0.534804	-0.428376	no	no	2259	11166
AEBP2	0.214861	-0.111805	-0.326666	no	no	2865	10560
AEN	-0.138112	0.383962	0.522074	no	no	10871	2554
AFAP1	0.225601	0.455763	0.230163	no	no	8302	5123
AFAP1L1	-0.411671	-0.637519	-0.225847	no	no	3577	9848
AFAP1L2	-0.0104212	0.0559626	0.0663838	no	no	6511	6914
AFDN	-0.546534	0.270178	0.816712	no	no	12286	1139
AFF1	0.0695144	-0.387202	-0.456717	no	no	2097	11328
AFF2	0.528305	0.940838	0.412533	no	no	10067	3358
AFF3	0.185197	0.419686	0.234489	no	no	8366	5059
AFF4	-0.137161	0.0362228	0.173384	no	no	7696	5729
AFG1L	-0.171449	0.069204	0.240653	no	no	8429	4996
AFG3L2	-0.519571	-0.41054	0.109031	no	no	6989	6436
AFMID	0.0651716	0.266128	0.200956	no	no	7991	5434
AFTPH	-0.537654	0.135249	0.672903	no	no	11712	1713
AGA	0.24873	0.395876	0.147146	no	no	7403	6022
AGAP1	-0.279818	-0.711783	-0.431966	no	no	2240	11185
AGAP2	0.0234513	-0.0513373	-0.0747886	no	no	5001	8424
AGAP3	-0.5104	-0.86141	-0.35101	no	no	2713	10712
AGAP4	-0.886229	-2.82648	-1.94025	negative	postive	172	13253
AGAP5	-0.646508	-1.62915	-0.982641	no	no	670	12755
AGAP6	0.0900042	0.0547544	-0.0352498	no	no	5404	8021
AGAP9	0.0116962	0.386932	0.375236	no	no	9739	3686
AGBL3	-0.118793	0.530838	0.649631	no	no	11608	1817
AGBL5	0.247388	0.0377516	-0.209636	no	no	3711	9714
AGER	-0.414049	-0.870826	-0.456777	no	no	2096	11329
AGFG1	-0.00927425	0.120663	0.129937	no	no	7216	6209
AGFG2	0.0505257	0.459678	0.409153	no	no	10034	3391
AGGF1	-1.13048	0.285888	1.41637	no	no	13088	337
AGK	-1.87591	-1.88353	-0.00762236	no	no	5676	7749
AGL	0.377204	0.931675	0.554471	no	no	11076	2349
AGO1	-0.0399524	-0.15064	-0.110688	no	no	4617	8808
AGO2	-0.421053	1.90125	2.3223	postive	postive	13339	86
AGO3	-0.193737	-0.102928	0.0908095	no	no	6794	6631
AGO4	-0.0935593	0.406642	0.500201	no	no	10731	2694
AGPAT1	0.196309	-0.152027	-0.348336	no	no	2732	10693
AGPAT2	-0.246951	0.308618	0.555569	no	no	11081	2344
AGPAT3	-0.433426	-0.417458	0.0159677	no	no	5938	7487
AGPAT4	0.109819	-0.1039	-0.213719	no	no	3663	9762
AGPAT5	-2.77391	-1.06367	1.71025	postive	postive	13213	212
AGPS	0.537864	0.983784	0.445919	no	no	10339	3086
AGRN	-0.357147	0.467036	0.824183	no	no	12306	1119
AGTPBP1	-0.0302284	-0.174027	-0.143798	no	no	4295	9130
AGTR1	0.476709	1.02302	0.546308	no	no	11008	2417
AGTRAP	-0.642723	0.541013	1.18374	no	no	12908	517
AHCTF1	-0.658768	-0.319789	0.338979	no	no	9427	3998
AHCY	-1.70737	-1.05425	0.653121	no	no	11622	1803
AHCYL1	-0.353719	-0.71234	-0.358622	no	no	2661	10764
AHCYL2	-0.417025	0.0173689	0.434394	no	no	10243	3182
AHDC1	-0.260263	0.509728	0.769991	no	no	12142	1283
AHI1	-0.242358	0.0566291	0.298987	no	no	9047	4378
AHNAK	0.0918465	-0.511466	-0.603313	no	no	1485	11940
AHNAK2	-0.444586	-0.608123	-0.163537	no	no	4119	9306
AHR	0.137295	1.23012	1.09282	no	no	12820	605
AHRR	-0.308382	-0.455257	-0.146876	no	no	4269	9156
AHSA1	0.0887701	0.577851	0.48908	no	no	10648	2777
AHSA2P	0.496652	1.13798	0.641331	no	no	11562	1863
AIDA	0.0859153	0.270414	0.184499	no	no	7814	5611
AIF1L	-0.41633	-0.765647	-0.349317	no	no	2725	10700
AIFM1	-1.83806	-1.77469	0.06337	no	no	6482	6943
AIFM2	-0.211238	0.71904	0.930277	no	no	12568	857
AIFM3	-0.346408	-0.190058	0.15635	no	no	7495	5930
AIG1	0.264759	0.424563	0.159803	no	no	7527	5898
AIMP1	-0.190858	-0.540524	-0.349666	no	no	2724	10701
AIMP2	-0.0261832	0.586558	0.612741	no	no	11423	2002
AIP	-0.377333	0.370024	0.747357	no	no	12048	1377
AJM1	-0.955892	-0.627917	0.327975	no	no	9328	4097
AJUBA	-0.403665	0.325695	0.72936	no	no	11965	1460
AK1	-0.0411979	-0.104144	-0.0629465	no	no	5119	8306
AK2	0.459968	4.74697	4.287	postive	postive	13422	3
AK3	-0.473134	-0.243415	0.22972	no	no	8296	5129
AK4	0.308495	0.474342	0.165848	no	no	7599	5826
AK5	-0.012701	-0.136157	-0.123456	no	no	4493	8932
AK6	-0.687979	0.124647	0.812626	no	postive	12273	1152
AK7	-0.453612	-0.00789744	0.445714	no	no	10337	3088
AK8	-0.145785	-0.329711	-0.183926	no	no	3943	9482
AK9	-0.141788	-0.236952	-0.0951635	no	no	4781	8644
AKAP1	0.126209	-0.0738445	-0.200054	no	no	3789	9636
AKAP10	0.0165885	0.0988171	0.0822286	no	no	6697	6728
AKAP11	-0.417413	-0.799447	-0.382033	no	no	2539	10886
AKAP12	0.106547	-0.533876	-0.640423	no	no	1365	12060
AKAP13	-0.140724	-0.2896	-0.148876	no	no	4248	9177
AKAP17A	-0.165513	0.490744	0.656257	no	no	11637	1788
AKAP3	0.271116	-0.584094	-0.85521	no	no	844	12581
AKAP5	-0.196212	0.421609	0.617821	no	no	11452	1973
AKAP6	-0.503866	0.244765	0.74863	no	no	12053	1372
AKAP7	-0.231505	0.359984	0.591488	no	no	11301	2124
AKAP8	0.316841	0.408937	0.0920959	no	no	6810	6615
AKAP8L	0.105439	0.760045	0.654605	no	no	11631	1794
AKAP9	-0.713341	-0.490171	0.22317	no	no	8222	5203
AKIP1	-0.43582	0.157284	0.593104	no	no	11313	2112
AKIRIN1	0.118961	0.904541	0.78558	no	no	12196	1229
AKIRIN2	0.320981	0.122556	-0.198425	no	no	3803	9622
AKNA	-0.21622	-0.0519178	0.164302	no	no	7581	5844
AKNAD1	0.17986	0.317038	0.137179	no	no	7295	6130
AKR1A1	0.0146202	-0.232666	-0.247286	no	no	3397	10028
AKR1B1	-0.5252	0.0450667	0.570266	no	no	11167	2258
AKR1C1	-0.145238	-0.0317409	0.113497	no	no	7033	6392
AKR1C3	-0.204736	-1.18562	-0.980884	no	no	672	12753
AKR7A2	-0.351648	-0.0450094	0.306639	no	no	9116	4309
AKR7A3	-0.0605554	0.213783	0.274339	no	no	8773	4652
AKT1	0.0962006	0.503096	0.406896	no	no	10018	3407
AKT1S1	-1.24858	-1.32635	-0.0777682	no	no	4969	8456
AKT2	0.173697	-0.129821	-0.303518	no	no	3012	10413
AKT3	-0.242309	-0.492854	-0.250545	no	no	3379	10046
AKTIP	-0.383027	-0.881862	-0.498835	no	no	1893	11532
ALAD	-2.09362	-0.424698	1.66892	postive	no	13197	228
ALAS1	-0.215864	0.281889	0.497752	no	no	10718	2707
ALCAM	0.190405	0.513441	0.323035	no	no	9281	4144
ALDH16A1	-0.296542	0.754122	1.05066	no	no	12759	666
ALDH18A1	0.439621	0.30877	-0.130851	no	no	4426	8999
ALDH1A2	-0.363245	0.245743	0.608989	no	no	11401	2024
ALDH1A3	-0.668165	0.00869425	0.67686	no	no	11733	1692
ALDH1B1	0.195533	0.296299	0.100767	no	no	6911	6514
ALDH1L1	-0.568094	-0.812642	-0.244548	no	no	3422	10003
ALDH1L2	-0.0951056	-0.865527	-0.770421	no	no	1035	12390
ALDH2	-0.0929625	0.118187	0.21115	no	no	8089	5336
ALDH3A1	-0.0478585	0.0229122	0.0707707	no	no	6564	6861
ALDH3A2	-0.346796	-0.239719	0.107077	no	no	6967	6458
ALDH3B1	-0.158645	0.325307	0.483952	no	no	10617	2808
ALDH4A1	0.0844871	0.548236	0.463749	no	no	10467	2958
ALDH5A1	0.342752	0.795211	0.452459	no	no	10378	3047
ALDH6A1	-0.288794	0.204907	0.493701	no	no	10680	2745
ALDH7A1	0.0867531	0.692867	0.606114	no	no	11386	2039
ALDH8A1	0.45751	0.793186	0.335676	no	no	9395	4030
ALDH9A1	-0.274852	-0.0373956	0.237456	no	no	8398	5027
ALDOA	-0.14409	-2.50586	-2.36177	negative	no	102	13323
ALDOC	-0.261427	0.250755	0.512182	no	no	10806	2619
ALG1	-2.0231	-0.755117	1.26798	no	no	12993	432
ALG10	-0.322761	-0.00470427	0.318056	no	no	9225	4200
ALG10B	-1.00142	-1.11905	-0.117626	no	no	4552	8873
ALG11	-1.29104	-1.99811	-0.707067	no	no	1184	12241
ALG12	-1.03971	-0.871011	0.168697	no	no	7633	5792
ALG13	-1.09913	-0.856803	0.24233	no	no	8450	4975
ALG14	-0.298628	-1.3008	-1.00218	no	no	644	12781
ALG2	-0.908987	-0.862726	0.0462606	no	no	6288	7137
ALG3	-0.73406	-2.15977	-1.42571	negative	no	346	13079
ALG5	-1.20603	-0.782977	0.423053	no	no	10154	3271
ALG6	-1.17755	-1.66113	-0.48358	no	no	1963	11462
ALG8	-0.901724	-2.05633	-1.1546	no	no	515	12910
ALG9	-0.710478	-1.15789	-0.447417	no	no	2146	11279
ALKAL1	0.276421	-0.282226	-0.558647	no	no	1634	11791
ALKBH1	-1.56674	-0.280741	1.28599	no	no	13003	422
ALKBH2	-0.0836072	0.324952	0.40856	no	no	10030	3395
ALKBH3	-0.266296	-0.0356474	0.230648	no	no	8310	5115
ALKBH4	0.0817795	0.443985	0.362206	no	no	9629	3796
ALKBH5	-0.177789	-1.94782	-1.77003	negative	no	219	13206
ALKBH6	-0.19144	-0.788073	-0.596633	no	no	1506	11919
ALKBH7	0.137788	0.539512	0.401723	no	no	9969	3456
ALKBH8	0.21127	0.997216	0.785945	no	no	12198	1227
ALMS1	-0.417753	-0.394104	0.023649	no	no	6026	7399
ALOX12B	-0.184016	-0.761378	-0.577361	no	no	1570	11855
ALOX5	-0.265164	-0.419196	-0.154033	no	no	4199	9226
ALOXE3	-0.249765	-0.385684	-0.135918	no	no	4373	9052
ALPG	-0.0118191	0.226287	0.238106	no	no	8405	5020
ALPK1	-0.0511549	0.525354	0.576509	no	no	11211	2214
ALPK3	-0.506583	-0.366143	0.14044	no	no	7330	6095
ALPL	-0.118757	-0.0492229	0.0695346	no	no	6553	6872
ALS2	-0.307427	-0.550986	-0.243559	no	no	3429	9996
ALS2CL	-0.0647931	0.404296	0.469089	no	no	10500	2925
ALX1	0.289927	1.56521	1.27528	no	no	12999	426
ALX4	0.391114	0.576956	0.185842	no	no	7831	5594
ALYREF	-1.29751	-1.91391	-0.616394	no	no	1446	11979
AMACR	0.171142	0.44547	0.274328	no	no	8772	4653
AMBN	-0.277213	-0.54665	-0.269436	no	no	3240	10185
AMBRA1	-0.238411	-0.223807	0.0146045	no	no	5922	7503
AMD1	-0.725698	-1.75664	-1.03094	no	no	615	12810
AMDHD1	-0.475787	-0.344729	0.131058	no	no	7228	6197
AMDHD2	-0.169087	-0.321763	-0.152676	no	no	4211	9214
AMER1	0.812425	1.11191	0.299487	no	no	9052	4373
AMER2	-0.656293	-0.892003	-0.23571	no	no	3492	9933
AMFR	-0.696907	0.218035	0.914943	no	no	12538	887
AMH	-0.130662	-0.645754	-0.515092	no	no	1822	11603
AMIGO1	0.0562077	0.22006	0.163853	no	no	7577	5848
AMIGO2	0.295086	1.19851	0.903425	no	no	12514	911
AMMECR1	0.775175	0.365502	-0.409674	no	no	2356	11069
AMMECR1L	-0.255928	0.311672	0.5676	no	no	11148	2277
AMN1	-0.0810743	0.404516	0.48559	no	no	10631	2794
AMOT	-0.03724	-0.260019	-0.222779	no	no	3601	9824
AMOTL1	-0.307152	-0.0551121	0.25204	no	no	8536	4889
AMOTL2	-0.365073	-0.320076	0.0449973	no	no	6274	7151
AMPD2	0.265422	-0.236749	-0.502172	no	no	1875	11550
AMPD3	-0.0628328	0.0585292	0.121362	no	no	7121	6304
AMPH	0.166661	0.0442838	-0.122378	no	no	4501	8924
AMT	-0.386925	-0.17676	0.210164	no	no	8083	5342
AMY2B	-0.116048	0.0786706	0.194719	no	no	7920	5505
AMZ1	-0.368502	0.234033	0.602534	no	no	11364	2061
AMZ2	-0.270016	-0.244815	0.0252005	no	no	6046	7379
ANAPC1	0.420923	0.852517	0.431594	no	no	10217	3208
ANAPC10	-1.08341	-1.63662	-0.553213	no	no	1655	11770
ANAPC11	-2.50607	-0.611532	1.89453	postive	no	13261	164
ANAPC13	-0.378692	-0.322269	0.0564225	no	no	6410	7015
ANAPC15	0.282276	1.12431	0.842038	no	no	12358	1067
ANAPC16	-0.172937	0.26115	0.434087	no	no	10240	3185
ANAPC2	-0.465985	-0.503535	-0.03755	no	no	5369	8056
ANAPC4	-1.81817	0.668332	2.4865	postive	no	13360	65
ANAPC5	-2.12742	-2.79037	-0.662946	no	no	1298	12127
ANAPC7	-0.0290832	-0.218019	-0.188935	no	no	3903	9522
ANG	-0.516191	-0.0336343	0.482556	no	no	10610	2815
ANGEL1	0.0835619	-0.357335	-0.440896	no	no	2188	11237
ANGEL2	0.0967069	0.187442	0.0907351	no	no	6792	6633
ANGPT1	0.0690244	0.410371	0.341347	no	no	9461	3964
ANGPTL2	0.182302	-0.232362	-0.414664	no	no	2336	11089
ANGPTL4	-0.147068	0.215926	0.362994	no	no	9637	3788
ANK1	0.127351	-0.456928	-0.584279	no	no	1550	11875
ANK2	-0.247161	-0.300484	-0.0533229	no	no	5224	8201
ANK3	0.0664623	0.0117094	-0.0547529	no	no	5206	8219
ANKAR	0.232119	0.202798	-0.0293214	no	no	5468	7957
ANKDD1A	-0.0498366	-1.008	-0.958162	no	no	701	12724
ANKDD1B	0.0574435	-0.302324	-0.359767	no	no	2655	10770
ANKEF1	0.468201	0.444323	-0.0238785	no	no	5519	7906
ANKFY1	-0.269062	-0.18076	0.0883019	no	no	6768	6657
ANKH	-0.252596	-0.435413	-0.182817	no	no	3952	9473
ANKHD1	-0.820367	0.0198967	0.840264	no	no	12354	1071
ANKHD1-EIF4EBP3	-0.222317	0.0708155	0.293133	no	no	8981	4444
ANKIB1	0.118798	0.529201	0.410403	no	no	10044	3381
ANKLE1	-0.511726	0.186143	0.697869	no	no	11830	1595
ANKLE2	0.141033	0.496245	0.355213	no	no	9565	3860
ANKMY1	-0.36648	0.0526991	0.419179	no	no	10125	3300
ANKMY2	-0.0125494	-0.772042	-0.759493	no	no	1060	12365
ANKRA2	-0.500226	-0.0182008	0.482026	no	no	10607	2818
ANKRD1	-0.0763012	-0.270583	-0.194281	no	no	3845	9580
ANKRD10	-0.182189	0.0865611	0.26875	no	no	8717	4708
ANKRD11	-1.15959	-0.0607415	1.09885	no	no	12829	596
ANKRD12	-0.419904	0.0694048	0.489309	no	no	10651	2774
ANKRD13A	-0.446204	-0.351698	0.0945054	no	no	6833	6592
ANKRD13B	0.128638	-0.00867569	-0.137314	no	no	4361	9064
ANKRD13C	0.120584	0.424512	0.303928	no	no	9093	4332
ANKRD13D	-0.371057	-0.176895	0.194162	no	no	7911	5514
ANKRD16	0.11948	0.349943	0.230463	no	no	8307	5118
ANKRD17	-0.649484	-1.27254	-0.623056	no	no	1418	12007
ANKRD18A	-0.152475	0.631984	0.784459	no	no	12194	1231
ANKRD18B	0.0955989	0.0221883	-0.0734107	no	no	5014	8411
ANKRD20A1	-0.823909	-1.94715	-1.12324	no	no	535	12890
ANKRD23	-0.465581	-0.19814	0.26744	no	no	8700	4725
ANKRD24	-0.346133	0.179764	0.525897	no	no	10895	2530
ANKRD26	-0.0270695	0.382764	0.409834	no	no	10039	3386
ANKRD27	-0.0740012	0.15815	0.232151	no	no	8330	5095
ANKRD28	-0.618478	-0.364894	0.253583	no	no	8551	4874
ANKRD31	-0.0472665	0.678473	0.72574	no	no	11952	1473
ANKRD33B	0.3494	0.121331	-0.228069	no	no	3558	9867
ANKRD34A	0.363019	0.485007	0.121988	no	no	7129	6296
ANKRD34B	-0.309368	-0.159349	0.150019	no	no	7426	5999
ANKRD36	-0.459807	-0.910295	-0.450489	no	no	2131	11294
ANKRD36B	0.0753761	0.22163	0.146254	no	no	7395	6030
ANKRD37	-0.0869311	0.125344	0.212275	no	no	8106	5319
ANKRD39	-0.352991	-0.750527	-0.397537	no	no	2436	10989
ANKRD40	0.0468476	0.0332799	-0.0135677	no	no	5625	7800
ANKRD42	0.0603516	0.118705	0.0583538	no	no	6431	6994
ANKRD44	-0.23364	-0.0639966	0.169643	no	no	7648	5777
ANKRD46	0.00849643	-0.554564	-0.56306	no	no	1615	11810
ANKRD49	-2.01145	-0.185417	1.82603	postive	postive	13244	181
ANKRD50	-0.012684	0.0614013	0.0740852	no	no	6597	6828
ANKRD52	-0.435108	2.19031	2.62542	postive	postive	13371	54
ANKRD54	0.153638	0.229257	0.0756194	no	no	6622	6803
ANKRD6	-0.58291	-0.539883	0.0430272	no	no	6257	7168
ANKRD61	0.183677	0.0873002	-0.0963765	no	no	4766	8659
ANKRD63	-0.166111	-0.244782	-0.0786702	no	no	4959	8466
ANKRD65	-0.297512	0.434653	0.732166	no	no	11981	1444
ANKRD9	-0.626985	0.203642	0.830627	no	no	12325	1100
ANKS1A	0.209879	-0.346872	-0.556752	no	no	1639	11786
ANKS1B	0.140789	0.616763	0.475974	no	no	10561	2864
ANKS3	-0.265649	0.0818582	0.347507	no	no	9509	3916
ANKS6	-0.286045	0.183949	0.469994	no	no	10508	2917
ANKUB1	0.140887	0.450651	0.309763	no	no	9142	4283
ANKZF1	-0.190066	-0.34726	-0.157195	no	no	4178	9247
ANLN	-0.3253	-0.550902	-0.225602	no	no	3581	9844
ANO10	0.191392	0.422993	0.231601	no	no	8320	5105
ANO4	-0.10568	0.526636	0.632317	no	no	11514	1911
ANO5	-0.23736	0.0131279	0.250488	no	no	8526	4899
ANO6	0.362954	0.509171	0.146217	no	no	7394	6031
ANO7	-0.100149	-0.52235	-0.422201	no	no	2297	11128
ANO8	0.051784	0.0462918	-0.00549221	no	no	5693	7732
ANO9	-0.260295	0.606841	0.867136	no	no	12436	989
ANP32A	0.342202	0.346265	0.00406252	no	no	5792	7633
ANP32B	0.182076	-1.00501	-1.18709	no	no	491	12934
ANP32E	0.012223	0.179022	0.166799	no	no	7615	5810
ANPEP	-0.292903	-0.277012	0.0158908	no	no	5936	7489
ANTKMT	0.151165	0.487606	0.336441	no	no	9407	4018
ANTXR1	-0.322	-0.258028	0.0639724	no	no	6491	6934
ANTXR2	-0.202229	-0.261015	-0.058786	no	no	5161	8264
ANXA1	-0.202471	0.337541	0.540012	no	no	10969	2456
ANXA11	0.370119	0.814094	0.443974	no	no	10325	3100
ANXA2	-0.496361	-0.1732	0.323161	no	no	9285	4140
ANXA2R	-0.016899	0.369484	0.386383	no	no	9835	3590
ANXA4	-0.592971	-0.632051	-0.0390808	no	no	5357	8068
ANXA5	-0.453919	0.222085	0.676004	no	no	11727	1698
ANXA6	-0.538172	-0.640573	-0.102401	no	no	4701	8724
ANXA7	-0.241614	-0.275476	-0.0338627	no	no	5421	8004
AOC2	-0.0301572	0.242892	0.273049	no	no	8757	4668
AOC3	0.0192314	0.385836	0.366604	no	no	9673	3752
AOPEP	-0.0782567	-0.161281	-0.0830247	no	no	4922	8503
AP1AR	0.132782	0.305378	0.172596	no	no	7682	5743
AP1B1	-0.244509	-1.21653	-0.972025	no	no	682	12743
AP1G1	0.0593456	-0.277721	-0.337066	no	no	2800	10625
AP1G2	0.0663054	1.10148	1.03518	no	no	12740	685
AP1M1	-0.521302	-0.246317	0.274985	no	no	8782	4643
AP1M2	-0.133864	-0.0186733	0.115191	no	no	7051	6374
AP1S1	0.19267	0.588667	0.395997	no	no	9915	3510
AP1S2	-0.255556	-0.571202	-0.315646	no	no	2929	10496
AP1S3	-0.278588	-0.45821	-0.179622	no	no	3982	9443
AP2A1	0.12167	-0.134505	-0.256175	no	no	3335	10090
AP2A2	-0.0259664	0.827104	0.85307	no	no	12399	1026
AP2B1	-0.020569	0.20678	0.227349	no	no	8272	5153
AP2M1	-2.98434	-3.16059	-0.176252	no	no	4006	9419
AP2S1	-2.44201	-1.62564	0.816376	no	no	12285	1140
AP3B1	-1.11013	-1.4652	-0.355065	no	no	2682	10743
AP3B2	-0.279591	0.160325	0.439916	no	no	10292	3133
AP3D1	-0.632485	0.484636	1.11712	no	no	12849	576
AP3M1	-0.0635655	0.16183	0.225395	no	no	8245	5180
AP3M2	0.00719827	-0.90174	-0.908938	no	no	754	12671
AP3S1	0.0783796	0.28744	0.209061	no	no	8074	5351
AP3S2	-0.146181	0.186109	0.33229	no	no	9368	4057
AP4B1	0.582603	0.766372	0.18377	no	no	7807	5618
AP4E1	-0.114588	0.179038	0.293626	no	no	8988	4437
AP4M1	-0.248164	1.05299	1.30115	no	no	13015	410
AP4S1	-0.598357	0.294646	0.893002	no	no	12499	926
AP5B1	-0.360027	0.166955	0.526981	no	no	10902	2523
AP5M1	-0.434073	-0.112698	0.321375	no	no	9260	4165
AP5S1	0.00188707	0.473937	0.47205	no	no	10526	2899
AP5Z1	-0.0539611	0.761361	0.815322	no	no	12283	1142
APAF1	0.175331	1.0121	0.836768	no	no	12342	1083
APBA1	0.361223	-0.0219841	-0.383208	no	no	2530	10895
APBA2	-0.533999	-0.568131	-0.0341322	no	no	5417	8008
APBA3	-0.116936	0.731628	0.848564	no	no	12383	1042
APBB1	0.223207	0.30121	0.0780028	no	no	6659	6766
APBB2	-0.0646637	-0.339616	-0.274953	no	no	3203	10222
APC	0.18785	-0.300349	-0.488199	no	no	1947	11478
APC2	0.0384466	-0.231468	-0.269914	no	no	3236	10189
APCDD1	-0.290072	-0.123997	0.166075	no	no	7606	5819
APEH	-0.573238	-0.312651	0.260587	no	no	8626	4799
APELA	0.146624	0.475169	0.328545	no	no	9333	4092
APEX1	-2.34351	-3.07133	-0.727816	no	no	1139	12286
APEX2	-0.777585	-2.73907	-1.96148	negative	negative	165	13260
APH1A	-0.0218711	-0.46005	-0.438179	no	no	2202	11223
APH1B	-0.134767	-0.651508	-0.516741	no	no	1817	11608
API5	-0.212694	0.0213209	0.234015	no	no	8358	5067
APIP	0.0340763	0.0657802	0.0317039	no	no	6130	7295
APLF	-0.080327	0.065819	0.146146	no	no	7393	6032
APLN	-0.113153	0.329998	0.443151	no	no	10323	3102
APLP1	-0.419144	0.13386	0.553004	no	no	11062	2363
APLP2	-0.0207324	0.31368	0.334413	no	no	9378	4047
APMAP	-0.0196681	-0.551408	-0.53174	no	no	1734	11691
APOBEC3B	-0.362841	-0.27146	0.0913807	no	no	6800	6625
APOBEC3C	0.258128	-0.0717403	-0.329868	no	no	2844	10581
APOBEC3D	-0.27854	-0.251076	0.027464	no	no	6075	7350
APOBEC3F	-0.416815	-0.527126	-0.110311	no	no	4620	8805
APOBEC3G	0.123783	-0.109802	-0.233585	no	no	3516	9909
APOBEC3H	-0.0778685	-0.0546396	0.0232289	no	no	6017	7408
APOC1	-0.357131	-0.83328	-0.476149	no	no	2006	11419
APOE	0.57031	0.253793	-0.316518	no	no	2925	10500
APOL2	-0.560331	0.0163607	0.576691	no	no	11212	2213
APOLD1	0.27063	1.40885	1.13822	no	no	12866	559
APOM	-0.230421	-0.197735	0.0326854	no	no	6138	7287
APOO	-0.685812	0.655423	1.34123	no	no	13047	378
APOOL	0.0411429	0.627343	0.586201	no	no	11257	2168
APP	-0.121609	-0.306137	-0.184528	no	no	3937	9488
APPBP2	-0.47535	-0.531041	-0.0556905	no	no	5194	8231
APPL1	0.107099	-0.14653	-0.253629	no	no	3361	10064
APPL2	-0.429205	-0.164602	0.264602	no	no	8664	4761
APRG1	-0.130765	0.22568	0.356445	no	no	9579	3846
APRT	-0.722512	0.0829179	0.80543	no	no	12253	1172
APTX	-0.372772	-0.482459	-0.109687	no	no	4626	8799
AQP1	-0.340488	0.190716	0.531203	no	no	10923	2502
AQP11	-0.293388	-0.0795279	0.21386	no	no	8125	5300
AQP3	-0.0329392	0.474207	0.507147	no	no	10777	2648
AQP4	-0.0517792	0.178347	0.230126	no	no	8301	5124
AQP5	0.0995423	-0.269874	-0.369416	no	no	2602	10823
AQP6	-0.540355	-0.31228	0.228076	no	no	8280	5145
AQR	-0.12547	1.17963	1.3051	no	no	13017	408
AR	-0.339032	0.200081	0.539113	no	no	10966	2459
ARAF	-0.583185	0.0880377	0.671223	no	no	11703	1722
ARAP1	-0.314868	-0.838055	-0.523188	no	no	1784	11641
ARAP2	-0.269094	0.322371	0.591464	no	no	11299	2126
ARAP3	-0.304273	0.396753	0.701027	no	no	11844	1581
ARC	-0.209459	-4.88939e-05	0.20941	no	no	8077	5348
ARCN1	-0.339372	-0.816962	-0.47759	no	no	1995	11430
AREG	0.489584	-0.033128	-0.522712	no	no	1786	11639
AREL1	-0.405234	0.27092	0.676154	no	no	11729	1696
ARF1	-0.225116	-0.201768	0.0233472	no	no	6019	7406
ARF3	0.3839	0.676971	0.293071	no	no	8979	4446
ARF4	-1.04095	-1.93399	-0.893033	no	no	774	12651
ARF5	0.118567	0.205278	0.0867117	no	no	6748	6677
ARF6	-0.0283554	0.373163	0.401518	no	no	9964	3461
ARFGAP1	0.0248552	0.142286	0.117431	no	no	7084	6341
ARFGAP2	0.17491	0.0755286	-0.0993816	no	no	4732	8693
ARFGAP3	-0.00108951	0.447967	0.449057	no	no	10363	3062
ARFGEF1	-0.520008	-0.877002	-0.356994	no	no	2668	10757
ARFGEF2	0.0118589	-0.934797	-0.946656	no	no	717	12708
ARFGEF3	-0.329473	0.425288	0.754761	no	no	12077	1348
ARFIP1	0.246595	0.526771	0.280176	no	no	8831	4594
ARFIP2	-0.816194	-1.11959	-0.303396	no	no	3015	10410
ARFRP1	-0.792126	-3.6076	-2.81547	negative	no	50	13375
ARG2	-0.134141	-0.352137	-0.217996	no	no	3637	9788
ARGLU1	-0.564779	-1.61509	-1.05031	no	negative	602	12823
ARHGAP1	0.0322777	0.406186	0.373909	no	no	9728	3697
ARHGAP10	-0.232669	0.0760787	0.308748	no	no	9137	4288
ARHGAP11A	0.581147	0.0253674	-0.55578	no	no	1644	11781
ARHGAP11B	-0.737958	-1.47238	-0.734427	no	no	1127	12298
ARHGAP12	0.0121122	-0.186041	-0.198154	no	no	3805	9620
ARHGAP17	-0.345098	-0.308213	0.0368847	no	no	6186	7239
ARHGAP18	0.232281	0.469432	0.237151	no	no	8394	5031
ARHGAP19	0.191618	-0.26822	-0.459839	no	no	2081	11344
ARHGAP20	-0.161335	0.15792	0.319255	no	no	9237	4188
ARHGAP21	0.0638809	0.399487	0.335606	no	no	9392	4033
ARHGAP22	-0.12995	-0.848399	-0.718449	no	no	1156	12269
ARHGAP23	0.319041	1.43732	1.11828	no	no	12850	575
ARHGAP24	0.154419	0.653701	0.499283	no	no	10727	2698
ARHGAP26	-0.00449698	0.52397	0.528467	no	no	10913	2512
ARHGAP27	0.123071	-0.271983	-0.395054	no	no	2450	10975
ARHGAP29	0.253825	-0.180827	-0.434652	no	no	2221	11204
ARHGAP31	-0.146398	-0.138224	0.00817383	no	no	5843	7582
ARHGAP32	-0.167227	0.154506	0.321734	no	no	9267	4158
ARHGAP33	-0.978456	-0.753666	0.22479	no	no	8240	5185
ARHGAP35	0.434591	0.798957	0.364367	no	no	9651	3774
ARHGAP36	-0.131103	-0.814937	-0.683834	no	no	1242	12183
ARHGAP4	-0.152371	-0.641316	-0.488944	no	no	1943	11482
ARHGAP42	0.372093	-0.293903	-0.665996	no	no	1286	12139
ARHGAP44	0.165011	-0.382241	-0.547253	no	no	1682	11743
ARHGAP45	-0.40339	-0.495992	-0.0926021	no	no	4811	8614
ARHGAP5	-1.07929	-0.380588	0.698699	no	no	11834	1591
ARHGAP6	0.108605	-0.453637	-0.562242	no	no	1620	11805
ARHGAP8	-0.111788	-0.282361	-0.170573	no	no	4057	9368
ARHGDIA	-0.338045	-0.382866	-0.0448201	no	no	5293	8132
ARHGDIG	-0.393928	0.200064	0.593992	no	no	11318	2107
ARHGEF1	-0.0051983	0.167093	0.172291	no	no	7679	5746
ARHGEF10	-0.00590302	0.599939	0.605842	no	no	11384	2041
ARHGEF10L	-0.239899	0.361992	0.601891	no	no	11361	2064
ARHGEF11	0.135948	0.82216	0.686212	no	no	11774	1651
ARHGEF12	-0.125653	0.908017	1.03367	no	no	12739	686
ARHGEF15	0.111295	0.761293	0.649999	no	no	11610	1815
ARHGEF16	-0.738621	-0.796763	-0.0581422	no	no	5166	8259
ARHGEF17	-0.895206	-0.629993	0.265213	no	no	8674	4751
ARHGEF18	-0.671902	0.163249	0.835151	no	no	12339	1086
ARHGEF19	-0.0739349	-0.102038	-0.0281035	no	no	5481	7944
ARHGEF2	-0.555689	0.166492	0.722181	no	no	11941	1484
ARHGEF25	0.242455	0.241694	-0.000761105	no	no	5746	7679
ARHGEF26	-0.276987	0.885	1.16199	no	no	12891	534
ARHGEF28	0.423269	-0.299573	-0.722842	no	no	1149	12276
ARHGEF3	-0.120871	-0.403824	-0.282952	no	no	3162	10263
ARHGEF33	0.0838126	0.408127	0.324314	no	no	9294	4131
ARHGEF37	-0.271779	-0.504295	-0.232516	no	no	3526	9899
ARHGEF39	-0.401449	-0.699448	-0.297999	no	no	3048	10377
ARHGEF4	-0.193883	-1.10153	-0.907651	no	no	757	12668
ARHGEF40	0.0590852	1.04813	0.989041	no	no	12668	757
ARHGEF5	-0.355627	0.0724068	0.428034	no	no	10188	3237
ARHGEF6	-0.0202649	0.487083	0.507348	no	no	10781	2644
ARHGEF7	-0.0665157	0.229595	0.29611	no	no	9018	4407
ARHGEF9	0.00333436	-0.0974165	-0.100751	no	no	4716	8709
ARID1A	-0.208537	0.0738293	0.282366	no	no	8850	4575
ARID1B	-0.305891	0.569633	0.875523	no	no	12463	962
ARID2	-0.2311	-1.3359	-1.1048	no	no	550	12875
ARID3A	0.145033	0.316346	0.171313	no	no	7663	5762
ARID3B	-0.349675	-0.499924	-0.150249	no	no	4235	9190
ARID4A	-0.339873	0.428646	0.768519	no	no	12137	1288
ARID4B	-0.49015	1.25988	1.75003	postive	no	13227	198
ARID5A	-0.642513	-1.34567	-0.703161	no	no	1194	12231
ARID5B	0.323311	-0.972376	-1.29569	no	no	410	13015
ARIH1	-1.70187	-1.00017	0.701704	no	no	11847	1578
ARIH2	-0.986753	-1.52115	-0.534399	no	no	1723	11702
ARK2C	-0.40504	0.0314591	0.436499	no	no	10258	3167
ARK2N	-0.485993	-0.168762	0.317231	no	no	9215	4210
ARL1	-0.396241	0.333457	0.729698	no	no	11969	1456
ARL13B	-0.215734	0.335431	0.551166	no	no	11051	2374
ARL14EP	0.068159	0.208063	0.139904	no	no	7322	6103
ARL15	-0.28708	0.245473	0.532553	no	no	10934	2491
ARL16	0.355174	-0.361114	-0.716289	no	no	1164	12261
ARL17A	-0.624802	0.110315	0.735117	no	no	11992	1433
ARL17B	-0.323133	-0.0756467	0.247486	no	no	8495	4930
ARL2	-3.55384	-1.69707	1.85678	postive	no	13251	174
ARL2BP	-0.665804	-0.50799	0.157814	no	no	7506	5919
ARL3	-0.306894	0.118329	0.425223	no	no	10170	3255
ARL4A	0.457138	-0.0549619	-0.5121	no	no	1837	11588
ARL4C	-0.0250235	0.0899563	0.11498	no	no	7047	6378
ARL4D	-0.526655	-0.000486475	0.526169	no	no	10897	2528
ARL5A	-0.202536	0.180591	0.383127	no	no	9810	3615
ARL5B	-0.897195	-0.963214	-0.0660182	no	no	5094	8331
ARL6	0.0217724	-0.054589	-0.0763614	no	no	4990	8435
ARL6IP1	0.20713	0.116947	-0.0901826	no	no	4835	8590
ARL6IP4	0.0809659	-0.160147	-0.241113	no	no	3448	9977
ARL6IP5	-0.0372675	-0.0159027	0.0213648	no	no	5998	7427
ARL6IP6	-0.5794	0.832537	1.41194	no	no	13085	340
ARL8A	-0.148557	0.448288	0.596845	no	no	11337	2088
ARL8B	-0.706305	-0.160024	0.54628	no	no	11007	2418
ARMC1	-0.535309	-0.571286	-0.0359776	no	no	5391	8034
ARMC10	0.042356	0.429254	0.386898	no	no	9841	3584
ARMC12	-0.0707777	0.425035	0.495813	no	no	10696	2729
ARMC2	0.26298	0.177992	-0.0849877	no	no	4892	8533
ARMC5	0.43121	-1.17975	-1.61096	negative	negative	267	13158
ARMC6	0.175428	0.25305	0.0776223	no	no	6653	6772
ARMC7	-0.584204	-2.01144	-1.42724	negative	negative	345	13080
ARMC8	-0.0420001	-0.48904	-0.44704	no	no	2149	11276
ARMC9	0.210138	-0.312499	-0.522637	no	no	1788	11637
ARMCX3	-0.435561	-0.119802	0.315759	no	no	9205	4220
ARMCX5	0.494889	0.695736	0.200847	no	no	7986	5439
ARMCX5-GPRASP2	-0.0768479	-0.194664	-0.117816	no	no	4549	8876
ARMCX6	-0.12349	-0.173942	-0.0504523	no	no	5251	8174
ARMH3	-0.194174	-0.25494	-0.060766	no	no	5142	8283
ARMH4	-0.163718	0.240242	0.40396	no	no	9991	3434
ARMT1	-0.538819	0.186548	0.725366	no	no	11948	1477
ARNT	0.0291657	0.68011	0.650944	no	no	11613	1812
ARNT2	-0.301912	-0.0678591	0.234053	no	no	8359	5066
ARPC1A	-0.2125	0.584516	0.797016	no	no	12233	1192
ARPC1B	-0.072945	-0.35914	-0.286195	no	no	3138	10287
ARPC2	-0.960551	-1.11983	-0.159275	no	no	4157	9268
ARPC3	-1.4842	-1.32245	0.161743	no	no	7551	5874
ARPC4	-1.89661	-4.31059	-2.41398	negative	no	96	13329
ARPC4-TTLL3	-0.414664	-0.83846	-0.423797	no	no	2284	11141
ARPC5	0.384547	0.263259	-0.121288	no	no	4508	8917
ARPC5L	0.391696	0.353301	-0.0383946	no	no	5361	8064
ARPIN-AP3S2	0.625287	0.552826	-0.0724615	no	no	5024	8401
ARPP19	-0.515236	0.30634	0.821576	no	no	12301	1124
ARRB1	-0.919532	0.0894517	1.00898	no	no	12707	718
ARRB2	0.0166904	-0.333339	-0.350029	no	no	2720	10705
ARRDC1	-0.17381	-0.168286	0.00552431	no	no	5807	7618
ARRDC2	-0.0704121	-0.374209	-0.303797	no	no	3010	10415
ARRDC3	0.201113	-0.0721689	-0.273282	no	no	3213	10212
ARRDC4	-0.0928218	-0.542617	-0.449795	no	no	2136	11289
ARSA	0.108333	-0.183291	-0.291624	no	no	3094	10331
ARSB	-0.0794844	-0.156325	-0.076841	no	no	4981	8444
ARSD	0.32454	0.776582	0.452042	no	no	10376	3049
ARSG	-0.1234	0.200604	0.324004	no	no	9290	4135
ARSI	-0.0685375	0.897909	0.966447	no	no	12637	788
ARSJ	0.0696325	-0.832419	-0.902052	no	no	765	12660
ARSK	-0.0308705	-0.116915	-0.0860445	no	no	4880	8545
ART5	-0.363666	-0.389818	-0.0261522	no	no	5496	7929
ARV1	0.0907418	0.225578	0.134837	no	no	7271	6154
ARVCF	-0.419775	-0.496499	-0.0767237	no	no	4983	8442
ARX	0.481448	0.118675	-0.362773	no	no	2636	10789
AS3MT	0.282001	0.0207354	-0.261266	no	no	3301	10124
ASAH1	-0.228884	-0.454937	-0.226052	no	no	3574	9851
ASAH2	-0.0660094	-0.455578	-0.389568	no	no	2492	10933
ASAH2B	-0.0835991	0.656368	0.739967	no	no	12009	1416
ASAP1	-0.56308	-0.102506	0.460574	no	no	10447	2978
ASAP2	0.789797	0.786976	-0.00282092	no	no	5731	7694
ASAP3	0.127545	0.157901	0.0303564	no	no	6108	7317
ASB1	0.0688885	0.156924	0.088036	no	no	6765	6660
ASB12	-0.213227	0.368438	0.581665	no	no	11230	2195
ASB13	-0.293517	-1.17556	-0.882045	no	no	794	12631
ASB3	0.691813	0.898837	0.207025	no	no	8056	5369
ASB6	0.373031	0.18265	-0.190381	no	no	3886	9539
ASB7	0.322744	-0.177435	-0.50018	no	no	1886	11539
ASB8	-0.53374	-0.245895	0.287845	no	no	8917	4508
ASCC1	0.359687	0.875753	0.516066	no	no	10827	2598
ASCC2	-0.658234	0.089882	0.748116	no	no	12050	1375
ASCC3	-2.71213	-2.46115	0.250981	no	no	8528	4897
ASCL1	-0.226588	-0.127973	0.0986147	no	no	6882	6543
ASF1A	0.0344742	-1.03746	-1.07194	no	no	583	12842
ASF1B	-0.136764	-0.497612	-0.360848	no	no	2650	10775
ASGR1	-0.0563565	-0.243195	-0.186839	no	no	3921	9504
ASH1L	-0.120799	0.259665	0.380464	no	no	9780	3645
ASH2L	0.083274	1.53838	1.45511	postive	postive	13116	309
ASIC1	0.336331	-0.753615	-1.08995	no	no	564	12861
ASIC3	0.0969398	-0.174702	-0.271642	no	no	3223	10202
ASL	0.163831	0.958185	0.794354	no	no	12227	1198
ASMTL	0.271666	0.471862	0.200196	no	no	7976	5449
ASNS	-0.158619	0.109543	0.268162	no	no	8707	4718
ASNSD1	-0.188836	-0.121815	0.0670211	no	no	6519	6906
ASPH	-0.616213	-1.00391	-0.387702	no	no	2503	10922
ASPHD1	-0.0923592	0.364658	0.457017	no	no	10417	3008
ASPHD2	0.183483	0.311132	0.127649	no	no	7186	6239
ASPM	-0.611976	0.633182	1.24516	no	no	12969	456
ASPRV1	0.0321402	0.0459307	0.0137905	no	no	5914	7511
ASPSCR1	-0.470401	-0.570459	-0.100059	no	no	4725	8700
ASRGL1	-0.23846	-0.170483	0.0679764	no	no	6534	6891
ASS1	-0.210187	0.543832	0.754018	no	no	12073	1352
ASTE1	0.0715136	0.338418	0.266905	no	no	8693	4732
ASTN2	-0.363148	0.983868	1.34702	no	no	13052	373
ASXL1	0.194449	0.533825	0.339376	no	no	9431	3994
ASXL2	0.206467	-0.488449	-0.694916	no	no	1214	12211
ASXL3	0.137638	0.15997	0.0223324	no	no	6010	7415
ATAD1	-1.38933	0.0166666	1.406	no	no	13080	345
ATAD2	0.0739931	-0.278733	-0.352726	no	no	2696	10729
ATAD2B	0.245172	0.32367	0.0784979	no	no	6664	6761
ATAD3A	-0.748504	-0.506927	0.241577	no	no	8440	4985
ATAD3B	0.420195	-0.108206	-0.528401	no	no	1751	11674
ATAD3C	1.02251	0.390797	-0.631718	no	no	1389	12036
ATAD5	-1.14722	-1.79123	-0.644009	no	no	1353	12072
ATAT1	0.492819	0.52154	0.0287217	no	no	6088	7337
ATCAY	-0.0568385	-0.428056	-0.371217	no	no	2595	10830
ATE1	-0.324071	-0.380132	-0.0560612	no	no	5192	8233
ATF1	0.347556	0.668888	0.321332	no	no	9259	4166
ATF2	-0.373937	0.566291	0.940228	no	no	12594	831
ATF3	-0.256947	-0.172542	0.0844051	no	no	6722	6703
ATF4	-0.100696	0.0984475	0.199143	no	no	7969	5456
ATF5	-0.324912	0.393142	0.718054	no	no	11921	1504
ATF6	-0.234416	-0.470309	-0.235893	no	no	3488	9937
ATF6B	-0.0321062	0.057834	0.0899402	no	no	6784	6641
ATF7	-0.200159	0.434147	0.634306	no	no	11523	1902
ATF7IP	-0.805373	-1.76237	-0.957	no	no	705	12720
ATF7IP2	-0.204154	-0.337996	-0.133843	no	no	4398	9027
ATG10	0.193268	0.0070608	-0.186207	no	no	3924	9501
ATG101	-1.90276	-1.6888	0.213959	no	no	8127	5298
ATG12	-0.652266	-0.498878	0.153388	no	no	7464	5961
ATG13	-0.628845	-0.323299	0.305547	no	no	9106	4319
ATG14	-0.946155	-0.9134	0.0327553	no	no	6141	7284
ATG16L1	-0.172824	-0.233796	-0.0609725	no	no	5136	8289
ATG16L2	-0.209151	0.275257	0.484408	no	no	10622	2803
ATG2A	0.0552421	-0.0658477	-0.12109	no	no	4511	8914
ATG2B	0.339566	1.04052	0.70095	no	no	11843	1582
ATG3	-0.171611	-0.177722	-0.00611163	no	no	5689	7736
ATG4A	-0.0497881	0.596497	0.646285	no	no	11591	1834
ATG4B	-0.093506	-0.34451	-0.251004	no	no	3376	10049
ATG4C	0.176059	-0.465483	-0.641542	no	no	1361	12064
ATG4D	0.0913046	0.575674	0.484369	no	no	10621	2804
ATG5	-0.267347	0.617455	0.884802	no	no	12483	942
ATG7	-0.669459	-0.354668	0.314791	no	no	9196	4229
ATG9A	-2.15039	-2.25511	-0.104719	no	no	4674	8751
ATG9B	-0.00315013	-0.221545	-0.218395	no	no	3632	9793
ATIC	-1.3297	-0.20813	1.12157	no	no	12855	570
ATL1	-0.553473	0.421761	0.975234	no	no	12649	776
ATL2	-2.32912	-2.88807	-0.558954	no	no	1633	11792
ATL3	-0.199884	-1.16891	-0.96903	no	no	689	12736
ATM	-1.19645	-2.37542	-1.17897	no	negative	499	12926
ATMIN	-0.657846	-0.498945	0.158901	no	no	7518	5907
ATN1	0.213357	-0.42355	-0.636907	no	no	1372	12053
ATOH1	0.190211	0.137753	-0.0524579	no	no	5230	8195
ATOSA	0.207906	-0.0513997	-0.259306	no	no	3311	10114
ATOSB	-0.720215	0.306222	1.02644	no	no	12734	691
ATOX1	-0.0356775	-0.172727	-0.13705	no	no	4363	9062
ATP10A	-0.31959	0.899647	1.21924	no	no	12950	475
ATP10D	-0.322308	-0.421154	-0.0988461	no	no	4738	8687
ATP11A	-0.24273	-0.029473	0.213257	no	no	8117	5308
ATP11B	0.276502	-0.189788	-0.466289	no	no	2047	11378
ATP11C	0.147076	0.143281	-0.00379425	no	no	5722	7703
ATP12A	-0.0316857	-0.137973	-0.106287	no	no	4657	8768
ATP13A1	-1.37615	-1.9868	-0.610652	no	no	1464	11961
ATP13A2	-0.343221	0.661464	1.00468	no	no	12697	728
ATP13A3	-0.103728	-0.466445	-0.362717	no	no	2638	10787
ATP1A1	-1.74037	-1.11525	0.625115	no	postive	11476	1949
ATP1A3	-0.406932	0.553838	0.96077	no	no	12624	801
ATP1B1	-0.0369165	0.717031	0.753948	no	no	12072	1353
ATP1B2	-0.547084	-0.578137	-0.0310536	no	no	5451	7974
ATP1B3	-0.503785	-0.75186	-0.248076	no	no	3391	10034
ATP23	0.774092	0.00418758	-0.769904	no	no	1036	12389
ATP2A1	-0.393265	0.220432	0.613697	no	no	11428	1997
ATP2A2	-1.68198	-0.585697	1.09628	no	no	12823	602
ATP2A3	0.177805	-0.346518	-0.524323	no	no	1777	11648
ATP2B1	0.81283	0.53315	-0.27968	no	no	3174	10251
ATP2B4	-0.231569	0.0219318	0.253501	no	no	8548	4877
ATP2C1	0.0301249	0.00288301	-0.0272419	no	no	5486	7939
ATP4A	-0.0773865	-0.226085	-0.148698	no	no	4250	9175
ATP5F1A	-0.922767	1.32495	2.24772	postive	no	13328	97
ATP5F1B	-2.69789	-0.444204	2.25369	postive	no	13329	96
ATP5F1C	-1.50233	0.522789	2.02512	postive	no	13283	142
ATP5F1D	1.05768	1.40627	0.348593	no	no	9520	3905
ATP5F1E	-0.896484	-0.37453	0.521954	no	no	10869	2556
ATP5IF1	-0.440446	-0.114818	0.325628	no	no	9309	4116
ATP5MC1	-0.708893	0.180591	0.889484	no	no	12492	933
ATP5MC2	-0.653609	0.541165	1.19477	no	no	12925	500
ATP5MC3	-0.0136386	-0.40055	-0.386912	no	no	2509	10916
ATP5ME	-0.954744	-0.924115	0.0306286	no	no	6113	7312
ATP5MF	-1.83774	-1.31344	0.524294	no	no	10886	2539
ATP5MF-PTCD1	-3.39517	-2.1515	1.24367	no	no	12966	459
ATP5MG	-1.27196	-0.873053	0.398904	no	no	9938	3487
ATP5MJ	-0.883253	-1.03714	-0.153888	no	no	4201	9224
ATP5MK	-0.637855	-0.204418	0.433437	no	no	10232	3193
ATP5PB	-0.340197	-0.9418	-0.601603	no	negative	1491	11934
ATP5PD	-0.997897	-0.530821	0.467076	no	no	10486	2939
ATP5PF	-0.0923446	-0.487234	-0.39489	no	no	2452	10973
ATP5PO	-0.24315	0.348037	0.591187	no	no	11297	2128
ATP6AP1	-2.39527	-2.138	0.257271	no	no	8591	4834
ATP6AP2	-1.30314	-1.99895	-0.695813	no	no	1209	12216
ATP6V0A1	-0.406027	-0.679604	-0.273577	no	no	3211	10214
ATP6V0A2	-0.105723	-0.181502	-0.0757797	no	no	4993	8432
ATP6V0B	-1.9495	-3.18793	-1.23843	no	no	446	12979
ATP6V0C	-4.94533	-5.43494	-0.48961	no	no	1940	11485
ATP6V0D1	-2.89652	-4.04971	-1.1532	no	no	517	12908
ATP6V0E1	-0.345033	-0.266583	0.0784494	no	no	6663	6762
ATP6V0E2	-0.124967	-0.0861173	0.0388495	no	no	6215	7210
ATP6V1A	-5.27949	-3.84232	1.43717	no	no	13103	322
ATP6V1B1	-0.304742	-0.271376	0.0333666	no	no	6150	7275
ATP6V1B2	-2.09976	-2.96586	-0.866099	no	no	819	12606
ATP6V1C1	-2.29919	-1.84101	0.458186	no	no	10430	2995
ATP6V1C2	-0.147252	0.331685	0.478937	no	no	10581	2844
ATP6V1D	-3.28308	-3.83541	-0.552321	no	no	1662	11763
ATP6V1E1	-1.97069	-1.76794	0.20275	no	no	8017	5408
ATP6V1E2	-0.0519215	0.526687	0.578609	no	no	11219	2206
ATP6V1F	-2.73849	-2.22524	0.513251	no	no	10812	2613
ATP6V1G1	-2.33154	-4.49824	-2.16669	negative	no	128	13297
ATP6V1G2	-0.127613	-0.63357	-0.505957	no	no	1863	11562
ATP6V1H	-1.42254	-0.914227	0.508314	no	no	10785	2640
ATP7A	0.0461408	0.337794	0.291653	no	no	8966	4459
ATP7B	-0.469123	-0.00554176	0.463581	no	no	10466	2959
ATP8A1	-0.175767	-0.301075	-0.125307	no	no	4479	8946
ATP8A2	0.0421619	0.256492	0.214331	no	no	8132	5293
ATP8B1	0.043734	0.0799177	0.0361836	no	no	6182	7243
ATP8B2	-0.42191	0.25818	0.68009	no	no	11747	1678
ATP8B3	-0.600443	-0.456607	0.143836	no	no	7372	6053
ATP8B4	-0.0252596	0.339059	0.364319	no	no	9650	3775
ATP9A	-0.253275	0.288773	0.542049	no	no	10981	2444
ATP9B	0.188028	-0.138442	-0.326469	no	no	2869	10556
ATPAF1	-0.364523	-1.8324	-1.46788	negative	no	321	13104
ATPAF2	-2.40724	-1.14748	1.25976	no	no	12984	441
ATPSCKMT	-0.723967	-0.663573	0.0603943	no	no	6451	6974
ATR	-1.02932	-3.62987	-2.60055	negative	no	73	13352
ATRAID	0.0512988	0.0890906	0.0377918	no	no	6195	7230
ATRIP	-0.992624	0.27335	1.26597	no	no	12991	434
ATRN	-0.195468	-0.108066	0.0874019	no	no	6757	6668
ATRNL1	0.150228	0.432055	0.281827	no	no	8844	4581
ATRX	-0.667114	-1.47952	-0.812409	no	no	938	12487
ATXN1	0.0920244	0.31179	0.219766	no	no	8198	5227
ATXN10	-1.28627	-3.22455	-1.93828	negative	no	173	13252
ATXN1L	-0.39747	0.407823	0.805293	no	no	12252	1173
ATXN2	0.102808	0.421221	0.318413	no	no	9229	4196
ATXN2L	1.23721	2.58366	1.34644	no	no	13050	375
ATXN3	-0.369505	-0.189619	0.179886	no	no	7762	5663
ATXN7	0.157319	-0.219554	-0.376873	no	no	2559	10866
ATXN7L1	0.194967	0.387827	0.19286	no	no	7896	5529
ATXN7L2	-0.338773	-0.0879179	0.250855	no	no	8527	4898
ATXN7L3	-0.670996	-2.55547	-1.88448	negative	negative	188	13237
ATXN7L3B	0.156059	-0.308787	-0.464845	no	no	2054	11371
AUH	-0.217384	0.283104	0.500488	no	no	10733	2692
AUNIP	0.445832	-0.815444	-1.26128	no	no	434	12991
AUP1	-0.821434	-0.27011	0.551324	no	no	11053	2372
AURKA	-2.55443	0.48494	3.03937	postive	no	13403	22
AURKAIP1	0.460421	0.65382	0.193398	no	no	7902	5523
AURKB	-1.2897	-2.39669	-1.10699	no	no	547	12878
AUTS2	0.149604	1.09121	0.941603	no	no	12597	828
AVEN	-0.0425808	-0.166249	-0.123669	no	no	4491	8934
AVL9	-0.146427	-0.421441	-0.275014	no	no	3202	10223
AVPI1	0.381733	0.0598657	-0.321867	no	no	2896	10529
AVPR1A	-0.26484	-0.0205548	0.244285	no	no	8465	4960
AXDND1	0.0731343	0.058212	-0.0149223	no	no	5613	7812
AXIN1	-0.348737	-0.488298	-0.139561	no	no	4341	9084
AXIN2	0.0596125	0.140664	0.0810517	no	no	6683	6742
AXL	-0.00536457	-0.0888848	-0.0835202	no	no	4913	8512
AZI2	-0.305211	-0.29311	0.0121013	no	no	5896	7529
AZIN1	-0.733575	-0.276877	0.456698	no	no	10413	3012
AZIN2	-0.141853	-0.379929	-0.238077	no	no	3471	9954
B2M	-0.536764	0.355191	0.891956	no	no	12497	928
B3GALNT2	-0.113066	0.224515	0.337581	no	no	9417	4008
B3GALT1	-1.01849	-0.67412	0.344368	no	no	9484	3941
B3GALT4	-0.0661243	-0.439783	-0.373659	no	no	2581	10844
B3GALT6	-0.0900366	0.110754	0.200791	no	no	7985	5440
B3GAT1	-0.268495	-0.591519	-0.323023	no	no	2888	10537
B3GAT2	0.47315	0.514436	0.0412857	no	no	6239	7186
B3GAT3	-0.611733	-1.22674	-0.61501	no	no	1452	11973
B3GLCT	-0.332546	0.0802838	0.41283	no	no	10071	3354
B3GNT2	-0.104493	-0.393159	-0.288666	no	no	3121	10304
B3GNT3	-0.222819	-0.283947	-0.0611284	no	no	5134	8291
B3GNT4	0.17711	0.236682	0.0595718	no	no	6439	6986
B3GNT5	-0.149178	-0.663809	-0.514631	no	no	1824	11601
B3GNT7	0.100823	0.319924	0.2191	no	no	8193	5232
B3GNT9	0.0224	0.568215	0.545815	no	no	11003	2422
B3GNTL1	-0.696535	-0.407469	0.289067	no	no	8927	4498
B4GALNT1	-0.0593294	-0.16806	-0.108731	no	no	4632	8793
B4GALNT3	-0.0629913	0.507096	0.570087	no	no	11163	2262
B4GALNT4	-0.0599748	0.151401	0.211376	no	no	8093	5332
B4GALT1	-0.20087	-0.0643273	0.136543	no	no	7289	6136
B4GALT2	-0.371737	-0.421306	-0.0495689	no	no	5262	8163
B4GALT3	0.592954	0.598471	0.00551675	no	no	5806	7619
B4GALT4	0.029059	-0.264744	-0.293803	no	no	3076	10349
B4GALT5	-0.069474	-1.11066	-1.04119	no	no	612	12813
B4GALT6	0.124346	0.403655	0.279309	no	no	8825	4600
B4GALT7	0.0535244	0.667387	0.613862	no	no	11431	1994
B4GAT1	0.402258	-0.179123	-0.581381	no	no	1561	11864
B9D1	-0.341588	-0.254012	0.0875758	no	no	6760	6665
B9D2	0.18565	0.166216	-0.0194345	no	no	5559	7866
BAALC	-0.172791	-0.280572	-0.107781	no	no	4644	8781
BAAT	-0.0484909	-0.856162	-0.807671	no	no	946	12479
BABAM1	-0.363229	-2.62905	-2.26582	negative	negative	113	13312
BABAM2	-0.0097666	-1.00751	-0.997743	no	no	651	12774
BACE1	0.00334794	0.714686	0.711338	no	no	11894	1531
BACH1	-0.285187	-0.381583	-0.0963957	no	no	4765	8660
BACH2	0.090318	0.20349	0.113172	no	no	7029	6396
BAD	0.0688788	-0.216551	-0.285429	no	no	3142	10283
BAG1	-0.526332	-0.959248	-0.432916	no	no	2235	11190
BAG2	-0.607835	-0.409409	0.198426	no	no	7959	5466
BAG3	0.0461764	-0.0283306	-0.074507	no	no	5003	8422
BAG4	-0.048761	-0.250873	-0.202112	no	no	3771	9654
BAG5	-0.424934	-0.253455	0.171479	no	no	7666	5759
BAG6	-1.12729	-0.626128	0.501164	no	no	10736	2689
BAHCC1	0.255443	0.472216	0.216773	no	no	8167	5258
BAHD1	0.548459	0.0567473	-0.491711	no	no	1927	11498
BAIAP2	0.00206871	-0.259901	-0.26197	no	no	3297	10128
BAIAP2L1	-0.233688	0.320092	0.553781	no	no	11066	2359
BAIAP2L2	-0.0562191	-0.409325	-0.353106	no	no	2694	10731
BAIAP3	-0.239495	-1.02057	-0.781075	no	no	1006	12419
BAK1	0.0395691	0.27033	0.23076	no	no	8312	5113
BAMBI	-0.175929	0.366953	0.542882	no	no	10990	2435
BANF1	-1.34332	-3.02492	-1.68161	negative	no	240	13185
BANK1	0.169556	0.255024	0.0854679	no	no	6730	6695
BANP	-1.20538	-2.28717	-1.08179	no	no	571	12854
BAP1	-1.01943	-0.506522	0.512903	no	no	10811	2614
BARD1	-0.81249	-2.7632	-1.95071	negative	negative	167	13258
BARHL2	-0.309902	0.126564	0.436466	no	no	10257	3168
BASP1	-0.0898085	0.0455662	0.135375	no	no	7280	6145
BATF3	-0.202326	0.41081	0.613136	no	no	11425	2000
BAX	0.904199	1.40219	0.497988	no	no	10720	2705
BAZ1A	0.125222	-0.262129	-0.387351	no	no	2506	10919
BAZ1B	0.203879	0.752569	0.548691	no	no	11033	2392
BAZ2A	-0.593795	-2.03237	-1.43857	negative	negative	338	13087
BAZ2B	-0.0327548	-0.170247	-0.137492	no	no	4360	9065
BBC3	0.293744	0.191829	-0.101914	no	no	4705	8720
BBIP1	0.022463	0.267208	0.244745	no	no	8469	4956
BBLN	0.154668	-0.331348	-0.486016	no	no	1953	11472
BBOF1	-0.109593	0.371121	0.480714	no	no	10597	2828
BBS1	0.150873	0.252915	0.102042	no	no	6924	6501
BBS10	0.0335991	-0.202224	-0.235823	no	no	3491	9934
BBS12	0.225067	0.283492	0.0584245	no	no	6432	6993
BBS2	-0.244379	-0.164255	0.0801246	no	no	6677	6748
BBS4	0.0828697	0.387759	0.30489	no	no	9101	4324
BBS5	-0.778038	-0.229409	0.548629	no	no	11030	2395
BBS7	0.0498787	0.124262	0.0743835	no	no	6603	6822
BBS9	-0.253793	0.220972	0.474765	no	no	10553	2872
BBX	0.103764	0.576517	0.472754	no	no	10535	2890
BCAM	-0.187801	-0.641974	-0.454172	no	no	2113	11312
BCAN	0.0227477	0.0178954	-0.0048523	no	no	5704	7721
BCAP29	0.0556271	-0.442146	-0.497773	no	no	1899	11526
BCAP31	-0.467182	-0.160574	0.306608	no	no	9115	4310
BCAR1	0.105022	0.0671453	-0.0378768	no	no	5364	8061
BCAR3	-0.154561	-0.27195	-0.117388	no	no	4555	8870
BCAS2	-1.20448	-1.545	-0.340519	no	no	2783	10642
BCAS3	-0.13022	-0.252932	-0.122712	no	no	4498	8927
BCAS4	-0.132417	0.0812862	0.213703	no	no	8124	5301
BCAT1	-0.0785479	0.481953	0.560501	no	no	11106	2319
BCAT2	0.0912254	0.0707396	-0.0204858	no	no	5547	7878
BCCIP	-1.76754	-1.38383	0.383714	no	no	9819	3606
BCDIN3D	-0.409407	0.657886	1.06729	no	no	12787	638
BCHE	0.447465	0.0601205	-0.387345	no	no	2507	10918
BCKDHA	-0.0126801	0.0946862	0.107366	no	no	6970	6455
BCKDHB	-0.403714	-0.283627	0.120087	no	no	7109	6316
BCKDK	0.262834	0.0498675	-0.212967	no	no	3675	9750
BCL10	-0.574257	-0.651305	-0.0770485	no	no	4975	8450
BCL11A	0.0345372	0.473397	0.43886	no	no	10283	3142
BCL11B	-0.192427	-0.356525	-0.164097	no	no	4114	9311
BCL2	-1.13478	-0.0974452	1.03734	no	no	12745	680
BCL2L1	-2.459	-4.98102	-2.52202	negative	no	82	13343
BCL2L11	0.16375	0.597492	0.433743	no	no	10235	3190
BCL2L12	-0.455909	-0.0980662	0.357842	no	no	9590	3835
BCL2L13	0.0101842	-0.218238	-0.228422	no	no	3556	9869
BCL2L15	-0.149767	0.366953	0.51672	no	no	10833	2592
BCL2L2	-1.19414	-0.819072	0.37507	no	no	9737	3688
BCL2L2-PABPN1	0.261864	0.944736	0.682872	no	no	11757	1668
BCL3	0.19825	-0.163862	-0.362111	no	no	2639	10786
BCL6	-0.136417	-0.51938	-0.382964	no	no	2532	10893
BCL7A	-0.0019254	-0.0261572	-0.0242318	no	no	5515	7910
BCL7B	-0.0379226	0.300569	0.338491	no	no	9422	4003
BCL7C	-0.211659	0.192234	0.403893	no	no	9989	3436
BCL9	-0.369165	-0.378056	-0.00889132	no	no	5666	7759
BCL9L	-0.696358	0.0229949	0.719352	no	no	11931	1494
BCLAF1	-0.974719	-1.28476	-0.310038	no	no	2971	10454
BCLAF3	-0.425323	0.117369	0.542692	no	no	10987	2438
BCO1	-0.353735	-0.342333	0.0114016	no	no	5885	7540
BCO2	-0.00105093	0.408734	0.409785	no	no	10037	3388
BCOR	-0.165125	-0.384587	-0.219462	no	no	3620	9805
BCORL1	0.148221	-1.14551	-1.29373	no	no	412	13013
BCR	0.021622	0.0293583	0.00773629	no	no	5835	7590
BCS1L	-5.35584	-5.08159	0.274249	no	postive	8771	4654
BDH1	0.0631223	-0.125241	-0.188363	no	no	3907	9518
BDH2	-0.2218	0.193517	0.415317	no	no	10089	3336
BDP1	-0.711012	-0.408009	0.303003	no	no	9089	4336
BECN1	-0.373645	-0.420395	-0.0467491	no	no	5282	8143
BEGAIN	0.207033	0.084408	-0.122625	no	no	4499	8926
BEND3	-0.133481	-0.664265	-0.530784	no	no	1738	11687
BEND4	-0.0617717	0.261335	0.323107	no	no	9284	4141
BEND5	0.152172	0.313849	0.161677	no	no	7548	5877
BEND6	0.170155	0.00202022	-0.168135	no	no	4076	9349
BEND7	-0.585741	0.346113	0.931854	no	no	12570	855
BEST1	-0.0720457	0.296721	0.368767	no	no	9685	3740
BET1	-0.386391	-0.0937497	0.292641	no	no	8974	4451
BET1L	-0.539773	-0.200098	0.339675	no	no	9436	3989
BEX3	0.193365	-0.684514	-0.87788	no	no	805	12620
BEX4	0.14375	0.429895	0.286145	no	no	8894	4531
BEX5	-0.263886	-0.230725	0.0331606	no	no	6148	7277
BFAR	-0.603759	-0.049876	0.553883	no	no	11068	2357
BFSP1	0.00966616	0.0248207	0.0151545	no	no	5927	7498
BGLAP	0.0787905	-0.362734	-0.441525	no	no	2178	11247
BHLHE22	-0.10635	-0.0630195	0.0433306	no	no	6260	7165
BHLHE40	-0.199641	-0.306137	-0.106496	no	no	4655	8770
BHLHE41	-0.17085	0.753244	0.924095	no	no	12554	871
BICC1	0.00915828	-0.185231	-0.19439	no	no	3844	9581
BICD1	0.0324847	-0.614974	-0.647459	no	no	1343	12082
BICD2	0.122007	-0.251548	-0.373555	no	no	2582	10843
BICDL1	0.0529162	-0.129367	-0.182283	no	no	3954	9471
BICRA	-0.246045	0.123952	0.369997	no	no	9693	3732
BICRAL	0.312959	0.0259547	-0.287004	no	no	3136	10289
BID	0.246353	1.22678	0.980424	no	no	12655	770
BIK	0.494501	0.469837	-0.0246639	no	no	5509	7916
BIN1	-0.202374	-0.492516	-0.290142	no	no	3104	10321
BIN3	-0.0460082	0.49444	0.540448	no	no	10972	2453
BIRC2	-0.489826	0.264575	0.754402	no	no	12075	1350
BIRC3	-0.303513	-0.332833	-0.0293196	no	no	5469	7956
BIRC5	-1.69282	-0.39348	1.29934	no	no	13013	412
BIRC6	-1.27708	-1.15558	0.121501	no	no	7123	6302
BIVM	-0.395481	-0.0429608	0.35252	no	no	9545	3880
BIVM-ERCC5	-0.00831818	-0.160196	-0.151878	no	no	4219	9206
BLCAP	-0.15608	0.336056	0.492136	no	no	10666	2759
BLM	-0.924449	-2.06493	-1.14048	no	no	521	12904
BLMH	0.300181	-0.220752	-0.520933	no	no	1798	11627
BLOC1S1	-0.295668	-0.500211	-0.204542	no	no	3751	9674
BLOC1S2	-0.0210898	-0.638126	-0.617036	no	no	1444	11981
BLOC1S3	-1.49416	-0.987462	0.506699	no	no	10773	2652
BLOC1S4	0.158304	-0.429676	-0.587979	no	no	1532	11893
BLOC1S5	0.289797	0.241592	-0.0482049	no	no	5269	8156
BLOC1S6	-0.136688	0.033668	0.170356	no	no	7658	5767
BLTP1	0.213842	-0.0106252	-0.224467	no	no	3591	9834
BLTP2	-0.535293	-1.54284	-1.00754	no	no	638	12787
BLTP3A	0.130727	-0.225815	-0.356541	no	no	2673	10752
BLTP3B	-0.203005	0.735661	0.938666	no	no	12591	834
BLVRA	-0.218646	-0.30958	-0.0909338	no	no	4826	8599
BLVRB	-0.0717514	0.520764	0.592515	no	no	11306	2119
BLZF1	0.125321	0.12609	0.000768609	no	no	5764	7661
BMAL1	-0.129436	-0.0444694	0.0849665	no	no	6726	6699
BMAL2	0.174118	-0.584229	-0.758347	no	no	1065	12360
BMERB1	-0.61369	-0.315283	0.298407	no	no	9040	4385
BMF	0.0829991	-0.142849	-0.225848	no	no	3576	9849
BMI1	-0.10421	-0.894551	-0.790341	no	no	985	12440
BMP1	0.134528	0.555289	0.420762	no	no	10139	3286
BMP2	-0.092728	0.33533	0.428058	no	no	10190	3235
BMP2K	0.160782	0.369214	0.208432	no	no	8069	5356
BMP3	-0.179099	-0.0139402	0.165159	no	no	7591	5834
BMP4	-0.64489	-0.131113	0.513777	no	no	10813	2612
BMP6	-0.00655857	0.884663	0.891221	no	no	12494	931
BMP7	0.0263805	0.518402	0.492021	no	no	10665	2760
BMP8A	-0.195662	0.928705	1.12437	no	no	12859	566
BMP8B	0.269142	0.0917382	-0.177404	no	no	3994	9431
BMPR1A	-0.0554896	-0.0664771	-0.0109875	no	no	5644	7781
BMPR1B	-0.116231	-0.10094	0.0152911	no	no	5928	7497
BMPR2	-0.41083	-0.176946	0.233884	no	no	8355	5070
BMS1	-0.199172	0.555779	0.754951	no	no	12078	1347
BMT2	0.200903	0.647137	0.446235	no	no	10341	3084
BNC1	-0.363844	-0.239297	0.124546	no	no	7147	6278
BNC2	-0.00543445	0.300501	0.305936	no	no	9108	4317
BNIP1	-0.476159	-1.32119	-0.84503	no	no	865	12560
BNIP2	-0.347766	-0.129159	0.218607	no	no	8189	5236
BNIP3	-0.0976288	0.232345	0.329974	no	no	9347	4078
BNIP3L	-0.378368	0.119787	0.498155	no	no	10721	2704
BNIPL	-0.42233	-0.463492	-0.0411616	no	no	5331	8094
BOC	-0.384887	0.601728	0.986615	no	no	12663	762
BOD1	-0.312166	-0.278362	0.0338046	no	no	6156	7269
BOD1L1	0.17119	-0.248275	-0.419465	no	no	2313	11112
BOK	-0.0321418	0.0344375	0.0665793	no	no	6516	6909
BOLA2	-0.195371	-0.181553	0.0138181	no	no	5915	7510
BOLA2B	-0.398667	-1.07639	-0.677724	no	no	1256	12169
BOLA3	-0.993498	-0.0702924	0.923205	no	no	12552	873
BOLL	0.0121387	-0.295354	-0.307493	no	no	2989	10436
BOP1	-1.22979	-0.514402	0.715388	no	no	11905	1520
BORA	-0.499272	-1.32691	-0.827638	no	no	903	12522
BORCS5	-0.201226	-0.028388	0.172838	no	no	7685	5740
BORCS6	-0.344095	-0.691517	-0.347422	no	no	2738	10687
BORCS7	-0.235629	-0.627023	-0.391394	no	no	2479	10946
BORCS8	-0.14656	-0.67255	-0.525991	no	no	1769	11656
BORCS8-MEF2B	-0.366965	0.14086	0.507825	no	no	10783	2642
BPGM	-0.425129	-0.281855	0.143274	no	no	7363	6062
BPHL	-0.100273	0.323839	0.424112	no	no	10162	3263
BPNT1	-0.31469	0.441775	0.756464	no	no	12087	1338
BPNT2	-0.213761	0.126091	0.339853	no	no	9441	3984
BPTF	-0.0837673	1.92572	2.00949	postive	postive	13280	145
BRAF	-0.423366	-0.0471457	0.37622	no	no	9748	3677
BRAP	0.220522	0.705861	0.485338	no	postive	10627	2798
BRAT1	-0.984974	-0.62331	0.361664	no	no	9622	3803
BRCA1	-0.551127	-1.97921	-1.42808	negative	negative	343	13082
BRCA2	0.107463	0.0273299	-0.0801329	no	no	4942	8483
BRCC3	-0.207308	-0.630246	-0.422938	no	no	2288	11137
BRD1	-0.310161	0.101601	0.411762	no	no	10060	3365
BRD2	-0.848656	0.496549	1.34521	no	no	13048	377
BRD3	0.273202	-0.748722	-1.02192	no	no	624	12801
BRD4	-0.684874	0.934814	1.61969	postive	no	13182	243
BRD7	-0.592227	0.130777	0.723004	no	no	11943	1482
BRD8	-0.910086	-0.753092	0.156994	no	no	7501	5924
BRD9	-0.52685	0.231923	0.758773	no	no	12096	1329
BRF1	0.125475	-0.255564	-0.381039	no	no	2544	10881
BRF2	-0.0295199	-1.91492	-1.8854	negative	no	187	13238
BRI3	-0.121035	0.168257	0.289292	no	no	8932	4493
BRI3BP	-0.38301	-0.83355	-0.45054	no	no	2130	11295
BRICD5	-0.184194	-0.422014	-0.23782	no	no	3473	9952
BRIP1	-0.951994	-0.709539	0.242455	no	no	8453	4972
BRIX1	-1.70414	-1.93635	-0.232212	no	no	3529	9896
BRK1	-0.572089	-0.830445	-0.258356	no	no	3322	10103
BRME1	-0.0735176	-0.00758306	0.0659345	no	no	6510	6915
BRMS1	-0.232524	0.335752	0.568276	no	no	11153	2272
BRMS1L	0.125028	0.158801	0.0337726	no	no	6155	7270
BROX	0.0176981	0.329154	0.311456	no	no	9160	4265
BRPF1	-0.371996	-0.955401	-0.583405	no	no	1554	11871
BRPF3	0.0164656	1.12605	1.10959	no	no	12836	589
BRSK1	-0.049387	0.321392	0.370779	no	no	9699	3726
BRSK2	0.51116	0.616966	0.105805	no	no	6957	6468
BRWD1	-0.3231	0.0594151	0.382515	no	no	9803	3622
BRWD3	0.474978	-0.30666	-0.781639	no	no	1003	12422
BSCL2	0.208488	1.20347	0.994984	no	no	12673	752
BSDC1	-0.0455164	-0.855554	-0.810038	no	no	941	12484
BSG	-0.773962	-0.816085	-0.0421224	no	no	5324	8101
BSN	-0.00659221	-0.00822598	-0.00163377	no	no	5739	7686
BSPRY	-0.379743	-0.307555	0.0721884	no	no	6575	6850
BST1	-0.161599	-0.680633	-0.519034	no	no	1807	11618
BST2	-0.22015	-0.00157812	0.218572	no	no	8188	5237
BTAF1	-0.36902	-0.936484	-0.567465	no	no	1599	11826
BTBD1	-0.208197	0.389615	0.597813	no	no	11343	2082
BTBD10	-0.649743	-1.29163	-0.641882	no	no	1358	12067
BTBD19	0.117902	-0.0240884	-0.14199	no	no	4314	9111
BTBD2	-0.117734	0.164947	0.28268	no	no	8855	4570
BTBD3	-0.0569016	0.258264	0.315166	no	no	9199	4226
BTBD6	-0.400932	-0.489377	-0.0884459	no	no	4849	8576
BTBD7	-0.658995	-0.0221798	0.636815	no	no	11539	1886
BTBD8	0.0551516	0.513981	0.458829	no	no	10438	2987
BTBD9	-0.0806052	-0.0714855	0.00911978	no	no	5852	7573
BTD	0.144124	-0.562393	-0.706517	no	no	1185	12240
BTF3	-2.49927	-2.96451	-0.465241	no	no	2052	11373
BTF3L4	-0.349529	0.618062	0.967592	no	no	12638	787
BTG1	-0.292886	-0.691737	-0.39885	no	no	2428	10997
BTG2	-0.327403	-0.100349	0.227053	no	no	8268	5157
BTG3	-0.289231	-0.748519	-0.459288	no	no	2083	11342
BTLA	-0.194142	-0.731037	-0.536896	no	no	1715	11710
BTN2A1	-0.101153	-0.116876	-0.015723	no	no	5606	7819
BTN2A2	0.069199	-0.0502118	-0.119411	no	no	4538	8887
BTN3A1	-0.155967	-0.127011	0.0289557	no	no	6090	7335
BTN3A2	0.0579708	-0.13585	-0.193821	no	no	3851	9574
BTN3A3	-0.151197	-0.245237	-0.0940403	no	no	4794	8631
BTNL9	-0.125426	-0.212416	-0.0869901	no	no	4869	8556
BTRC	-0.00992754	-0.569852	-0.559924	no	no	1628	11797
BUB1	-0.916572	-0.558664	0.357908	no	no	9591	3834
BUB1B	-1.03369	-2.27502	-1.24133	no	no	443	12982
BUB3	-3.32579	-2.51531	0.810472	no	no	12266	1159
BUD13	-0.0518552	0.248612	0.300467	no	no	9062	4363
BUD23	-3.65849	-3.32428	0.334216	no	no	9377	4048
BUD31	-1.93478	-2.51919	-0.58441	no	no	1548	11877
BVES	-0.0333096	-0.176204	-0.142894	no	no	4303	9122
BYSL	-0.815159	-0.520646	0.294513	no	no	9002	4423
BZW1	-0.721298	-0.0722161	0.649082	no	no	11605	1820
BZW2	0.124433	0.747692	0.623259	no	no	11471	1954
C10orf82	-0.0629282	0.15172	0.214649	no	no	8136	5289
C10orf88	0.14347	0.133413	-0.0100572	no	no	5656	7769
C10orf95	0.106357	-0.549822	-0.656179	no	no	1318	12107
C11orf24	0.108514	-0.10137	-0.209884	no	no	3708	9717
C11orf54	-0.507925	-0.327146	0.180779	no	no	7771	5654
C11orf58	-0.106698	-0.357925	-0.251227	no	no	3374	10051
C11orf65	-0.0583476	0.310356	0.368704	no	no	9684	3741
C11orf68	0.10924	0.454177	0.344937	no	no	9489	3936
C11orf71	-0.0022015	0.435598	0.4378	no	no	10274	3151
C11orf80	0.380584	1.28643	0.905844	no	no	12516	909
C11orf96	-0.470255	-0.342417	0.127838	no	no	7188	6237
C11orf98	-0.305228	0.257556	0.562783	no	no	11119	2306
C12orf29	-0.434995	-0.846763	-0.411768	no	no	2350	11075
C12orf4	-0.479491	-0.674727	-0.195236	no	no	3834	9591
C12orf43	-0.0826028	0.311571	0.394174	no	no	9902	3523
C12orf57	0.103846	0.376301	0.272455	no	no	8750	4675
C12orf60	-0.365154	-0.673782	-0.308628	no	no	2985	10440
C12orf75	-0.15871	-0.691753	-0.533044	no	no	1728	11697
C12orf76	-0.0617345	0.203979	0.265714	no	no	8680	4745
C14orf119	0.0787743	0.485311	0.406536	no	no	10013	3412
C14orf132	-0.0179924	0.65063	0.668623	no	no	11692	1733
C14orf28	-0.585094	-0.412109	0.172985	no	no	7688	5737
C14orf93	-0.524634	-0.0230236	0.50161	no	no	10739	2686
C15orf39	-0.277197	-0.288537	-0.0113399	no	no	5638	7787
C15orf40	-0.106572	0.0992693	0.205841	no	no	8045	5380
C15orf48	-0.219665	-0.349927	-0.130262	no	no	4433	8992
C15orf61	-0.201291	-0.500413	-0.299123	no	no	3041	10384
C15orf62	0.306117	0.816	0.509883	no	no	10790	2635
C16orf46	-0.310905	-0.439328	-0.128423	no	no	4454	8971
C16orf74	-0.153772	-0.731409	-0.577637	no	no	1569	11856
C16orf86	-0.185019	0.217715	0.402734	no	no	9978	3447
C16orf87	-0.127514	-0.724169	-0.596655	no	no	1505	11920
C16orf95	0.103291	0.582272	0.47898	no	no	10582	2843
C17orf100	-0.20658	-0.385464	-0.178885	no	no	3988	9437
C17orf107	0.162246	0.379339	0.217093	no	no	8172	5253
C17orf49	0.201889	-0.052721	-0.25461	no	no	3353	10072
C17orf58	0.0484165	-0.12974	-0.178156	no	no	3991	9434
C17orf67	-0.183434	-0.351243	-0.167809	no	no	4080	9345
C17orf75	-0.0770081	-0.264103	-0.187095	no	no	3919	9506
C17orf80	-0.427361	-0.133894	0.293467	no	no	8986	4439
C18orf21	0.178824	-0.26741	-0.446235	no	no	2154	11271
C18orf32	-0.133324	-0.422251	-0.288927	no	no	3117	10308
C18orf54	0.0650552	0.761715	0.69666	no	no	11823	1602
C19orf12	0.452366	0.352087	-0.10028	no	no	4721	8704
C19orf25	-0.834891	-0.464707	0.370184	no	no	9694	3731
C19orf44	0.407175	0.458244	0.0510691	no	no	6348	7077
C19orf47	0.0779607	0.172238	0.0942773	no	no	6830	6595
C19orf48P	-0.0593537	-0.612831	-0.553478	no	no	1654	11771
C19orf53	-0.537136	-1.84219	-1.30505	no	no	402	13023
C19orf73	-0.129455	-0.523346	-0.393891	no	no	2463	10962
C1D	-1.20281	-0.381786	0.821025	no	no	12298	1127
C1GALT1	-0.742083	-1.13739	-0.39531	no	no	2447	10978
C1GALT1C1	-0.0834891	0.245068	0.328558	no	no	9334	4091
C1orf109	-0.757012	-1.70517	-0.948157	no	no	715	12710
C1orf115	-0.332999	0.064194	0.397193	no	no	9926	3499
C1orf122	0.138468	0.0578374	-0.0806303	no	no	4937	8488
C1orf131	-0.564536	0.311588	0.876124	no	no	12464	961
C1orf159	-0.850791	-0.00118592	0.849605	no	no	12387	1038
C1orf162	0.0251884	-0.0360406	-0.061229	no	no	5133	8292
C1orf174	-0.12014	-0.220584	-0.100443	no	no	4717	8708
C1orf198	0.0766732	0.394408	0.317735	no	no	9224	4201
C1orf21	-0.179277	-0.0809436	0.0983337	no	no	6879	6546
C1orf216	-0.529761	-0.554209	-0.0244484	no	no	5511	7914
C1orf226	-0.122366	-0.298679	-0.176313	no	no	4005	9420
C1orf43	0.188481	0.422706	0.234226	no	no	8361	5064
C1orf50	-0.25465	0.23626	0.49091	no	no	10659	2766
C1orf52	0.0579303	-0.666982	-0.724912	no	no	1148	12277
C1orf53	-0.383415	0.366565	0.74998	no	no	12059	1366
C1orf56	0.10388	-0.521321	-0.625201	no	no	1412	12013
C1QBP	-2.09556	-1.77807	0.317492	no	no	9219	4206
C1QL1	-0.0223822	-0.543798	-0.521416	no	no	1794	11631
C1QL4	-0.265228	-0.265132	9.60094e-05	no	no	5759	7666
C1QTNF1	-0.325882	-0.559373	-0.233491	no	no	3517	9908
C1QTNF12	-0.56376	-0.387523	0.176237	no	no	7726	5699
C1QTNF3	-0.059902	-0.201735	-0.141833	no	no	4317	9108
C1QTNF6	0.37756	0.60512	0.22756	no	no	8275	5150
C1RL	-0.381328	-0.627225	-0.245897	no	no	3407	10018
C1S	-0.634927	-0.447208	0.187719	no	no	7847	5578
C2	-0.164478	0.816456	0.980934	no	no	12657	768
C20orf144	-0.441578	-0.900187	-0.458609	no	no	2089	11336
C20orf96	-0.368259	-1.20027	-0.832007	no	no	892	12533
C21orf58	0.116818	0.497714	0.380895	no	no	9783	3642
C21orf91	-0.39299	-0.391674	0.00131588	no	no	5767	7658
C22orf23	-0.179132	-0.723747	-0.544616	no	no	1691	11734
C22orf39	0.0410733	-0.624357	-0.66543	no	no	1287	12138
C22orf46P	-0.0437955	0.420749	0.464544	no	no	10472	2953
C2CD2	-0.23668	-0.107936	0.128744	no	no	7199	6226
C2CD2L	0.397357	-0.103606	-0.500963	no	no	1882	11543
C2CD3	-0.200433	0.0713032	0.271737	no	no	8745	4680
C2CD4A	0.202536	0.213597	0.0110613	no	no	5879	7546
C2CD4B	-0.678792	0.636321	1.31511	no	no	13028	397
C2CD4C	-0.184178	0.4317	0.615879	no	no	11440	1985
C2CD5	-0.375619	0.496532	0.872151	no	no	12449	976
C2orf15	-0.1236	-0.216686	-0.0930854	no	no	4804	8621
C2orf16	-0.0890143	-0.209278	-0.120263	no	no	4525	8900
C2orf27A	-0.94643	-0.44061	0.50582	no	no	10769	2656
C2orf42	0.391195	-0.474595	-0.86579	no	no	821	12604
C2orf49	-0.492333	-0.149646	0.342687	no	no	9470	3955
C2orf50	0.147766	-0.329255	-0.477022	no	no	1998	11427
C2orf68	-0.375295	-0.52424	-0.148945	no	no	4244	9181
C2orf69	-0.13616	-0.493613	-0.357453	no	no	2666	10759
C2orf72	-0.144729	-0.297177	-0.152448	no	no	4214	9211
C2orf76	-0.573869	-1.39527	-0.8214	no	no	919	12506
C2orf81	-0.589833	-1.90648	-1.31665	negative	no	395	13030
C2orf88	-0.147247	0.498034	0.645281	no	no	11585	1840
C3	-0.43975	-0.197735	0.242015	no	no	8448	4977
C3orf18	0.391664	-0.255193	-0.646857	no	no	1347	12078
C3orf33	-0.165028	-0.366295	-0.201267	no	no	3778	9647
C3orf38	0.208618	-0.572957	-0.781575	no	no	1004	12421
C3orf52	0.0431372	0.399555	0.356417	no	no	9578	3847
C3orf62	0.0287258	0.288318	0.259592	no	no	8612	4813
C3orf70	0.294585	0.877727	0.583143	no	no	11239	2186
C3orf80	-0.0511419	0.243685	0.294827	no	no	9005	4420
C4A	0.127191	-0.0409207	-0.168111	no	no	4078	9347
C4B	-0.105294	0.217749	0.323042	no	no	9282	4143
C4orf19	0.0459208	-0.12162	-0.16754	no	no	4082	9343
C4orf3	-0.195597	-0.0926832	0.102914	no	no	6930	6495
C4orf33	0.430191	1.35472	0.924528	no	no	12556	869
C4orf36	-0.526542	0.133827	0.660369	no	no	11659	1766
C4orf46	-0.0878239	0.189939	0.277763	no	no	8807	4618
C4orf48	-0.279931	0.0482324	0.328163	no	no	9330	4095
C5	0.177207	0.155063	-0.0221438	no	no	5536	7889
C5orf15	0.385841	0.413864	0.0280232	no	no	6082	7343
C5orf22	-0.230744	-0.249557	-0.0188127	no	no	5569	7856
C5orf24	0.142503	0.449722	0.307219	no	no	9124	4301
C5orf34	-0.118178	0.906481	1.02466	no	no	12729	696
C6orf120	0.190713	0.467846	0.277133	no	no	8802	4623
C6orf132	0.247178	-0.308432	-0.55561	no	no	1645	11780
C6orf136	-1.26136	-0.56776	0.693603	no	no	11806	1619
C6orf141	-0.0288827	0.15032	0.179202	no	no	7754	5671
C6orf163	-0.147367	-0.20376	-0.0563928	no	no	5186	8239
C6orf226	-0.0986122	-0.388029	-0.289417	no	no	3111	10314
C6orf47	-0.287436	-0.794182	-0.506746	no	no	1861	11564
C6orf52	0.357908	0.855369	0.497461	no	no	10713	2712
C6orf62	-0.0296089	0.88522	0.914829	no	no	12537	888
C6orf89	-0.23385	0.185164	0.419014	no	no	10123	3302
C7orf25	-0.178129	0.00264221	0.180771	no	no	7770	5655
C7orf31	-0.252709	0.0374209	0.29013	no	no	8943	4482
C7orf50	-0.724598	-0.54152	0.183078	no	no	7798	5627
C7orf57	0.0852457	-0.249625	-0.33487	no	no	2810	10615
C8orf33	-0.328664	-0.137004	0.19166	no	no	7881	5544
C8orf34	-0.59158	-0.00733315	0.584246	no	no	11248	2177
C8orf44	0.00471468	0.402761	0.398046	no	no	9933	3492
C8orf44-SGK3	-0.320011	-0.946086	-0.626075	no	no	1406	12019
C8orf58	-0.374486	-0.416918	-0.0424319	no	no	5318	8107
C8orf76	-0.295458	-0.324902	-0.0294435	no	no	5466	7959
C8orf82	-0.0927328	-0.132983	-0.0402501	no	no	5340	8085
C9orf153	0.219034	0.367679	0.148645	no	no	7411	6014
C9orf163	-0.331204	-0.22028	0.110924	no	no	7012	6413
C9orf24	-0.782179	-0.388924	0.393255	no	no	9893	3532
C9orf40	0.0197991	0.0370125	0.0172134	no	no	5955	7470
C9orf43	0.312118	1.07698	0.764864	no	no	12121	1304
C9orf72	0.317229	0.354989	0.0377599	no	no	6194	7231
C9orf78	-1.11385	-1.33275	-0.218897	no	no	3627	9798
C9orf85	-0.0119886	0.0194293	0.0314179	no	no	6125	7300
CA11	-0.153167	-0.112612	0.0405549	no	no	6232	7193
CA12	-0.0691538	-0.440627	-0.371473	no	no	2592	10833
CA13	-0.226814	0.886502	1.11332	no	no	12841	584
CA2	-0.0724986	-0.162763	-0.0902644	no	no	4833	8592
CA3	-0.187445	-0.576484	-0.389038	no	no	2495	10930
CA5B	-0.248633	-0.0739745	0.174659	no	no	7705	5720
CA7	-0.119734	0.633536	0.753271	no	no	12070	1355
CA8	-0.220441	0.0994313	0.319873	no	no	9250	4175
CAAP1	0.041303	0.399555	0.358252	no	no	9596	3829
CAB39	0.0174021	-0.0437151	-0.0611172	no	negative	5135	8290
CAB39L	-0.306505	-0.773072	-0.466566	no	no	2045	11380
CABIN1	-0.415068	0.0964462	0.511514	no	no	10799	2626
CABLES1	0.144976	0.32421	0.179234	no	no	7755	5670
CABLES2	-0.0733591	-0.0187763	0.0545828	no	no	6385	7040
CABP1	-0.904328	-1.84607	-0.941742	no	no	724	12701
CABYR	-0.0742924	-0.0371543	0.0371381	no	no	6188	7237
CACFD1	-0.42838	0.100805	0.529185	no	no	10915	2510
CACHD1	-0.131144	-0.259952	-0.128808	no	no	4447	8978
CACNA1B	-0.0753971	0.178465	0.253862	no	no	8555	4870
CACNA1D	-0.70066	-1.18947	-0.488807	no	no	1944	11481
CACNA1G	0.436079	0.672668	0.23659	no	no	8385	5040
CACNA1H	0.0379258	-0.440374	-0.4783	no	no	1989	11436
CACNA1I	-0.122969	-0.222271	-0.0993017	no	no	4734	8691
CACNA2D1	-0.111646	0.46275	0.574395	no	no	11197	2228
CACNA2D2	0.565717	0.504244	-0.0614728	no	no	5129	8296
CACNA2D3	0.225019	-0.177419	-0.402437	no	no	2401	11024
CACNB1	-0.0340488	0.0716542	0.105703	no	no	6955	6470
CACNB2	-0.421554	-0.125464	0.29609	no	no	9016	4409
CACNB3	0.0488662	-0.0142547	-0.0631209	no	no	5118	8307
CACNB4	-0.35291	-1.17045	-0.81754	no	no	931	12494
CACNG4	0.369246	0.327467	-0.0417793	no	no	5326	8099
CACNG5	0.00548798	0.145438	0.13995	no	no	7325	6100
CACNG7	-0.718533	-0.737787	-0.0192544	no	no	5562	7863
CACNG8	-0.178824	-0.0421896	0.136635	no	no	7292	6133
CACTIN	0.231116	-0.209936	-0.441052	no	no	2182	11243
CACUL1	-0.171837	0.0559592	0.227796	no	no	8277	5148
CACYBP	0.22146	0.861477	0.640017	no	no	11555	1870
CAD	-3.20205	-5.14892	-1.94687	negative	negative	168	13257
CADM1	-0.3735	0.154621	0.528121	no	no	10911	2514
CADM2	0.53044	1.02653	0.496086	no	no	10698	2727
CADM4	-0.122913	-0.258652	-0.13574	no	no	4375	9050
CADPS	0.36944	0.456573	0.0871334	no	no	6753	6672
CADPS2	0.301782	0.189399	-0.112383	no	no	4602	8823
CAGE1	-0.0272555	-0.0194074	0.00784816	no	no	5839	7586
CALB1	0.0978957	0.203304	0.105408	no	no	6950	6475
CALCOCO1	0.258128	-0.679351	-0.937478	no	no	729	12696
CALCOCO2	0.377236	-0.0892223	-0.466458	no	no	2046	11379
CALD1	-0.358425	-0.375829	-0.0174037	no	no	5588	7837
CALHM2	0.196293	-0.00246587	-0.198759	no	no	3799	9626
CALHM5	0.56177	0.429895	-0.131875	no	no	4415	9010
CALM1	-0.514428	-0.602892	-0.0884647	no	no	4848	8577
CALM3	-0.397972	-0.303437	0.0945344	no	no	6834	6591
CALML4	-0.411089	0.321071	0.73216	no	no	11980	1445
CALML6	0.424417	0.255716	-0.168701	no	no	4071	9354
CALR	-0.475657	-0.53644	-0.060783	no	no	5140	8285
CALR3	-0.453628	-0.0635544	0.390073	no	no	9865	3560
CALU	0.196907	0.263293	0.0663854	no	no	6512	6913
CAMK1D	-0.0277957	0.356457	0.384253	no	no	9822	3603
CAMK2B	-0.272636	-0.376622	-0.103986	no	no	4680	8745
CAMK2D	0.176398	0.180591	0.00419267	no	no	5797	7628
CAMK2G	-0.317245	-0.0316026	0.285643	no	no	8888	4537
CAMK2N1	-0.48093	-0.62488	-0.143949	no	no	4293	9132
CAMK2N2	-0.0903908	0.0490559	0.139447	no	no	7317	6108
CAMK4	0.186685	-0.0457232	-0.232408	no	no	3527	9898
CAMKK1	-0.270339	0.13489	0.405229	no	no	10004	3421
CAMKK2	-0.156345	0.203152	0.359497	no	no	9605	3820
CAMKMT	0.135713	0.237796	0.102082	no	no	6925	6500
CAMKV	-0.0599036	-0.636608	-0.576704	no	no	1572	11853
CAMLG	-0.330411	-1.17237	-0.841962	no	no	872	12553
CAMSAP1	-0.675606	-0.410962	0.264644	no	no	8666	4759
CAMSAP2	-0.0607673	0.331027	0.391794	no	no	9879	3546
CAMSAP3	-0.521091	0.0077616	0.528853	no	no	10914	2511
CAMTA1	0.649985	0.172812	-0.477174	no	no	1997	11428
CAMTA2	0.118846	-0.343666	-0.462513	no	no	2064	11361
CAND1	-0.880406	-1.71276	-0.832356	no	no	891	12534
CAND2	0.104018	0.298864	0.194847	no	no	7921	5504
CANT1	-0.422363	0.270515	0.692878	no	no	11805	1620
CANX	-0.479944	-1.20717	-0.727225	no	no	1142	12283
CAP1	-0.0336622	-0.569329	-0.535667	no	no	1721	11704
CAP2	0.160772	-0.0560537	-0.216826	no	no	3643	9782
CAPG	-0.582118	0.370024	0.952142	no	no	12614	811
CAPN1	0.0246967	0.461703	0.437007	no	no	10263	3162
CAPN10	0.166677	0.649112	0.482434	no	no	10609	2816
CAPN12	-0.914906	-0.429304	0.485602	no	no	10632	2793
CAPN15	0.179051	0.331331	0.15228	no	no	7456	5969
CAPN2	0.0984877	0.384519	0.286032	no	no	8891	4534
CAPN3	-0.248455	-0.249051	-0.000595467	no	no	5749	7676
CAPN5	-0.18248	0.192842	0.375322	no	no	9740	3685
CAPN6	0.107644	0.119701	0.012057	no	no	5895	7530
CAPN7	-0.111625	-0.106527	0.0050975	no	no	5802	7623
CAPNS1	0.0634943	0.253826	0.190332	no	no	7873	5552
CAPRIN1	-0.953951	-2.13581	-1.18185	no	no	497	12928
CAPRIN2	-0.62925	-0.124915	0.504335	no	no	10758	2667
CAPS	-0.208602	-0.160758	0.0478432	no	no	6307	7118
CAPS2	-0.180846	-0.689442	-0.508595	no	no	1852	11573
CAPZA1	-0.283279	-0.309732	-0.0264526	no	no	5493	7932
CAPZA2	0.233704	-0.562022	-0.795727	no	no	971	12454
CAPZB	-1.82431	-2.46368	-0.639364	no	no	1369	12056
CARD10	-0.144104	0.309175	0.453279	no	no	10382	3043
CARD16	-0.668764	-0.2273	0.441464	no	no	10309	3116
CARD19	0.164656	-0.177992	-0.342648	no	no	2769	10656
CARD6	-0.879873	-0.234522	0.645351	no	no	11587	1838
CARD8	-0.301847	-0.0453469	0.2565	no	no	8585	4840
CARD9	0.0379614	-0.413982	-0.451944	no	no	2123	11302
CARF	-0.148423	-0.425356	-0.276933	no	no	3189	10236
CARHSP1	-0.278346	0.0523633	0.330709	no	no	9357	4068
CARM1	-2.80141	-2.39939	0.402025	no	no	9972	3453
CARMIL1	0.0667891	-0.485378	-0.552167	no	no	1664	11761
CARMIL2	-0.512131	-0.223402	0.288729	no	no	8924	4501
CARMIL3	-0.279284	0.0782454	0.357529	no	no	9587	3838
CARNMT1	-1.75088	-0.320126	1.43076	no	no	13095	330
CARS1	-0.206256	-1.23174	-1.02548	no	no	621	12804
CASC3	-0.335053	-2.27316	-1.93811	negative	no	174	13251
CASD1	0.00435982	0.466648	0.462288	no	no	10457	2968
CASK	-0.373565	-0.233206	0.140359	no	no	7329	6096
CASKIN1	-0.0886666	-0.0330572	0.0556094	no	no	6398	7027
CASKIN2	0.129847	0.443479	0.313632	no	no	9184	4241
CASP10	-0.107626	-0.50718	-0.399554	no	no	2423	11002
CASP2	0.049366	0.0984222	0.0490563	no	no	6320	7105
CASP3	0.0693365	0.00574712	-0.0635894	no	no	5113	8312
CASP4	-0.382719	0.541925	0.924644	no	no	12557	868
CASP6	-0.306279	-0.883498	-0.57722	no	no	1571	11854
CASP7	0.0301782	0.0657329	0.0355547	no	no	6174	7251
CASP8	0.11539	0.323062	0.207672	no	no	8063	5362
CASP9	0.0692864	0.45168	0.382393	no	no	9801	3624
CAST	-0.465548	-0.659827	-0.194278	no	no	3846	9579
CASTOR1	-0.0335037	0.258956	0.29246	no	no	8973	4452
CASTOR2	-0.343658	0.425474	0.769132	no	no	12140	1285
CASZ1	-0.0623152	0.334554	0.396869	no	no	9922	3503
CAT	0.0804209	0.151379	0.0709586	no	no	6567	6858
CATSPER2	-0.229467	0.0783466	0.307813	no	no	9133	4292
CATSPER3	0.219827	0.555964	0.336138	no	no	9401	4024
CATSPERB	-0.0428671	0.927457	0.970324	no	no	12644	781
CATSPERG	-0.301799	-0.739711	-0.437912	no	no	2205	11220
CATSPERZ	-0.291091	0.491166	0.782257	no	no	12187	1238
CAV1	-0.231003	0.378833	0.609836	no	no	11406	2019
CAV2	-0.0798693	-0.897774	-0.817905	no	no	928	12497
CAVIN1	0.00543525	0.167258	0.161823	no	no	7552	5873
CAVIN4	-0.237149	-0.445268	-0.208118	no	no	3728	9697
CBARP	0.053361	-0.273164	-0.326526	no	no	2867	10558
CBFA2T2	0.0788309	-0.418521	-0.497352	no	no	1901	11524
CBFB	0.0140878	0.276421	0.262333	no	no	8641	4784
CBL	0.0857374	0.190024	0.104286	no	no	6940	6485
CBLB	-0.12781	0.473195	0.601005	no	no	11360	2065
CBLC	-0.0825931	0.73993	0.822523	no	no	12303	1122
CBLL1	-0.455537	-0.225275	0.230262	no	no	8304	5121
CBLN1	-0.214958	-0.233476	-0.0185175	no	no	5574	7851
CBLN3	-0.450312	0.175866	0.626178	no	no	11484	1941
CBR1	-0.388639	-0.739896	-0.351257	no	no	2708	10717
CBR3	-0.407353	0.112018	0.519371	no	no	10857	2568
CBR4	-0.324718	-0.0350838	0.289634	no	no	8938	4487
CBS	-0.0938553	0.730717	0.824572	no	no	12309	1116
CBX1	-0.131991	-0.775097	-0.643105	no	no	1356	12069
CBX2	0.000968056	-0.681376	-0.682344	no	no	1245	12180
CBX3	-0.800974	0.0803783	0.881352	no	no	12476	949
CBX4	0.112325	-0.560909	-0.673233	no	no	1267	12158
CBX5	-0.126793	0.29986	0.426653	no	no	10181	3244
CBX6	-0.104629	-0.0769545	0.0276746	no	no	6079	7346
CBX7	0.0234998	0.128351	0.104851	no	no	6945	6480
CBX8	-0.237198	-0.0821164	0.155082	no	no	7486	5939
CBY1	0.35029	0.103064	-0.247225	no	no	3398	10027
CC2D1A	-0.546291	-0.836689	-0.290397	no	no	3103	10322
CC2D1B	0.0150411	0.0442011	0.02916	no	no	6095	7330
CC2D2A	-0.0468363	-0.28577	-0.238933	no	no	3461	9964
CCAR1	-1.38893	-1.7455	-0.356569	no	no	2672	10753
CCAR2	-0.511468	-0.220685	0.290783	no	no	8955	4470
CCBE1	0.161825	0.138071	-0.0237546	no	no	5521	7904
CCDC102A	0.136807	-0.405258	-0.542065	no	no	1701	11724
CCDC102B	0.121177	-0.140477	-0.261654	no	no	3298	10127
CCDC103	-0.449099	-0.0560875	0.393012	no	no	9891	3534
CCDC106	-0.267137	-0.0117497	0.255387	no	no	8573	4852
CCDC107	-0.33701	-0.692563	-0.355553	no	no	2680	10745
CCDC110	-0.0368017	-0.0987833	-0.0619817	no	no	5128	8297
CCDC112	-0.671675	-0.68578	-0.0141045	no	no	5620	7805
CCDC113	-0.607608	-0.0210374	0.586571	no	no	11259	2166
CCDC115	-3.26465	-1.48158	1.78306	postive	no	13237	188
CCDC117	0.150505	-0.283914	-0.434418	no	no	2224	11201
CCDC12	-0.191408	-0.873036	-0.681628	no	no	1247	12178
CCDC120	-0.102902	0.400871	0.503772	no	no	10751	2674
CCDC121	-0.261799	-0.54881	-0.28701	no	no	3135	10290
CCDC122	-0.0660677	0.00259395	0.0686616	no	no	6544	6881
CCDC124	-0.0820965	0.0802585	0.162355	no	no	7559	5866
CCDC125	-0.0312231	0.307993	0.339217	no	no	9429	3996
CCDC126	-0.0368761	-0.475844	-0.438968	no	no	2196	11229
CCDC127	-0.370734	-1.01254	-0.641804	no	no	1360	12065
CCDC13	0.160552	0.421576	0.261024	no	no	8630	4795
CCDC134	-0.176204	-0.167085	0.00911959	no	no	5851	7574
CCDC136	-0.432472	0.240647	0.673119	no	no	11713	1712
CCDC137	-0.42157	-1.16183	-0.740256	no	no	1109	12316
CCDC138	-0.334843	-0.108965	0.225878	no	no	8256	5169
CCDC14	-0.577702	0.305277	0.882979	no	no	12480	945
CCDC142	-0.0438893	-0.782994	-0.739105	no	no	1113	12312
CCDC144A	-0.36847	-0.706839	-0.33837	no	no	2793	10632
CCDC146	0.279171	0.172221	-0.106949	no	no	4650	8775
[truncated: 11,789 more rows]

## Sheet: Day 10
Gene	β score_DMSO	β score_DAC	Diff	Hits	High-fidelity hits	Negative rank	Posotive rank
[truncated: 13,424 more rows]

[truncated: 1 more sheets: Clusters]
