# Supplementary material for: A CRISPR-Cas9 screen reveals genetic determinants of the cellular response to decitabine
Source: EMBO Rep. 2025 Feb 10;26(6):1528–65. doi: 10.1038/s44319-025-00385-w (PMC11933316; doi:10.1038/s44319-025-00385-w)
Supplement: Supplementary file 3 — Data Set EV2 [file 44319_2025_385_MOESM3_ESM.xlsx]

## Sheet: Sheet1
Dataset EV2:Mass spectrometry data for label free quantification of FLAG immunoprecipitation of FLAG-tagged KDM1A-△SWIRM versus KDM1A-WT.

## Sheet: Proteins
Protein FDR Confidence: Combined	Accession	Description	Coverage [%]	# Peptides	# PSMs	# Unique Peptides	Abundances (Scaled): F1: Sample, KDM1A-△SWIRM, KDM1A-△SWIRM-1	Abundances (Scaled): F2: Sample, KDM1A-△SWIRM, KDM1A-△SWIRM-2	Abundances (Scaled): F3: Sample, KDM1A-△SWIRM, KDM1A-△SWIRM-3	Abundances (Scaled): F4: Sample, KDM1A-WT, KDM1A-WT-1	Abundances (Scaled): F5: Sample, KDM1A-WT, KDM1A-WT-2	Abundances (Scaled): F6: Sample, KDM1A-WT, KDM1A-WT-3	Abundances (Normalized): F1: Sample, KDM1A-△SWIRM, KDM1A-△SWIRM-1	Abundances (Normalized): F2: Sample, KDM1A-△SWIRM, KDM1A-△SWIRM-2	Abundances (Normalized): F3: Sample,KDM1A-△SWIRM, KDM1A-△SWIRM-3	Abundances (Normalized): F4: Sample, KDM1A-WT, KDM1A-WT-1	Abundances (Normalized): F5: Sample, KDM1A-WT, KDM1A-WT-2	Abundances (Normalized): F6: Sample, KDM1A-WT, KDM1A-WT-3	Found in Sample: [S1] F1: KDM1A-△SWIRM, KDM1A-△SWIRM-1	Found in Sample: [S2] F2: Sample, KDM1A-△SWIRM, KDM1A-△SWIRM-2	Found in Sample: [S3] F3: Sample, KDM1A-△SWIRM, KDM1A-△SWIRM-3	Found in Sample: [S4] F4: Sample, KDM1A-WT, KDM1A-WT-1	Found in Sample: [S5] F5: Sample, KDM1A-WT, KDM1A-WT-2	Found in Sample: [S6] F6: Sample, KDM1A-WT, KDM1A-WT-3
High	P35579	Myosin-9 OS=Homo sapiens OX=9606 GN=MYH9 PE=1 SV=4	61	147	753	127	437	30.4	74.4	22.5	19.2	16.4	4.60035e+09	3.20266e+08	7.83362e+08	2.37256e+08	2.018e+08	1.72749e+08	High	High	High	High	High	High
High	P46013	Proliferation marker protein Ki-67 OS=Homo sapiens OX=9606 GN=MKI67 PE=1 SV=2	48	143	887	143	75.7	100.7	69.1	118.9	119.9	115.7	4.93112e+09	6.56165e+09	4.49813e+09	7.74555e+09	7.8106e+09	7.53364e+09	High	High	High	High	High	High
High	Q92618	Zinc finger protein 516 OS=Homo sapiens OX=9606 GN=ZNF516 PE=1 SV=1	71	81	1021	79	70	94.9	82.9	133.1	100.6	118.5	2.72753e+09	3.70003e+09	3.23032e+09	5.18624e+09	3.92112e+09	4.61837e+09	High	High	High	High	High	High
High	P35580	Myosin-10 OS=Homo sapiens OX=9606 GN=MYH10 PE=1 SV=3	55	118	502	98	463.2	23.6	66.9	20.4	14.7	11.1	1.22621e+09	6.25989e+07	1.77221e+08	5.40011e+07	3.88842e+07	2.93524e+07	High	High	High	High	High	High
High	Q14687	Genetic suppressor element 1 OS=Homo sapiens OX=9606 GN=GSE1 PE=1 SV=3	67	72	1092	6	80.4	104.7	90.3	126.4	92.3	106	4.38742e+09	5.71651e+09	4.92875e+09	6.9007e+09	5.0394e+09	5.7874e+09	High	High	High	High	High	High
High	O75362	Zinc finger protein 217 OS=Homo sapiens OX=9606 GN=ZNF217 PE=1 SV=1	72	81	873	74	57.6	75.3	67.2	157.6	111.5	130.8	1.26729e+09	1.65757e+09	1.47951e+09	3.46936e+09	2.4552e+09	2.87977e+09	High	High	High	High	High	High
High	O60341	Lysine-specific histone demethylase 1A OS=Homo sapiens OX=9606 GN=KDM1A PE=1 SV=2	73	72	2354	54	104.6	140.8	118.1	91.9	66.2	78.4	2.27829e+10	3.06628e+10	2.57383e+10	2.00228e+10	1.44244e+10	1.70778e+10	High	High	High	High	High	High
High	H0Y613	Genetic suppressor element 1 (Fragment) OS=Homo sapiens OX=9606 GN=GSE1 PE=1 SV=1	69	63	924	1	215.4	189.4	107.5	41.7		46.1	2.67747e+06	2.35404e+06	1.33593e+06	518622		572749	High	High	High	Peak Found	Not Found	High
High	Q9UBW7	Zinc finger MYM-type protein 2 OS=Homo sapiens OX=9606 GN=ZMYM2 PE=1 SV=1	54	77	723	66	13.7	17.3	15.3	215.7	156.9	181.1	3.29598e+08	4.15999e+08	3.67144e+08	5.18496e+09	3.77293e+09	4.35418e+09	High	High	High	High	High	High
High	Q92766	Ras-responsive element-binding protein 1 OS=Homo sapiens OX=9606 GN=RREB1 PE=1 SV=3	52	67	624	67	77.4	112.4	86.3	117	99.8	107.1	9.68418e+08	1.40698e+09	1.08096e+09	1.46476e+09	1.24934e+09	1.34057e+09	High	High	High	High	High	High
High	P11142	Heat shock cognate 71 kDa protein OS=Homo sapiens OX=9606 GN=HSPA8 PE=1 SV=1	60	51	818	35	131	166.4	151.1	53.4	43.1	55.1	5.58322e+09	7.09253e+09	6.44192e+09	2.27711e+09	1.83582e+09	2.34879e+09	High	High	High	High	High	High
High	P04264	Keratin, type II cytoskeletal 1 OS=Homo sapiens OX=9606 GN=KRT1 PE=1 SV=6	63	54	663	46	49.9	69.9	153.3	43.1	252.5	31.3	2.05083e+09	2.87368e+09	6.30006e+09	1.77065e+09	1.03749e+10	1.28464e+09	High	High	High	High	High	High
High	Q9UKL0	REST corepressor 1 OS=Homo sapiens OX=9606 GN=RCOR1 PE=1 SV=2	60	41	999	35	78	100.5	92.4	119.1	92.9	117.1	3.69832e+09	4.76955e+09	4.38106e+09	5.64882e+09	4.40636e+09	5.55686e+09	High	High	High	High	High	High
High	P08670	Vimentin OS=Homo sapiens OX=9606 GN=VIM PE=1 SV=4	76	56	825	50	126.1	78.7	58	90.9	132.4	113.9	4.92282e+09	3.07201e+09	2.26456e+09	3.55017e+09	5.17111e+09	4.44792e+09	High	High	High	High	High	High
High	O95071	E3 ubiquitin-protein ligase UBR5 OS=Homo sapiens OX=9606 GN=UBR5 PE=1 SV=2	32	84	407	2	139.1	210.5	184.8	21.7	20.6	23.2	3.96766e+08	6.00334e+08	5.27123e+08	6.19844e+07	5.86953e+07	6.611e+07	High	High	High	High	High	High
High	E7EMW7	E3 ubiquitin-protein ligase UBR5 OS=Homo sapiens OX=9606 GN=UBR5 PE=1 SV=1	32	83	398	1	134.2	201.9	186.4	25.6	22.1	29.9	1.84574e+06	2.77597e+06	2.5629e+06	351633	303714	411571	Peak Found	High	High	Peak Found	Peak Found	Peak Found
High	O14744	Protein arginine N-methyltransferase 5 OS=Homo sapiens OX=9606 GN=PRMT5 PE=1 SV=4	57	42	1219	28	74.7	85.8	84.7	131	100.5	123.3	9.01818e+09	1.03639e+10	1.02322e+10	1.58166e+10	1.21309e+10	1.4885e+10	High	High	High	High	High	High
High	O75533	Splicing factor 3B subunit 1 OS=Homo sapiens OX=9606 GN=SF3B1 PE=1 SV=3	48	56	582	56	103.8	64.8	95.6	103.9	104.1	127.8	9.74164e+08	6.07852e+08	8.96397e+08	9.74244e+08	9.76993e+08	1.19884e+09	High	High	High	High	High	High
High	Q9ULU4	Protein kinase C-binding protein 1 OS=Homo sapiens OX=9606 GN=ZMYND8 PE=1 SV=2	52	60	528	3	100.6	116.6	104.6	106.4	78.8	93	8.01326e+08	9.28423e+08	8.32917e+08	8.47068e+08	6.27119e+08	7.40381e+08	High	High	High	High	High	High
High	A0A087WYS3	Protein kinase C-binding protein 1 OS=Homo sapiens OX=9606 GN=ZMYND8 PE=1 SV=1	53	58	506	0	135.4	112.4	105.4	102.3	71.4	73.1	7.08767e+06	5.88327e+06	5.5163e+06	5.3564e+06	3.73572e+06	3.82382e+06	Not Found	Not Found	Not Found	Not Found	Not Found	Not Found
High	Q92769	Histone deacetylase 2 OS=Homo sapiens OX=9606 GN=HDAC2 PE=1 SV=2	49	30	883	18	75.4	94.8	85.2	121.3	96.1	127.3	1.81824e+09	2.2851e+09	2.05377e+09	2.92357e+09	2.31628e+09	3.06902e+09	High	High	High	High	High	High
High	O75165	DnaJ homolog subfamily C member 13 OS=Homo sapiens OX=9606 GN=DNAJC13 PE=1 SV=5	37	80	488	80	122.4	52.5	94.5	98.5	110	122.1	2.60365e+08	1.1172e+08	2.0094e+08	2.0945e+08	2.34058e+08	2.59833e+08	High	High	High	High	High	High
High	A0A087WVZ6	Protein kinase C-binding protein 1 OS=Homo sapiens OX=9606 GN=ZMYND8 PE=1 SV=2	50	55	486	1	220.3	166.9		146.7	66		694294	525997		462444	208029		High	Peak Found	High	Peak Found	Peak Found	Not Found
High	Q13547	Histone deacetylase 1 OS=Homo sapiens OX=9606 GN=HDAC1 PE=1 SV=1	52	31	679	19	60.8	87.7	77.6	132.1	111.2	130.6	3.03644e+09	4.3767e+09	3.87063e+09	6.5914e+09	5.55224e+09	6.51938e+09	High	High	High	High	High	High
High	P52272	Heterogeneous nuclear ribonucleoprotein M OS=Homo sapiens OX=9606 GN=HNRNPM PE=1 SV=3	69	56	795	27	119.3	105.3	98.8	81.4	95.3	99.8	1.41035e+09	1.24407e+09	1.16825e+09	9.61521e+08	1.12686e+09	1.18e+09	High	High	High	High	High	High
High	Q9NYF8	Bcl-2-associated transcription factor 1 OS=Homo sapiens OX=9606 GN=BCLAF1 PE=1 SV=2	49	57	504	3	92.8	59.2	88.9	116	106.8	136.2	1.60711e+09	1.02626e+09	1.54076e+09	2.01019e+09	1.85054e+09	2.3595e+09	High	High	High	High	High	High
High	Q92610	Zinc finger protein 592 OS=Homo sapiens OX=9606 GN=ZNF592 PE=1 SV=2	48	47	415	46	99.4	122.3	114.2	100.4	79.9	83.8	4.12877e+08	5.07734e+08	4.74376e+08	4.16893e+08	3.3174e+08	3.48128e+08	High	High	High	High	High	High
High	A0A8I5KSD5	Plectin OS=Homo sapiens OX=9606 GN=PLEC PE=1 SV=1	22	92	452	87	131.1	101.1	84.7	81.6	101.2	100.3	2.03898e+08	1.57309e+08	1.31711e+08	1.26976e+08	1.57357e+08	1.56018e+08	High	High	High	High	High	High
High	P46821	Microtubule-associated protein 1B OS=Homo sapiens OX=9606 GN=MAP1B PE=1 SV=2	33	62	369	60	78.2	88	96.8	105	104.1	127.9	2.49539e+08	2.80559e+08	3.08668e+08	3.34762e+08	3.32128e+08	4.0793e+08	High	High	High	High	High	High
High	P15924	Desmoplakin OS=Homo sapiens OX=9606 GN=DSP PE=1 SV=3	28	92	351	92	45.3	70.7	113.4	48.7	287.6	34.3	8.55837e+07	1.33689e+08	2.14379e+08	9.21056e+07	5.43949e+08	6.49287e+07	High	High	High	High	High	High
High	Q9Y2W1	Thyroid hormone receptor-associated protein 3 OS=Homo sapiens OX=9606 GN=THRAP3 PE=1 SV=2	42	53	606	52	85	61.3	88.2	124.5	108	132.9	2.24077e+09	1.61622e+09	2.32478e+09	3.28237e+09	2.84516e+09	3.50394e+09	High	High	High	High	High	High
High	E9PK91	Bcl-2-associated transcription factor 1 OS=Homo sapiens OX=9606 GN=BCLAF1 PE=1 SV=1	50	54	465	1	103.4		117.9	117.9	98.7	162.1	1.61577e+06		1.84212e+06	1.84209e+06	1.54118e+06	2.53175e+06	High	High	High	High	High	High
High	Q5UIP0	Telomere-associated protein RIF1 OS=Homo sapiens OX=9606 GN=RIF1 PE=1 SV=2	27	63	355	63	88.9	87.6	92.2	106.6	94.4	130.4	2.00928e+08	1.97898e+08	2.08246e+08	2.4091e+08	2.13251e+08	2.94629e+08	High	High	High	High	High	High
High	Q9NR30	Nucleolar RNA helicase 2 OS=Homo sapiens OX=9606 GN=DDX21 PE=1 SV=5	49	50	472	48	116.3	88.1	93.5	89.9	105.2	106.9	1.2837e+09	9.73058e+08	1.03262e+09	9.92718e+08	1.16128e+09	1.18067e+09	High	High	High	High	High	High
High	Q14202	Zinc finger MYM-type protein 3 OS=Homo sapiens OX=9606 GN=ZMYM3 PE=1 SV=2	34	50	324	49	4.1	4.3	4.4	229.4	163.7	194.1	2.81044e+07	2.93663e+07	2.98876e+07	1.56317e+09	1.11585e+09	1.32258e+09	High	High	High	High	High	High
High	Q15393	Splicing factor 3B subunit 3 OS=Homo sapiens OX=9606 GN=SF3B3 PE=1 SV=4	42	51	358	51	89.3	80.9	74.1	120.4	111.6	123.7	7.51071e+08	6.80525e+08	6.23332e+08	1.01284e+09	9.38354e+08	1.04066e+09	High	High	High	High	High	High
High	P35527	Keratin, type I cytoskeletal 9 OS=Homo sapiens OX=9606 GN=KRT9 PE=1 SV=3	48	32	510	31	38.5	49.3	161.9	46	286.5	17.8	8.63478e+08	1.10404e+09	3.62636e+09	1.02998e+09	6.41876e+09	3.98575e+08	High	High	High	High	High	High
High	Q8IWI9	MAX gene-associated protein OS=Homo sapiens OX=9606 GN=MGA PE=1 SV=4	24	71	388	10	85.9	89.6	85.3	104.9	101.8	132.6	1.28246e+08	1.3378e+08	1.27432e+08	1.56614e+08	1.5207e+08	1.97984e+08	High	High	High	High	High	High
High	P98175	RNA-binding protein 10 OS=Homo sapiens OX=9606 GN=RBM10 PE=1 SV=3	40	43	418	39	106.4	57.7	101	108.1	99.3	127.5	6.7891e+08	3.68463e+08	6.44586e+08	6.90196e+08	6.3354e+08	8.13434e+08	High	High	High	High	High	High
High	Q14980	Nuclear mitotic apparatus protein 1 OS=Homo sapiens OX=9606 GN=NUMA1 PE=1 SV=2	32	60	299	60	102.2	118.3	97.2	93.5	93.3	95.5	2.0667e+08	2.39239e+08	1.96523e+08	1.89044e+08	1.88713e+08	1.93055e+08	High	High	High	High	High	High
High	Q96BD5	PHD finger protein 21A OS=Homo sapiens OX=9606 GN=PHF21A PE=1 SV=1	57	35	457	5	73.5	97.6	83.6	122.2	102.2	120.7	7.94119e+08	1.05416e+09	9.03252e+08	1.31996e+09	1.10393e+09	1.30384e+09	High	High	High	High	High	High
High	Q01804	OTU domain-containing protein 4 OS=Homo sapiens OX=9606 GN=OTUD4 PE=1 SV=4	37	45	405	45	79.3	76.7	94.5	124.4	100.1	125.1	3.80186e+08	3.67796e+08	4.53211e+08	5.96475e+08	4.79986e+08	5.99718e+08	High	High	High	High	High	High
High	P35908	Keratin, type II cytoskeletal 2 epidermal OS=Homo sapiens OX=9606 GN=KRT2 PE=1 SV=2	57	43	365	33	68	105.4	106.1	64.3	188.8	67.4	6.51863e+08	1.0099e+09	1.01706e+09	6.16054e+08	1.80886e+09	6.45803e+08	High	High	High	High	High	High
High	A0A087WV57	Protein kinase C-binding protein 1 OS=Homo sapiens OX=9606 GN=ZMYND8 PE=1 SV=1	51	40	375	2	89.7	125	48.2	127.3	97.7	112.1	3.16867e+06	4.41405e+06	1.7024e+06	4.49536e+06	3.44978e+06	3.9605e+06	High	High	High	Peak Found	Peak Found	High
High	P07437	Tubulin beta chain OS=Homo sapiens OX=9606 GN=TUBB PE=1 SV=2	62	29	673	3	122.6	158.9	149.3	59.9	48.2	61.1	4.12038e+08	5.33881e+08	5.01543e+08	2.0129e+08	1.62085e+08	2.05235e+08	High	High	High	High	High	High
High	O75688	Protein phosphatase 1B OS=Homo sapiens OX=9606 GN=PPM1B PE=1 SV=1	58	29	592	25	72.7	76	80.2	132.9	101.9	136.2	1.63013e+09	1.70498e+09	1.7992e+09	2.97975e+09	2.28448e+09	3.05411e+09	High	High	High	High	High	High
High	Q9ULV0	Unconventional myosin-Vb OS=Homo sapiens OX=9606 GN=MYO5B PE=1 SV=3	38	66	351	29	125.9	110.8	110	103.9	69	80.4	2.6584e+08	2.34014e+08	2.32188e+08	2.19315e+08	1.45708e+08	1.69731e+08	High	High	High	High	High	High
High	Q13435	Splicing factor 3B subunit 2 OS=Homo sapiens OX=9606 GN=SF3B2 PE=1 SV=2	44	39	361	39	106.9	65.1	94.1	105.3	96.5	132.1	4.93131e+08	3.00461e+08	4.34138e+08	4.85762e+08	4.45421e+08	6.09334e+08	High	High	High	High	High	High
High	H0YEK2	PHD finger protein 21A OS=Homo sapiens OX=9606 GN=PHF21A PE=1 SV=2	65	33	437	3	124.1	116.5	117.7	112.3	64.3	65.2	4.19971e+06	3.94462e+06	3.98351e+06	3.80007e+06	2.17655e+06	2.20751e+06	High	High	High	High	High	High
High	Q8IZ40	REST corepressor 2 OS=Homo sapiens OX=9606 GN=RCOR2 PE=1 SV=2	54	37	549	33	63.5	87.6	76.9	143.5	102.3	126.2	1.33062e+09	1.83742e+09	1.61342e+09	3.00884e+09	2.14453e+09	2.64634e+09	High	High	High	High	High	High
High	H0Y9M2	Zinc finger protein 827 OS=Homo sapiens OX=9606 GN=ZNF827 PE=1 SV=2	47	52	357	52	68.4	80.5	71.2	150.9	107.4	121.6	1.73838e+08	2.04502e+08	1.80804e+08	3.83428e+08	2.72969e+08	3.09096e+08	High	High	High	High	High	High
High	Q13813	Spectrin alpha chain, non-erythrocytic 1 OS=Homo sapiens OX=9606 GN=SPTAN1 PE=1 SV=3	29	67	322	1	114.5	92.2	104.8	92.1	96.9	99.4	1.2785e+08	1.02927e+08	1.16965e+08	1.02838e+08	1.08106e+08	1.10981e+08	High	High	High	High	High	High
High	O75643	U5 small nuclear ribonucleoprotein 200 kDa helicase OS=Homo sapiens OX=9606 GN=SNRNP200 PE=1 SV=2	30	63	387	62	158.3	74.4	109.3	79.4	84.4	94.1	2.09691e+08	9.86172e+07	1.44781e+08	1.05247e+08	1.11842e+08	1.24694e+08	High	High	High	High	High	High
High	A0A0D9SF54	Spectrin alpha chain, non-erythrocytic 1 OS=Homo sapiens OX=9606 GN=SPTAN1 PE=1 SV=1	29	67	318	1	477.6			122.4			395757			101472			High	Not Found	High	Peak Found	Not Found	Not Found
High	A0A8I5KVB5	General transcription factor II-I OS=Homo sapiens OX=9606 GN=GTF2I PE=1 SV=1	36	46	332	46	48.9	53.3	50.3	162.4	133.4	151.8	1.42649e+08	1.55332e+08	1.46574e+08	4.73543e+08	3.89072e+08	4.42595e+08	High	High	High	High	High	High
High	P68371	Tubulin beta-4B chain OS=Homo sapiens OX=9606 GN=TUBB4B PE=1 SV=1	62	29	660	1	126.8	144.5	144.4	64	58.9	61.4	1.49e+09	1.69868e+09	1.69784e+09	7.52458e+08	6.91891e+08	7.2198e+08	High	High	High	High	High	High
High	A0A8C8P5L8	MAX gene-associated protein (Fragment) OS=Homo sapiens OX=9606 GN=MGA PE=1 SV=1	25	63	333	2	84	103.9	97.1	98.8	93.2	123	6.9029e+06	8.53723e+06	7.97817e+06	8.11486e+06	7.65899e+06	1.01106e+07	High	High	High	High	High	High
High	H0YAR2	Polyadenylate-binding protein OS=Homo sapiens OX=9606 GN=PABPC1 PE=1 SV=2	51	38	463	26	101.2	69.8	78.7	105.7	110.2	134.4	1.60704e+09	1.10803e+09	1.2489e+09	1.67812e+09	1.74954e+09	2.13296e+09	High	High	High	High	High	High
High	Q9BVA1	Tubulin beta-2B chain OS=Homo sapiens OX=9606 GN=TUBB2B PE=1 SV=1	61	25	591	1	120.1	182.2	132.1	68.9	42.8	53.9	5.59613e+07	8.48978e+07	6.15724e+07	3.20871e+07	1.996e+07	2.50936e+07	High	High	High	High	High	High
High	O43143	ATP-dependent RNA helicase DHX15 OS=Homo sapiens OX=9606 GN=DHX15 PE=1 SV=2	46	42	451	41	111.1	65.2	94.4	94	103.9	131.4	5.65598e+08	3.32242e+08	4.80711e+08	4.78755e+08	5.28837e+08	6.69058e+08	High	High	High	High	High	High
High	P78527	DNA-dependent protein kinase catalytic subunit OS=Homo sapiens OX=9606 GN=PRKDC PE=1 SV=3	20	81	340	81	94.9	114.1	123.8	54.1	149.8	63.4	3.82673e+08	4.60151e+08	4.99369e+08	2.18154e+08	6.04169e+08	2.55806e+08	High	High	High	High	High	High
High	Q13885	Tubulin beta-2A chain OS=Homo sapiens OX=9606 GN=TUBB2A PE=1 SV=1	61	25	590	1	144.4	124.8	157.4	64.7	47.4	61.3	4.74141e+07	4.09828e+07	5.16888e+07	2.1229e+07	1.55654e+07	2.01374e+07	High	High	High	High	High	High
High	Q92900	Regulator of nonsense transcripts 1 OS=Homo sapiens OX=9606 GN=UPF1 PE=1 SV=2	46	49	298	48	121.3	71	74.9	99.7	108	125.1	2.5398e+08	1.48675e+08	1.5677e+08	2.08851e+08	2.2609e+08	2.62043e+08	High	High	High	High	High	High
High	Q08211	ATP-dependent RNA helicase A OS=Homo sapiens OX=9606 GN=DHX9 PE=1 SV=4	36	46	382	46	155.8	85.5	87.6	61.2	97.1	112.9	8.07779e+08	4.43074e+08	4.54001e+08	3.17344e+08	5.03465e+08	5.85344e+08	High	High	High	High	High	High
High	P08238	Heat shock protein HSP 90-beta OS=Homo sapiens OX=9606 GN=HSP90AB1 PE=1 SV=4	40	37	293	21	132.3	164.4	144	52.7	48.7	57.9	2.23618e+08	2.7791e+08	2.43449e+08	8.91803e+07	8.2306e+07	9.79142e+07	High	High	High	High	High	High
High	Q14008	Cytoskeleton-associated protein 5 OS=Homo sapiens OX=9606 GN=CKAP5 PE=1 SV=3	29	59	320	59	114.4	108.1	116.7	80.8	99.2	80.8	2.32635e+08	2.19663e+08	2.37315e+08	1.64265e+08	2.01612e+08	1.64206e+08	High	High	High	High	High	High
High	Q6PKG0	La-related protein 1 OS=Homo sapiens OX=9606 GN=LARP1 PE=1 SV=2	41	42	333	36	99.1	65	80	109.3	114	132.6	3.00434e+08	1.96921e+08	2.42391e+08	3.31124e+08	3.45592e+08	4.01873e+08	High	High	High	High	High	High
High	P07900	Heat shock protein HSP 90-alpha OS=Homo sapiens OX=9606 GN=HSP90AA1 PE=1 SV=5	42	39	271	25	137.8	168	150.5	50.7	42.7	50.1	3.09572e+08	3.77413e+08	3.38086e+08	1.13894e+08	9.59877e+07	1.12618e+08	High	High	High	High	High	High
High	P78371	T-complex protein 1 subunit beta OS=Homo sapiens OX=9606 GN=CCT2 PE=1 SV=4	60	32	236	32	138.5	203.3	157.9	33.9	32.5	33.9	5.74057e+08	8.42922e+08	6.54678e+08	1.40453e+08	1.34775e+08	1.40703e+08	High	High	High	High	High	High
High	P48681	Nestin OS=Homo sapiens OX=9606 GN=NES PE=1 SV=2	37	51	286	51	126.8	80	49.5	100.3	135.8	107.5	2.14926e+08	1.3555e+08	8.38866e+07	1.7003e+08	2.30138e+08	1.82202e+08	High	High	High	High	High	High
High	Q6P2Q9	Pre-mRNA-processing-splicing factor 8 OS=Homo sapiens OX=9606 GN=PRPF8 PE=1 SV=2	27	63	366	63	144.6	98.1	105.9	73.1	93.4	84.9	2.25628e+08	1.53183e+08	1.65213e+08	1.14152e+08	1.45763e+08	1.32531e+08	High	High	High	High	High	High
High	A0A7I2V4L7	Polyadenylate-binding protein OS=Homo sapiens OX=9606 GN=PABPC4 PE=1 SV=1	50	38	312	25	91.2	71.6	77.8	108.1	118.1	133.3	7.25385e+08	5.69249e+08	6.18789e+08	8.60153e+08	9.39266e+08	1.06055e+09	High	High	High	High	High	High
High	P49327	Fatty acid synthase OS=Homo sapiens OX=9606 GN=FASN PE=1 SV=3	25	52	235	51	133.3	175.2	142.6	50	50	48.9	1.12148e+08	1.47373e+08	1.19982e+08	4.20394e+07	4.20187e+07	4.11237e+07	High	High	High	High	High	High
High	P04350	Tubulin beta-4A chain OS=Homo sapiens OX=9606 GN=TUBB4A PE=1 SV=2	62	25	621	3	131.6	167.1	156.2	51.3	45.2	48.6	5.5579e+07	7.05732e+07	6.59762e+07	2.16766e+07	1.91101e+07	2.05507e+07	High	High	High	High	High	High
High	Q13509	Tubulin beta-3 chain OS=Homo sapiens OX=9606 GN=TUBB3 PE=1 SV=2	51	23	389	4	110.3	140.5	134.7	79.3	54.7	80.6	4.87554e+07	6.21153e+07	5.95492e+07	3.50465e+07	2.4203e+07	3.56376e+07	High	High	High	High	High	High
High	O15294	UDP-N-acetylglucosamine--peptide N-acetylglucosaminyltransferase 110 kDa subunit OS=Homo sapiens OX=9606 GN=OGT PE=1 SV=3	43	42	294	42	78.6	89.8	95.9	124.2	92.8	118.7	1.55608e+08	1.77751e+08	1.89785e+08	2.4592e+08	1.83733e+08	2.35044e+08	High	High	High	High	High	High
High	A0A5H1ZRQ2	RNA helicase OS=Homo sapiens OX=9606 GN=DDX17 PE=1 SV=2	51	39	343	29	137.1	87.6	100.7	80.7	89.1	104.8	3.76891e+08	2.4083e+08	2.76895e+08	2.2189e+08	2.44797e+08	2.88061e+08	High	High	High	High	High	High
High	P48643	T-complex protein 1 subunit epsilon OS=Homo sapiens OX=9606 GN=CCT5 PE=1 SV=1	49	35	293	34	138.1	204.9	161.1	33	30.7	32.3	4.40639e+08	6.5352e+08	5.13782e+08	1.05348e+08	9.77902e+07	1.02988e+08	High	High	High	High	High	High
High	P60709	Actin, cytoplasmic 1 OS=Homo sapiens OX=9606 GN=ACTB PE=1 SV=1	74	26	852	9	115	93.9	71.3	108.3	99.6	111.9	1.03695e+10	8.46646e+09	6.42414e+09	9.76201e+09	8.97727e+09	1.00926e+10	High	High	High	High	High	High
High	P50990	T-complex protein 1 subunit theta OS=Homo sapiens OX=9606 GN=CCT8 PE=1 SV=4	58	35	327	35	131.5	205.6	160.2	35.3	31.4	36.1	8.26582e+08	1.29237e+09	1.00681e+09	2.22121e+08	1.9724e+08	2.26727e+08	High	High	High	High	High	High
High	Q14690	Protein RRP5 homolog OS=Homo sapiens OX=9606 GN=PDCD11 PE=1 SV=3	29	52	316	52	170.9	75.7	86.4	85	96.6	85.4	2.03087e+08	8.99393e+07	1.02684e+08	1.00957e+08	1.14748e+08	1.0145e+08	High	High	High	High	High	High
High	Q9P2K3	REST corepressor 3 OS=Homo sapiens OX=9606 GN=RCOR3 PE=1 SV=2	55	30	518	11	64.8	99	76	125.7	111	123.6	8.7298e+08	1.33431e+09	1.02458e+09	1.69479e+09	1.49586e+09	1.66596e+09	High	High	High	High	High	High
High	P11388	DNA topoisomerase 2-alpha OS=Homo sapiens OX=9606 GN=TOP2A PE=1 SV=3	32	54	335	38	175.1	92.3	100.4	88.1	74	70	2.96662e+08	1.56382e+08	1.70111e+08	1.49189e+08	1.25368e+08	1.18652e+08	High	High	High	High	High	High
High	P49368	T-complex protein 1 subunit gamma OS=Homo sapiens OX=9606 GN=CCT3 PE=1 SV=4	53	35	249	35	122.6	170.2	151	59.2	43	54	6.09846e+08	8.46657e+08	7.51177e+08	2.94654e+08	2.13914e+08	2.6851e+08	High	High	High	High	High	High
High	Q9P0K7	Ankycorbin OS=Homo sapiens OX=9606 GN=RAI14 PE=1 SV=2	43	41	157	41	328.3	51.9	82	47.9	42.6	47.2	1.50126e+08	2.3745e+07	3.75093e+07	2.19206e+07	1.94682e+07	2.15641e+07	High	High	High	High	High	High
High	P36578	60S ribosomal protein L4 OS=Homo sapiens OX=9606 GN=RPL4 PE=1 SV=5	48	32	383	32	127	97.7	112	76.3	85.8	101.3	1.51311e+09	1.16405e+09	1.33486e+09	9.09217e+08	1.0224e+09	1.20747e+09	High	High	High	High	High	High
High	Q96JM7	Lethal(3)malignant brain tumor-like protein 3 OS=Homo sapiens OX=9606 GN=L3MBTL3 PE=1 SV=2	42	32	177	31	118.5	106.8	124.2	82.2	77.1	91.3	1.60445e+08	1.44672e+08	1.68241e+08	1.11267e+08	1.04427e+08	1.23611e+08	High	High	High	High	High	High
High	E9PMS6	LIM domain only protein 7 OS=Homo sapiens OX=9606 GN=LMO7 PE=1 SV=1	43	50	230	50	211	67.7	71.4	76.5	63.4	110	2.04549e+08	6.56098e+07	6.92558e+07	7.41554e+07	6.14991e+07	1.06665e+08	High	High	High	High	High	High
High	P09874	Poly [ADP-ribose] polymerase 1 OS=Homo sapiens OX=9606 GN=PARP1 PE=1 SV=4	35	37	257	37	141.8	67.5	80.9	92.9	103.5	113.4	2.43611e+08	1.15965e+08	1.38914e+08	1.59539e+08	1.77858e+08	1.94816e+08	High	High	High	High	High	High
High	A0A0G2JIW1	Heat shock 70 kDa protein 1B OS=Homo sapiens OX=9606 GN=HSPA1B PE=1 SV=1	48	32	262	21	115.5	154.6	146.1	63.1	55.4	65.2	3.85167e+08	5.15764e+08	4.87432e+08	2.10382e+08	1.84841e+08	2.17583e+08	High	High	High	High	High	High
High	A0A804HJG7	CLIP-associating protein 2 OS=Homo sapiens OX=9606 GN=CLASP2 PE=1 SV=1	35	45	281	39	101.7	106.7	114.9	104.4	76	96.4	1.3192e+08	1.38451e+08	1.49115e+08	1.35441e+08	9.85767e+07	1.25018e+08	High	High	High	High	High	High
High	P17844	Probable ATP-dependent RNA helicase DDX5 OS=Homo sapiens OX=9606 GN=DDX5 PE=1 SV=1	51	41	423	31	140.5	101.9	111.5	73.7	84.1	88.3	1.55912e+09	1.13047e+09	1.23779e+09	8.18069e+08	9.33295e+08	9.79883e+08	High	High	High	High	High	High
High	Q9H2U1	ATP-dependent DNA/RNA helicase DHX36 OS=Homo sapiens OX=9606 GN=DHX36 PE=1 SV=2	41	35	191	33	123.3	72.7	97.4	85.6	93	127.9	1.24462e+08	7.33549e+07	9.83572e+07	8.64405e+07	9.39209e+07	1.29132e+08	High	High	High	High	High	High
High	P42166	Lamina-associated polypeptide 2, isoform alpha OS=Homo sapiens OX=9606 GN=TMPO PE=1 SV=2	53	33	242	25	127.8	84.8	84.4	97.2	98.5	107.3	4.19555e+08	2.78435e+08	2.7727e+08	3.19109e+08	3.23618e+08	3.52436e+08	High	High	High	High	High	High
High	Q9UHJ3	Scm-like with four MBT domains protein 1 OS=Homo sapiens OX=9606 GN=SFMBT1 PE=1 SV=2	39	37	304	34	80.8	97.5	99	118.8	90.1	113.7	2.33331e+08	2.81563e+08	2.85856e+08	3.43087e+08	2.60235e+08	3.28453e+08	High	High	High	High	High	High
High	Q01082	Spectrin beta chain, non-erythrocytic 1 OS=Homo sapiens OX=9606 GN=SPTBN1 PE=1 SV=2	24	50	245	50	103.2	77.6	100.1	106.2	106.5	106.4	6.50428e+07	4.89105e+07	6.3078e+07	6.6894e+07	6.71066e+07	6.70615e+07	High	High	High	High	High	High
High	P27708	CAD protein OS=Homo sapiens OX=9606 GN=CAD PE=1 SV=3	22	44	257	43	146.5	179.4	132.3	49.3	48.7	43.8	1.44464e+08	1.76965e+08	1.30517e+08	4.85851e+07	4.807e+07	4.32239e+07	High	High	High	High	High	High
High	E7EQS8	Methylcytosine dioxygenase TET OS=Homo sapiens OX=9606 GN=TET2 PE=1 SV=1	30	49	266	48	74.6	83.8	80.1	126.4	109	126.1	9.42269e+07	1.0585e+08	1.01165e+08	1.59667e+08	1.37612e+08	1.59306e+08	High	High	High	High	High	High
High	M0QZM1	Heterogeneous nuclear ribonucleoprotein M (Fragment) OS=Homo sapiens OX=9606 GN=HNRNPM PE=1 SV=1	76	30	551	1	159.3	105.5	120.2	70.7	64.8	79.4	8.55954e+06	5.67105e+06	6.45891e+06	3.79933e+06	3.48246e+06	4.26635e+06	High	High	High	High	High	High
High	P21333	Filamin-A OS=Homo sapiens OX=9606 GN=FLNA PE=1 SV=4	24	52	239	48	60.4	56.2	54.8	162.4	131.2	134.9	7.4516e+07	6.93206e+07	6.75274e+07	2.00207e+08	1.61718e+08	1.6633e+08	High	High	High	High	High	High
High	A0A087WVQ9	Elongation factor 1-alpha OS=Homo sapiens OX=9606 GN=EEF1A1 PE=1 SV=2	52	25	222	14	102.3	127	115.6	83.9	80.9	90.3	1.21837e+09	1.51308e+09	1.3763e+09	9.99187e+08	9.63435e+08	1.07611e+09	High	High	High	High	High	High
High	Q8N1G0	Zinc finger protein 687 OS=Homo sapiens OX=9606 GN=ZNF687 PE=1 SV=1	36	30	212	30	102.4	118.7	112.2	107.8	73.4	85.5	3.46771e+08	4.02183e+08	3.79965e+08	3.65233e+08	2.48482e+08	2.89584e+08	High	High	High	High	High	High
High	P13647	Keratin, type II cytoskeletal 5 OS=Homo sapiens OX=9606 GN=KRT5 PE=1 SV=3	51	43	266	27	69.9	57.5	162.4	46.2	212.5	51.4	3.49642e+08	2.87621e+08	8.12014e+08	2.31197e+08	1.06252e+09	2.56869e+08	High	High	High	High	High	High
High	A0A7I2V599	60 kDa heat shock protein, mitochondrial OS=Homo sapiens OX=9606 GN=HSPD1 PE=1 SV=1	54	37	292	37	29.7	39	34.7	186	141	169.7	2.67852e+08	3.51802e+08	3.13611e+08	1.67904e+09	1.27274e+09	1.53255e+09	High	High	High	High	High	High
High	Q14865	AT-rich interactive domain-containing protein 5B OS=Homo sapiens OX=9606 GN=ARID5B PE=1 SV=3	41	40	185	40	132	160.8	143.7	60.2	46.6	56.7	8.16125e+07	9.94082e+07	8.88324e+07	3.71954e+07	2.87901e+07	3.50546e+07	High	High	High	High	High	High
High	F8WE88	Unconventional myosin-Va OS=Homo sapiens OX=9606 GN=MYO5A PE=1 SV=2	29	50	209	43	260.7	45.1	66.3	92.2	74.8	60.9	1.4865e+08	2.57294e+07	3.78298e+07	5.25495e+07	4.26262e+07	3.47265e+07	High	High	High	High	High	High
High	H7BY16	Nucleolin OS=Homo sapiens OX=9606 GN=NCL PE=1 SV=9	37	38	384	38	135	79.6	92.1	76.1	92.8	124.4	2.29344e+09	1.35156e+09	1.5637e+09	1.29226e+09	1.57675e+09	2.11247e+09	High	High	High	High	High	High
High	O15042	U2 snRNP-associated SURP motif-containing protein OS=Homo sapiens OX=9606 GN=U2SURP PE=1 SV=2	30	34	296	34	106.3	60.8	97.2	103.8	104.2	127.8	3.30737e+08	1.89288e+08	3.02512e+08	3.23209e+08	3.24221e+08	3.97701e+08	High	High	High	High	High	High
High	P51114	RNA-binding protein FXR1 OS=Homo sapiens OX=9606 GN=FXR1 PE=1 SV=3	50	29	222	20	134.9	72.9	86.4	83	107	115.9	3.05109e+08	1.6478e+08	1.95421e+08	1.87656e+08	2.41985e+08	2.62048e+08	High	High	High	High	High	High
High	Q15208	Serine/threonine-protein kinase 38 OS=Homo sapiens OX=9606 GN=STK38 PE=1 SV=1	48	25	286	21	83.2	98.3	99.2	114.6	88.5	116.3	4.78859e+08	5.65627e+08	5.70745e+08	6.59284e+08	5.09043e+08	6.69399e+08	High	High	High	High	High	High
High	Q9H0A0	RNA cytidine acetyltransferase OS=Homo sapiens OX=9606 GN=NAT10 PE=1 SV=2	39	40	284	40	156.6	87.3	83.9	78.7	95.4	98.1	3.78501e+08	2.10991e+08	2.02939e+08	1.90303e+08	2.30674e+08	2.37062e+08	High	High	High	High	High	High
High	Q8IX12	Cell division cycle and apoptosis regulator protein 1 OS=Homo sapiens OX=9606 GN=CCAR1 PE=1 SV=2	25	33	265	33	87.6	94.9	93.3	124.1	90.6	109.6	2.96795e+08	3.21577e+08	3.16161e+08	4.20454e+08	3.07052e+08	3.71302e+08	High	High	High	High	High	High
High	Q9HCE1	Helicase MOV-10 OS=Homo sapiens OX=9606 GN=MOV10 PE=1 SV=2	45	42	285	42	98.2	57.7	69.6	115.8	121.4	137.2	1.2313e+08	7.23077e+07	8.73044e+07	1.45163e+08	1.52174e+08	1.72017e+08	High	High	High	High	High	High
High	Q9UKL3	CASP8-associated protein 2 OS=Homo sapiens OX=9606 GN=CASP8AP2 PE=1 SV=1	24	46	257	46	77.4	109.4	89.3	118	97.5	108.3	7.99388e+07	1.13028e+08	9.22393e+07	1.21844e+08	1.00721e+08	1.11891e+08	High	High	High	High	High	High
High	F8W6I7	Heterogeneous nuclear ribonucleoprotein A1 OS=Homo sapiens OX=9606 GN=HNRNPA1 PE=1 SV=2	61	24	230	20	228.9	61.2	118.5	27.2	71.4	92.7	9.47805e+08	2.53547e+08	4.90623e+08	1.12519e+08	2.95729e+08	3.83716e+08	High	High	High	High	High	High
High	Q9Y2X3	Nucleolar protein 58 OS=Homo sapiens OX=9606 GN=NOP58 PE=1 SV=1	38	21	187	21	155.9	79.5	76.7	93.9	92.1	101.9	2.08243e+08	1.06182e+08	1.02425e+08	1.25383e+08	1.23054e+08	1.36022e+08	High	High	High	High	High	High
High	Q71U36	Tubulin alpha-1A chain OS=Homo sapiens OX=9606 GN=TUBA1A PE=1 SV=1	57	24	446	1	160.2	143.8	228.2	15.4	12.3	40.2	5.2819e+07	4.74101e+07	7.52405e+07	5.06378e+06	4.06504e+06	1.32658e+07	High	Peak Found	Peak Found	Peak Found	Not Found	Not Found
High	P39023	60S ribosomal protein L3 OS=Homo sapiens OX=9606 GN=RPL3 PE=1 SV=2	53	27	355	27	119.9	95.9	102.6	81.1	99.2	101.3	1.31153e+09	1.04967e+09	1.12289e+09	8.87037e+08	1.08589e+09	1.10816e+09	High	High	High	High	High	High
High	Q14207	Protein NPAT OS=Homo sapiens OX=9606 GN=NPAT PE=1 SV=3	26	37	289	37	74.7	87.9	72.2	140.5	109.9	114.9	1.26647e+08	1.49026e+08	1.22404e+08	2.38187e+08	1.86317e+08	1.94764e+08	High	High	High	High	High	High
High	Q9Y5B9	FACT complex subunit SPT16 OS=Homo sapiens OX=9606 GN=SUPT16H PE=1 SV=1	33	38	251	38	139.8	73.7	66.1	103.4	104.4	112.6	2.66488e+08	1.40416e+08	1.26045e+08	1.97142e+08	1.99011e+08	2.14617e+08	High	High	High	High	High	High
High	Q99832	T-complex protein 1 subunit eta OS=Homo sapiens OX=9606 GN=CCT7 PE=1 SV=2	52	30	220	30	134.6	206.5	153.8	36.1	31.6	37.3	5.84529e+08	8.96613e+08	6.67755e+08	1.56721e+08	1.36972e+08	1.62128e+08	High	High	High	High	High	High
High	P50991	T-complex protein 1 subunit delta OS=Homo sapiens OX=9606 GN=CCT4 PE=1 SV=4	56	28	246	27	140.2	200.7	168.7	30.2	29.1	31	6.26485e+08	8.97084e+08	7.54073e+08	1.35048e+08	1.30275e+08	1.38522e+08	High	High	High	High	High	High
High	Q7Z2W4	Zinc finger CCCH-type antiviral protein 1 OS=Homo sapiens OX=9606 GN=ZC3HAV1 PE=1 SV=3	37	33	177	32	154.1	90.3	105.9	73.1	82.5	94.1	1.55908e+08	9.13054e+07	1.07091e+08	7.39743e+07	8.34097e+07	9.51974e+07	High	High	High	High	High	High
High	Q9Y2H1	Serine/threonine-protein kinase 38-like OS=Homo sapiens OX=9606 GN=STK38L PE=1 SV=3	44	25	212	21	67.4	100.1	68.7	123.9	121.7	118.3	4.20521e+09	6.24622e+09	4.28771e+09	7.7347e+09	7.59577e+09	7.38125e+09	High	High	High	High	High	High
High	Q6WCQ1	Myosin phosphatase Rho-interacting protein OS=Homo sapiens OX=9606 GN=MPRIP PE=1 SV=3	38	35	95	25	334.5	54.4	80.2	41.7	44.1	45.1	1.43637e+08	2.33818e+07	3.44453e+07	1.78887e+07	1.89501e+07	1.93625e+07	High	High	High	High	High	High
High	A0A1B0GVI3	Keratin, type I cytoskeletal 10 OS=Homo sapiens OX=9606 GN=KRT10 PE=1 SV=2	41	33	359	25	66.6	107.1	123	54.1	187.7	61.5	1.79122e+09	2.88258e+09	3.30804e+09	1.45501e+09	5.05011e+09	1.65573e+09	High	High	High	High	High	High
High	Q9P0W2	SWI/SNF-related matrix-associated actin-dependent regulator of chromatin subfamily E member 1-related OS=Homo sapiens OX=9606 GN=HMG20B PE=1 SV=1	55	25	351	25	68.7	106.9	89.8	113.6	102.1	118.9	9.40228e+08	1.46255e+09	1.22966e+09	1.55415e+09	1.39771e+09	1.62768e+09	High	High	High	High	High	High
High	A0A087WWU8	Tropomyosin alpha-3 chain OS=Homo sapiens OX=9606 GN=TPM3 PE=1 SV=1	70	27	217	8	156.1	80.3	75.4	98.5	87.5	102.2	1.49734e+08	7.70827e+07	7.23167e+07	9.45226e+07	8.39323e+07	9.80565e+07	High	High	High	High	High	High
High	P40227	T-complex protein 1 subunit zeta OS=Homo sapiens OX=9606 GN=CCT6A PE=1 SV=3	44	24	247	24	144.8	191.3	168.8	32.8	28	34.2	5.08854e+08	6.72264e+08	5.93142e+08	1.15135e+08	9.84403e+07	1.20152e+08	High	High	High	High	High	High
High	Q01813	ATP-dependent 6-phosphofructokinase, platelet type OS=Homo sapiens OX=9606 GN=PFKP PE=1 SV=2	34	29	233	25	112.7	146.3	125.5	74.4	60.8	80.3	1.49712e+08	1.94304e+08	1.66654e+08	9.87385e+07	8.0733e+07	1.0662e+08	High	High	High	High	High	High
High	Q96AV8	Transcription factor E2F7 OS=Homo sapiens OX=9606 GN=E2F7 PE=1 SV=3	38	30	200	30	75.8	80.7	81.7	140.6	101.7	119.5	9.83119e+07	1.04657e+08	1.06e+08	1.82344e+08	1.31934e+08	1.54988e+08	High	High	High	High	High	High
High	F5H5D3	Tubulin alpha chain OS=Homo sapiens OX=9606 GN=TUBA1C PE=1 SV=1	49	24	433	2	133.4	150.3	147.2	58.7	49.6	60.7	2.67059e+09	3.00936e+09	2.94747e+09	1.17578e+09	9.93497e+08	1.21466e+09	High	High	High	High	Peak Found	High
High	P68366	Tubulin alpha-4A chain OS=Homo sapiens OX=9606 GN=TUBA4A PE=1 SV=1	56	23	358	6	154.7	110.3	131.3	61.8	68.8	73.1	1.47788e+08	1.05365e+08	1.25454e+08	5.90675e+07	6.56991e+07	6.98784e+07	High	High	High	High	High	High
High	P17987	T-complex protein 1 subunit alpha OS=Homo sapiens OX=9606 GN=TCP1 PE=1 SV=1	51	28	252	28	140.2	196.9	166.4	35.1	28.6	32.8	7.04387e+08	9.89134e+08	8.36079e+08	1.76082e+08	1.43518e+08	1.65022e+08	High	High	High	High	High	High
High	Q3V6T2	Girdin OS=Homo sapiens OX=9606 GN=CCDC88A PE=1 SV=2	25	42	192	40	101.7	113.6	91.5	114.4	84.4	94.4	5.1297e+07	5.72602e+07	4.61178e+07	5.769e+07	4.25741e+07	4.7589e+07	High	High	High	High	High	High
High	P02533	Keratin, type I cytoskeletal 14 OS=Homo sapiens OX=9606 GN=KRT14 PE=1 SV=4	58	33	252	8	53.1	52.7	189.2	42.1	235.2	27.6	1.42931e+08	1.41864e+08	5.09111e+08	1.13271e+08	6.32952e+08	7.42899e+07	High	High	High	High	High	High
High	Q5W0B1	ORC ubiquitin ligase 1 OS=Homo sapiens OX=9606 GN=OBI1 PE=1 SV=1	48	36	251	36	96	103.6	107.1	98	88.6	106.7	2.53628e+08	2.73474e+08	2.82811e+08	2.58676e+08	2.34052e+08	2.81788e+08	High	High	High	High	High	High
High	Q15029	116 kDa U5 small nuclear ribonucleoprotein component OS=Homo sapiens OX=9606 GN=EFTUD2 PE=1 SV=1	37	35	249	34	137.9	92.2	119.2	76.9	77	96.8	2.48165e+08	1.65989e+08	2.14448e+08	1.38423e+08	1.3862e+08	1.7415e+08	High	High	High	High	High	High
High	Q9BQG0	Myb-binding protein 1A OS=Homo sapiens OX=9606 GN=MYBBP1A PE=1 SV=2	28	37	227	3	142.1	98.5	117.5	75	75.6	91.3	2.53726e+08	1.75804e+08	2.09863e+08	1.33887e+08	1.35061e+08	1.62948e+08	High	High	High	High	High	High
High	A0A0A0MR36	Unconventional myosin-Vb (Fragment) OS=Homo sapiens OX=9606 GN=MYO5B PE=1 SV=1	36	34	178	1	155.7	101.1		235.4	107.8		1.64444e+06	1.06771e+06		2.48686e+06	1.13911e+06		High	High	High	High	High	High
High	O60287	Nucleolar pre-ribosomal-associated protein 1 OS=Homo sapiens OX=9606 GN=URB1 PE=1 SV=4	18	35	144	35	187.9	114.7	117.5	47.3	82	50.6	5.9468e+07	3.62866e+07	3.71917e+07	1.49764e+07	2.59502e+07	1.60186e+07	High	High	High	High	High	High
High	B4DV59	REST corepressor 3 OS=Homo sapiens OX=9606 GN=RCOR3 PE=1 SV=1	45	21	375	3	68.9	108.3	89.9	151.1	74.4	107.5	7.89468e+07	1.2415e+08	1.03024e+08	1.73197e+08	8.53503e+07	1.23288e+08	High	High	High	High	High	High
High	I3L1L3	Myb-binding protein 1A (Fragment) OS=Homo sapiens OX=9606 GN=MYBBP1A PE=1 SV=1	29	35	209	1		102.9	164.8	133.3	101.1	98		182080	291814	235908	178950	173435	Not Found	Peak Found	High	Peak Found	Peak Found	Peak Found
High	J3KN67	Tropomyosin alpha-3 chain OS=Homo sapiens OX=9606 GN=TPM3 PE=1 SV=1	64	25	205	3	151.9	84	77.5	104.7	77.6	104.2	4.62774e+07	2.55877e+07	2.36176e+07	3.18935e+07	2.36366e+07	3.1752e+07	High	High	High	High	High	High
High	Q96PK6	RNA-binding protein 14 OS=Homo sapiens OX=9606 GN=RBM14 PE=1 SV=2	34	28	246	28	169.6	77.4	85.2	63.3	91.9	112.6	8.05766e+08	3.67983e+08	4.04713e+08	3.00881e+08	4.36607e+08	5.34964e+08	High	High	High	High	High	High
High	M0QXA7	Protein Wiz OS=Homo sapiens OX=9606 GN=WIZ PE=1 SV=1	44	33	192	33	106.4	126.7	120.3	89.6	63	94.1	7.45474e+07	8.87758e+07	8.435e+07	6.27709e+07	4.4167e+07	6.59204e+07	High	High	High	High	High	High
High	R4GMP9	Lysine-specific histone demethylase 1A (Fragment) OS=Homo sapiens OX=9606 GN=KDM1A PE=1 SV=8	61	19	787	1	124.2	204.7	185.5			85.7	134882	222312	201488			93065.1	Peak Found	Peak Found	High	Not Found	Not Found	Peak Found
High	P22626	Heterogeneous nuclear ribonucleoproteins A2/B1 OS=Homo sapiens OX=9606 GN=HNRNPA2B1 PE=1 SV=2	61	22	170	18	237.7	55.1	98.7	26.5	81	101.1	3.28986e+08	7.62169e+07	1.36579e+08	3.6655e+07	1.12043e+08	1.39899e+08	High	High	High	High	High	High
High	E9PDF6	Unconventional myosin-Ib OS=Homo sapiens OX=9606 GN=MYO1B PE=1 SV=1	36	37	161	37	249.8	68.3	97.9	69.5	53	61.4	1.77846e+08	4.86332e+07	6.97281e+07	4.94826e+07	3.77665e+07	4.36895e+07	High	High	High	High	High	High
High	Q9H6S0	3'-5' RNA helicase YTHDC2 OS=Homo sapiens OX=9606 GN=YTHDC2 PE=1 SV=2	25	35	189	35	141.4	133.8	137.3	55.8	61.6	70	8.34816e+07	7.89984e+07	8.11046e+07	3.29747e+07	3.63895e+07	4.13524e+07	High	High	High	High	High	High
High	Q03701	CCAAT/enhancer-binding protein zeta OS=Homo sapiens OX=9606 GN=CEBPZ PE=1 SV=3	28	27	184	27	135.1	89.7	91.8	78.1	92.7	112.6	1.22541e+08	8.12985e+07	8.32673e+07	7.08652e+07	8.40501e+07	1.02072e+08	High	High	High	High	High	High
High	Q1ED39	Lysine-rich nucleolar protein 1 OS=Homo sapiens OX=9606 GN=KNOP1 PE=1 SV=1	51	28	136	28	142.6	85.6	85.4	84.1	107.2	95	5.47706e+07	3.28604e+07	3.28062e+07	3.23063e+07	4.11437e+07	3.64901e+07	High	High	High	High	High	High
High	Q9BQA1	Methylosome protein 50 OS=Homo sapiens OX=9606 GN=WDR77 PE=1 SV=1	38	13	583	6	77.8	89.2	89.7	111.8	101.5	130	2.24763e+09	2.57625e+09	2590436548	3.22979e+09	2.93186e+09	3.75403e+09	High	High	High	High	High	High
High	Q16531	DNA damage-binding protein 1 OS=Homo sapiens OX=9606 GN=DDB1 PE=1 SV=1	32	35	168	35	123.7	133.2	126.6	77.3	66.2	73.1	1.31863e+08	1.41976e+08	1.3491e+08	8.24113e+07	7.05473e+07	7.7923e+07	High	High	High	High	High	High
High	P51991	Heterogeneous nuclear ribonucleoprotein A3 OS=Homo sapiens OX=9606 GN=HNRNPA3 PE=1 SV=2	47	22	147	20	230.3	60.6	107.3	25.5	75	101.3	1.51821e+08	3.99591e+07	7.07465e+07	1.67868e+07	4.94714e+07	6.68116e+07	High	High	High	High	High	High
High	O60506	Heterogeneous nuclear ribonucleoprotein Q OS=Homo sapiens OX=9606 GN=SYNCRIP PE=1 SV=2	41	25	182	1	158.5	63	96	62.5	86.8	133.2	1.11892e+08	4.44472e+07	6.77779e+07	4.41373e+07	6.12569e+07	9.40406e+07	High	Not Found	Not Found	Not Found	Not Found	High
High	Q86V48	Leucine zipper protein 1 OS=Homo sapiens OX=9606 GN=LUZP1 PE=1 SV=2	39	34	148	34	204.3	73.4	111.8	74.6	62.4	73.5	1.01902e+08	3.66195e+07	5.57648e+07	3.72391e+07	3.11319e+07	3.66629e+07	High	High	High	High	High	High
High	Q12906	Interleukin enhancer-binding factor 3 OS=Homo sapiens OX=9606 GN=ILF3 PE=1 SV=3	29	26	172	20	162.6	85.9	96.8	65	87.1	102.6	2.68885e+08	1.41936e+08	1.60015e+08	1.07513e+08	1.44021e+08	1.69564e+08	High	High	High	High	High	High
High	Q9BY77	Polymerase delta-interacting protein 3 OS=Homo sapiens OX=9606 GN=POLDIP3 PE=1 SV=2	57	25	140	25	118.3	61.6	91.4	79.1	113.6	136	1.32004e+08	6.87858e+07	1.0193e+08	8.82344e+07	1.26801e+08	1.51694e+08	High	High	High	High	High	High
High	A0A7I2YQN2	Heterogeneous nuclear ribonucleoprotein Q OS=Homo sapiens OX=9606 GN=SYNCRIP PE=1 SV=1	44	25	183	1	137.8	70.3	84.1	73.2	113.8	120.8	5.20895e+06	2.65491e+06	3.1778e+06	2.76755e+06	4.29881e+06	4.56666e+06	High	Peak Found	High	Peak Found	Peak Found	High
High	P11387	DNA topoisomerase 1 OS=Homo sapiens OX=9606 GN=TOP1 PE=1 SV=2	39	34	226	34	161.3	88.9	98.2	61.1	91.9	98.7	2.50172e+08	1.37861e+08	1.52272e+08	9.48459e+07	1.42607e+08	1.53039e+08	High	High	High	High	High	High
High	Q5TCU3	Tropomyosin beta chain OS=Homo sapiens OX=9606 GN=TPM2 PE=1 SV=1	63	28	195	4	154.6	86.4	78	99	76.3	105.7	3.86896e+08	2.16192e+08	1.95224e+08	2.47663e+08	1.9105e+08	2.64371e+08	High	High	High	High	High	High
High	O76021	Ribosomal L1 domain-containing protein 1 OS=Homo sapiens OX=9606 GN=RSL1D1 PE=1 SV=3	44	28	221	28	113.6	83	85.1	93.2	110.4	114.7	2.5004e+08	1.82696e+08	1.87313e+08	2.05188e+08	2.43097e+08	2.52633e+08	High	High	High	High	High	High
High	O00567	Nucleolar protein 56 OS=Homo sapiens OX=9606 GN=NOP56 PE=1 SV=4	46	27	174	27	148.6	92.3	70.9	105.5	92.5	90.3	6.51848e+08	4.04641e+08	3.10856e+08	4.626e+08	4.05576e+08	3.96241e+08	High	High	High	High	High	High
High	H7BXY3	RNA helicase OS=Homo sapiens OX=9606 GN=DHX30 PE=1 SV=1	38	41	219	41	116.3	81.8	86.4	94.8	112.4	108.4	1.27913e+08	9.00076e+07	9.50002e+07	1.04268e+08	1.23662e+08	1.19235e+08	High	High	High	High	High	High
High	A0A0A0MQX1	Unconventional myosin-X OS=Homo sapiens OX=9606 GN=MYO10 PE=1 SV=1	16	39	178	39	167.8	130.6	127	63.5	56.2	55	1.05545e+08	8.21165e+07	7.98801e+07	3.99398e+07	3.53162e+07	3.45683e+07	High	High	High	High	High	High
High	P22087	rRNA 2'-O-methyltransferase fibrillarin OS=Homo sapiens OX=9606 GN=FBL PE=1 SV=2	52	19	166	19	153.4	77.2	84.5	86.3	98	100.6	6.35891e+08	3.19816e+08	3.50022e+08	3.57618e+08	4.06134e+08	4.16976e+08	High	High	High	High	High	High
High	P61247	40S ribosomal protein S3a OS=Homo sapiens OX=9606 GN=RPS3A PE=1 SV=2	73	28	295	28	119.9	83.7	90.6	93.8	103.1	108.9	1.18197e+09	8.24427e+08	8.92705e+08	9.23814e+08	1.01602e+09	1.07338e+09	High	High	High	High	High	High
High	O43390	Heterogeneous nuclear ribonucleoprotein R OS=Homo sapiens OX=9606 GN=HNRNPR PE=1 SV=1	39	26	175	20	159.4	71.3	92.5	60	93.8	123	2.76805e+08	1.2387e+08	1.60606e+08	1.04239e+08	1.62979e+08	2.13645e+08	High	High	High	High	High	High
High	O60264	SWI/SNF-related matrix-associated actin-dependent regulator of chromatin subfamily A member 5 OS=Homo sapiens OX=9606 GN=SMARCA5 PE=1 SV=1	29	34	206	18	90	94.8	95.5	102.5	91.1	126.1	1.78278e+08	1.87912e+08	1.89356e+08	2.0309e+08	1.80543e+08	2.49903e+08	High	High	High	High	High	High
High	A0A1W2PR17	6-phosphofructo-2-kinase/fructose-2,6-bisphosphatase 3 OS=Homo sapiens OX=9606 GN=PFKFB3 PE=1 SV=1	51	30	196	25	73.3	68.4	82.1	128.5	110.8	136.9	1.18334e+08	1.10285e+08	1.32495e+08	2.07302e+08	1.78706e+08	2.2089e+08	High	High	High	High	High	High
High	Q00839	Heterogeneous nuclear ribonucleoprotein U OS=Homo sapiens OX=9606 GN=HNRNPU PE=1 SV=6	36	31	200	31	152.2	78.8	100	55.8	104	109.2	3.54592e+08	1.83454e+08	2.32934e+08	1.3004e+08	2.42177e+08	2.54452e+08	High	High	High	High	High	High
High	A8MXP9	Matrin-3 OS=Homo sapiens OX=9606 GN=MATR3 PE=1 SV=1	34	32	230	32	122.1	89.4	92.5	93	96.3	106.6	2.59227e+08	1.89836e+08	1.96442e+08	1.97507e+08	2.04557e+08	2.26386e+08	High	High	High	High	High	High
High	P62424	60S ribosomal protein L7a OS=Homo sapiens OX=9606 GN=RPL7A PE=1 SV=2	53	22	274	22	126.7	93.1	96.5	87.6	95	101.1	1.17685e+09	8.64994e+08	8.96584e+08	8.13515e+08	8.82488e+08	9.39106e+08	High	High	High	High	High	High
High	Q02878	60S ribosomal protein L6 OS=Homo sapiens OX=9606 GN=RPL6 PE=1 SV=3	47	22	260	22	130.9	106	100.5	87.7	73.2	101.7	1.58184e+09	1.28074e+09	1.2139e+09	1.05968e+09	8.8497e+08	1.22933e+09	High	High	High	High	High	High
High	Q9BUF5	Tubulin beta-6 chain OS=Homo sapiens OX=9606 GN=TUBB6 PE=1 SV=1	46	19	284	6	145.3	127.4	143.3	78.9	42.4	62.7	5.0086e+06	4.3924e+06	4.93955e+06	2.72008e+06	1.45993e+06	2.16284e+06	High	High	High	High	High	High
High	H7BYY1	Tropomyosin 1 (Alpha), isoform CRA_m OS=Homo sapiens OX=9606 GN=TPM1 PE=1 SV=1	63	26	230	18	190.4	102.7	102.4	58.4	56.7	89.4	2.2853e+08	1.23239e+08	1.22964e+08	7.01082e+07	6.80116e+07	1.0734e+08	High	High	High	High	High	High
High	Q69YQ0	Cytospin-A OS=Homo sapiens OX=9606 GN=SPECC1L PE=1 SV=3	32	31	118	31	170.2	111.5	109.4	72.2	68.2	68.5	8.43022e+07	5.52296e+07	5.41812e+07	3.57621e+07	3.37885e+07	3.39063e+07	High	High	High	High	High	High
High	Q10570	Cleavage and polyadenylation specificity factor subunit 1 OS=Homo sapiens OX=9606 GN=CPSF1 PE=1 SV=2	27	37	194	37	133	61	83.3	101.2	100.7	120.8	1.10953e+08	5.08575e+07	6.95251e+07	8.44564e+07	8.39884e+07	1.00814e+08	High	High	High	High	High	High
High	Q9HCM1	Retroelement silencing factor 1 OS=Homo sapiens OX=9606 GN=RESF1 PE=1 SV=3	24	33	108	33	148.8	184.9	180.6	39.9	27.3	18.6	5.49429e+07	6.82839e+07	66681256	1.47261e+07	1.00926e+07	6.85783e+06	High	High	High	Peak Found	Peak Found	Peak Found
High	P02538	Keratin, type II cytoskeletal 6A OS=Homo sapiens OX=9606 GN=KRT6A PE=1 SV=3	47	32	196	3	44.4	52	238.3	93.7	126.2	45.5	1.48466e+07	1.73794e+07	7.96433e+07	3.13121e+07	4.21741e+07	1.52003e+07	High	High	High	High	High	High
High	P08779	Keratin, type I cytoskeletal 16 OS=Homo sapiens OX=9606 GN=KRT16 PE=1 SV=4	50	29	218	11	33.8	39.6	145.8	80.1	275.8	24.9	8.74823e+06	1.02411e+07	3.77302e+07	2.07189e+07	7.13547e+07	6.43202e+06	High	High	High	High	High	High
High	P62701	40S ribosomal protein S4, X isoform OS=Homo sapiens OX=9606 GN=RPS4X PE=1 SV=2	68	22	269	13	136.9	83.5	97.1	77.4	102.1	102.9	1.47986e+09	9.02656e+08	1.04979e+09	8.36582e+08	1.1036e+09	1.11174e+09	High	High	High	High	High	High
High	Q9Y657	Spindlin-1 OS=Homo sapiens OX=9606 GN=SPIN1 PE=1 SV=3	59	11	143	9	86.6	77.9	94.8	108.8	102.9	129	1.86308e+08	1.67585e+08	2.03814e+08	2.33853e+08	2.21168e+08	2.77345e+08	High	High	High	High	High	High
High	P14923	Junction plakoglobin OS=Homo sapiens OX=9606 GN=JUP PE=1 SV=3	38	28	147	24	69.6	50	125.7	53.8	238.2	62.6	5.71543e+07	4.10532e+07	1.03231e+08	4.42022e+07	1.95556e+08	5.13553e+07	High	High	High	High	High	High
High	P04259	Keratin, type II cytoskeletal 6B OS=Homo sapiens OX=9606 GN=KRT6B PE=1 SV=5	46	31	194	2	11.8	53.6	225.6	82	189.8	37.2	562701	2.55812e+06	1.07702e+07	3.91744e+06	9.06456e+06	1.77494e+06	High	High	High	High	High	High
High	Q03112	Histone-lysine N-methyltransferase MECOM OS=Homo sapiens OX=9606 GN=MECOM PE=1 SV=3	27	30	158	3	89.1	122.9	101.2	110.3	79.7	96.9	1.5322e+08	2.11434e+08	1.73993e+08	1.89672e+08	1.371e+08	1.66612e+08	High	High	High	High	High	Peak Found
High	P07814	Bifunctional glutamate/proline--tRNA ligase OS=Homo sapiens OX=9606 GN=EPRS1 PE=1 SV=5	24	35	188	35	127	99.7	119.2	80.5	79.5	94.1	7.4549e+07	5.84925e+07	6.99505e+07	4.72599e+07	4.66419e+07	5.52198e+07	High	High	High	High	High	High
High	Q08945	FACT complex subunit SSRP1 OS=Homo sapiens OX=9606 GN=SSRP1 PE=1 SV=1	33	25	191	25	121.9	80.3	84.7	97.4	105	110.7	2.52751e+08	1.66523e+08	1.75696e+08	2.01981e+08	2.17878e+08	2.2971e+08	High	High	High	High	High	High
High	A0A1B0GUL3	Genetic suppressor element 1 (Fragment) OS=Homo sapiens OX=9606 GN=GSE1 PE=1 SV=1	34	20	172	19	84.7	113.7	88.9	114.2	97	101.6	9.28599e+07	1.24612e+08	9.74471e+07	1.25188e+08	1.06339e+08	1.11377e+08	High	High	High	High	High	High
High	P67936	Tropomyosin alpha-4 chain OS=Homo sapiens OX=9606 GN=TPM4 PE=1 SV=3	56	22	169	10	171.5	86	110.7	85.9	76.3	69.5	3.30454e+07	1.65757e+07	2.13184e+07	1.65539e+07	1.46971e+07	1.33901e+07	High	High	High	High	High	High
High	O60832	H/ACA ribonucleoprotein complex subunit DKC1 OS=Homo sapiens OX=9606 GN=DKC1 PE=1 SV=3	47	24	155	24	140.3	71.6	80	99.4	97.2	111.4	2.61226e+08	1.3334e+08	1.49002e+08	1.85121e+08	1.80881e+08	2.07426e+08	High	High	High	High	High	High
High	A0A0C3SFZ7	Histone-lysine N-methyltransferase MECOM OS=Homo sapiens OX=9606 GN=MECOM PE=1 SV=1	30	28	150	2	115.3	135.1	116.7	80.2	71.3	81.4	7.73914e+06	9.0688e+06	7.83065e+06	5.38375e+06	4.78563e+06	5.46112e+06	High	High	High	Peak Found	Peak Found	Peak Found
High	P60842	Eukaryotic initiation factor 4A-I OS=Homo sapiens OX=9606 GN=EIF4A1 PE=1 SV=1	47	21	143	9	131.5	158.8	143.2	53.8	52.3	60.3	2.33391e+08	2.81858e+08	2.54126e+08	9.54851e+07	9.28412e+07	1.07098e+08	High	High	High	High	High	High
High	Q02880	DNA topoisomerase 2-beta OS=Homo sapiens OX=9606 GN=TOP2B PE=1 SV=3	20	34	158	18	155.9	83.2	104.2	78.5	84.1	93.9	4.97012e+07	2.65313e+07	3.32272e+07	2.50292e+07	2.68085e+07	2.99383e+07	High	High	High	High	High	High
High	Q9UHB6	LIM domain and actin-binding protein 1 OS=Homo sapiens OX=9606 GN=LIMA1 PE=1 SV=1	39	27	116	27	198.2	87.9	112.1	74.4	57.6	69.9	1.42568e+08	6.32151e+07	8.06624e+07	5.35358e+07	4.14056e+07	5.02525e+07	High	High	High	High	High	High
High	P18124	60S ribosomal protein L7 OS=Homo sapiens OX=9606 GN=RPL7 PE=1 SV=1	66	24	270	24	130.2	95	100.4	82.3	92.2	99.8	9.77981e+08	7.13266e+08	7.54501e+08	6.18417e+08	6.92966e+08	7.49983e+08	High	High	High	High	High	High
High	Q9Y6Y0	Influenza virus NS1A-binding protein OS=Homo sapiens OX=9606 GN=IVNS1ABP PE=1 SV=3	37	22	162	22	70	57.9	69.5	129.5	123.7	149.4	8.32043e+07	6.88471e+07	8.26418e+07	1.53949e+08	1.47035e+08	1.77652e+08	High	High	High	High	High	High
High	O14974	Protein phosphatase 1 regulatory subunit 12A OS=Homo sapiens OX=9606 GN=PPP1R12A PE=1 SV=1	24	26	161	25	150	139.4	119.3	65.3	55.4	70.7	3.41605e+08	3.17395e+08	2.71564e+08	1.48711e+08	1.26067e+08	1.60993e+08	High	High	High	High	High	High
High	A7XZE4	Beta tropomyosin isoform OS=Homo sapiens OX=9606 GN=TPM2 PE=1 SV=1	51	24	179	1	295.2	144.1				160.7	3.30136e+06	1.61169e+06				1.79693e+06	High	High	Not Found	Not Found	Not Found	High
High	Q5VZL5	Zinc finger MYM-type protein 4 OS=Homo sapiens OX=9606 GN=ZMYM4 PE=1 SV=1	22	33	158	32	29.8	32.2	29.8	203.5	143.5	161.3	1.8118e+07	1.95239e+07	1.80838e+07	1.23545e+08	8.71419e+07	9.79252e+07	High	High	High	High	High	High
High	P51116	RNA-binding protein FXR2 OS=Homo sapiens OX=9606 GN=FXR2 PE=1 SV=2	42	26	138	20	148.4	77.6	77.4	93	97.7	105.9	7.1442e+07	3.73367e+07	3.72833e+07	4.47605e+07	4.70344e+07	5.09796e+07	High	High	High	High	High	High
High	Q9BUA3	Spindlin interactor and repressor of chromatin-binding protein OS=Homo sapiens OX=9606 GN=SPINDOC PE=1 SV=3	60	18	173	18	87	86.9	87.6	118.1	93.5	126.9	1.02772e+08	1.02693e+08	1.03466e+08	1.39522e+08	1.10491e+08	1.499e+08	High	High	High	High	High	High
High	Q13200	26S proteasome non-ATPase regulatory subunit 2 OS=Homo sapiens OX=9606 GN=PSMD2 PE=1 SV=3	33	27	179	27	116.6	130	134.6	77.8	60.7	80.3	6.84133e+07	7.62577e+07	7.89301e+07	4.56035e+07	3.55802e+07	4.71078e+07	High	High	High	High	High	High
High	Q9P1Y5	Calmodulin-regulated spectrin-associated protein 3 OS=Homo sapiens OX=9606 GN=CAMSAP3 PE=1 SV=2	27	27	184	27	98.8	91	115.2	97	84.7	113.2	7.17918e+07	6.61227e+07	8.36948e+07	7.05055e+07	6.15529e+07	8.22516e+07	High	High	High	High	High	High
High	A0A0A0MRM8	Unconventional myosin-VI OS=Homo sapiens OX=9606 GN=MYO6 PE=1 SV=1	26	34	131	34	194.9	79.4	94.8	91	66.5	73.4	8.16833e+07	3.32517e+07	3.9729e+07	3.81288e+07	2.78516e+07	3.07726e+07	High	High	High	High	High	High
High	P11021	Endoplasmic reticulum chaperone BiP OS=Homo sapiens OX=9606 GN=HSPA5 PE=1 SV=2	39	24	144	22	74	121.1	96.8	101.1	79.7	127.3	3.7975e+07	6.21108e+07	4.96507e+07	5.18332e+07	4.0861e+07	6.5298e+07	High	High	High	High	High	High
High	P31689	DnaJ homolog subfamily A member 1 OS=Homo sapiens OX=9606 GN=DNAJA1 PE=1 SV=2	46	18	122	18	134.8	162.6	144.1	51.5	51.4	55.6	2.2658e+08	2.73413e+08	2.42235e+08	8.66303e+07	8.63545e+07	9.34123e+07	High	High	High	High	High	High
High	Q8IWX8	Calcium homeostasis endoplasmic reticulum protein OS=Homo sapiens OX=9606 GN=CHERP PE=1 SV=3	25	22	192	22	105.2	61	91.5	102.5	103.3	136.6	2.61082e+08	1.51505e+08	2.27174e+08	2.545e+08	2.56363e+08	3.39127e+08	High	High	High	High	High	High
High	Q6R327	Rapamycin-insensitive companion of mTOR OS=Homo sapiens OX=9606 GN=RICTOR PE=1 SV=1	21	34	116	34	172.4	189.9	183.8	21.6	13.2	19.1	5.8416e+07	6.43296e+07	6.22626e+07	7.32561e+06	4.4834e+06	6.47948e+06	High	High	High	High	High	High
High	P68133	Actin, alpha skeletal muscle OS=Homo sapiens OX=9606 GN=ACTA1 PE=1 SV=1	40	16	732	3	119	86.8	84	78	80.5	151.7	3.75373e+08	2.73934e+08	2.65077e+08	2.46126e+08	2.5404e+08	4.78834e+08	High	High	High	High	High	High
High	Q9NZI8	Insulin-like growth factor 2 mRNA-binding protein 1 OS=Homo sapiens OX=9606 GN=IGF2BP1 PE=1 SV=2	44	24	197	22	146	73.8	90.2	76	100.1	113.9	3.5629e+08	1.79933e+08	2.19953e+08	1.85473e+08	2.44251e+08	2.77812e+08	High	High	High	High	High	High
High	Q13263	Transcription intermediary factor 1-beta OS=Homo sapiens OX=9606 GN=TRIM28 PE=1 SV=5	20	17	164	17	101.4	133.6	112.3	82.3	76.1	94.3	8.05507e+07	1.06109e+08	8.9222e+07	6.53881e+07	6.0446e+07	7.49372e+07	High	High	High	High	High	High
High	O00571	ATP-dependent RNA helicase DDX3X OS=Homo sapiens OX=9606 GN=DDX3X PE=1 SV=3	44	28	199	27	154	92.2	98.5	69.4	92.7	93.3	1.75898e+08	1.05299e+08	1.12466e+08	7.92739e+07	1.05885e+08	1.06594e+08	High	High	High	High	High	High
High	Q9NX58	Cell growth-regulating nucleolar protein OS=Homo sapiens OX=9606 GN=LYAR PE=1 SV=3	42	17	88	17	141.6	73.3	58.9	137.1	102.2	87	8.0991e+07	4.19331e+07	3.36692e+07	7.84031e+07	5.84424e+07	4.97881e+07	High	High	High	High	High	High
High	P56545	C-terminal-binding protein 2 OS=Homo sapiens OX=9606 GN=CTBP2 PE=1 SV=1	40	17	241	12	63.2	97.5	80.3	121.6	109.9	127.5	2.76686e+08	4.26772e+08	3.51345e+08	5.31989e+08	4.81143e+08	5.57815e+08	High	High	High	High	High	High
High	Q9BRS2	Serine/threonine-protein kinase RIO1 OS=Homo sapiens OX=9606 GN=RIOK1 PE=1 SV=2	31	22	141	22	89.8	61.3	85.4	106	111.5	146.1	1.09128e+08	7.45479e+07	1.03761e+08	1.28783e+08	1.35465e+08	1.77505e+08	High	High	High	High	High	High
High	Q14684	Ribosomal RNA processing protein 1 homolog B OS=Homo sapiens OX=9606 GN=RRP1B PE=1 SV=3	39	28	158	28	148.5	92.3	102	75.1	90.1	92	1.64427e+08	1.0217e+08	1.12881e+08	8.31641e+07	9.97223e+07	1.01826e+08	High	High	High	High	High	High
High	H7C231	BCL-6 corepressor OS=Homo sapiens OX=9606 GN=BCOR PE=1 SV=3	23	32	132	31	141.4	149.1	133.6	61.6	73.4	40.9	4.38974e+07	4.62914e+07	4.14931e+07	1.91109e+07	2.2777e+07	1.27084e+07	High	High	High	High	High	High
High	G3V5L5	Protein arginine N-methyltransferase 5 (Fragment) OS=Homo sapiens OX=9606 GN=PRMT5 PE=1 SV=8	66	15	586	1	213.1	59.4	160.3	27.2	21	118.9	288996	80621.8	217417	36937.6	28542.1	161194	Peak Found	Peak Found	High	Peak Found	Peak Found	Peak Found
High	Q13363	C-terminal-binding protein 1 OS=Homo sapiens OX=9606 GN=CTBP1 PE=1 SV=2	39	17	226	12	62.2	104.6	75.4	125.9	112.4	119.4	1.0544e+09	1.7723e+09	1.27778e+09	2.1335e+09	1.9038e+09	2.02352e+09	High	High	High	High	High	High
High	P23396	40S ribosomal protein S3 OS=Homo sapiens OX=9606 GN=RPS3 PE=1 SV=2	68	22	245	22	146.1	97.9	118.2	70.6	80.8	86.5	7.37734e+08	4.94585e+08	5.96889e+08	3.5656e+08	4.0813e+08	4.36688e+08	High	High	High	High	High	High
High	Q13127	RE1-silencing transcription factor OS=Homo sapiens OX=9606 GN=REST PE=1 SV=3	18	18	106	18	97.2	140.1	113.1	101.6	57.3	90.7	3.7493e+07	5.40606e+07	4.36627e+07	3.91966e+07	2.21299e+07	3.50012e+07	High	High	High	High	High	High
High	Q9GZR7	ATP-dependent RNA helicase DDX24 OS=Homo sapiens OX=9606 GN=DDX24 PE=1 SV=1	30	23	155	23	100.5	86.6	94.7	99.5	108.7	110	7.84946e+07	6.75934e+07	7.39263e+07	7.77324e+07	8.48842e+07	8.58742e+07	High	High	High	High	High	High
High	P46087	Probable 28S rRNA (cytosine(4447)-C(5))-methyltransferase OS=Homo sapiens OX=9606 GN=NOP2 PE=1 SV=2	31	25	161	25	149.5	92.9	104.8	72.7	89	91.1	1.7088e+08	1.06176e+08	1.19783e+08	8.30566e+07	1.01689e+08	1.04128e+08	High	High	High	High	High	High
High	Q99575	Ribonucleases P/MRP protein subunit POP1 OS=Homo sapiens OX=9606 GN=POP1 PE=1 SV=2	25	23	155	23	125.4	91.1	104.9	89.3	83.7	105.7	1.11742e+08	8.12006e+07	9.35002e+07	7.95835e+07	7.45649e+07	9.419e+07	High	High	High	High	High	High
High	Q9NTJ3	Structural maintenance of chromosomes protein 4 OS=Homo sapiens OX=9606 GN=SMC4 PE=1 SV=2	23	28	122	28	144.6	130.6	134.5	67.8	55.2	67.4	5.32247e+07	4.80994e+07	4.95371e+07	2.49484e+07	2.03079e+07	2.48005e+07	High	High	High	High	High	High
High	O00159	Unconventional myosin-Ic OS=Homo sapiens OX=9606 GN=MYO1C PE=1 SV=4	37	35	173	35	148.6	63	88.4	124.7	92.2	83.1	7.42222e+07	3.14586e+07	4.41595e+07	6.22532e+07	4.60207e+07	4.1512e+07	High	High	High	High	High	High
High	O00425	Insulin-like growth factor 2 mRNA-binding protein 3 OS=Homo sapiens OX=9606 GN=IGF2BP3 PE=1 SV=2	49	27	191	24	143.1	77.9	79.8	83	102.3	113.9	2.98144e+08	1.6226e+08	1.66364e+08	1.7298e+08	2.13234e+08	2.37374e+08	High	High	High	High	High	High
High	P35998	26S proteasome regulatory subunit 7 OS=Homo sapiens OX=9606 GN=PSMC2 PE=1 SV=3	46	25	180	25	125.6	154.3	111.5	65	56.5	87.1	9.4175e+07	1.15673e+08	8.35703e+07	4.87016e+07	4.23411e+07	6.53045e+07	High	High	High	High	High	High
High	P67809	Y-box-binding protein 1 OS=Homo sapiens OX=9606 GN=YBX1 PE=1 SV=3	52	14	121	8	77.9	55.2	88.9	115.3	127.9	134.7	1.56382e+07	1.10795e+07	1.78424e+07	2.31429e+07	2.56691e+07	2.70298e+07	High	High	High	High	High	High
High	Q8IX01	SURP and G-patch domain-containing protein 2 OS=Homo sapiens OX=9606 GN=SUGP2 PE=1 SV=2	29	28	126	28	128.4	126	106.2	85.2	73.4	80.9	6.14508e+07	6.0314e+07	5.08302e+07	4.07692e+07	3.51248e+07	3.87064e+07	High	High	High	High	High	High
High	Q969R5	Lethal(3)malignant brain tumor-like protein 2 OS=Homo sapiens OX=9606 GN=L3MBTL2 PE=1 SV=1	28	22	179	18	100.7	89	106.6	101.2	89.8	112.7	7.24618e+07	6.40315e+07	7.66957e+07	7.28086e+07	6.46174e+07	8.11173e+07	High	High	High	High	High	High
High	Q16643	Drebrin OS=Homo sapiens OX=9606 GN=DBN1 PE=1 SV=4	38	21	138	5	133.1	98.5	90	85.1	92.7	100.7	1.60111e+08	1.18427e+08	1.08195e+08	1.0231e+08	1.11423e+08	1.21062e+08	High	High	High	High	High	High
High	O95816	BAG family molecular chaperone regulator 2 OS=Homo sapiens OX=9606 GN=BAG2 PE=1 SV=1	57	13	151	13	157.5	208.5	178.5	22.1	16	17.4	9.5948e+08	1.27001e+09	1.08766e+09	1.34618e+08	9.7519e+07	1.06279e+08	High	High	High	High	High	High
High	O94906	Pre-mRNA-processing factor 6 OS=Homo sapiens OX=9606 GN=PRPF6 PE=1 SV=1	31	30	168	30	108.4	67.1	89.8	99.7	109	126	1.74103e+08	1.07749e+08	1.44287e+08	1.60125e+08	1.74999e+08	2.02311e+08	High	High	High	High	High	High
High	P62753	40S ribosomal protein S6 OS=Homo sapiens OX=9606 GN=RPS6 PE=1 SV=1	39	15	179	15	121.6	85.3	104.6	94.5	101.7	92.3	5.76616e+08	4.04774e+08	4.96203e+08	4.48249e+08	4.82434e+08	4.38011e+08	High	High	High	High	High	High
High	O60306	RNA helicase aquarius OS=Homo sapiens OX=9606 GN=AQR PE=1 SV=4	19	29	149	28	126.2	69.4	116.3	91.5	87.3	109.3	5.39158e+07	2.96584e+07	4.96914e+07	3.91035e+07	3.73138e+07	4.67139e+07	High	High	High	High	High	High
High	P48634	Protein PRRC2A OS=Homo sapiens OX=9606 GN=PRRC2A PE=1 SV=3	16	26	115	24	128.2	84.8	91.1	92.5	94.8	108.5	4.50395e+07	2.98031e+07	3.20104e+07	3.24747e+07	3.33158e+07	3.81116e+07	High	High	High	High	High	High
High	H0Y711	Methylosome protein 50 (Fragment) OS=Homo sapiens OX=9606 GN=WDR77 PE=1 SV=1	34	8	278	1	119.5	115.2	195.1	41.5		128.8	1.55451e+06	1.49882e+06	2538309	540471		1.67588e+06	High	High	High	High	High	High
High	O95793	Double-stranded RNA-binding protein Staufen homolog 1 OS=Homo sapiens OX=9606 GN=STAU1 PE=1 SV=2	44	22	130	14	98.4	98.4	99.6	98.8	91.3	113.4	1.21794e+08	1.21779e+08	1.23178e+08	1.22216e+08	1.13005e+08	1.40339e+08	High	High	High	High	High	High
High	P62906	60S ribosomal protein L10a OS=Homo sapiens OX=9606 GN=RPL10A PE=1 SV=2	47	12	142	12	124.9	100.1	103.7	81	93.6	96.8	9.10575e+08	7.29429e+08	7.55987e+08	5.90182e+08	6.82646e+08	7.05434e+08	High	High	High	High	High	High
High	Q96I25	Splicing factor 45 OS=Homo sapiens OX=9606 GN=RBM17 PE=1 SV=1	41	19	153	18	99.9	56.7	94.7	94.1	127.4	127.2	1.89504e+08	1.07592e+08	1.79744e+08	1.78575e+08	2.41724e+08	2.41262e+08	High	High	High	High	High	High
High	Q5JTH9	RRP12-like protein OS=Homo sapiens OX=9606 GN=RRP12 PE=1 SV=2	21	28	159	27	123.2	93.2	101	87.7	89.9	105.1	6.55373e+07	4.9574e+07	5.37146e+07	4.66571e+07	4.78233e+07	5.58893e+07	High	High	High	High	High	High
High	Q14146	Unhealthy ribosome biogenesis protein 2 homolog OS=Homo sapiens OX=9606 GN=URB2 PE=1 SV=2	23	34	133	34	162.5	101.9	105.3	63.7	72.4	94.2	7.07182e+07	4.43408e+07	4.58337e+07	2.772e+07	3.15284e+07	4.1016e+07	High	High	High	High	High	High
High	Q8NG31	Kinetochore scaffold 1 OS=Homo sapiens OX=9606 GN=KNL1 PE=1 SV=3	14	28	92	28	121.8	202.2	148.4	41.3	37.8	48.6	2.17524e+07	3.61063e+07	2.64964e+07	7.3699e+06	6.75049e+06	8.67177e+06	High	High	High	High	High	High
High	J3KR97	Tubulin-specific chaperone D OS=Homo sapiens OX=9606 GN=TBCD PE=1 SV=1	22	26	121	26	139.1	175.9	157.1	48.8	39	40.1	6.03469e+07	7.63061e+07	6.81748e+07	2.11797e+07	1.69146e+07	1.73916e+07	High	High	High	High	High	High
High	Q14247	Src substrate cortactin OS=Homo sapiens OX=9606 GN=CTTN PE=1 SV=2	38	22	153	22	98	85	65.2	114.4	109.3	128	1.33523e+08	1.15846e+08	8.87713e+07	1.55904e+08	1.48908e+08	1.74414e+08	High	High	High	High	High	High
High	P17858	ATP-dependent 6-phosphofructokinase, liver type OS=Homo sapiens OX=9606 GN=PFKL PE=1 SV=6	31	19	103	14	124	171.4	168.1	45.7	41.7	49.2	2.42163e+07	3.34861e+07	3.28309e+07	8.92912e+06	8.14489e+06	9.60495e+06	High	High	High	High	High	High
High	E7EX17	Eukaryotic translation initiation factor 4B OS=Homo sapiens OX=9606 GN=EIF4B PE=1 SV=1	40	22	153	22	145.4	25	90.1	67.8	95	176.7	3.26283e+08	5.61877e+07	2.0207e+08	1.52123e+08	2.13284e+08	3.96431e+08	High	High	High	High	High	High
High	P46777	60S ribosomal protein L5 OS=Homo sapiens OX=9606 GN=RPL5 PE=1 SV=3	47	18	109	18	82.7	113.4	83	102.2	105.3	113.4	7.86035e+07	1.07735e+08	7.89065e+07	9.70828e+07	1.00098e+08	1.07777e+08	High	High	High	High	High	High
High	P26373	60S ribosomal protein L13 OS=Homo sapiens OX=9606 GN=RPL13 PE=1 SV=4	49	13	145	13	121.9	91.4	104.5	86.2	95.9	100.1	8.98693e+08	6.73676e+08	7.70479e+08	6.35643e+08	7.07203e+08	7.37981e+08	High	High	High	High	High	High
High	P16989	Y-box-binding protein 3 OS=Homo sapiens OX=9606 GN=YBX3 PE=1 SV=4	38	16	158	10	103.9	89.3	96.6	85.7	104.2	120.2	1.75003e+08	1.50329e+08	1.62768e+08	1.44379e+08	1.7559e+08	2.02538e+08	High	High	High	High	High	High
High	A0A024RCR6	Large proline-rich protein BAG6 OS=Homo sapiens OX=9606 GN=BAG6 PE=1 SV=1	19	18	87	18	148	205.6	167.8	29.5	24.6	24.5	7.22138e+07	1.0029e+08	8.18667e+07	1.44089e+07	1.20019e+07	1.19359e+07	High	High	High	High	High	High
High	P61158	Actin-related protein 3 OS=Homo sapiens OX=9606 GN=ACTR3 PE=1 SV=3	41	17	165	17	135.1	119.3	153.9	67.4	51.7	72.5	1.21402e+09	1.07234e+09	1.38339e+09	6.05469e+08	4.65017e+08	6.51737e+08	High	High	High	High	High	High
High	B1AK88	F-actin-capping protein subunit beta OS=Homo sapiens OX=9606 GN=CAPZB PE=1 SV=1	50	21	161	21	144.4	89.3	102.3	89.8	81.5	92.6	1.05563e+08	6.52397e+07	7.47902e+07	6.56527e+07	5.95361e+07	6.77065e+07	High	High	High	High	High	High
High	Q9BUJ2	Heterogeneous nuclear ribonucleoprotein U-like protein 1 OS=Homo sapiens OX=9606 GN=HNRNPUL1 PE=1 SV=2	31	23	131	23	116.4	86.1	98	90.5	99.9	109.1	1.05835e+08	7.83275e+07	8.91415e+07	8.22586e+07	9.08383e+07	9.91982e+07	High	High	High	High	High	High
High	P62136	Serine/threonine-protein phosphatase PP1-alpha catalytic subunit OS=Homo sapiens OX=9606 GN=PPP1CA PE=1 SV=1	49	16	117	4	159.3	77.4	109.2	66.4	85.7	102.2	1.5579e+08	7.56926e+07	1.06789e+08	6.49381e+07	8.38076e+07	9.99277e+07	High	High	High	High	High	High
High	Q9ULW0	Targeting protein for Xklp2 OS=Homo sapiens OX=9606 GN=TPX2 PE=1 SV=2	31	21	104	21	155.5	107.3	113.6	73.1	69.1	81.3	4.28188e+07	2.95568e+07	3.12858e+07	2.01429e+07	1.90334e+07	2.23931e+07	High	High	High	High	High	High
High	Q9P270	SLAIN motif-containing protein 2 OS=Homo sapiens OX=9606 GN=SLAIN2 PE=1 SV=2	36	19	123	6	95.5	88.8	87.2	111.1	87.6	129.8	8.76273e+07	8.15027e+07	8.00151e+07	1.01893e+08	8.03228e+07	1.19061e+08	High	High	High	High	High	High
High	P38919	Eukaryotic initiation factor 4A-III OS=Homo sapiens OX=9606 GN=EIF4A3 PE=1 SV=4	35	20	129	16	109.2	93	94.3	103.2	85.4	114.8	8.06705e+07	6.8732e+07	6.96879e+07	7.62325e+07	6.30913e+07	8.48333e+07	High	High	High	High	High	High
High	P05388	60S acidic ribosomal protein P0 OS=Homo sapiens OX=9606 GN=RPLP0 PE=1 SV=1	29	11	140	11	126.9	95.6	105.2	72.2	96.7	103.4	6.87862e+08	5.18318e+08	5.70323e+08	3.91513e+08	5.24282e+08	5.60816e+08	High	High	High	High	High	High
High	Q9UMS4	Pre-mRNA-processing factor 19 OS=Homo sapiens OX=9606 GN=PRPF19 PE=1 SV=1	30	13	84	13	139.8	87.1	111.2	77.7	83.8	100.4	1.58403e+08	9.86734e+07	1.2602e+08	8.7966e+07	9.49466e+07	1.13693e+08	High	High	High	High	High	High
High	Q9BUQ8	Probable ATP-dependent RNA helicase DDX23 OS=Homo sapiens OX=9606 GN=DDX23 PE=1 SV=3	30	26	136	26	145.8	73.2	116.7	71.1	82.9	110.4	9.01902e+07	4.52524e+07	7.21626e+07	4.39788e+07	5.12585e+07	6.82829e+07	High	High	High	High	High	High
High	B4DY09	Interleukin enhancer-binding factor 2 OS=Homo sapiens OX=9606 GN=ILF2 PE=1 SV=1	30	13	98	13	164.2	83	108.4	57.3	86.1	101	1.49701e+08	7.56873e+07	9.87734e+07	5.22074e+07	7.84863e+07	9.20811e+07	High	High	High	High	High	High
High	A0A8I5KX72	NF-kappa-B-repressing factor OS=Homo sapiens OX=9606 GN=NKRF PE=1 SV=1	30	26	128	26	134.3	97.8	98.8	75.3	96.6	97.2	5.99357e+07	4.36718e+07	4.41087e+07	3.36294e+07	4.31094e+07	4.34093e+07	High	High	High	High	High	High
High	Q12965	Unconventional myosin-Ie OS=Homo sapiens OX=9606 GN=MYO1E PE=1 SV=2	23	27	86	27	211.5	61.6	85.7	100.6	70	70.6	7.05836e+07	2.05614e+07	2.86007e+07	3.35582e+07	2.33563e+07	2.35602e+07	High	High	High	High	High	High
High	O15397	Importin-8 OS=Homo sapiens OX=9606 GN=IPO8 PE=1 SV=2	21	22	169	22	89.6	58	91.7	116	105.2	139.5	1.29246e+08	8.36825e+07	1.32316e+08	1.67312e+08	1.51791e+08	2.01203e+08	High	High	High	High	High	High
High	Q9H2P0	Activity-dependent neuroprotector homeobox protein OS=Homo sapiens OX=9606 GN=ADNP PE=1 SV=1	30	28	103	28	39.5	42.2	35	169.7	146.9	166.6	1.74987e+07	1.86766e+07	1.55133e+07	7.5115e+07	6.5034e+07	7.37426e+07	High	High	High	High	High	High
High	Q9UHI6	Probable ATP-dependent RNA helicase DDX20 OS=Homo sapiens OX=9606 GN=DDX20 PE=1 SV=2	27	18	93	18	114.9	90.1	109.7	86.9	84.2	114.2	4.22941e+07	3.31454e+07	4.03721e+07	3.19847e+07	3.09748e+07	4.20396e+07	High	High	High	High	High	High
High	Q9P219	Protein Daple OS=Homo sapiens OX=9606 GN=CCDC88C PE=1 SV=3	19	32	124	31	83.4	88.7	91.4	119.3	97.7	119.4	2.50573e+07	2.66483e+07	2.7454e+07	3.58181e+07	2.93339e+07	3.58589e+07	High	High	High	High	High	High
High	A0A0A0MRM9	Nucleolar and coiled-body phosphoprotein 1 (Fragment) OS=Homo sapiens OX=9606 GN=NOLC1 PE=1 SV=1	22	25	186	25	125.8	74.6	69.4	112.9	101.3	116.1	7.78223e+08	4.61476e+08	4.29103e+08	6.98417e+08	6.26709e+08	7.18225e+08	High	High	High	High	High	High
High	O95347	Structural maintenance of chromosomes protein 2 OS=Homo sapiens OX=9606 GN=SMC2 PE=1 SV=2	23	29	124	29	137	126.5	118.5	75.6	65.5	76.9	4.49792e+07	4.15318e+07	3.89056e+07	2.48117e+07	2.15151e+07	2.52443e+07	High	High	High	High	High	High
High	P62241	40S ribosomal protein S8 OS=Homo sapiens OX=9606 GN=RPS8 PE=1 SV=2	60	15	143	15	121.3	94.4	91.6	81.5	103.3	107.9	4.39788e+08	3.421e+08	3.3194e+08	2.95624e+08	3.74491e+08	3.91165e+08	High	High	High	High	High	High
High	P62140	Serine/threonine-protein phosphatase PP1-beta catalytic subunit OS=Homo sapiens OX=9606 GN=PPP1CB PE=1 SV=3	43	14	99	4	117.9	97	92.4	83.4	76.1	133.2	2.01167e+07	1.65444e+07	1.57642e+07	1.42226e+07	1.29795e+07	2.27135e+07	High	High	High	High	High	High
High	C9JLW9	Genetic suppressor element 1 (Fragment) OS=Homo sapiens OX=9606 GN=GSE1 PE=1 SV=8	87	9	165	1	96.9	97.8	144.1	82.4	52.2	126.5	942817	951565	1.40136e+06	801094	507716	1.23052e+06	High	Peak Found	High	High	Peak Found	High
High	Q9Y6M1	Insulin-like growth factor 2 mRNA-binding protein 2 OS=Homo sapiens OX=9606 GN=IGF2BP2 PE=1 SV=2	41	22	129	20	154.1	75.1	82.9	78.9	97.7	111.3	9.57741e+07	4.66909e+07	5.15057e+07	4.90611e+07	6.07083e+07	6.91956e+07	High	High	High	High	High	High
High	Q96N67	Dedicator of cytokinesis protein 7 OS=Homo sapiens OX=9606 GN=DOCK7 PE=1 SV=4	13	26	97	25	122.9	107.3	85.2	89.7	97.4	97.4	2.37363e+07	2.0726e+07	1.6453e+07	1.73222e+07	1.8815e+07	1.88127e+07	High	High	High	High	High	High
High	Q96DI7	U5 small nuclear ribonucleoprotein 40 kDa protein OS=Homo sapiens OX=9606 GN=SNRNP40 PE=1 SV=1	47	17	111	17	140.5	81.1	112.4	75	86.6	104.4	6.80254e+07	3.92573e+07	5.44276e+07	3.62942e+07	4.19134e+07	5.05122e+07	High	High	High	High	High	High
High	Q14966	Zinc finger protein 638 OS=Homo sapiens OX=9606 GN=ZNF638 PE=1 SV=2	12	23	133	23	121.9	117.3	96.6	77.6	90.8	95.9	4.62909e+07	4.45393e+07	3.66776e+07	2.94516e+07	3.44663e+07	3.6432e+07	High	High	High	High	High	High
High	I3L2C7	Gem-associated protein 4 OS=Homo sapiens OX=9606 GN=GEMIN4 PE=1 SV=1	22	22	139	22	95.5	88.8	93.9	101.6	96	124.1	5.16848e+07	4.8076e+07	5.0852e+07	5.50123e+07	5.1983e+07	6.71718e+07	High	High	High	High	High	High
High	P31943	Heterogeneous nuclear ribonucleoprotein H OS=Homo sapiens OX=9606 GN=HNRNPH1 PE=1 SV=4	46	15	164	7	110.2	90.9	95.7	94.9	97	111.2	3.22348e+08	2.65897e+08	2.79964e+08	2.77612e+08	2.83674e+08	3.25231e+08	High	High	High	High	High	High
High	B9ZVN9	DNA-directed RNA polymerase subunit OS=Homo sapiens OX=9606 GN=POLR1A PE=1 SV=1	16	25	143	24	141.3	74.2	83.3	94	98.2	109	5.66389e+07	2.97435e+07	3.33765e+07	3.76685e+07	3.93654e+07	4.3703e+07	High	High	High	High	High	High
High	A0A804HL54	Isoleucine--tRNA ligase OS=Homo sapiens OX=9606 GN=IARS1 PE=1 SV=1	21	25	132	25	126.2	94.4	136.4	76.1	77.8	89.1	4.01862e+07	3.00785e+07	4.34497e+07	2.42296e+07	2.47923e+07	2.83735e+07	High	High	High	High	High	High
High	O43242	26S proteasome non-ATPase regulatory subunit 3 OS=Homo sapiens OX=9606 GN=PSMD3 PE=1 SV=2	41	24	123	24	113.2	135.3	135.7	71.8	68.9	75.1	5.19706e+07	6.20768e+07	6.22674e+07	3.29644e+07	3.16027e+07	3.44592e+07	High	High	High	High	High	High
High	A0A8Q3SHF1	La-related protein 7 OS=Homo sapiens OX=9606 GN=LARP7 PE=4 SV=1	28	17	108	17	136.3	90.9	89.9	84	93.7	105.2	5.13352e+07	3.42469e+07	3.3865e+07	3.16401e+07	3.52849e+07	3.96383e+07	High	High	High	High	High	High
High	P36873	Serine/threonine-protein phosphatase PP1-gamma catalytic subunit OS=Homo sapiens OX=9606 GN=PPP1CC PE=1 SV=1	41	14	97	2	155.4	90.7	92.4	68	95.4	98.1	3.32591e+07	1.94075e+07	1.97846e+07	1.4554e+07	2.04217e+07	2.09997e+07	High	High	High	High	High	High
High	E9PKG1	Protein arginine N-methyltransferase 1 OS=Homo sapiens OX=9606 GN=PRMT1 PE=1 SV=1	41	16	124	16	104.7	75.2	113.2	92	95.4	119.5	1.44961e+08	1.04196e+08	1.56725e+08	1.27346e+08	1.32099e+08	1.65491e+08	High	High	High	High	High	High
High	Q7Z4H7	HAUS augmin-like complex subunit 6 OS=Homo sapiens OX=9606 GN=HAUS6 PE=1 SV=2	24	18	70	18	155.6	202.5	175.4	22.7	18	25.8	2.30154e+07	2.99601e+07	25949551	3.35946e+06	2.67023e+06	3.82123e+06	High	High	High	High	High	High
High	Q96ST3	Paired amphipathic helix protein Sin3a OS=Homo sapiens OX=9606 GN=SIN3A PE=1 SV=2	18	24	110	24	107.3	107	125.8	98.8	83	78.2	4.31621e+07	4.30728e+07	5.0598e+07	3.9745e+07	3.33899e+07	3.14513e+07	High	High	High	High	High	High
High	Q9NP66	High mobility group protein 20A OS=Homo sapiens OX=9606 GN=HMG20A PE=1 SV=1	31	15	202	15	75	116.5	105	103.9	82	117.6	9.36112e+08	1.45495e+09	1.31142e+09	1.29789e+09	1.02382e+09	1.46901e+09	High	High	High	High	High	High
High	Q13206	Probable ATP-dependent RNA helicase DDX10 OS=Homo sapiens OX=9606 GN=DDX10 PE=1 SV=2	29	24	119	24	153.2	93.9	112.4	67.9	80.7	91.9	1.68396e+08	1.03172e+08	1.23506e+08	7.46866e+07	8.87302e+07	1.00997e+08	High	High	High	High	High	High
High	F5GXS2	Actinin, alpha 4, isoform CRA_a OS=Homo sapiens OX=9606 GN=ACTN4 PE=1 SV=3	25	18	79	11	189	64.2	94.4	61.7	87	103.7	2.18175e+07	7.41205e+06	1.089e+07	7.12444e+06	1.0044e+07	1.19633e+07	High	High	High	High	High	High
High	Q06830	Peroxiredoxin-1 OS=Homo sapiens OX=9606 GN=PRDX1 PE=1 SV=1	75	16	148	15	69.4	104.8	89	122.8	105.4	108.6	1.38827e+08	2.09544e+08	1.77857e+08	2.45485e+08	2.10748e+08	2.17222e+08	High	High	High	High	High	High
High	O94776	Metastasis-associated protein MTA2 OS=Homo sapiens OX=9606 GN=MTA2 PE=1 SV=1	40	24	128	20	80.4	86	96.2	125.8	94.1	117.5	8.90033e+07	9.52933e+07	1.0649e+08	1.39296e+08	1.04258e+08	1.30125e+08	High	High	High	High	High	High
High	A0A1B0GV02	Zinc finger E-box-binding homeobox 2 OS=Homo sapiens OX=9606 GN=ZEB2 PE=1 SV=1	25	22	104	20	70.3	78.4	73.1	131.7	110.1	136.4	2.88663e+07	3.21854e+07	3.00317e+07	5.40827e+07	4.52245e+07	5.60313e+07	High	High	High	High	High	High
High	P05787	Keratin, type II cytoskeletal 8 OS=Homo sapiens OX=9606 GN=KRT8 PE=1 SV=7	41	24	137	13	88.1	120.7	104.7	91	92.5	103.1	4.73295e+07	6.48843e+07	5.62465e+07	4.88865e+07	4.97149e+07	5.54208e+07	High	High	High	High	High	High
High	Q01780	Exosome component 10 OS=Homo sapiens OX=9606 GN=EXOSC10 PE=1 SV=2	28	20	87	20	137.9	98.8	109.6	64.5	85.9	103.4	2.60118e+07	1.86352e+07	2.06763e+07	1.21591e+07	1.62064e+07	1.9506e+07	High	High	High	High	High	High
High	Q9UJV9	Probable ATP-dependent RNA helicase DDX41 OS=Homo sapiens OX=9606 GN=DDX41 PE=1 SV=2	34	19	104	19	120.6	86.1	120.3	67.5	126.8	78.8	4.29322e+07	3.06379e+07	4.28092e+07	2.40136e+07	4.51379e+07	2.804e+07	High	High	High	High	High	High
High	Q9BZE4	GTP-binding protein 4 OS=Homo sapiens OX=9606 GN=GTPBP4 PE=1 SV=3	33	21	145	21	145.4	80.9	97.3	77.6	98.6	100.1	8.28204e+07	4.60672e+07	5.54312e+07	4.42204e+07	5.61815e+07	5.6983e+07	High	High	High	High	High	High
High	P08237	ATP-dependent 6-phosphofructokinase, muscle type OS=Homo sapiens OX=9606 GN=PFKM PE=1 SV=2	31	21	108	18	113.7	87.5	125.3	98.8	78	96.7	1.07848e+08	8.30349e+07	1.18862e+08	9.37563e+07	7.40469e+07	9.17068e+07	High	High	High	High	High	High
High	A0A6Q8PFJ0	Prelamin-A/C OS=Homo sapiens OX=9606 GN=LMNA PE=1 SV=1	30	25	109	24	130.7	140.5	116.8	79.1	54.9	78	5.46833e+07	5.87723e+07	4.88441e+07	3.3083e+07	2.2952e+07	3.2627e+07	High	High	High	High	High	High
High	A0A2U3TZM0	DNA helicase OS=Homo sapiens OX=9606 GN=CHD4 PE=1 SV=1	13	26	129	20	77.3	85.2	83.1	109.1	116.8	128.7	2.36481e+07	2.60644e+07	2.54222e+07	3.3387e+07	3.57358e+07	3.93774e+07	High	High	High	High	High	High
High	Q8NI27	THO complex subunit 2 OS=Homo sapiens OX=9606 GN=THOC2 PE=1 SV=2	17	25	121	21	194.8	65.8	116.4	77	72.1	73.9	7.84983e+07	2.65296e+07	4.69096e+07	3.10511e+07	2.90505e+07	2.9783e+07	High	High	High	High	High	High
High	Q9H582	Zinc finger protein 644 OS=Homo sapiens OX=9606 GN=ZNF644 PE=1 SV=2	16	17	69	17	111	130.8	125.4	82.1	72.5	78.3	1.28826e+07	1.51845e+07	1.4559e+07	9.52741e+06	8.41392e+06	9.09559e+06	High	High	High	High	High	High
High	A0A6I8PU73	DnaJ homolog subfamily C member 7 OS=Homo sapiens OX=9606 GN=DNAJC7 PE=1 SV=1	37	18	68	18	82.7	120.2	101.7	113.6	90.2	91.5	9.42442e+07	1.36952e+08	1.15892e+08	1.29468e+08	1.02795e+08	1.04225e+08	High	High	High	High	High	High
High	A0A7P0T9D7	Breast cancer type 2 susceptibility protein OS=Homo sapiens OX=9606 GN=BRCA2 PE=1 SV=1	9	26	70	26	154.4	121.4	122.1	72.5	63.4	66.2	2.89983e+07	2.27965e+07	2.29301e+07	1.36241e+07	1.19107e+07	1.2438e+07	High	High	High	High	High	High
High	Q9H6R4	Nucleolar protein 6 OS=Homo sapiens OX=9606 GN=NOL6 PE=1 SV=2	21	21	89	21	171.3	94.8	100.8	58	84.7	90.3	4.15902e+07	2.3025e+07	2.44869e+07	1.40945e+07	2.0573e+07	2.19238e+07	High	High	High	High	High	High
High	Q8N201	Integrator complex subunit 1 OS=Homo sapiens OX=9606 GN=INTS1 PE=1 SV=2	14	29	92	29	165.5	179.6	147.5	38.3	34.7	34.4	2.5448e+07	2.7601e+07	2.26722e+07	5.88829e+06	5.3397e+06	5.28339e+06	High	High	High	High	High	High
High	Q8WWY3	U4/U6 small nuclear ribonucleoprotein Prp31 OS=Homo sapiens OX=9606 GN=PRPF31 PE=1 SV=2	27	14	146	14	107.4	63.3	100.3	94.3	103	131.7	1.23337e+08	7.26955e+07	1.15181e+08	1.08342e+08	1.18316e+08	1.51237e+08	High	High	High	High	High	High
High	A0A8I5KRS9	Structural maintenance of chromosomes flexible hinge domain-containing protein 1 OS=Homo sapiens OX=9606 GN=SMCHD1 PE=1 SV=1	16	28	101	28	156	103.3	122.1	75.5	60.3	82.9	2.42576e+07	1.60628e+07	1.89801e+07	1.17393e+07	9.37084e+06	1.28841e+07	High	High	High	High	High	High
High	O75694	Nuclear pore complex protein Nup155 OS=Homo sapiens OX=9606 GN=NUP155 PE=1 SV=1	19	22	71	22	169.3	196.9	202.3	12.4	10	9.1	2.88875e+07	3.35931e+07	3.45131e+07	2.11879e+06	1.70118e+06	1.55896e+06	High	High	High	High	High	High
High	Q49A26	Cytokine-like nuclear factor N-PAC OS=Homo sapiens OX=9606 GN=GLYR1 PE=1 SV=4	27	15	98	15	112.3	90.8	102	82.8	106.7	105.5	4.3282e+07	3.498e+07	3.92979e+07	3.18884e+07	4.10987e+07	4.06557e+07	High	High	High	High	High	High
High	P52597	Heterogeneous nuclear ribonucleoprotein F OS=Homo sapiens OX=9606 GN=HNRNPF PE=1 SV=3	39	12	153	10	107.9	115.2	100	87.2	90	99.8	1.71044e+08	1.82511e+08	1.58431e+08	1.38113e+08	1.42578e+08	1.58094e+08	High	High	High	High	High	High
High	O94915	Protein furry homolog-like OS=Homo sapiens OX=9606 GN=FRYL PE=1 SV=2	10	31	130	18	84	78.2	90.5	102.2	106.1	139.2	2.74231e+07	2.55332e+07	2.95536e+07	3.33683e+07	3.46433e+07	4.54503e+07	High	High	High	High	High	High
High	Q9Y3T9	Nucleolar complex protein 2 homolog OS=Homo sapiens OX=9606 GN=NOC2L PE=1 SV=4	25	20	146	20	138.3	86.9	91	81.5	102.3	100	1.04552e+08	6.56626e+07	6.87579e+07	6.15818e+07	7.73116e+07	7.55736e+07	High	High	High	High	High	High
High	Q86U86	Protein polybromo-1 OS=Homo sapiens OX=9606 GN=PBRM1 PE=1 SV=1	16	26	119	26	127.2	103.6	120.2	89.6	73.4	86.1	3.28901e+07	2.67844e+07	3.10606e+07	2.31496e+07	1.89663e+07	2.22502e+07	High	High	High	High	High	High
High	Q96DG6	Carboxymethylenebutenolidase homolog OS=Homo sapiens OX=9606 GN=CMBL PE=1 SV=1	42	14	148	14	111.1	139.7	123.2	86.6	64.6	74.8	2.9897e+08	3.75765e+08	331303930	2.33025e+08	1.73901e+08	2.01109e+08	High	High	High	High	High	High
High	Q49AG3	Zinc finger BED domain-containing protein 5 OS=Homo sapiens OX=9606 GN=ZBED5 PE=2 SV=2	29	20	136	20	85	92.7	102.2	117	91	112.1	3.68081e+07	4.01241e+07	4.4267e+07	5.06684e+07	3.93871e+07	4.85485e+07	High	High	High	High	High	High
High	Q13823	Nucleolar GTP-binding protein 2 OS=Homo sapiens OX=9606 GN=GNL2 PE=1 SV=1	26	22	105	22	147.3	94.9	112.7	74.7	80.9	89.5	5.02542e+07	3.23861e+07	3.84745e+07	2.5501e+07	2.76067e+07	3.05353e+07	High	High	High	High	High	High
High	J3KRX5	60S ribosomal protein L17 (Fragment) OS=Homo sapiens OX=9606 GN=RPL17 PE=1 SV=1	55	10	98	10	67.7	72.5	135.9	134.5	129.1	60.2	1.35863e+08	1.45438e+08	2.72552e+08	2.69751e+08	2.59037e+08	1.20811e+08	High	High	High	High	High	High
High	Q8N163	Cell cycle and apoptosis regulator protein 2 OS=Homo sapiens OX=9606 GN=CCAR2 PE=1 SV=2	25	21	129	21	124.3	123.8	116.1	75.2	78.5	82	1.349e+08	1.34341e+08	1.25952e+08	8.16559e+07	8.52266e+07	8.90125e+07	High	High	High	High	High	High
High	P52756	RNA-binding protein 5 OS=Homo sapiens OX=9606 GN=RBM5 PE=1 SV=2	23	22	131	19	112.9	80.3	112.9	93.2	87.7	112.9	4.75181e+07	3.37848e+07	4.75283e+07	3.92365e+07	3.69174e+07	4.74921e+07	High	High	High	High	High	High
High	A0A7I2V5Y5	Kinesin-like protein OS=Homo sapiens OX=9606 GN=KIF23 PE=1 SV=1	25	23	111	23	192.4	108.4	131.3	51.3	65.6	51	5.63485e+07	3.1748e+07	3.84522e+07	1.50147e+07	1.92175e+07	1.49418e+07	High	High	High	High	High	High
High	P46060	Ran GTPase-activating protein 1 OS=Homo sapiens OX=9606 GN=RANGAP1 PE=1 SV=1	31	19	106	19	129.6	117.4	112.2	76.4	66.6	97.8	4.05815e+07	3.67735e+07	3.51222e+07	2.39182e+07	2.08631e+07	3.06073e+07	High	High	High	High	High	High
High	Q9NZB2	Constitutive coactivator of PPAR-gamma-like protein 1 OS=Homo sapiens OX=9606 GN=FAM120A PE=1 SV=2	22	19	98	17	134.6	60.2	67.7	94.6	109.5	133.4	3.17151e+07	1.4197e+07	1.59447e+07	2.22856e+07	2.58086e+07	3.14484e+07	High	High	High	High	High	High
High	Q9C0J8	pre-mRNA 3' end processing protein WDR33 OS=Homo sapiens OX=9606 GN=WDR33 PE=1 SV=2	20	24	102	24	99.5	61.6	87.8	109.4	106.9	134.7	4.96542e+07	3.075e+07	4.38132e+07	5.45556e+07	5.33292e+07	6.71786e+07	High	High	High	High	High	High
High	P02768	Albumin OS=Homo sapiens OX=9606 GN=ALB PE=1 SV=2	32	22	100	22	58	73.1	42.7	58.5	222.6	145.2	4.88791e+07	6.1621e+07	3.59824e+07	4.93194e+07	1.87706e+08	1.22492e+08	High	High	High	High	High	High
High	A2ABF8	Histone-lysine N-methyltransferase EHMT2 OS=Homo sapiens OX=9606 GN=EHMT2 PE=1 SV=1	16	20	96	19	113.5	132.4	127.6	93.5	63.5	69.5	3.36442e+07	3.92509e+07	3.78196e+07	2.77078e+07	1.8816e+07	2.05982e+07	High	High	High	High	High	High
High	Q5SSJ5	Heterochromatin protein 1-binding protein 3 OS=Homo sapiens OX=9606 GN=HP1BP3 PE=1 SV=1	29	17	158	17	121.8	92.2	99.9	89.7	92.1	104.2	1.30569e+08	9.88138e+07	1.07017e+08	9.61688e+07	9.86954e+07	1.11708e+08	High	High	High	High	High	High
High	P16402	Histone H1.3 OS=Homo sapiens OX=9606 GN=H1-3 PE=1 SV=2	33	15	178	1	129.6	103.5	113.1	76.6	75.8	101.5	2.65167e+09	2.11701e+09	2.31414e+09	1.5669e+09	1.55212e+09	2.07607e+09	High	Not Found	High	Not Found	High	Peak Found
High	P10412	Histone H1.4 OS=Homo sapiens OX=9606 GN=H1-4 PE=1 SV=2	34	15	176	1	112.2	111	137.7	75.6	74.3	89	1.15797e+06	1.14562e+06	1.4211e+06	780278	767111	918535	Peak Found	Peak Found	High	Peak Found	Peak Found	Peak Found
High	E9PKP7	Nucleolar transcription factor 1 OS=Homo sapiens OX=9606 GN=UBTF PE=1 SV=1	24	18	73	18	192.8	72.8	79.3	81.3	89.5	84.3	5.27142e+07	1.98977e+07	2.16925e+07	2.22276e+07	2.44766e+07	2.30601e+07	High	High	High	High	High	High
High	Q9HCE3	Zinc finger protein 532 OS=Homo sapiens OX=9606 GN=ZNF532 PE=1 SV=2	22	21	78	20	171.9	192.5	166.6	29.9	20.1	19	1.8835e+07	2.10903e+07	1.82582e+07	3.28072e+06	2.19902e+06	2.08142e+06	High	High	High	High	High	High
High	Q99460	26S proteasome non-ATPase regulatory subunit 1 OS=Homo sapiens OX=9606 GN=PSMD1 PE=1 SV=2	18	16	84	16	91.1	107	109.2	107.2	82	103.4	1.02678e+08	1.20632e+08	1.23066e+08	1.20857e+08	9.24333e+07	1.16554e+08	High	High	High	High	High	High
High	Q9NVI1	Fanconi anemia group I protein OS=Homo sapiens OX=9606 GN=FANCI PE=1 SV=4	21	24	73	24	127.6	130.2	139.1	79.6	56.7	66.8	2.82714e+07	2.8843e+07	3.08135e+07	1.76442e+07	1.25543e+07	1.4787e+07	High	High	High	High	High	High
High	O00268	Transcription initiation factor TFIID subunit 4 OS=Homo sapiens OX=9606 GN=TAF4 PE=1 SV=2	23	18	76	18	77.4	75.8	79.2	136	103.6	128.1	2.07062e+07	2.02834e+07	2.12026e+07	3.64087e+07	2.77236e+07	3.42909e+07	High	High	High	High	High	High
High	P35251	Replication factor C subunit 1 OS=Homo sapiens OX=9606 GN=RFC1 PE=1 SV=4	19	20	98	20	150.9	112.9	134.8	54	80.7	66.8	2.59663e+07	1.94254e+07	2.31909e+07	9.28989e+06	1.38804e+07	1.14877e+07	High	High	High	High	High	High
High	P46781	40S ribosomal protein S9 OS=Homo sapiens OX=9606 GN=RPS9 PE=1 SV=3	59	22	231	22	65.7	94.1	129.6	116.3	118.3	76	7.24818e+08	1.03735e+09	1.42913e+09	1.28297e+09	1.30507e+09	8.37993e+08	High	High	High	High	High	High
High	M0R2B7	DNA polymerase OS=Homo sapiens OX=9606 GN=POLD1 PE=1 SV=1	22	24	113	23	132.9	175.5	159.5	47.1	38	47	2.65418e+07	3.50476e+07	3.18412e+07	9.40873e+06	7.57854e+06	9.39054e+06	High	High	High	High	High	High
High	P54136	Arginine--tRNA ligase, cytoplasmic OS=Homo sapiens OX=9606 GN=RARS1 PE=1 SV=2	38	22	99	22	131.6	130	148.7	58.1	46.9	84.7	3.99262e+07	3.9469e+07	4.51421e+07	1.76199e+07	1.42494e+07	2.56951e+07	High	High	High	High	High	High
High	Q9Y230	RuvB-like 2 OS=Homo sapiens OX=9606 GN=RUVBL2 PE=1 SV=3	40	17	104	17	117.7	132.1	113	82.8	77.9	76.5	7.47581e+07	8.38469e+07	7.17272e+07	5.25693e+07	4.94677e+07	4.85774e+07	High	High	High	High	High	High
High	A0A3B3ITJ4	Heterogeneous nuclear ribonucleoprotein L (Fragment) OS=Homo sapiens OX=9606 GN=HNRNPL PE=1 SV=1	33	16	105	3	221.8	43.9	68.9	40.2	133.4	91.7	2.43128e+08	4.81747e+07	7.55582e+07	4.40752e+07	1.46291e+08	1.0051e+08	High	Peak Found	High	High	High	High
High	Q92616	eIF-2-alpha kinase activator GCN1 OS=Homo sapiens OX=9606 GN=GCN1 PE=1 SV=7	10	25	76	25	95	193.9	118.8	67.2	53	72.1	5.81182e+07	1.18682e+08	7.26985e+07	4.11211e+07	3.2441e+07	4.41569e+07	High	High	High	High	High	High
High	Q9NW13	RNA-binding protein 28 OS=Homo sapiens OX=9606 GN=RBM28 PE=1 SV=3	30	23	119	23	137.9	88.5	96	81	85.9	110.6	4.53232e+07	2.90931e+07	3.15506e+07	2.65989e+07	2.82188e+07	3.63503e+07	High	High	High	High	High	High
High	F8W7C6	60S ribosomal protein L10 OS=Homo sapiens OX=9606 GN=RPL10 PE=1 SV=2	52	14	186	14	117.6	101	103.1	77.6	98.8	101.9	7.52452e+08	6.46164e+08	6.59458e+08	4.96469e+08	6.32117e+08	6.51702e+08	High	High	High	High	High	High
High	A0A087WX23	Retrotransposon-derived protein PEG10 OS=Homo sapiens OX=9606 GN=PEG10 PE=1 SV=1	23	15	93	15	158.3	96.7	108.8	62.1	82.9	91.3	4.49348e+07	2.74487e+07	3.08707e+07	1.76204e+07	2.35273e+07	2.59021e+07	High	High	High	High	High	High
High	P54652	Heat shock-related 70 kDa protein 2 OS=Homo sapiens OX=9606 GN=HSPA2 PE=1 SV=1	19	15	175	1	194.7	135.6	183.7	44.7		41.4	453762	315868	427948	104057		96362.8	High	High	High	Peak Found	Not Found	Peak Found
High	A0A7P0TBM9	DNA helicase OS=Homo sapiens OX=9606 GN=BLM PE=1 SV=1	17	22	115	21	136.7	167.5	137.2	55.5	45.4	57.8	1.0295e+08	1.26174e+08	1.03329e+08	4.18264e+07	3.41969e+07	4.35125e+07	High	High	High	High	High	High
High	Q02413	Desmoglein-1 OS=Homo sapiens OX=9606 GN=DSG1 PE=1 SV=2	20	15	59	15	21.8	79.3	102.3	30.3	358.3	8	2.68392e+06	9.75657e+06	1.25947e+07	3.72973e+06	4.41094e+07	987278	High	High	High	High	High	High
High	Q9P2I0	Cleavage and polyadenylation specificity factor subunit 2 OS=Homo sapiens OX=9606 GN=CPSF2 PE=1 SV=2	30	19	104	19	109.4	57.2	86.4	81.8	99.3	165.9	3.72908e+07	1.94995e+07	2.94302e+07	2.78693e+07	3.38553e+07	5.65419e+07	High	High	High	High	High	High
High	Q09161	Nuclear cap-binding protein subunit 1 OS=Homo sapiens OX=9606 GN=NCBP1 PE=1 SV=1	22	18	84	18	117.2	77.1	95.4	90.8	91.5	128	4.49176e+07	2.95206e+07	3.6547e+07	3.47933e+07	3.50488e+07	4.90384e+07	High	High	High	High	High	High
High	Q99459	Cell division cycle 5-like protein OS=Homo sapiens OX=9606 GN=CDC5L PE=1 SV=2	33	21	104	21	139.4	87.6	108.5	77.8	82.1	104.6	9.22969e+07	5.79926e+07	7.18594e+07	5.15181e+07	5.43764e+07	6.92899e+07	High	High	High	High	High	High
High	C9J2Y9	DNA-directed RNA polymerase subunit beta OS=Homo sapiens OX=9606 GN=POLR2B PE=1 SV=2	19	20	90	20	123.6	150.6	127	65.9	60.4	72.4	2.90845e+07	3.5425e+07	2.98705e+07	1.5513e+07	1.42179e+07	1.70396e+07	High	High	High	High	High	High
High	P28370	Probable global transcription activator SNF2L1 OS=Homo sapiens OX=9606 GN=SMARCA1 PE=1 SV=2	21	25	135	9	121.8	102.8	86.6	102.6	85.2	101	1.02062e+07	8.61386e+06	7.25855e+06	8.5983e+06	7.14117e+06	8.46721e+06	High	High	High	High	High	High
High	D6R9W4	Drebrin (Fragment) OS=Homo sapiens OX=9606 GN=DBN1 PE=1 SV=1	53	17	112	1	150.6	90.3	124.1	72.7	65.6	96.7	618390	370759	509765	298433	269351	397074	High	High	High	Peak Found	High	High
High	Q9UIG0	Tyrosine-protein kinase BAZ1B OS=Homo sapiens OX=9606 GN=BAZ1B PE=1 SV=2	16	23	100	22	132.3	95.4	99.4	88.6	84.1	100.2	6.21884e+07	4.48814e+07	4.67249e+07	4.16526e+07	3.95491e+07	4.71291e+07	High	High	High	High	High	High
High	Q05639	Elongation factor 1-alpha 2 OS=Homo sapiens OX=9606 GN=EEF1A2 PE=1 SV=1	26	12	133	1													Not Found	Not Found	Not Found	Not Found	Not Found	High
High	Q8WWM7	Ataxin-2-like protein OS=Homo sapiens OX=9606 GN=ATXN2L PE=1 SV=2	19	20	119	20	140.6	57.7	63.1	104.7	112.8	121.1	8.62005e+07	3.53809e+07	3.8697e+07	6.4218e+07	6.91362e+07	7.42474e+07	High	High	High	High	High	High
High	O00231	26S proteasome non-ATPase regulatory subunit 11 OS=Homo sapiens OX=9606 GN=PSMD11 PE=1 SV=3	36	17	78	17	107.4	143.3	121.3	78.6	68	81.4	5.55938e+07	7.41569e+07	6.28114e+07	4.06711e+07	3.52033e+07	4.21524e+07	High	High	High	High	High	High
High	P15880	40S ribosomal protein S2 OS=Homo sapiens OX=9606 GN=RPS2 PE=1 SV=2	39	11	188	11	126.1	98.5	103.9	75	95.2	101.4	8.19987e+08	6.40416e+08	6.7578e+08	4.8765e+08	6.19067e+08	6.5929e+08	High	High	High	High	High	High
High	H0Y2V6	Centrosomal protein of 170 kDa (Fragment) OS=Homo sapiens OX=9606 GN=CEP170 PE=1 SV=1	16	21	99	21	131.5	115.5	107.3	88.7	77.8	79.3	2.18639e+07	1.92032e+07	1.78404e+07	1.47554e+07	1.29375e+07	1.31814e+07	High	High	High	High	High	High
High	Q14692	Ribosome biogenesis protein BMS1 homolog OS=Homo sapiens OX=9606 GN=BMS1 PE=1 SV=1	15	22	110	22	151.6	64.3	106.1	84.7	81.6	111.7	4.40229e+07	1.86676e+07	3.07908e+07	2.4598e+07	2.36786e+07	3.244e+07	High	High	High	High	High	High
High	Q96KR1	Zinc finger RNA-binding protein OS=Homo sapiens OX=9606 GN=ZFR PE=1 SV=2	21	20	87	20	170.2	86.6	133.1	58.5	66.8	84.7	7.27421e+07	3.70097e+07	5.69047e+07	2.50203e+07	2.85671e+07	3.6199e+07	High	High	High	High	High	High
High	Q9NVP1	ATP-dependent RNA helicase DDX18 OS=Homo sapiens OX=9606 GN=DDX18 PE=1 SV=2	24	14	108	14	129.1	74	91.4	92.7	118.2	94.6	6.21878e+07	3.5673e+07	4.40108e+07	4.46781e+07	5.69425e+07	4.55755e+07	High	High	High	High	High	High
High	Q8NHM5	Lysine-specific demethylase 2B OS=Homo sapiens OX=9606 GN=KDM2B PE=1 SV=1	17	21	79	20	132.8	166.4	161.6	53.1	35.7	50.5	2.4704e+07	3.09523e+07	3.00589e+07	9.88038e+06	6.63822e+06	9.39905e+06	High	High	High	High	High	High
High	O43175	D-3-phosphoglycerate dehydrogenase OS=Homo sapiens OX=9606 GN=PHGDH PE=1 SV=4	25	12	72	12	117.2	136.9	130.8	74.3	66.1	74.8	3.16528e+07	3.69747e+07	3.53266e+07	2.00674e+07	1.78676e+07	2.01956e+07	High	High	High	High	High	High
High	Q9BVP2	Guanine nucleotide-binding protein-like 3 OS=Homo sapiens OX=9606 GN=GNL3 PE=1 SV=2	29	18	118	17	111.2	83.4	91.8	93.2	105.9	114.4	1.76084e+08	1.32111e+08	1.45299e+08	1.47587e+08	1.67763e+08	1.81214e+08	High	High	High	High	High	High
High	P39880	Homeobox protein cut-like 1 OS=Homo sapiens OX=9606 GN=CUX1 PE=1 SV=3	14	22	98	2	129.9	113.3	114.3	78.9	83.6	80	3.8513e+07	3.35807e+07	3.38701e+07	2.33741e+07	2.47957e+07	2.37272e+07	High	High	Peak Found	High	High	High
High	P52701	DNA mismatch repair protein Msh6 OS=Homo sapiens OX=9606 GN=MSH6 PE=1 SV=2	21	24	83	24	137.8	170.6	150.9	55.4	47.5	37.8	2.63391e+07	3.2611e+07	2.88517e+07	1.05956e+07	9.08236e+06	7.22835e+06	High	High	High	High	High	High
High	Q9NVU7	Protein SDA1 homolog OS=Homo sapiens OX=9606 GN=SDAD1 PE=1 SV=3	22	16	64	16	142.6	82.6	94.7	67.8	99.2	113.1	3.90881e+07	2.26431e+07	2.59383e+07	1.85837e+07	2.71774e+07	3.09937e+07	High	High	High	High	High	High
High	Q9BQ39	ATP-dependent RNA helicase DDX50 OS=Homo sapiens OX=9606 GN=DDX50 PE=1 SV=1	27	19	143	17	115.7	88.1	72.2	89.7	110.7	123.7	2.13727e+08	1.62744e+08	1.33359e+08	1.65706e+08	2.0455e+08	2.28506e+08	High	High	High	High	High	High
High	P13010	X-ray repair cross-complementing protein 5 OS=Homo sapiens OX=9606 GN=XRCC5 PE=1 SV=3	26	20	111	20	141.3	94.3	106.8	78.2	79.8	99.6	6.57776e+07	4.38853e+07	4.97249e+07	3.64182e+07	3.71775e+07	4.63886e+07	High	High	High	High	High	High
High	O15144	Actin-related protein 2/3 complex subunit 2 OS=Homo sapiens OX=9606 GN=ARPC2 PE=1 SV=1	46	16	109	16	126.3	81.4	63.7	114.8	99.5	114.3	7.09734e+07	4.57182e+07	3.58167e+07	6.45007e+07	5.58836e+07	6.42342e+07	High	High	High	High	High	High
High	P62917	60S ribosomal protein L8 OS=Homo sapiens OX=9606 GN=RPL8 PE=1 SV=2	64	17	126	17	121.9	99.7	101.9	83.9	97	95.6	1.06766e+09	8.72746e+08	8.92449e+08	7.34577e+08	8.49911e+08	8.37504e+08	High	High	High	High	High	High
High	B0QYK0	RNA-binding protein EWS OS=Homo sapiens OX=9606 GN=EWSR1 PE=1 SV=1	15	8	84	2	134.2	81.7	83.9	85.7	98	116.5	4.29681e+07	2.61553e+07	2.68638e+07	2.74547e+07	3.13901e+07	3.72957e+07	High	High	High	High	High	High
High	B1AHC9	X-ray repair cross-complementing protein 6 OS=Homo sapiens OX=9606 GN=XRCC6 PE=1 SV=1	32	18	98	18	134.6	88.9	97.8	78.4	94	106.3	4.66738e+07	3.0801e+07	3.3885e+07	2.71912e+07	3.25724e+07	3.68626e+07	High	High	High	High	High	High
High	P49792	E3 SUMO-protein ligase RanBP2 OS=Homo sapiens OX=9606 GN=RANBP2 PE=1 SV=2	9	23	100	14	131.4	130.1	111.2	75.2	67.2	85	2.3019e+07	2.27824e+07	1.94683e+07	1.31636e+07	1.17668e+07	1.48887e+07	High	High	High	High	High	High
High	P33993	DNA replication licensing factor MCM7 OS=Homo sapiens OX=9606 GN=MCM7 PE=1 SV=4	31	17	60	17	146.2	175.3	154.1	46.2	34.2	44.1	2.01189e+07	2.412e+07	2.12132e+07	6.35224e+06	4.70445e+06	6.06214e+06	High	High	High	High	High	High
High	P14868	Aspartate--tRNA ligase, cytoplasmic OS=Homo sapiens OX=9606 GN=DARS1 PE=1 SV=2	41	19	102	19	121.3	103.7	123.9	78.5	79.3	93.3	6.60389e+07	5.64444e+07	6.74624e+07	4.27223e+07	4.31401e+07	5.07872e+07	High	High	High	High	High	High
High	Q86YZ3	Hornerin OS=Homo sapiens OX=9606 GN=HRNR PE=1 SV=2	14	11	30	11	10.4	21.7	26.7	22	507.9	11.2	1.73141e+06	3.62335e+06	4.4576e+06	3.66721e+06	8.46594e+07	1.86882e+06	High	High	High	High	High	Peak Found
High	A0A2R8Y852	Homeobox protein cut-like OS=Homo sapiens OX=9606 GN=CUX1 PE=1 SV=1	14	21	90	1	115.1	103.6	91.2	93.6	101.3	95.3	1.10405e+06	993213	874703	897881	971149	913541	High	Peak Found	Peak Found	Peak Found	Peak Found	Peak Found
High	Q15717	ELAV-like protein 1 OS=Homo sapiens OX=9606 GN=ELAVL1 PE=1 SV=2	48	14	117	13	156.5	74.5	79.2	78.2	96.8	114.8	2.08981e+08	9.94583e+07	1.05794e+08	1.04448e+08	1.29289e+08	1.5328e+08	High	High	High	High	High	High
High	P22090	40S ribosomal protein S4, Y isoform 1 OS=Homo sapiens OX=9606 GN=RPS4Y1 PE=1 SV=2	31	10	119	1		251.9		180.1	168			1.05838e+06		756657	705638		High	Peak Found	High	High	High	Not Found
High	Q14974	Importin subunit beta-1 OS=Homo sapiens OX=9606 GN=KPNB1 PE=1 SV=2	20	15	112	15	96.4	106.5	110.8	93.2	89.4	103.7	7.67214e+07	8.48104e+07	8.82087e+07	7.41742e+07	7.11474e+07	8.25925e+07	High	High	High	High	High	High
High	Q04695	Keratin, type I cytoskeletal 17 OS=Homo sapiens OX=9606 GN=KRT17 PE=1 SV=2	34	19	142	3	80.9	83.5	82.7	146.3	112.9	93.7	3.06014e+07	3.15776e+07	3.13021e+07	5.53611e+07	4.27314e+07	3.54423e+07	High	High	High	High	High	High
High	Q9UKV3	Apoptotic chromatin condensation inducer in the nucleus OS=Homo sapiens OX=9606 GN=ACIN1 PE=1 SV=2	16	18	85	8	128	53.6	108.5	99.2	100.5	110.3	6.68726e+07	2.7999e+07	5.67201e+07	5.18508e+07	5.25024e+07	5.76186e+07	High	High	High	High	High	High
High	Q8NHQ1	Centrosomal protein of 70 kDa OS=Homo sapiens OX=9606 GN=CEP70 PE=1 SV=2	29	19	112	19	53.5	96.3	59.6	143.7	120.4	126.5	1.64285e+08	2.95447e+08	1.82787e+08	4.40852e+08	3.69377e+08	3.88136e+08	High	High	High	High	High	High
High	P14866	Heterogeneous nuclear ribonucleoprotein L OS=Homo sapiens OX=9606 GN=HNRNPL PE=1 SV=2	27	14	100	1					600						7.57958e+06		High	High	Not Found	High	High	High
High	P47897	Glutamine--tRNA ligase OS=Homo sapiens OX=9606 GN=QARS1 PE=1 SV=1	26	18	89	18	113.7	101.3	141.8	69.5	79	94.7	1.81002e+07	1.61138e+07	2.25675e+07	1.10669e+07	1.25711e+07	1.5065e+07	High	High	High	High	High	High
High	O43172	U4/U6 small nuclear ribonucleoprotein Prp4 OS=Homo sapiens OX=9606 GN=PRPF4 PE=1 SV=2	38	16	74	16	126	57.2	85.9	100.2	108.3	122.4	1.5525e+07	7.04347e+06	1.05796e+07	1.2344e+07	1.33412e+07	1.50845e+07	High	High	High	High	High	High
High	E7ESY4	Metastasis-associated protein MTA1 OS=Homo sapiens OX=9606 GN=MTA1 PE=1 SV=1	28	17	110	14	91.5	107.7	97.4	98	92.3	113	2.16351e+07	2.54558e+07	2.30188e+07	2.31532e+07	2.18173e+07	2.67132e+07	High	High	High	High	High	High
High	H0Y4R1	Inosine-5'-monophosphate dehydrogenase OS=Homo sapiens OX=9606 GN=IMPDH2 PE=1 SV=2	34	15	97	13	79.3	72.2	69	134.8	111.8	132.9	4.28987e+07	3.90732e+07	3.73159e+07	7.29121e+07	6.046e+07	7.18793e+07	High	High	High	High	High	High
High	Q14498	RNA-binding protein 39 OS=Homo sapiens OX=9606 GN=RBM39 PE=1 SV=2	33	14	122	14	141.6	99.6	130.1	69.5	69.3	89.9	1.62256e+08	1.1422e+08	1.4917e+08	7.96572e+07	7.94319e+07	1.0303e+08	High	High	High	High	High	High
High	Q99848	Probable rRNA-processing protein EBP2 OS=Homo sapiens OX=9606 GN=EBNA1BP2 PE=1 SV=2	48	14	88	14	160	98.3	115.3	66.2	67.1	93.1	5.69365e+07	3.49759e+07	4.10339e+07	2.35616e+07	2.38877e+07	3.31191e+07	High	High	High	High	High	High
High	Q8N1F7	Nuclear pore complex protein Nup93 OS=Homo sapiens OX=9606 GN=NUP93 PE=1 SV=2	32	25	99	25	136.9	87.9	75.6	65.9	122.8	110.9	1.52102e+08	9.77093e+07	8.39909e+07	7.31863e+07	1.36504e+08	1.23281e+08	High	High	High	High	High	High
High	Q9Y2X9	Zinc finger protein 281 OS=Homo sapiens OX=9606 GN=ZNF281 PE=1 SV=1	24	15	51	15	130.7	154.9	150.8	59.4	51.3	52.9	2.82765e+07	3.35067e+07	3.2607e+07	1.28508e+07	1.10976e+07	1.14354e+07	High	High	High	High	High	High
High	P13639	Elongation factor 2 OS=Homo sapiens OX=9606 GN=EEF2 PE=1 SV=4	27	24	126	23	80.9	104.1	92.9	119.6	100.2	102.4	4.40318e+07	5.66514e+07	5.05274e+07	6.506e+07	5.45026e+07	5.57303e+07	High	High	High	High	High	High
High	P33991	DNA replication licensing factor MCM4 OS=Homo sapiens OX=9606 GN=MCM4 PE=1 SV=5	23	18	74	17	150.1	163	173.5	36.4	27.6	49.5	2.23562e+07	2.4275e+07	2.58358e+07	5.41513e+06	4.11432e+06	7.37026e+06	High	High	High	High	High	High
High	Q96SB4	SRSF protein kinase 1 OS=Homo sapiens OX=9606 GN=SRPK1 PE=1 SV=2	22	16	84	12	121.8	66.6	85.8	85.8	112.8	127.3	7.4041e+07	4.04758e+07	5.21315e+07	5.21796e+07	6.85611e+07	7.73723e+07	High	High	High	High	High	High
High	A0A087WVQ6	Clathrin heavy chain OS=Homo sapiens OX=9606 GN=CLTC PE=1 SV=1	12	18	79	18	122.5	101.6	107.3	88.9	92.7	87.1	1.7552e+07	1.45586e+07	1.53725e+07	1.27452e+07	1.32799e+07	1.24774e+07	High	High	High	High	High	High
High	Q15365	Poly(rC)-binding protein 1 OS=Homo sapiens OX=9606 GN=PCBP1 PE=1 SV=2	50	11	80	8	153.5	111.7	113	74.3	68.3	79.1	1.40117e+08	1.02021e+08	1.03187e+08	6.78816e+07	6.23956e+07	7.21998e+07	High	High	High	High	High	High
High	Q9H307	Pinin OS=Homo sapiens OX=9606 GN=PNN PE=1 SV=5	23	18	105	18	110.6	86.8	95.8	113.9	87.9	105	7.37373e+07	5.78731e+07	6.38657e+07	7.59592e+07	5.85834e+07	6.99936e+07	High	High	High	High	High	High
High	P23246	Splicing factor, proline- and glutamine-rich OS=Homo sapiens OX=9606 GN=SFPQ PE=1 SV=2	26	17	125	16	177.1	63.8	116.6	67.9	82.7	91.9	2.18692e+08	7.88013e+07	1.4403e+08	8.38164e+07	1.02189e+08	1.1348e+08	High	High	High	High	High	High
High	A0A2R8YH03	Protein TASOR 2 OS=Homo sapiens OX=9606 GN=TASOR2 PE=1 SV=1	9	17	87	17	108.4	95	112.3	92	85.9	106.4	1.8998e+07	1.66406e+07	1.96844e+07	1.61312e+07	1.50498e+07	1.86488e+07	High	High	High	High	High	High
High	P62269	40S ribosomal protein S18 OS=Homo sapiens OX=9606 GN=RPS18 PE=1 SV=3	53	16	156	11	31.9	67.2	213.8	141.1	115.6	30.3	7.50351e+07	1.58074e+08	5.02596e+08	3.31772e+08	2.71814e+08	7.13041e+07	High	High	High	High	High	High
High	A0A7I2V5S2	Nucleophosmin OS=Homo sapiens OX=9606 GN=NPM1 PE=1 SV=1	31	11	101	11	188.2	94.9	112.4	55.2	67	82.3	1.17153e+09	5.90968e+08	6.99401e+08	3.43525e+08	4.17213e+08	5.12435e+08	High	High	High	High	High	High
High	A0A7I2V5Y7	Non-POU domain-containing octamer-binding protein OS=Homo sapiens OX=9606 GN=NONO PE=1 SV=1	36	17	135	16	132.7	74.6	99.7	99	88.2	105.8	1.29148e+08	7.26008e+07	9.70862e+07	9.63121e+07	8.58403e+07	1.03001e+08	High	High	High	High	High	High
High	Q12789	General transcription factor 3C polypeptide 1 OS=Homo sapiens OX=9606 GN=GTF3C1 PE=1 SV=4	12	24	116	24	104.1	109.7	92.8	92.1	87.3	114	2.35041e+07	2.476e+07	2.09539e+07	2.07917e+07	1.97046e+07	2.57225e+07	High	High	High	High	High	High
High	Q9H9Y6	DNA-directed RNA polymerase I subunit RPA2 OS=Homo sapiens OX=9606 GN=POLR1B PE=1 SV=2	15	18	102	18	144.6	91.5	85.6	76	91.7	110.7	3.79376e+07	2.40252e+07	2.24624e+07	1.99335e+07	2.40555e+07	2.90525e+07	High	High	High	High	High	High
High	A5YKK6	CCR4-NOT transcription complex subunit 1 OS=Homo sapiens OX=9606 GN=CNOT1 PE=1 SV=2	10	25	114	25	110.5	105.7	102.9	105.2	82.1	93.7	2.63099e+07	2.51797e+07	2.45025e+07	2.50474e+07	1.95461e+07	2.23293e+07	High	High	High	High	High	High
High	Q86VP6	Cullin-associated NEDD8-dissociated protein 1 OS=Homo sapiens OX=9606 GN=CAND1 PE=1 SV=2	22	26	83	26	113.7	132.2	120.1	81.5	67.6	84.9	3.01249e+07	3.50276e+07	3.1835e+07	2.1606e+07	1.79007e+07	2.24959e+07	High	High	High	High	High	High
High	O60284	Suppression of tumorigenicity 18 protein OS=Homo sapiens OX=9606 GN=ST18 PE=1 SV=1	26	22	72	21	60.7	77.4	66.5	158.1	108.3	129.1	2.14342e+07	2.73433e+07	2.34933e+07	5.58588e+07	3.82738e+07	4.56256e+07	High	High	Peak Found	High	High	High
High	Q9UQE7	Structural maintenance of chromosomes protein 3 OS=Homo sapiens OX=9606 GN=SMC3 PE=1 SV=2	19	18	57	18	143.4	168.9	136.1	64.5	40.7	46.4	1.19479e+07	1.40732e+07	1.13378e+07	5.37385e+06	3.39029e+06	3.86574e+06	High	High	High	High	High	High
High	Q5C9Z4	Nucleolar MIF4G domain-containing protein 1 OS=Homo sapiens OX=9606 GN=NOM1 PE=1 SV=1	23	19	79	19	136.5	119.1	123.6	71.6	67.7	81.6	3.81147e+07	3.32512e+07	3.45209e+07	1.99917e+07	1.89018e+07	2.27968e+07	High	High	High	High	High	High
High	P37275	Zinc finger E-box-binding homeobox 1 OS=Homo sapiens OX=9606 GN=ZEB1 PE=1 SV=2	14	14	67	12	79.4	97.6	73.9	148.9	94.4	105.7	2.16605e+07	2.66254e+07	2.01646e+07	4.06223e+07	2.5754e+07	2.88205e+07	High	High	High	High	High	High
High	A0A6I8PL42	Leucine--tRNA ligase OS=Homo sapiens OX=9606 GN=LARS1 PE=1 SV=1	20	19	89	19	121.4	100.1	121.7	82.8	76.1	98	2.74097e+07	2.26022e+07	2.74757e+07	1.86941e+07	1.71864e+07	2.21423e+07	High	High	High	High	High	High
High	Q5H9F3	BCL-6 corepressor-like protein 1 OS=Homo sapiens OX=9606 GN=BCORL1 PE=1 SV=2	15	21	89	20	136.9	155.7	137.7	59.9	51.7	58	2.68102e+07	3.04766e+07	2.69653e+07	1.17355e+07	1.01192e+07	1.13571e+07	High	High	High	High	High	High
High	D6RIF6	SLAIN motif-containing protein 2 OS=Homo sapiens OX=9606 GN=SLAIN2 PE=1 SV=1	35	14	92	1	80.4	97.3	105.3	106.7	98.1	112.2	786276	951584	1.0295e+06	1.04352e+06	959076	1.09668e+06	Peak Found	High	High	High	High	Peak Found
High	P42167	Lamina-associated polypeptide 2, isoforms beta/gamma OS=Homo sapiens OX=9606 GN=TMPO PE=1 SV=2	38	13	79	5	84.5	95.1	104.4	77.6	108.8	129.6	5.72826e+06	6.45282e+06	7.08178e+06	5.26323e+06	7.37646e+06	8.7901e+06	High	High	High	High	High	High
High	O75487	Glypican-4 OS=Homo sapiens OX=9606 GN=GPC4 PE=1 SV=4	31	16	64	16	55.1	21.2	24.4	116.2	204.8	178.2	1.34817e+07	5.19481e+06	5959505	2.84409e+07	5.01136e+07	4.36089e+07	High	High	High	High	High	High
High	P34931	Heat shock 70 kDa protein 1-like OS=Homo sapiens OX=9606 GN=HSPA1L PE=1 SV=2	22	13	130	3	254.9	139.7	205.4				3.29673e+06	1.80642e+06	2.65561e+06				High	High	High	Not Found	Not Found	High
High	A0A6I8PIX7	Supervillin OS=Homo sapiens OX=9606 GN=SVIL PE=1 SV=1	11	18	31	18	118	158	137.7	67.9	53.7	64.6	3.53241e+08	4.72933e+08	4.12098e+08	2.03073e+08	1.60847e+08	1.93425e+08	High	High	High	High	Peak Found	High
High	Q9UKN8	General transcription factor 3C polypeptide 4 OS=Homo sapiens OX=9606 GN=GTF3C4 PE=1 SV=2	23	19	81	19	73	80.6	72.1	133	106.4	134.8	3.60143e+07	3.97679e+07	3.55714e+07	6.5574e+07	5.24687e+07	6.64746e+07	High	High	High	High	High	High
High	P61160	Actin-related protein 2 OS=Homo sapiens OX=9606 GN=ACTR2 PE=1 SV=1	32	13	71	13	114.3	84.1	72.1	114	96.6	118.9	3.53662e+07	2.60028e+07	2.22973e+07	3.52734e+07	2.98727e+07	3.67885e+07	High	High	High	High	High	High
High	O43290	U4/U6.U5 tri-snRNP-associated protein 1 OS=Homo sapiens OX=9606 GN=SART1 PE=1 SV=1	25	17	73	17	154.8	74.9	114.2	75	77.7	103.4	3.54393e+07	1.71507e+07	2.61429e+07	1.71672e+07	1.77765e+07	2.36562e+07	High	High	High	High	High	High
High	J3QQ67	60S ribosomal protein L18 (Fragment) OS=Homo sapiens OX=9606 GN=RPL18 PE=1 SV=1	46	11	119	11	116.9	104.4	106.5	89	86.9	96.2	7.36847e+08	6.58135e+08	6.71576e+08	5.61284e+08	5.47838e+08	6.06309e+08	High	High	High	High	High	High
High	Q9UII4	E3 ISG15--protein ligase HERC5 OS=Homo sapiens OX=9606 GN=HERC5 PE=1 SV=2	19	18	79	18	123.2	129.5	131.4	64	66.9	85.1	1.69533e+07	1.78238e+07	1.80806e+07	8.8159e+06	9.20479e+06	1.17099e+07	High	High	High	High	High	High
High	Q6ZN30	Zinc finger protein basonuclin-2 OS=Homo sapiens OX=9606 GN=BNC2 PE=1 SV=1	14	14	91	14	119.1	120.1	105.9	94.3	79.3	81.2	6.9116e+07	6.9715e+07	6.14598e+07	5.4715e+07	4.60367e+07	4.70998e+07	High	High	High	High	High	High
High	Q9H0D6	5'-3' exoribonuclease 2 OS=Homo sapiens OX=9606 GN=XRN2 PE=1 SV=1	18	15	95	15	125.3	94.5	107.7	82.4	85.7	104.3	4.45519e+07	3.35753e+07	3.82912e+07	2.92909e+07	3.046e+07	3.70834e+07	High	High	High	High	High	High
High	Q9BVJ6	U3 small nucleolar RNA-associated protein 14 homolog A OS=Homo sapiens OX=9606 GN=UTP14A PE=1 SV=1	23	14	77	14	181.5	91.2	107.5	59	64.7	96.1	2.29876e+07	1.15529e+07	1.3616e+07	7.46626e+06	8.1984e+06	1.217e+07	High	High	High	High	High	High
High	A0A7I2YQG2	Ribosomal protein L19 OS=Homo sapiens OX=9606 GN=RPL19 PE=1 SV=1	37	15	138	15	105.1	82.4	83	90.1	118.6	120.8	3.18629e+08	2.49916e+08	2.51504e+08	2.7316e+08	3.59645e+08	3.6626e+08	High	High	High	High	High	High
High	E9PC52	Histone-binding protein RBBP7 OS=Homo sapiens OX=9606 GN=RBBP7 PE=1 SV=1	33	13	85	6	86.6	98.7	97.1	108.9	94.3	114.4	1.11557e+08	1.27132e+08	1.25124e+08	1.403e+08	1.21529e+08	1.47435e+08	High	High	High	High	High	High
High	Q9NRL2	Bromodomain adjacent to zinc finger domain protein 1A OS=Homo sapiens OX=9606 GN=BAZ1A PE=1 SV=2	16	23	110	23	150.4	104.9	123.9	69.7	71.1	80.1	3.71651e+07	2.59208e+07	3.0622e+07	1.72193e+07	1.75724e+07	1.97995e+07	High	High	High	High	High	High
High	A0A087X151	Zinc finger MYM-type protein 2 (Fragment) OS=Homo sapiens OX=9606 GN=ZMYM2 PE=1 SV=1	61	13	128	2	38.5	37.3	25.4	194.6	154.8	149.4	2.54042e+06	2.46528e+06	1.67671e+06	1.28583e+07	1.02248e+07	9.87316e+06	Peak Found	Peak Found	Peak Found	High	High	High
High	Q8IZL8	Proline-, glutamic acid- and leucine-rich protein 1 OS=Homo sapiens OX=9606 GN=PELP1 PE=1 SV=2	17	15	95	15	128.8	124.6	130	81.1	64.1	71.4	4.14502e+07	4.00867e+07	4.1832e+07	2.60847e+07	2.0632e+07	2.29831e+07	High	High	High	High	High	High
High	Q92922	SWI/SNF complex subunit SMARCC1 OS=Homo sapiens OX=9606 GN=SMARCC1 PE=1 SV=3	13	16	93	10	124.1	100.5	121.6	80.3	81	92.6	2.91451e+07	2.36039e+07	2.85591e+07	1.88572e+07	1.90387e+07	2.17445e+07	High	High	High	High	High	High
High	Q9H0H5	Rac GTPase-activating protein 1 OS=Homo sapiens OX=9606 GN=RACGAP1 PE=1 SV=1	29	16	93	16	190.4	107.3	123.8	50.5	65	63	8.13013e+07	4.58296e+07	5.28451e+07	2.15844e+07	2.77412e+07	2.69049e+07	High	High	High	High	High	High
High	A0A494C1T9	Protein FAM83H OS=Homo sapiens OX=9606 GN=FAM83H PE=1 SV=1	18	20	94	20	115.8	154.5	140.9	69.6	55.1	64	1.95831e+07	2.6129e+07	2.38219e+07	1.17755e+07	9.32605e+06	1.08297e+07	High	High	High	High	High	High
High	Q9Y383	Putative RNA-binding protein Luc7-like 2 OS=Homo sapiens OX=9606 GN=LUC7L2 PE=1 SV=2	37	15	102	9	126.5	87.7	111.6	74.1	98.7	101.4	5.3545e+07	3.71228e+07	4.72665e+07	3.13803e+07	4.17916e+07	4.29254e+07	High	High	High	High	High	High
High	Q14562	ATP-dependent RNA helicase DHX8 OS=Homo sapiens OX=9606 GN=DHX8 PE=1 SV=1	19	20	100	19	156.5	90.8	118.6	69.3	71	93.7	2.24431e+07	1.30232e+07	1.70044e+07	9.9305e+06	1.01851e+07	1.34367e+07	High	High	High	High	High	High
High	Q13151	Heterogeneous nuclear ribonucleoprotein A0 OS=Homo sapiens OX=9606 GN=HNRNPA0 PE=1 SV=1	38	13	61	11	181.4	77.5	98.7	45.3	92.5	104.5	6.15612e+07	2.6309e+07	3.35088e+07	1.53698e+07	3.1376e+07	3.54733e+07	High	High	High	High	High	High
High	A0A7P0T9G7	Methionine synthase OS=Homo sapiens OX=9606 GN=MTR PE=1 SV=1	17	17	48	17	150.6	207.8	156.4	26.7	29	29.4	1.49185e+07	2.05801e+07	1.54904e+07	2.6414e+06	2.87662e+06	2.91121e+06	High	High	High	High	Peak Found	Peak Found
High	A0A7P0T9C4	Cytoplasmic dynein 1 heavy chain 1 OS=Homo sapiens OX=9606 GN=DYNC1H1 PE=1 SV=1	5	24	64	24	71.7	106.9	162.8	93.8	110.1	54.6	1.8339e+07	2.73496e+07	4.16575e+07	2.39977e+07	2.81792e+07	1.39744e+07	High	High	High	High	High	High
High	Q15459	Splicing factor 3A subunit 1 OS=Homo sapiens OX=9606 GN=SF3A1 PE=1 SV=1	21	16	88	16	124.5	73.3	113.6	90.2	81.3	117.1	4.18154e+07	2.46187e+07	3.81411e+07	3.02826e+07	2.73156e+07	3.93067e+07	High	High	High	High	High	High
High	Q09028	Histone-binding protein RBBP4 OS=Homo sapiens OX=9606 GN=RBBP4 PE=1 SV=3	29	12	86	5	103	94.5	94.6	109.5	82.7	115.7	2.25193e+07	2.0665e+07	20675438	2.39505e+07	1.8076e+07	2.52977e+07	High	High	High	High	High	High
High	Q9UN86	Ras GTPase-activating protein-binding protein 2 OS=Homo sapiens OX=9606 GN=G3BP2 PE=1 SV=2	29	13	91	13	163.8	47.2	75.8	80.9	112.6	119.7	7.85792e+07	2.26173e+07	3.63447e+07	3.88145e+07	5.3978e+07	5.74159e+07	High	High	High	High	High	High
High	P61978	Heterogeneous nuclear ribonucleoprotein K OS=Homo sapiens OX=9606 GN=HNRNPK PE=1 SV=1	33	15	112	3	143.6	82.6	115.3	80	81.7	96.8	1.69006e+08	9.72446e+07	1.3564e+08	9.41192e+07	9.61926e+07	1.13921e+08	High	High	High	High	High	High
High	E7EX73	Eukaryotic translation initiation factor 4 gamma 1 OS=Homo sapiens OX=9606 GN=EIF4G1 PE=1 SV=1	17	21	92	17	139.6	82.3	85.8	77.4	101.9	113	4.05262e+07	2.39127e+07	2.49008e+07	2.24881e+07	2.95921e+07	3.28122e+07	High	High	High	High	High	High
High	P35637	RNA-binding protein FUS OS=Homo sapiens OX=9606 GN=FUS PE=1 SV=1	17	8	71	6	156.2	72.6	84.3	89.7	82.3	114.9	3.83281e+07	1.78075e+07	2.06798e+07	2.19983e+07	2.01991e+07	2.8197e+07	High	High	High	High	High	High
High	Q9Y4B6	DDB1- and CUL4-associated factor 1 OS=Homo sapiens OX=9606 GN=DCAF1 PE=1 SV=3	14	19	62	19	131.3	134.8	127.6	73.3	64.7	68.3	2.5415e+07	2.60939e+07	2.47047e+07	1.41804e+07	1.25223e+07	1.32309e+07	High	High	High	High	Peak Found	High
High	A0A087X295	WD repeat-containing protein 6 OS=Homo sapiens OX=9606 GN=WDR6 PE=1 SV=1	18	15	61	15	127.6	107.3	80.4	91.5	85.6	107.7	1.83818e+07	1.54568e+07	1.15825e+07	1.31786e+07	1.23288e+07	1.55087e+07	High	High	High	High	High	High
High	Q9UL63	Muskelin OS=Homo sapiens OX=9606 GN=MKLN1 PE=1 SV=2	27	16	79	16	105.3	78.9	108.2	108.4	81.4	117.8	1.36096e+07	1.02049e+07	1.39852e+07	1.40176e+07	1.05247e+07	1.52252e+07	High	High	High	High	High	High
High	Q8NCD3	Holliday junction recognition protein OS=Homo sapiens OX=9606 GN=HJURP PE=1 SV=2	23	16	88	16	136.4	165.6	130.1	56.8	51.4	59.7	4.44523e+07	5.39474e+07	4.2395e+07	1.85037e+07	1.67605e+07	1.94521e+07	High	High	High	High	High	High
High	P57740	Nuclear pore complex protein Nup107 OS=Homo sapiens OX=9606 GN=NUP107 PE=1 SV=1	21	18	80	18	156.7	184	145	44.8	31.1	38.3	2.63745e+07	3.09685e+07	2.44127e+07	7.54549e+06	5.24189e+06	6.45028e+06	High	High	High	High	High	High
High	Q6PJG6	BRCA1-associated ATM activator 1 OS=Homo sapiens OX=9606 GN=BRAT1 PE=1 SV=2	29	20	46	20	147.3	201.8	179.4	21.7	26.2	23.7	1.88684e+07	2.58471e+07	2.29812e+07	2.78017e+06	3.35139e+06	3.03202e+06	High	High	High	Peak Found	Peak Found	Peak Found
High	O14979	Heterogeneous nuclear ribonucleoprotein D-like OS=Homo sapiens OX=9606 GN=HNRNPDL PE=1 SV=3	30	13	64	11	199.6	67.7	110.7	40	74.2	107.9	1.74015e+08	5.89926e+07	9.65305e+07	3.48744e+07	6.46772e+07	9.40467e+07	High	High	High	High	High	High
High	Q9H8H2	Probable ATP-dependent RNA helicase DDX31 OS=Homo sapiens OX=9606 GN=DDX31 PE=1 SV=2	24	17	84	17	135.9	109.2	126.7	64.7	78.8	84.6	2.88051e+07	2.31541e+07	2.68551e+07	1.37206e+07	1.67095e+07	1.79406e+07	High	High	High	High	High	High
High	F8W0Q9	Periphilin-1 OS=Homo sapiens OX=9606 GN=PPHLN1 PE=1 SV=1	30	14	83	4	100.8	92.6	112.8	88	82.8	122.9	6.81217e+07	6.25282e+07	7.62298e+07	5.94772e+07	5.59113e+07	8.30487e+07	High	High	High	High	High	High
High	A0A7I2V4F0	ATP-dependent RNA helicase DDX1 OS=Homo sapiens OX=9606 GN=DDX1 PE=1 SV=1	25	17	109	17	126.5	75.5	76.5	82.1	114.2	125.2	8.16386e+07	4.87607e+07	4.93868e+07	5.29968e+07	7.37294e+07	8.08458e+07	High	High	High	High	High	High
High	P49761	Dual specificity protein kinase CLK3 OS=Homo sapiens OX=9606 GN=CLK3 PE=1 SV=3	23	13	79	13	79.6	55.2	72.1	113.5	112.6	167	1.3663e+07	9.47611e+06	1.23794e+07	1.94793e+07	1.93318e+07	2.86679e+07	High	High	High	High	High	High
High	Q9UNM6	26S proteasome non-ATPase regulatory subunit 13 OS=Homo sapiens OX=9606 GN=PSMD13 PE=1 SV=2	39	15	78	15	98.8	44.4	95	29.9	159.9	172	1.06982e+08	4.81411e+07	1.0286e+08	3.24266e+07	1.73192e+08	1.86362e+08	High	High	High	High	High	High
High	Q9UHF7	Zinc finger transcription factor Trps1 OS=Homo sapiens OX=9606 GN=TRPS1 PE=1 SV=2	16	15	87	15	136.2	135.7	120.9	87.9	57.9	61.4	3.59232e+07	3.57868e+07	3.18876e+07	2.3181e+07	1.52854e+07	1.62014e+07	High	High	High	High	High	High
High	H0Y8G5	Heterogeneous nuclear ribonucleoprotein D0 (Fragment) OS=Homo sapiens OX=9606 GN=HNRNPD PE=1 SV=8	33	12	93	10	165.7	71.6	102.9	48.3	82.3	129.1	4.16486e+07	1.80087e+07	2.58759e+07	1.21512e+07	2.06761e+07	3.2448e+07	High	High	High	High	High	High
High	Q9Y520	Protein PRRC2C OS=Homo sapiens OX=9606 GN=PRRC2C PE=1 SV=4	9	24	82	22	126	104.5	80.2	94.5	79.7	115.1	2.31174e+07	1.91775e+07	1.47085e+07	1.73484e+07	1.46262e+07	2.11133e+07	High	High	High	High	High	High
High	Q14807	Kinesin-like protein KIF22 OS=Homo sapiens OX=9606 GN=KIF22 PE=1 SV=5	31	16	73	16	134.5	106.9	91.9	97.7	81.8	87.1	3.53834e+07	2.81255e+07	2.41897e+07	2.57072e+07	2.15263e+07	2.29254e+07	High	High	High	High	High	High
High	P51610	Host cell factor 1 OS=Homo sapiens OX=9606 GN=HCFC1 PE=1 SV=2	11	20	74	20	110.7	89.5	98.1	85.9	105	110.7	2.26541e+07	1.83262e+07	2.00888e+07	1.75856e+07	2.14887e+07	2.26688e+07	High	High	High	High	High	High
High	Q6P158	Putative ATP-dependent RNA helicase DHX57 OS=Homo sapiens OX=9606 GN=DHX57 PE=1 SV=2	14	19	80	16	136.5	77.3	94.8	89.3	99	103.2	5.67361e+07	3.21543e+07	3.93952e+07	3.71134e+07	4.11713e+07	4.28972e+07	High	High	High	High	High	High
High	Q8NFU7	Methylcytosine dioxygenase TET1 OS=Homo sapiens OX=9606 GN=TET1 PE=1 SV=2	12	19	59	18	100.8	131.5	156.9	86.9	84.8	39.2	1.20714e+07	1.57422e+07	1.87821e+07	1.0401e+07	1.01552e+07	4.69452e+06	High	High	High	High	High	High
High	P52292	Importin subunit alpha-1 OS=Homo sapiens OX=9606 GN=KPNA2 PE=1 SV=1	25	13	95	13	144.3	88.7	111.3	68.3	89.4	98.1	1.61211e+08	9.90929e+07	1.24352e+08	7.63352e+07	9.98529e+07	1.09582e+08	High	High	High	High	High	High
High	Q8TDY2	RB1-inducible coiled-coil protein 1 OS=Homo sapiens OX=9606 GN=RB1CC1 PE=1 SV=3	13	20	75	20	135.2	97.3	86.1	82.1	84.2	115.1	2.39072e+07	1.72024e+07	1.52199e+07	1.45204e+07	1.48797e+07	2.03598e+07	High	High	High	High	High	High
High	Q9NQX4	Unconventional myosin-Vc OS=Homo sapiens OX=9606 GN=MYO5C PE=1 SV=2	11	19	37	13	422.3	48.7	84.4	10.7	8.2	25.7	7.97376e+06	918856	1.59392e+06	202696	155576	484375	High	High	High	Peak Found	Peak Found	Peak Found
High	E7EQG2	RNA helicase OS=Homo sapiens OX=9606 GN=EIF4A2 PE=1 SV=1	29	13	99	1	215.7	201.8	182.6				443888	415292	375781				High	Peak Found	High	Not Found	Not Found	Not Found
High	Q6P3W7	SCY1-like protein 2 OS=Homo sapiens OX=9606 GN=SCYL2 PE=1 SV=1	20	17	92	17	102	136.6	129.2	89	59.6	83.5	2.33416e+07	3.12581e+07	2.95508e+07	2.03606e+07	1.36333e+07	1.91115e+07	High	High	High	High	High	High
High	P62191	26S proteasome regulatory subunit 4 OS=Homo sapiens OX=9606 GN=PSMC1 PE=1 SV=1	35	15	98	14	109.5	139.8	115.6	82.6	73.7	78.7	6.17561e+07	7.88293e+07	6.51647e+07	4.65804e+07	4.15425e+07	4.43965e+07	High	High	High	High	High	High
High	P23458	Tyrosine-protein kinase JAK1 OS=Homo sapiens OX=9606 GN=JAK1 PE=1 SV=2	18	18	64	17	90.4	79.6	97.7	123	95.6	113.7	1.22916e+07	1.0823e+07	1.32938e+07	1.67325e+07	1.30016e+07	1.54602e+07	High	High	High	High	High	High
High	Q9UG63	ATP-binding cassette sub-family F member 2 OS=Homo sapiens OX=9606 GN=ABCF2 PE=1 SV=2	29	17	75	17	133.3	122.2	115.7	78.2	67.5	83.1	2.7326e+07	2.50526e+07	2.3708e+07	1.60381e+07	1.38275e+07	1.70377e+07	High	High	High	High	High	High
High	A0A8I5KZ21	Fragile X messenger ribonucleoprotein 1 OS=Homo sapiens OX=9606 GN=FMR1 PE=1 SV=1	28	17	78	1	118.8	65.4	80.9	90.2	132.2	112.6	3.26184e+06	1.79437e+06	2221213	2.4762e+06	3.6288e+06	3.09088e+06	High	Peak Found	High	High	High	High
High	P53621	Coatomer subunit alpha OS=Homo sapiens OX=9606 GN=COPA PE=1 SV=2	17	20	70	20	148.9	118	141.7	66.8	54.9	69.7	1.68222e+07	1.33256e+07	1.6002e+07	7.54381e+06	6.20529e+06	7.87761e+06	High	High	High	High	High	High
High	Q7L5Y9	E3 ubiquitin-protein transferase MAEA OS=Homo sapiens OX=9606 GN=MAEA PE=1 SV=1	42	17	96	17	95.7	95.6	113.4	96.7	91.5	107.1	2.26757e+07	2.26677e+07	2.68764e+07	2.29136e+07	2.16958e+07	2.53961e+07	High	High	High	High	High	High
High	Q7Z417	FMR1-interacting protein NUFIP2 OS=Homo sapiens OX=9606 GN=NUFIP2 PE=1 SV=1	28	15	63	14	160.6	63	76.7	72.7	110.5	116.6	4.13008e+07	1.61936e+07	1.9725e+07	1.86925e+07	2.84045e+07	2.99822e+07	High	High	High	High	High	High
High	Q7Z460	CLIP-associating protein 1 OS=Homo sapiens OX=9606 GN=CLASP1 PE=1 SV=1	12	17	74	11	156.8	99.2	123.1	73.2	61	86.6	1.03003e+07	6.51807e+06	8.08505e+06	4.81015e+06	4.0033e+06	5.69015e+06	High	High	High	High	High	High
High	F8W6A0	Periphilin-1 OS=Homo sapiens OX=9606 GN=PPHLN1 PE=1 SV=1	30	12	76	2	78.3	78	106.2	111.6	114.5	111.4	1.03149e+06	1.02705e+06	1.39779e+06	1.46992e+06	1.50717e+06	1.4665e+06	High	High	High	High	High	High
High	P51532	Transcription activator BRG1 OS=Homo sapiens OX=9606 GN=SMARCA4 PE=1 SV=2	11	20	103	20	123.5	97.3	118.1	92.1	75.7	93.2	2.88063e+07	2.27145e+07	2.7561e+07	2.15014e+07	1.76653e+07	2.17576e+07	High	High	High	High	High	High
High	P61254	60S ribosomal protein L26 OS=Homo sapiens OX=9606 GN=RPL26 PE=1 SV=1	54	13	142	2	43	61.6	154.5	157.5	133.2	50.1	1.29818e+08	1.85801e+08	4.66142e+08	4.75255e+08	4.0166e+08	1.51271e+08	High	High	High	High	High	High
High	A0A590UK80	Serine/arginine-rich splicing factor 6 (Fragment) OS=Homo sapiens OX=9606 PE=3 SV=1	9	15	142	10	93.5	72.1	80	100.4	111.5	142.6	3.80467e+08	2.93351e+08	3.25533e+08	4.08723e+08	4.5361e+08	5.8018e+08	High	High	High	High	High	High
High	Q96I24	Far upstream element-binding protein 3 OS=Homo sapiens OX=9606 GN=FUBP3 PE=1 SV=2	32	15	68	12	134.9	146.6	106.8	61	66.6	84.2	3.96595e+07	4.31086e+07	3.14174e+07	1.79273e+07	1.95689e+07	2.47455e+07	High	High	High	High	High	High
High	Q12872	Splicing factor, suppressor of white-apricot homolog OS=Homo sapiens OX=9606 GN=SFSWAP PE=1 SV=3	14	16	95	16	131.2	63.6	101.7	85.8	94.8	122.8	4.95835e+07	2.40389e+07	3.84287e+07	3.24048e+07	3.58058e+07	4.64069e+07	High	High	High	High	High	High
High	P25788	Proteasome subunit alpha type-3 OS=Homo sapiens OX=9606 GN=PSMA3 PE=1 SV=2	39	12	79	12	89.3	115	100.6	111.3	84.2	99.6	3.98015e+07	5.12914e+07	4.48701e+07	4.96261e+07	3.75498e+07	4.44286e+07	High	High	High	High	High	High
High	P61313	60S ribosomal protein L15 OS=Homo sapiens OX=9606 GN=RPL15 PE=1 SV=2	47	11	139	11	123.5	101.5	99.3	81.3	87.6	106.7	1.12726e+09	9.26676e+08	9.06691e+08	7.42401e+08	7.9939e+08	9.74318e+08	High	High	High	High	High	High
High	Q7Z794	Keratin, type II cytoskeletal 1b OS=Homo sapiens OX=9606 GN=KRT77 PE=1 SV=3	20	13	83	9	42.2	56.4	170.1	47.2	266	18	8.13004e+07	1.08532e+08	3.27552e+08	9.09585e+07	5.12096e+08	3.46285e+07	High	High	High	High	High	High
High	Q9HCK1	DBF4-type zinc finger-containing protein 2 OS=Homo sapiens OX=9606 GN=ZDBF2 PE=1 SV=3	9	17	67	17	82.8	90.4	95.7	114.1	96.7	120.3	7.53309e+06	8.22158e+06	8.70511e+06	1.0377e+07	8.79119e+06	1.09436e+07	High	High	High	High	High	High
High	A2RUB1	Meiosis-specific coiled-coil domain-containing protein MEIOC OS=Homo sapiens OX=9606 GN=MEIOC PE=2 SV=3	20	16	60	16	148.6	207.3	190.6	16.8	17.6	19.1	2.45162e+07	3.42127e+07	3.14518e+07	2.77445e+06	2.9099e+06	3.1521e+06	High	High	High	High	High	High
High	P42285	Exosome RNA helicase MTR4 OS=Homo sapiens OX=9606 GN=MTREX PE=1 SV=3	16	17	80	17	142.5	109	116.2	73	67.4	91.9	3.89341e+07	2.97928e+07	3.1765e+07	1.99555e+07	1.84062e+07	2.51214e+07	High	High	High	High	High	High
High	Q5THK1	Protein PRR14L OS=Homo sapiens OX=9606 GN=PRR14L PE=1 SV=1	11	22	66	22	131.4	188.4	156.3	41.5	38.8	43.5	2.11105e+07	3.02676e+07	2.51108e+07	6.66651e+06	6.23334e+06	6.98428e+06	High	High	High	High	Peak Found	High
High	Q8TDN6	Ribosome biogenesis protein BRX1 homolog OS=Homo sapiens OX=9606 GN=BRIX1 PE=1 SV=2	44	14	72	14	153.4	119.9	138.9	57.3	64.6	66	8.53944e+07	6.67824e+07	7.7326e+07	3.18794e+07	3.59758e+07	3.67364e+07	High	High	High	High	High	High
High	Q14694	Ubiquitin carboxyl-terminal hydrolase 10 OS=Homo sapiens OX=9606 GN=USP10 PE=1 SV=2	22	13	70	13	156	85.6	90.6	71.9	96.7	99.1	2.89068e+07	1.58678e+07	1.67911e+07	1.33301e+07	1.79149e+07	1.83557e+07	High	High	High	High	High	High
High	Q9UKD2	mRNA turnover protein 4 homolog OS=Homo sapiens OX=9606 GN=MRTO4 PE=1 SV=2	44	13	93	13	166.5	81.3	103.7	62	90.3	96.2	5.57211e+07	2.72123e+07	3.46866e+07	2.07394e+07	3.02162e+07	3.21796e+07	High	High	High	High	High	High
High	A0A669KAW3	DNA mismatch repair protein Mlh1 (Fragment) OS=Homo sapiens OX=9606 GN=MLH1 PE=1 SV=1	21	14	55	14	123.8	130.4	144.9	68.2	56.9	75.9	1.78697e+07	1.88126e+07	2.09067e+07	9.83947e+06	8.20869e+06	1.09513e+07	High	High	High	High	High	High
High	Q96ME7	Zinc finger protein 512 OS=Homo sapiens OX=9606 GN=ZNF512 PE=1 SV=2	36	14	71	14	143.3	111.9	126.6	69.3	73.2	75.7	2.82102e+07	2.2032e+07	2.49235e+07	1.36394e+07	1.44071e+07	1.49119e+07	High	High	High	High	High	High
High	Q9NQ29	Putative RNA-binding protein Luc7-like 1 OS=Homo sapiens OX=9606 GN=LUC7L PE=1 SV=1	33	14	96	8	135.2	80.8	115.1	80.2	85.3	103.5	2.03064e+07	1.21415e+07	1.72859e+07	1.20498e+07	1.28172e+07	1.55468e+07	High	High	High	High	High	High
High	Q15008	26S proteasome non-ATPase regulatory subunit 6 OS=Homo sapiens OX=9606 GN=PSMD6 PE=1 SV=1	32	16	91	16	115.1	142.6	130.2	75.8	59	77.3	3.15632e+07	3.91049e+07	3.57193e+07	2.07825e+07	1.61829e+07	2.12024e+07	High	High	High	High	High	High
High	A0A7P0T8N8	Transcription elongation regulator 1 OS=Homo sapiens OX=9606 GN=TCERG1 PE=1 SV=1	16	18	80	18	155	102.8	113	57.8	72.6	98.9	8.22952e+07	5.45821e+07	5.99841e+07	3.06776e+07	3.85708e+07	5.24923e+07	High	High	High	High	High	High
High	Q6SPF0	Sterile alpha motif domain-containing protein 1 OS=Homo sapiens OX=9606 GN=SAMD1 PE=1 SV=1	30	14	131	14	95.6	113.7	107.7	81.3	92.3	109.4	1.24609e+08	1.48259e+08	1.40506e+08	1.0602e+08	1.20417e+08	1.42627e+08	High	High	High	High	High	High
High	Q86XN7	Proline and serine-rich protein 1 OS=Homo sapiens OX=9606 GN=PROSER1 PE=1 SV=2	12	13	83	13	73.3	85.7	86.2	137.6	95.7	121.5	3.45623e+07	4.03742e+07	4.06204e+07	6.48402e+07	4.51217e+07	5.72345e+07	High	High	High	High	High	High
High	Q92598	Heat shock protein 105 kDa OS=Homo sapiens OX=9606 GN=HSPH1 PE=1 SV=1	21	15	73	14	99.5	103.6	109.4	113.8	84.3	89.4	2.88087e+07	3.00145e+07	3.16851e+07	3.29704e+07	2.44109e+07	2.58901e+07	High	High	High	High	High	High
High	P06493	Cyclin-dependent kinase 1 OS=Homo sapiens OX=9606 GN=CDK1 PE=1 SV=3	46	11	84	10	114.8	97.2	103.6	98.3	94.4	91.7	3.57803e+07	3.03194e+07	3.22892e+07	3.06431e+07	2.94396e+07	2.86039e+07	High	High	High	High	High	High
High	P78332	RNA-binding protein 6 OS=Homo sapiens OX=9606 GN=RBM6 PE=1 SV=5	16	20	92	17	136	60.8	74.6	100.5	109	119.1	1.59575e+07	7.13617e+06	8.75377e+06	1.1792e+07	1.2786e+07	1.39736e+07	High	High	High	High	High	High
High	Q06587	E3 ubiquitin-protein ligase RING1 OS=Homo sapiens OX=9606 GN=RING1 PE=1 SV=2	28	9	60	7	107.3	88.3	111.3	96.9	82.3	113.9	2.22173e+07	1.82712e+07	2.3047e+07	2.00519e+07	1.70254e+07	2.35761e+07	High	High	High	High	High	High
High	P62750	60S ribosomal protein L23a OS=Homo sapiens OX=9606 GN=RPL23A PE=1 SV=1	35	12	99	12	40	66.2	192.8	144.5	115.7	40.8	5.57794e+07	9.23527e+07	2.69e+08	2.01641e+08	1.61469e+08	5.69469e+07	High	High	High	High	High	High
High	Q9BQI3	Eukaryotic translation initiation factor 2-alpha kinase 1 OS=Homo sapiens OX=9606 GN=EIF2AK1 PE=1 SV=2	23	14	55	14	158.1	210.6	180.7	17.8	12.8	20	3.07296e+07	4.09298e+07	3.5119e+07	3.46285e+06	2.48212e+06	3.87841e+06	High	High	High	Peak Found	High	Peak Found
High	O43660	Pleiotropic regulator 1 OS=Homo sapiens OX=9606 GN=PLRG1 PE=1 SV=1	31	15	71	15	133.4	82.9	106.1	82	87.9	107.6	4.513e+07	2.80625e+07	3.58833e+07	2.77567e+07	2.97539e+07	3.64135e+07	High	High	High	High	High	High
High	Q9Y265	RuvB-like 1 OS=Homo sapiens OX=9606 GN=RUVBL1 PE=1 SV=1	41	13	60	13	116.3	114.8	119.7	79.2	79.5	90.6	3.90999e+07	3.86177e+07	4.02466e+07	2.66242e+07	2.67246e+07	3.04805e+07	High	High	High	High	High	High
High	Q8N0Z3	Spindle and centriole-associated protein 1 OS=Homo sapiens OX=9606 GN=SPICE1 PE=1 SV=1	27	18	49	18	140.2	233.3	184	15.6	13.2	13.6	2.06157e+07	3.42997e+07	2.70432e+07	2.29504e+06	1.9417e+06	2.00135e+06	High	High	High	Peak Found	Peak Found	Peak Found
High	P43686	26S proteasome regulatory subunit 6B OS=Homo sapiens OX=9606 GN=PSMC4 PE=1 SV=2	34	18	88	18	119.5	139.3	117.8	82	68.1	73.3	5.64304e+07	6.58135e+07	5.56355e+07	3.87405e+07	3.2183e+07	3.46236e+07	High	High	High	High	High	High
High	P55060	Exportin-2 OS=Homo sapiens OX=9606 GN=CSE1L PE=1 SV=3	21	21	115	21	111.9	135.2	158.2	79.7	62.4	52.5	4.18534e+07	5.05655e+07	5.9187e+07	2.9824e+07	2.33458e+07	1.96476e+07	High	High	High	High	High	High
High	A8MQB8	Fragile X messenger ribonucleoprotein 1 OS=Homo sapiens OX=9606 GN=FMR1 PE=1 SV=1	27	17	73	1	131.7	74.3	81.6	93.3	114.5	104.6	4.73071e+07	2.66707e+07	2.92971e+07	3.34941e+07	4.11203e+07	3.75612e+07	High	Not Found	Peak Found	Peak Found	High	Peak Found
High	Q562R1	Beta-actin-like protein 2 OS=Homo sapiens OX=9606 GN=ACTBL2 PE=1 SV=2	24	10	306	2	189.8	118.3	126.4			165.5	393069	245119	261837			342731	Peak Found	High	High	Not Found	Not Found	High
High	Q9HCS7	Pre-mRNA-splicing factor SYF1 OS=Homo sapiens OX=9606 GN=XAB2 PE=1 SV=2	21	19	86	19	80	121.6	100.1	101.1	84.3	112.9	2.66413e+08	4.04682e+08	3.3334e+08	3.36462e+08	2.80466e+08	3.75723e+08	High	High	High	High	High	High
High	Q9UNX3	60S ribosomal protein L26-like 1 OS=Homo sapiens OX=9606 GN=RPL26L1 PE=1 SV=1	54	13	144	2	10.8	22.7	162.4	199.8	155.9	48.4	1.07708e+06	2.2703e+06	16239580	1.99735e+07	1.55908e+07	4.83589e+06	High	High	High	High	High	High
High	Q9NWH9	SAFB-like transcription modulator OS=Homo sapiens OX=9606 GN=SLTM PE=1 SV=2	13	15	87	15	80.3	53.8	62.8	160	150.5	92.5	3.02818e+07	2.0284e+07	2.36535e+07	6.03104e+07	5.67446e+07	3.48848e+07	High	High	High	High	High	High
High	Q5T6W2	Heterogeneous nuclear ribonucleoprotein K (Fragment) OS=Homo sapiens OX=9606 GN=HNRNPK PE=1 SV=1	36	13	96	1	191.1	64.6	109	42.4	86.1	106.9	6.26745e+06	2.1188e+06	3.57498e+06	1.38911e+06	2.82481e+06	3.50486e+06	High	High	High	High	High	High
High	P29375	Lysine-specific demethylase 5A OS=Homo sapiens OX=9606 GN=KDM5A PE=1 SV=3	12	18	72	14	59.4	78.3	83.2	150.8	101.7	126.6	7.17735e+06	9.4644e+06	1.00534e+07	1.82245e+07	1.22859e+07	1.53039e+07	High	High	High	High	High	High
High	P12755	Ski oncogene OS=Homo sapiens OX=9606 GN=SKI PE=1 SV=1	26	16	87	16	59.5	86.6	83.5	134.6	112.5	123.4	1.87801e+07	2.73405e+07	2.63605e+07	4.25182e+07	3.55208e+07	3.89676e+07	High	High	High	High	High	High
High	Q8N8A6	ATP-dependent RNA helicase DDX51 OS=Homo sapiens OX=9606 GN=DDX51 PE=1 SV=3	31	16	73	16	164.1	100.7	107.6	62.4	80.7	84.4	3.6724e+07	2.25295e+07	2.40868e+07	1.39684e+07	1.80708e+07	1.88943e+07	High	High	High	High	High	High
High	Q96GQ7	Probable ATP-dependent RNA helicase DDX27 OS=Homo sapiens OX=9606 GN=DDX27 PE=1 SV=2	20	18	106	18	147.5	77.1	74.1	79.5	112	109.7	3.95859e+07	2.06842e+07	1.98839e+07	2.13373e+07	3.00545e+07	2.94371e+07	High	High	High	High	High	High
High	P49916	DNA ligase 3 OS=Homo sapiens OX=9606 GN=LIG3 PE=1 SV=2	18	17	70	17	156.4	88.2	92.5	65.1	99.8	97.9	2.07752e+07	1.17134e+07	1.22837e+07	8.65235e+06	1.32558e+07	1.30038e+07	High	High	High	High	High	High
High	P14618	Pyruvate kinase PKM OS=Homo sapiens OX=9606 GN=PKM PE=1 SV=4	35	15	80	15	82	96.9	93.4	117.7	110.9	99	4.21484e+07	4.98142e+07	4.8013e+07	6.05012e+07	5.6986e+07	5.0903e+07	High	High	High	High	High	High
High	Q99496	E3 ubiquitin-protein ligase RING2 OS=Homo sapiens OX=9606 GN=RNF2 PE=1 SV=1	32	9	65	7	128.9	96.2	116.7	86.5	80.7	91	3.7484e+07	2.79767e+07	3.39265e+07	2.51542e+07	2.34832e+07	2.64776e+07	High	High	High	High	High	High
High	P53618	Coatomer subunit beta OS=Homo sapiens OX=9606 GN=COPB1 PE=1 SV=3	20	14	36	14	144.7	176.1	166.6	41.1	16.9	54.7	1.1291e+07	1.3745e+07	1.30012e+07	3.2051e+06	1.31562e+06	4.27027e+06	High	High	High	High	High	High
High	P49750	YLP motif-containing protein 1 OS=Homo sapiens OX=9606 GN=YLPM1 PE=1 SV=4	8	16	71	16	155.6	89.6	54.8	70.2	114.6	115.3	2.00493e+07	1.15377e+07	7.05559e+06	9.04831e+06	1.47584e+07	1.48488e+07	High	High	High	High	High	High
High	P40938	Replication factor C subunit 3 OS=Homo sapiens OX=9606 GN=RFC3 PE=1 SV=2	41	13	53	13	130.5	97.4	206.4	44.7	59.2	61.8	2.44331e+07	1.82249e+07	3.8643e+07	8.35865e+06	1.10854e+07	1.15716e+07	High	High	High	High	High	High
High	Q15366	Poly(rC)-binding protein 2 OS=Homo sapiens OX=9606 GN=PCBP2 PE=1 SV=1	27	7	83	3	125.4	111.7	116.6	75.9	85.6	84.9	7.74499e+07	6.89822e+07	7.19966e+07	4.68834e+07	5.28892e+07	5.24138e+07	High	High	High	High	High	High
High	O14980	Exportin-1 OS=Homo sapiens OX=9606 GN=XPO1 PE=1 SV=1	14	15	58	15	139.3	155.4	160.5	49.9	39.8	55.1	2.94947e+07	3.29137e+07	3.39962e+07	1.05717e+07	8.43466e+06	1.16615e+07	High	High	High	High	High	High
High	B4DY08	Heterogeneous nuclear ribonucleoproteins C1/C2 OS=Homo sapiens OX=9606 GN=HNRNPC PE=1 SV=1	27	11	104	11	114.7	79.7	81.1	96	101.9	126.7	9.89158e+07	6.87553e+07	6.99439e+07	8.27704e+07	8.78586e+07	1.0929e+08	High	High	High	High	High	High
High	D3YTB1	60S ribosomal protein L32 (Fragment) OS=Homo sapiens OX=9606 GN=RPL32 PE=1 SV=1	42	10	74	10	43.6	107.8	158.8	118.3	96.6	74.9	3.70058e+07	9.15503e+07	1.34888e+08	1.00431e+08	8.20025e+07	6.36228e+07	High	High	High	High	High	High
High	A0A2R8Y811	40S ribosomal protein S14 (Fragment) OS=Homo sapiens OX=9606 GN=RPS14 PE=1 SV=1	41	8	47	8	28.8	56.5	212.6	150.4	122.4	29.3	2.11735e+07	4.15957e+07	1.56451e+08	1.10739e+08	9.01095e+07	2.15657e+07	High	High	High	High	High	High
High	A0A0J9YYL3	Poly(U)-binding-splicing factor PUF60 (Fragment) OS=Homo sapiens OX=9606 GN=PUF60 PE=1 SV=1	29	13	72	13	133.9	89.4	114.6	86.1	80.3	95.7	4.87154e+07	3.25335e+07	4.16906e+07	3.13388e+07	2.92233e+07	3.48047e+07	High	High	High	High	High	High
High	A0A2R8Y589	Centrosomal protein of 78 kDa OS=Homo sapiens OX=9606 GN=CEP78 PE=1 SV=1	20	14	82	14	132	149.8	137.5	56.7	53.8	70.2	3.51009e+07	3.98338e+07	3.65814e+07	1.50825e+07	1.42992e+07	1.86827e+07	High	High	High	High	High	High
High	F8W726	Ubiquitin-associated protein 2-like OS=Homo sapiens OX=9606 GN=UBAP2L PE=1 SV=2	14	11	79	11	118.6	90.9	66.3	97.2	112.5	114.5	4.42939e+07	3.39647e+07	2.47675e+07	3.63018e+07	4.20229e+07	4.27539e+07	High	High	High	High	High	High
High	Q8NI77	Kinesin-like protein KIF18A OS=Homo sapiens OX=9606 GN=KIF18A PE=1 SV=2	18	14	58	13	128.9	184.5	162.6	49.3	37.7	37	1.90642e+07	2.72958e+07	2.40625e+07	7.29826e+06	5.57868e+06	5.46751e+06	High	High	High	High	High	High
High	Q92621	Nuclear pore complex protein Nup205 OS=Homo sapiens OX=9606 GN=NUP205 PE=1 SV=3	9	20	66	20	140.6	139.8	136.6	60.9	58.3	63.8	2.10291e+07	2.08989e+07	2.0431e+07	9.09988e+06	8.71864e+06	9.53775e+06	High	High	High	High	High	High
High	M0R3D6	60S ribosomal protein L18a (Fragment) OS=Homo sapiens OX=9606 GN=RPL18A PE=1 SV=1	49	11	96	11	54.1	81.2	170.8	126.5	108.7	58.7	7.39645e+07	1.10972e+08	2.33331e+08	1.72845e+08	1.48464e+08	8.02405e+07	High	High	High	High	High	High
High	A0A0A0MTB8	WD repeat-containing protein 36 OS=Homo sapiens OX=9606 GN=WDR36 PE=1 SV=1	18	14	66	14	242.1	73.2	101.9	64.1	59.8	59	2.35097e+07	7.10626e+06	9.89149e+06	6.22289e+06	5.80745e+06	5.72568e+06	High	High	High	High	High	High
High	Q8IY37	Probable ATP-dependent RNA helicase DHX37 OS=Homo sapiens OX=9606 GN=DHX37 PE=1 SV=1	15	16	73	16	112.8	135.1	102.8	102	70.2	77	4.56796e+07	5.46861e+07	4.16331e+07	4.12812e+07	2.84232e+07	3.11842e+07	High	High	High	High	High	High
High	Q9NUD5	Zinc finger CCHC domain-containing protein 3 OS=Homo sapiens OX=9606 GN=ZCCHC3 PE=1 SV=2	33	13	98	13	116.3	71.1	85.1	90.5	118.2	118.8	3.63041e+07	2.22021e+07	2.65526e+07	2.82423e+07	3.6891e+07	3.70744e+07	High	High	High	High	High	High
High	P57088	Transmembrane protein 33 OS=Homo sapiens OX=9606 GN=TMEM33 PE=1 SV=2	36	10	74	10	123.9	141	145.6	63	57.4	69.1	5.81149e+07	6.61241e+07	6.83055e+07	2.953e+07	2.69245e+07	3.24157e+07	High	High	High	High	High	High
High	Q96SI9	Spermatid perinuclear RNA-binding protein OS=Homo sapiens OX=9606 GN=STRBP PE=1 SV=1	21	14	89	8	131.3	66.8	80.7	88.5	103.9	128.8	1.0425e+07	5.30573e+06	6.40867e+06	7.0259e+06	8.24961e+06	1.02226e+07	High	High	High	High	High	High
High	Q12769	Nuclear pore complex protein Nup160 OS=Homo sapiens OX=9606 GN=NUP160 PE=1 SV=3	13	18	71	18	139.5	131	132.3	66.1	58.8	72.5	2.21428e+07	2.07937e+07	2.09991e+07	1.04946e+07	9.32936e+06	1.15082e+07	High	High	High	High	High	High
High	Q8WUA4	General transcription factor 3C polypeptide 2 OS=Homo sapiens OX=9606 GN=GTF3C2 PE=1 SV=2	18	15	85	15	110.4	104.8	108	92.7	84.4	99.8	3.11662e+07	2.95921e+07	3.04973e+07	2.61697e+07	2.38277e+07	2.81755e+07	High	High	High	High	High	High
High	Q07065	Cytoskeleton-associated protein 4 OS=Homo sapiens OX=9606 GN=CKAP4 PE=1 SV=2	25	13	55	12	122.1	78.9	94.4	124.6	62.7	117.4	1.53813e+07	9.93859e+06	1.18988e+07	1.56958e+07	7.90399e+06	1.47887e+07	High	High	High	High	High	High
High	Q9NXF1	Testis-expressed protein 10 OS=Homo sapiens OX=9606 GN=TEX10 PE=1 SV=2	16	16	76	16	85	95.9	117.2	125.6	108.6	67.8	3.57539e+07	4.03527e+07	4.93163e+07	5.28615e+07	4.56818e+07	2.85109e+07	High	High	High	High	High	High
High	Q9NRR4	Ribonuclease 3 OS=Homo sapiens OX=9606 GN=DROSHA PE=1 SV=2	11	14	58	14	191	141.3	161.9	36.3	37.8	31.8	3.50016e+07	2.58998e+07	2.96591e+07	6.64657e+06	6.92175e+06	5.82127e+06	High	High	High	High	High	High
High	P62195	26S proteasome regulatory subunit 8 OS=Homo sapiens OX=9606 GN=PSMC5 PE=1 SV=1	33	11	47	10	92.6	148.8	113.3	70.1	84.2	91	2.75201e+07	4.42356e+07	3.36931e+07	2.08508e+07	2.50232e+07	2.70632e+07	High	High	High	High	High	High
High	Q8N1N4	Keratin, type II cytoskeletal 78 OS=Homo sapiens OX=9606 GN=KRT78 PE=1 SV=2	24	15	65	12	47.5	50.7	164.9	26.8	261.8	48.3	5.99015e+06	6.39806e+06	2.07987e+07	3.3745e+06	3.30115e+07	6.09432e+06	High	High	High	High	High	High
High	P17980	26S proteasome regulatory subunit 6A OS=Homo sapiens OX=9606 GN=PSMC3 PE=1 SV=3	38	14	68	14	117.2	155.9	130.8	78	53.6	64.4	2.07551e+07	2.76054e+07	2.31627e+07	1.38102e+07	9.49862e+06	1.14055e+07	High	High	High	High	High	High
High	H0YIV4	Nucleosome assembly protein 1-like 1 (Fragment) OS=Homo sapiens OX=9606 GN=NAP1L1 PE=1 SV=1	20	8	57	6	115	106.1	110.3	85	76	107.7	1.66752e+07	1.53922e+07	1.59948e+07	1.23224e+07	1.1031e+07	1.56149e+07	High	High	High	High	High	High
High	A0A0A0MQW0	Myelin expression factor 2 OS=Homo sapiens OX=9606 GN=MYEF2 PE=1 SV=1	22	14	63	14	139.4	95.6	122.5	67	82.6	92.8	1.83588e+07	1.25932e+07	1.61356e+07	8.82816e+06	1.08707e+07	1.22247e+07	High	High	High	High	High	High
High	P30153	Serine/threonine-protein phosphatase 2A 65 kDa regulatory subunit A alpha isoform OS=Homo sapiens OX=9606 GN=PPP2R1A PE=1 SV=4	19	9	61	8	111.1	112.7	121.6	94.5	75	85.1	2.40134e+07	2.43774e+07	2.62883e+07	2.04358e+07	1.62175e+07	1.84064e+07	High	High	High	High	High	High
High	A0A140TA74	Sal-like protein 3 (Fragment) OS=Homo sapiens OX=9606 GN=SALL3 PE=1 SV=1	11	14	59	7	193.4	103.7	100.2	78.8	60.7	63.2	3.57574e+07	1.91784e+07	1.85261e+07	1.45663e+07	1.12282e+07	1.16826e+07	High	High	High	High	High	High
High	Q93009	Ubiquitin carboxyl-terminal hydrolase 7 OS=Homo sapiens OX=9606 GN=USP7 PE=1 SV=2	16	17	74	17	120.4	114.4	104.8	83.2	80	97.2	2.71157e+07	2.57506e+07	2.359e+07	1.87216e+07	1.80085e+07	2.18915e+07	High	High	High	High	High	High
High	Q14683	Structural maintenance of chromosomes protein 1A OS=Homo sapiens OX=9606 GN=SMC1A PE=1 SV=2	15	18	63	18	107	116.6	114.3	80.5	91.6	90	3.53517e+07	3.85256e+07	3.77802e+07	2.65956e+07	3.02733e+07	2.97346e+07	High	High	High	High	High	High
High	Q8TCU4	Centrosome-associated protein ALMS1 OS=Homo sapiens OX=9606 GN=ALMS1 PE=1 SV=4	5	16	46	16	52.1	126.2	108	111.9	86.3	115.5	4.32339e+06	1.04622e+07	8.95593e+06	9.28077e+06	7.15637e+06	9.57492e+06	High	High	High	High	High	High
High	P40937	Replication factor C subunit 5 OS=Homo sapiens OX=9606 GN=RFC5 PE=1 SV=1	44	13	44	13	135.9	143.6	138.4	49.7	60.3	72.1	3.74134e+07	3.95321e+07	3.81104e+07	1.36743e+07	1.66119e+07	1.98651e+07	High	High	High	High	High	High
High	P60900	Proteasome subunit alpha type-6 OS=Homo sapiens OX=9606 GN=PSMA6 PE=1 SV=1	43	10	68	10	107.3	145.7	124.1	78.3	69.9	74.7	3.09376e+07	4.20405e+07	3.57827e+07	2.25872e+07	2.01637e+07	2.15566e+07	High	High	High	High	High	High
High	Q9BZJ0	Crooked neck-like protein 1 OS=Homo sapiens OX=9606 GN=CRNKL1 PE=1 SV=4	19	18	97	18	128.4	70.6	92.7	96.6	95.9	115.7	2.6735e+07	1.46981e+07	1.93042e+07	2.01189e+07	1.99603e+07	2.40893e+07	High	High	High	High	High	High
High	P38159	RNA-binding motif protein, X chromosome OS=Homo sapiens OX=9606 GN=RBMX PE=1 SV=3	35	14	103	6	137.4	63	74.9	70.6	126.1	128.1	1.07386e+08	4.92884e+07	5.85454e+07	5.51586e+07	9.85571e+07	1.0013e+08	High	High	High	High	High	High
High	P26196	Probable ATP-dependent RNA helicase DDX6 OS=Homo sapiens OX=9606 GN=DDX6 PE=1 SV=2	28	10	55	10	195.7	82.4	123	45.8	69.9	83.2	3.64692e+07	1.53502e+07	2.29223e+07	8.53864e+06	1.30214e+07	1.55099e+07	High	High	High	High	High	High
High	Q9Y4W2	Ribosomal biogenesis protein LAS1L OS=Homo sapiens OX=9606 GN=LAS1L PE=1 SV=2	22	15	50	15	130.7	151.5	84.5	66.3	61.8	105.2	1.9051e+07	2.2083e+07	1.23159e+07	9.66316e+06	9.00253e+06	1.53342e+07	High	High	High	High	High	High
High	F2Z2E2	Ras GTPase-activating-like protein IQGAP3 OS=Homo sapiens OX=9606 GN=IQGAP3 PE=1 SV=1	10	15	62	14	114.2	81.2	86.4	101.1	104.5	112.5	3.71461e+07	2.64197e+07	2.80859e+07	3.28906e+07	3.3987e+07	3.65835e+07	High	High	High	High	High	High
High	O95373	Importin-7 OS=Homo sapiens OX=9606 GN=IPO7 PE=1 SV=1	14	13	50	13	122.6	142.8	165.9	64.6	53	51.1	1.16921e+07	1.36212e+07	1.5829e+07	6.15882e+06	5.05998e+06	4.87786e+06	High	High	High	High	High	High
High	H0Y3N9	Histone lysine demethylase PHF8 OS=Homo sapiens OX=9606 GN=PHF8 PE=1 SV=2	15	14	63	11	141.4	132.7	132.9	56.8	59.9	76.2	2.52276e+07	2.36748e+07	2.37057e+07	1.01283e+07	1.06868e+07	1.35968e+07	High	High	High	High	High	High
High	Q9UBB9	Tuftelin-interacting protein 11 OS=Homo sapiens OX=9606 GN=TFIP11 PE=1 SV=1	24	19	83	19	133.1	58.6	118.8	90.2	84	115.3	2.88069e+07	1.26836e+07	2.57155e+07	1.95205e+07	1.81888e+07	2.49451e+07	High	High	High	High	High	High
High	P62280	40S ribosomal protein S11 OS=Homo sapiens OX=9606 GN=RPS11 PE=1 SV=3	48	13	114	13	40.9	66	201.6	143.8	114.7	32.9	1.00341e+08	1.61915e+08	4.94409e+08	3.527e+08	2.81197e+08	8.06849e+07	High	High	High	High	High	High
High	P61353	60S ribosomal protein L27 OS=Homo sapiens OX=9606 GN=RPL27 PE=1 SV=2	53	9	67	9	29.8	64.3	203.3	153.9	114.3	34.4	4.9785e+07	1.0767e+08	3.40099e+08	2.57497e+08	1.91295e+08	5.7617e+07	High	High	High	High	High	High
High	Q8TDD1	ATP-dependent RNA helicase DDX54 OS=Homo sapiens OX=9606 GN=DDX54 PE=1 SV=2	21	18	74	18	139.8	92.5	97	78.6	90.9	101.3	2.91939e+07	1.93127e+07	2.02604e+07	1.64108e+07	1.89819e+07	2.11659e+07	High	High	High	High	High	High
High	A0A8I5KQH9	Golgin subfamily A member 3 (Fragment) OS=Homo sapiens OX=9606 GN=GOLGA3 PE=1 SV=1	16	18	61	18	76.5	61.7	57.8	175.3	113.4	115.3	7.40864e+06	5.97568e+06	5.592e+06	1.69685e+07	1.09792e+07	1.11573e+07	High	High	High	High	High	High
High	O14777	Kinetochore protein NDC80 homolog OS=Homo sapiens OX=9606 GN=NDC80 PE=1 SV=1	26	17	48	17	144.3	156.4	143.7	52.6	54.1	49	3.00776e+07	3.2603e+07	2.99479e+07	1.0967e+07	1.12831e+07	1.02049e+07	High	High	High	High	High	High
High	P55265	Double-stranded RNA-specific adenosine deaminase OS=Homo sapiens OX=9606 GN=ADAR PE=1 SV=4	12	18	77	18	124.3	80.3	100	87.2	98.9	109.3	2.87139e+07	1.85563e+07	2.30967e+07	2.01433e+07	2.28515e+07	2.5239e+07	High	High	High	High	High	High
High	Q13895	Bystin OS=Homo sapiens OX=9606 GN=BYSL PE=1 SV=3	33	13	75	13	114.7	76.4	93	103.8	91.9	120.2	2.66044e+07	1.77374e+07	2.15752e+07	2.40823e+07	2.1327e+07	2.78996e+07	High	High	High	High	High	High
High	P25205	DNA replication licensing factor MCM3 OS=Homo sapiens OX=9606 GN=MCM3 PE=1 SV=3	21	17	64	17	112.6	142.5	129.1	80.3	65.3	70.3	2.25726e+07	2.85708e+07	2.58862e+07	1.60963e+07	1.30973e+07	1.4107e+07	High	High	High	High	High	High
High	H7C4S4	RNA-binding protein FXR1 (Fragment) OS=Homo sapiens OX=9606 GN=FXR1 PE=1 SV=8	37	7	41	1	149.5	84.1	89.6	68.5	98.4	109.8	368231	207121	220660	168729	242385	270469	High	Peak Found	High	Peak Found	High	High
High	Q8IY81	pre-rRNA 2'-O-ribose RNA methyltransferase FTSJ3 OS=Homo sapiens OX=9606 GN=FTSJ3 PE=1 SV=2	20	14	65	14	177.2	89.2	120.1	60.3	74.7	78.6	3.40949e+07	1.71496e+07	2.31071e+07	1.15948e+07	1.43612e+07	1.51116e+07	High	High	High	High	High	High
High	P83731	60S ribosomal protein L24 OS=Homo sapiens OX=9606 GN=RPL24 PE=1 SV=1	39	9	73	9	50.6	98.2	184.9	112.5	99.7	54.2	7.05201e+07	1.36903e+08	2.57906e+08	1.56893e+08	1.39051e+08	7.55454e+07	High	High	High	High	High	High
High	Q8WTT2	Nucleolar complex protein 3 homolog OS=Homo sapiens OX=9606 GN=NOC3L PE=1 SV=1	15	12	68	12	164.9	89.8	100.4	59.9	81.9	103.1	3.46811e+07	1.88942e+07	2.11236e+07	1.26049e+07	1.72388e+07	2.16849e+07	High	High	High	High	High	High
High	Q9Y5Q8	General transcription factor 3C polypeptide 5 OS=Homo sapiens OX=9606 GN=GTF3C5 PE=1 SV=2	26	15	100	15	99.1	103.2	109.2	90.2	90.8	107.5	2.54235e+07	2.64591e+07	2.79934e+07	2.31298e+07	2.32899e+07	2.75757e+07	High	High	High	High	High	High
High	P42356	Phosphatidylinositol 4-kinase alpha OS=Homo sapiens OX=9606 GN=PI4KA PE=1 SV=4	9	18	77	18	146	112.4	103.1	71.1	81.1	86.3	1.55119e+07	1.19355e+07	1.09495e+07	7.55468e+06	8.61502e+06	9.16736e+06	High	High	High	High	High	High
High	Q9NY93	Probable ATP-dependent RNA helicase DDX56 OS=Homo sapiens OX=9606 GN=DDX56 PE=1 SV=1	27	14	64	14	144.8	87.1	102.3	77.3	90.8	97.7	2.79914e+07	1.68424e+07	1.9787e+07	1.49554e+07	1.75508e+07	1.88818e+07	High	High	High	High	High	High
High	Q9UNQ2	Probable dimethyladenosine transferase OS=Homo sapiens OX=9606 GN=DIMT1 PE=1 SV=1	43	11	64	11	118.7	75.4	96.8	92.9	105.3	110.9	4.50634e+07	2.86219e+07	3.67326e+07	3.52658e+07	3.99885e+07	4.21019e+07	High	High	High	High	High	High
High	P52907	F-actin-capping protein subunit alpha-1 OS=Homo sapiens OX=9606 GN=CAPZA1 PE=1 SV=3	44	9	51	6	232.8	82.9	171.1	20.5	31.8	61	1.84264e+07	6.55988e+06	1.35415e+07	1.61942e+06	2.5161e+06	4.82737e+06	High	High	High	High	High	High
High	Q8IZH2	5'-3' exoribonuclease 1 OS=Homo sapiens OX=9606 GN=XRN1 PE=1 SV=1	9	15	91	15	121.3	108.1	123.3	77.2	78.2	91.9	1.72516e+07	1.53663e+07	1.75371e+07	1.09722e+07	1.11241e+07	1.30703e+07	High	High	High	High	High	High
High	Q13129	Zinc finger protein Rlf OS=Homo sapiens OX=9606 GN=RLF PE=1 SV=2	9	16	48	16	7.1	5.7	6.4	205.6	170.8	204.3	765755	613897	691950	2.21209e+07	1.83753e+07	2.19785e+07	Peak Found	Peak Found	Peak Found	High	High	High
High	Q9Y5Q9	General transcription factor 3C polypeptide 3 OS=Homo sapiens OX=9606 GN=GTF3C3 PE=1 SV=1	16	12	79	12	103.3	105.4	114.4	89.5	84.1	103.3	2.21383e+07	2.25818e+07	2.45208e+07	1.91893e+07	1.80352e+07	2.2141e+07	High	High	High	High	High	High
High	M0R0R2	40S ribosomal protein S5 OS=Homo sapiens OX=9606 GN=RPS5 PE=1 SV=1	38	11	95	11	107.7	65.5	80.5	113.1	123.1	110.3	9.51762e+07	5.78784e+07	7.11675e+07	9.99666e+07	1.08791e+08	9.74854e+07	High	High	High	High	High	High
High	Q9NYL9	Tropomodulin-3 OS=Homo sapiens OX=9606 GN=TMOD3 PE=1 SV=1	30	8	48	8	150.8	85.1	107.8	99.7	67.4	89.2	3.93011e+07	2.21806e+07	2.80868e+07	2.59865e+07	1.75578e+07	2.32582e+07	High	High	High	High	High	High
High	Q5T3Q7	HEAT repeat-containing protein 1 OS=Homo sapiens OX=9606 GN=HEATR1 PE=1 SV=1	8	17	52	17	74.1	85.4	86.3	142.9	98.5	112.8	7.94496e+08	9.15579e+08	9.25666e+08	1.53245e+09	1.05671e+09	1.2093e+09	High	High	High	High	High	High
High	A0A087WVP4	Smoothelin OS=Homo sapiens OX=9606 GN=SMTN PE=1 SV=1	18	15	66	15	140.4	134.2	144.2	69	53.5	58.8	2.27029e+07	2.16895e+07	2.33067e+07	1.11562e+07	8.64514e+06	9.50216e+06	High	High	High	High	High	High
High	P26641	Elongation factor 1-gamma OS=Homo sapiens OX=9606 GN=EEF1G PE=1 SV=3	28	12	70	12	113.5	111.6	113	86.7	82.4	92.8	8.08099e+07	7.94549e+07	8.04979e+07	6.17542e+07	5.86865e+07	6.61078e+07	High	High	High	High	High	High
High	Q9P258	Protein RCC2 OS=Homo sapiens OX=9606 GN=RCC2 PE=1 SV=2	26	13	65	13	124.6	118.9	108.9	75.2	80.6	91.9	1.96719e+07	1.87766e+07	1.71949e+07	1.1883e+07	1.27284e+07	1.45099e+07	High	High	High	High	High	High
High	O15090	Zinc finger protein 536 OS=Homo sapiens OX=9606 GN=ZNF536 PE=1 SV=3	10	14	78	12	99.6	148.3	112.9	60.4	51.1	127.8	1.26698e+07	1.88616e+07	1.43638e+07	7.68416e+06	6.50351e+06	1.62535e+07	High	High	High	High	High	High
High	O00232	26S proteasome non-ATPase regulatory subunit 12 OS=Homo sapiens OX=9606 GN=PSMD12 PE=1 SV=3	31	12	55	12	97.3	122.4	118.1	85.6	84.5	92.2	2.30998e+07	2.90503e+07	2.80353e+07	2.03227e+07	2.0055e+07	2.18977e+07	High	High	High	High	High	High
High	Q96JB3	Hypermethylated in cancer 2 protein OS=Homo sapiens OX=9606 GN=HIC2 PE=1 SV=2	20	13	103	13	77.7	74	94.4	138.5	110.3	105	6.4641e+07	6.156e+07	7.85343e+07	1.1523e+08	9.17663e+07	8.73573e+07	High	High	High	High	High	High
High	B5MCF9	Pescadillo homolog OS=Homo sapiens OX=9606 GN=PES1 PE=1 SV=1	25	16	93	16	163.9	98.8	106.5	67.4	75.5	87.8	3.89945e+07	2.35117e+07	2.53324e+07	1.60387e+07	1.79648e+07	2.0878e+07	High	High	High	High	High	High
High	O95782	AP-2 complex subunit alpha-1 OS=Homo sapiens OX=9606 GN=AP2A1 PE=1 SV=3	17	16	72	10	93.4	61.9	67.7	121	119.5	136.5	3.54493e+07	2.35108e+07	2.57095e+07	4.593e+07	4.53546e+07	5.18332e+07	High	High	High	High	High	High
High	P43246	DNA mismatch repair protein Msh2 OS=Homo sapiens OX=9606 GN=MSH2 PE=1 SV=1	17	16	59	16	122.6	167.1	144.5	60.4	57.5	47.8	2.28048e+07	3.10891e+07	2.68755e+07	1.12342e+07	1.07046e+07	8.89671e+06	High	High	High	High	High	High
High	Q12788	Transducin beta-like protein 3 OS=Homo sapiens OX=9606 GN=TBL3 PE=1 SV=2	25	13	20	13	267.1	90.6	126.4	29.2	28.6	58.1	9.53487e+06	3.23347e+06	4.51068e+06	1.04326e+06	1.02043e+06	2.07307e+06	High	High	High	Peak Found	Peak Found	Peak Found
High	P55795	Heterogeneous nuclear ribonucleoprotein H2 OS=Homo sapiens OX=9606 GN=HNRNPH2 PE=1 SV=1	24	10	130	3	128	80.2	87.2	77.4	101.4	125.9	6.75532e+06	4.23202e+06	4.60058e+06	4.08683e+06	5.35438e+06	6.64377e+06	High	High	Peak Found	High	High	High
High	P56192	Methionine--tRNA ligase, cytoplasmic OS=Homo sapiens OX=9606 GN=MARS1 PE=1 SV=2	17	14	69	14	123.2	108.1	124.7	76.8	76.4	90.8	2.12595e+07	1.86588e+07	2.15172e+07	1.32642e+07	1.3196e+07	1.56727e+07	High	High	High	High	High	High
High	H7BY36	RNA-binding protein EWS (Fragment) OS=Homo sapiens OX=9606 GN=EWSR1 PE=1 SV=1	19	7	76	1		139.8				460.2		452668				1.49014e+06	High	Peak Found	High	High	High	High
High	Q15021	Condensin complex subunit 1 OS=Homo sapiens OX=9606 GN=NCAPD2 PE=1 SV=3	12	15	41	15	34.8	129.7	32.3	14.6	12.7	375.9	1.55284e+07	5.77933e+07	1.43746e+07	6.50639e+06	5.67491e+06	1.6748e+08	High	High	High	High	High	High
High	Q92878	DNA repair protein RAD50 OS=Homo sapiens OX=9606 GN=RAD50 PE=1 SV=1	14	19	69	19	147.3	111.9	112.3	70.4	77.7	80.4	2.11461e+07	1.60677e+07	1.61316e+07	1.01109e+07	1.11513e+07	1.15518e+07	High	High	High	High	High	High
High	A0A8I5KRG1	DDB1- and CUL4-associated factor 7 OS=Homo sapiens OX=9606 GN=DCAF7 PE=1 SV=1	31	9	70	9	75.1	108.9	137.7	133.3	70	74.9	1.72584e+07	2.5008e+07	3.16414e+07	3.0628e+07	1.60825e+07	1.72036e+07	High	High	High	High	High	High
High	Q93008	Probable ubiquitin carboxyl-terminal hydrolase FAF-X OS=Homo sapiens OX=9606 GN=USP9X PE=1 SV=4	7	18	70	18	46.9	98.5	77.1	127	107.2	143.3	4.76266e+06	1.0012e+07	7.83639e+06	1.29137e+07	1.09007e+07	1.45669e+07	High	High	High	High	High	High
High	K7ERE3	Keratin, type I cytoskeletal 13 OS=Homo sapiens OX=9606 GN=KRT13 PE=1 SV=1	28	15	90	5	24.7	42.6	46	18.8	46.4	421.5	1.81968e+06	3.14173e+06	3.39427e+06	1.38698e+06	3.42346e+06	3.10862e+07	Peak Found	Peak Found	Peak Found	Peak Found	Peak Found	High
High	Q9UKF6	Cleavage and polyadenylation specificity factor subunit 3 OS=Homo sapiens OX=9606 GN=CPSF3 PE=1 SV=1	17	13	71	13	122.9	68.1	102.4	81.7	97.3	127.6	3.94052e+07	2.1828e+07	3.2829e+07	2.61887e+07	3.11779e+07	4.09225e+07	High	High	High	High	High	High
High	P62249	40S ribosomal protein S16 OS=Homo sapiens OX=9606 GN=RPS16 PE=1 SV=2	55	10	98	10	31.9	59.5	224.2	140.2	118.9	25.3	6.0646e+07	1.13144e+08	4.25911e+08	2.66321e+08	2.25862e+08	4.81382e+07	High	High	High	High	High	High
High	Q9H9A6	Leucine-rich repeat-containing protein 40 OS=Homo sapiens OX=9606 GN=LRRC40 PE=1 SV=1	27	17	77	17	133.5	161.8	156.8	52.1	45.4	50.4	3.34309e+07	4.05342e+07	3.92788e+07	1.30548e+07	1.13663e+07	1.26229e+07	High	High	High	High	High	High
High	P40429	60S ribosomal protein L13a OS=Homo sapiens OX=9606 GN=RPL13A PE=1 SV=2	37	10	111	10	114.3	99.8	96.7	85.8	105.6	97.7	4.09829e+08	3.57828e+08	3.46895e+08	3.07652e+08	3.78692e+08	3.50486e+08	High	High	High	High	High	High
High	A0A087X2I1	26S proteasome regulatory subunit 10B OS=Homo sapiens OX=9606 GN=PSMC6 PE=1 SV=1	33	13	66	13	104.3	144.1	121	80.3	70.3	80	2.67666e+07	3.69616e+07	3.1033e+07	2.05928e+07	1.80341e+07	2.05335e+07	High	High	High	High	High	High
High	Q9BZK7	F-box-like/WD repeat-containing protein TBL1XR1 OS=Homo sapiens OX=9606 GN=TBL1XR1 PE=1 SV=1	18	8	50	3	103.8	156.5	119.6	75.6	70.7	73.8	1.31615e+07	1.98477e+07	1.5176e+07	9.59039e+06	8.96393e+06	9.36657e+06	High	High	High	High	High	High
High	Q8WXX5	DnaJ homolog subfamily C member 9 OS=Homo sapiens OX=9606 GN=DNAJC9 PE=1 SV=1	37	12	67	12	110.6	91.1	98.1	104.3	84	111.8	3.74588e+07	3.08542e+07	3.32253e+07	3.52984e+07	2.84464e+07	3.7851e+07	High	High	High	High	High	High
High	Q9H1A4	Anaphase-promoting complex subunit 1 OS=Homo sapiens OX=9606 GN=ANAPC1 PE=1 SV=1	8	13	46	13	162.4	163.2	133.4	63.2	36.1	41.7	8.56134e+06	8.60506e+06	7.03401e+06	3.33016e+06	1.90056e+06	2.19944e+06	High	High	High	High	High	High
High	P14678	Small nuclear ribonucleoprotein-associated proteins B and B' OS=Homo sapiens OX=9606 GN=SNRPB PE=1 SV=2	29	10	62	10	117.6	54.9	93.9	92.7	102.4	138.5	2.20599e+08	1.02996e+08	1.76124e+08	1.73818e+08	1.92106e+08	2.59692e+08	High	High	High	High	High	High
High	F1T0I1	Protein transport protein sec16 OS=Homo sapiens OX=9606 GN=SEC16A PE=1 SV=1	7	16	60	16	110.9	167.6	132.2	59.6	66.8	62.8	2.07658e+07	3.1385e+07	2.47568e+07	1.11622e+07	1.2513e+07	1.17639e+07	High	High	High	High	High	High
High	Q76FK4	Nucleolar protein 8 OS=Homo sapiens OX=9606 GN=NOL8 PE=1 SV=1	14	16	52	15	166.9	97.8	90.8	72.5	89	83.1	2.59851e+07	1.52278e+07	1.41386e+07	1.1283e+07	1.38515e+07	1.29442e+07	High	High	High	High	High	High
High	Q5SRE5	Nucleoporin NUP188 OS=Homo sapiens OX=9606 GN=NUP188 PE=1 SV=1	10	15	42	15	135.1	156	170.5	50	40.5	47.9	9.29581e+06	1.0734e+07	1.17297e+07	3.44174e+06	2.78701e+06	3.29457e+06	High	High	High	High	High	High
High	A0A7P0TAE3	A-kinase anchor protein 8-like OS=Homo sapiens OX=9606 GN=AKAP8L PE=1 SV=1	21	11	60	11	121.4	158.6	138.4	68.3	51.5	61.8	3.45343e+07	4.51145e+07	3.93726e+07	1.94193e+07	1.46331e+07	1.75645e+07	High	High	High	High	High	High
High	A0A499FIZ0	WD repeat-containing protein 26 OS=Homo sapiens OX=9606 GN=WDR26 PE=1 SV=2	12	8	50	8	99.6	78.9	107.4	100.2	91	122.9	1.05921e+07	8.39912e+06	1.14239e+07	1.06562e+07	9.68622e+06	1.30746e+07	High	High	High	High	High	High
High	P35813	Protein phosphatase 1A OS=Homo sapiens OX=9606 GN=PPM1A PE=1 SV=1	18	7	118	3	77.5	89.2	90.5	111.3	98.3	133.2	2.28102e+06	2.62707e+06	2.6664e+06	3.27681e+06	2.89589e+06	3.92343e+06	High	High	High	High	Peak Found	High
High	Q53GS9	U4/U6.U5 tri-snRNP-associated protein 2 OS=Homo sapiens OX=9606 GN=USP39 PE=1 SV=2	29	14	53	14	173.4	58.7	142.5	49.7	79.2	96.6	1.62647e+07	5.50734e+06	13371403	4.65875e+06	7.42592e+06	9.06362e+06	High	High	High	High	High	High
High	O94964	Protein SOGA1 OS=Homo sapiens OX=9606 GN=SOGA1 PE=1 SV=2	11	16	83	15	122.7	135.3	135.4	80.4	53.9	72.3	1.99627e+07	2.20117e+07	2.20403e+07	1.30883e+07	8.76912e+06	1.17595e+07	High	High	High	High	High	High
High	Q69YN4	Protein virilizer homolog OS=Homo sapiens OX=9606 GN=VIRMA PE=1 SV=2	9	17	61	17	78.6	93.6	81.6	102.8	114.8	128.7	3.35088e+07	3.98994e+07	3.47758e+07	4.38172e+07	4.89616e+07	5.48937e+07	High	High	High	High	High	High
High	Q14152	Eukaryotic translation initiation factor 3 subunit A OS=Homo sapiens OX=9606 GN=EIF3A PE=1 SV=1	14	19	62	19	151	108.3	104.3	89.6	69.5	77.3	2.01671e+07	1.44666e+07	1.39399e+07	1.19716e+07	9.28463e+06	1.03278e+07	High	High	High	High	High	High
High	Q9H6W3	Ribosomal oxygenase 1 OS=Homo sapiens OX=9606 GN=RIOX1 PE=1 SV=2	21	10	75	10	164.9	101.3	129.3	64.2	67.8	72.5	2.23594e+07	1.37416e+07	1.75319e+07	8.71272e+06	9.19939e+06	9.83341e+06	High	High	High	High	High	High
High	Q15424	Scaffold attachment factor B1 OS=Homo sapiens OX=9606 GN=SAFB PE=1 SV=4	16	12	55	7	147.1	67.2	82.1	69.9	114.4	119.4	3.70491e+07	1.69188e+07	2.0682e+07	1.75959e+07	2.88065e+07	3.00895e+07	High	High	High	High	High	High
High	O15014	Zinc finger protein 609 OS=Homo sapiens OX=9606 GN=ZNF609 PE=1 SV=2	10	10	50	10	139.4	166.4	139.5	60.4	35.1	59.2	1.44186e+07	1.72103e+07	1.44232e+07	6.24491e+06	3.62734e+06	6.11685e+06	High	High	High	High	High	High
High	P07355	Annexin A2 OS=Homo sapiens OX=9606 GN=ANXA2 PE=1 SV=2	39	13	66	13	64.8	87.9	113.6	81.3	123.4	129	1.78006e+07	2.41423e+07	3.1227e+07	2.23465e+07	3.39142e+07	3.54377e+07	High	High	High	High	High	High
High	P62277	40S ribosomal protein S13 OS=Homo sapiens OX=9606 GN=RPS13 PE=1 SV=2	46	9	42	9	36.1	56	209.4	140.7	125.4	32.3	4.79594e+07	7.44353e+07	2.78294e+08	1.86999e+08	1.66687e+08	4.29448e+07	High	High	High	High	High	High
High	O15379	Histone deacetylase 3 OS=Homo sapiens OX=9606 GN=HDAC3 PE=1 SV=2	27	12	134	11	32.1	79.8	57.5	156.6	125.3	148.8	3.26951e+06	8.13189e+06	5.85852e+06	1.59642e+07	1.2773e+07	1.51639e+07	High	High	High	High	High	High
High	Q13242	Serine/arginine-rich splicing factor 9 OS=Homo sapiens OX=9606 GN=SRSF9 PE=1 SV=1	48	12	72	12	153.6	67.8	96.6	69.6	95	117.5	4.70819e+07	2.07769e+07	2.96065e+07	2.1325e+07	2.91333e+07	3.60125e+07	High	High	High	High	High	High
High	P62888	60S ribosomal protein L30 OS=Homo sapiens OX=9606 GN=RPL30 PE=1 SV=2	74	11	61	11	30.4	56.8	212.6	156.7	113.2	30.3	1.91062e+07	3.57099e+07	1.33584e+08	9.84832e+07	7.1155e+07	1.90251e+07	High	High	High	High	High	High
High	Q16629	Serine/arginine-rich splicing factor 7 OS=Homo sapiens OX=9606 GN=SRSF7 PE=1 SV=1	41	12	62	11	102.3	65.9	90.8	105.1	110.2	125.7	2.4799e+08	1.59718e+08	2.20151e+08	2.5482e+08	2.67137e+08	3.04606e+08	High	High	High	High	High	High
High	Q5T5P2	Sickle tail protein homolog OS=Homo sapiens OX=9606 GN=KIAA1217 PE=1 SV=2	8	13	46	13	130.7	163.9	115.1	71.2	53.8	65.3	7.92886e+06	9.93805e+06	6.98189e+06	4.31549e+06	3.26314e+06	3.95909e+06	High	High	High	High	High	High
High	B5ME19	Eukaryotic translation initiation factor 3 subunit C-like protein OS=Homo sapiens OX=9606 GN=EIF3CL PE=1 SV=1	14	13	55	13	112.3	179.5	129.4	52.1	51.7	75	1.26343e+07	2.01943e+07	1.45646e+07	5.85803e+06	5.81856e+06	8.4377e+06	High	High	High	High	High	High
High	A0A805TBS0	Rho GTPase-activating protein 21 OS=Homo sapiens OX=9606 GN=ARHGAP21 PE=1 SV=1	9	15	59	15	134.3	128.3	124.1	74.3	62.5	76.5	1.38679e+07	1.32522e+07	1.28164e+07	7.67477e+06	6.45032e+06	7.90184e+06	High	High	High	High	High	High
High	Q9Y3I0	RNA-splicing ligase RtcB homolog OS=Homo sapiens OX=9606 GN=RTCB PE=1 SV=1	25	12	55	12	118.2	77.5	74.8	96.5	118.1	114.9	1.99394e+07	1.30758e+07	1.26248e+07	1.62839e+07	1.9936e+07	1.93873e+07	High	High	High	High	High	High
High	Q15397	Pumilio homolog 3 OS=Homo sapiens OX=9606 GN=PUM3 PE=1 SV=3	22	13	61	13	110.1	89.1	89.1	87	107.9	116.7	1.58587e+07	1.28246e+07	1.28356e+07	1.25359e+07	1.55382e+07	1.68125e+07	High	High	High	High	High	High
High	Q9H967	WD repeat-containing protein 76 OS=Homo sapiens OX=9606 GN=WDR76 PE=1 SV=2	21	12	62	12	134.5	136.2	161.9	50.5	57.6	59.3	1.71158e+07	1.73428e+07	2.06034e+07	6.43379e+06	7.33708e+06	7.54613e+06	High	High	High	High	High	High
High	P50914	60S ribosomal protein L14 OS=Homo sapiens OX=9606 GN=RPL14 PE=1 SV=4	28	7	118	7	125.6	100.1	100.8	85.7	90.7	97.1	6.19274e+08	4.93563e+08	4.97054e+08	4.22672e+08	4.47332e+08	4.78564e+08	High	High	High	High	High	High
High	Q5VUG0	Scm-like with four MBT domains protein 2 OS=Homo sapiens OX=9606 GN=SFMBT2 PE=1 SV=1	16	14	84	11	78	103.5	93.2	108.4	108	108.9	8.15947e+06	1.08272e+07	9.75847e+06	1.13444e+07	1.13062e+07	1.13983e+07	High	High	High	High	High	High
High	Q7Z333	Probable helicase senataxin OS=Homo sapiens OX=9606 GN=SETX PE=1 SV=4	7	18	53	17	122.9	124.6	110.4	68.9	88	85.2	1.20841e+07	1.2244e+07	1.08484e+07	6.77588e+06	8.65079e+06	8.37782e+06	High	High	High	High	High	High
High	Q7Z7L1	Schlafen family member 11 OS=Homo sapiens OX=9606 GN=SLFN11 PE=1 SV=2	18	15	61	15	121.8	159.7	148.8	58.9	44.9	65.9	1.56829e+07	2.05493e+07	1.9155e+07	7.58087e+06	5.7787e+06	8.47818e+06	High	High	High	High	High	High
High	A6NLN1	Polypyrimidine tract-binding protein 1 OS=Homo sapiens OX=9606 GN=PTBP1 PE=1 SV=4	22	9	54	6	88.3	44.3	54.7	33.9	182.1	196.7	9.91907e+07	4.97297e+07	61406240	3.81197e+07	2.04478e+08	2.20952e+08	High	High	High	High	High	High
High	Q9UQR1	Zinc finger protein 148 OS=Homo sapiens OX=9606 GN=ZNF148 PE=1 SV=2	20	12	54	11	95.3	132.6	114	95.3	73.7	89.2	2.10877e+07	2.93305e+07	2.52233e+07	2.10797e+07	1.63024e+07	1.97359e+07	High	High	High	High	High	High
High	Q9NSC2	Sal-like protein 1 OS=Homo sapiens OX=9606 GN=SALL1 PE=1 SV=2	10	12	53	5	172.6	120.9	121.9	69.6	10.8	104.3	2.7853e+06	1.94991e+06	1.96612e+06	1.12226e+06	173990	1.68246e+06	High	High	High	High	High	High
High	Q9GZS1	DNA-directed RNA polymerase I subunit RPA49 OS=Homo sapiens OX=9606 GN=POLR1E PE=1 SV=3	31	14	68	14	164.9	62.1	81.9	92.9	118.3	79.9	3.40013e+07	1.28027e+07	1.68796e+07	1.91429e+07	2.43948e+07	1.6461e+07	High	High	High	High	High	High
High	A0A6Q8PGU6	Vesicle-fusing ATPase OS=Homo sapiens OX=9606 GN=SPATA5 PE=1 SV=1	15	13	64	12	184.9	95.6	117	57.6	62.6	82.3	2.9375e+07	1.51829e+07	1.85948e+07	9.15944e+06	9.94325e+06	1.30741e+07	High	High	High	High	High	High
High	Q8TEQ6	Gem-associated protein 5 OS=Homo sapiens OX=9606 GN=GEMIN5 PE=1 SV=3	10	15	63	15	124.1	95.8	107.3	87.6	84.8	100.4	1.11278e+07	8.5931e+06	9.61795e+06	7.85403e+06	7.60167e+06	8.99737e+06	High	High	High	High	High	High
High	Q8WXI9	Transcriptional repressor p66-beta OS=Homo sapiens OX=9606 GN=GATAD2B PE=1 SV=1	24	11	56	10	116.8	89.5	76.8	101.2	96.4	119.3	1.15558e+07	8.84991e+06	7.59736e+06	1.00083e+07	9.53128e+06	1.17998e+07	High	High	High	High	High	High
High	Q9UL03	Integrator complex subunit 6 OS=Homo sapiens OX=9606 GN=INTS6 PE=1 SV=1	20	16	76	16	109.1	124.3	126.4	87.4	85.3	67.6	1.59298e+07	1.8134e+07	1.84404e+07	1.27578e+07	1.24471e+07	9.8588e+06	High	High	High	High	High	High
High	A0A2R8Y7Z0	Catenin beta-1 OS=Homo sapiens OX=9606 GN=CTNNB1 PE=1 SV=1	14	11	61	7	87.5	95.4	90.7	100.6	103.3	122.5	7.979e+06	8.70392e+06	8.27275e+06	9.17205e+06	9.41766e+06	1.11714e+07	High	High	High	High	High	High
High	A0A1W2PNX8	Protein unc-45 homolog A OS=Homo sapiens OX=9606 GN=UNC45A PE=1 SV=1	14	14	71	14	104.5	116.3	93.6	88.2	95.5	101.9	1.58536e+07	1.76398e+07	1.41934e+07	1.33785e+07	1.44774e+07	1.54555e+07	High	High	High	High	High	High
High	Q9UBB4	Ataxin-10 OS=Homo sapiens OX=9606 GN=ATXN10 PE=1 SV=1	27	14	49	14	131	113	124.2	64	74.1	93.8	1.91413e+07	1.65058e+07	1.81408e+07	9.35062e+06	1.08318e+07	1.36997e+07	High	High	High	High	High	High
High	O43823	A-kinase anchor protein 8 OS=Homo sapiens OX=9606 GN=AKAP8 PE=1 SV=1	19	13	64	13	128.5	142.2	135.3	71.7	55.2	67.2	2.53e+07	2.8007e+07	2.66418e+07	1.41183e+07	1.08645e+07	1.32259e+07	High	High	High	High	High	High
High	K7ER00	Phenylalanine--tRNA ligase alpha subunit OS=Homo sapiens OX=9606 GN=FARSA PE=1 SV=1	23	10	46	10	117.2	130.7	135.5	73.4	69.1	74.2	4.29465e+07	4.79043e+07	4.96616e+07	2.69101e+07	2.53275e+07	2.71889e+07	High	High	High	High	High	High
High	P29144	Tripeptidyl-peptidase 2 OS=Homo sapiens OX=9606 GN=TPP2 PE=1 SV=4	12	16	78	16	98.2	79.5	83.3	111.2	108.1	119.7	2.88044e+07	2.3305e+07	2.44373e+07	3.26099e+07	3.17054e+07	3.51113e+07	High	High	High	High	High	High
High	Q2TAY7	WD40 repeat-containing protein SMU1 OS=Homo sapiens OX=9606 GN=SMU1 PE=1 SV=2	19	10	57	10	145.3	70.4	79.2	82	106	117.2	2.7166e+07	1.31561e+07	1.48015e+07	1.53285e+07	1.98184e+07	2.19176e+07	High	High	High	High	High	High
High	Q15020	Squamous cell carcinoma antigen recognized by T-cells 3 OS=Homo sapiens OX=9606 GN=SART3 PE=1 SV=1	15	12	61	12	101.1	95.5	103.8	83.9	89.6	126.2	1.27643e+07	1.20583e+07	1.31043e+07	1.05968e+07	1.1321e+07	1.5933e+07	High	High	High	High	High	High
High	O14818	Proteasome subunit alpha type-7 OS=Homo sapiens OX=9606 GN=PSMA7 PE=1 SV=1	33	9	55	9	120.6	146.5	129.1	68.5	59.8	75.5	2.77817e+07	3.37284e+07	2.97252e+07	1.5778e+07	1.37586e+07	1.73883e+07	High	High	High	High	High	High
High	Q6PGP7	Tetratricopeptide repeat protein 37 OS=Homo sapiens OX=9606 GN=TTC37 PE=1 SV=1	10	15	45	15	143.7	105.9	124.6	68.3	80.5	76.9	1.86557e+07	1.37492e+07	1.61698e+07	8.86829e+06	1.04542e+07	9.97401e+06	High	High	High	High	High	High
High	G3V3B0	Apoptotic chromatin condensation inducer in the nucleus OS=Homo sapiens OX=9606 GN=ACIN1 PE=1 SV=1	21	12	59	2	95.4	56.4		84.2	120.8	243.3	811396	479738		716127	1.02739e+06	2.06952e+06	High	High	Not Found	High	High	High
High	O15067	Phosphoribosylformylglycinamidine synthase OS=Homo sapiens OX=9606 GN=PFAS PE=1 SV=4	10	12	60	12	99.3	126.7	165.9	92.3	73.3	42.6	2.8084e+07	3.58383e+07	4.69344e+07	2.61123e+07	2.07333e+07	1.20487e+07	High	High	High	High	High	High
High	P33992	DNA replication licensing factor MCM5 OS=Homo sapiens OX=9606 GN=MCM5 PE=1 SV=5	20	15	90	15	112.8	131.2	117.3	89.9	81.3	67.3	1.74822e+07	2.03345e+07	1.81833e+07	1.39336e+07	1.26047e+07	1.04325e+07	High	High	High	High	High	High
High	Q86W42	THO complex subunit 6 homolog OS=Homo sapiens OX=9606 GN=THOC6 PE=1 SV=1	39	11	51	11	127.3	51.6	132.5	78.3	90.9	119.5	2.012e+07	8.14772e+06	2.09396e+07	1.23684e+07	1.43577e+07	1.88798e+07	High	High	High	High	High	High
High	Q13835	Plakophilin-1 OS=Homo sapiens OX=9606 GN=PKP1 PE=1 SV=2	16	12	17	12	7.9	14.5	6.1	6.9	560.4	4.1	692349	1.27139e+06	531297	606505	4.90294e+07	361328	Peak Found	Peak Found	Peak Found	High	High	Peak Found
High	A0A2C9F2R7	Protein furry homolog-like (Fragment) OS=Homo sapiens OX=9606 GN=FRYL PE=1 SV=1	8	14	69	1		99.4		178.3	127.9	194.4		476221		854752	613122	931754	Not Found	Peak Found	Not Found	High	High	High
High	P19013	Keratin, type II cytoskeletal 4 OS=Homo sapiens OX=9606 GN=KRT4 PE=1 SV=5	24	12	42	7						600						1.09016e+07	Not Found	Not Found	Not Found	Not Found	Not Found	High
High	H3BMJ2	Uncharacterized protein C15orf39 (Fragment) OS=Homo sapiens OX=9606 GN=C15orf39 PE=1 SV=1	25	14	44	1		294.5	305.5					1.97195e+06	2.04554e+06				High	High	High	Not Found	Not Found	Not Found
High	F8WEF5	PHD and RING finger domain-containing protein 1 OS=Homo sapiens OX=9606 GN=PHRF1 PE=1 SV=1	10	13	66	12	116.8	55	100.4	80.4	108.4	139	2.55991e+07	1.20598e+07	22002893	1.76189e+07	2.37459e+07	3.04557e+07	High	High	High	High	High	High
High	A0A3B3ISF0	La-related protein 1B OS=Homo sapiens OX=9606 GN=LARP1B PE=1 SV=1	12	14	70	7	128.5	82.7	103	83.8	94	108	7.35884e+06	4.73385e+06	5.89626e+06	4.79775e+06	5.3854e+06	6.18724e+06	High	High	High	High	High	High
High	Q6ZRI6	Uncharacterized protein C15orf39 OS=Homo sapiens OX=9606 GN=C15orf39 PE=1 SV=3	20	14	42	1	154	224.3	161.8	24.2	18.4	17.2	1.73965e+07	2.53444e+07	1.82849e+07	2.73032e+06	2.0843e+06	1.94768e+06	Peak Found	Not Found	High	Not Found	Not Found	Not Found
High	Q71RC2	La-related protein 4 OS=Homo sapiens OX=9606 GN=LARP4 PE=1 SV=3	20	12	54	12	117.9	96.4	105.7	77.6	93.3	109.2	2.11581e+07	1.72956e+07	1.89707e+07	1.39256e+07	1.67369e+07	1.95885e+07	High	High	High	High	High	High
High	Q8NEF9	Serum response factor-binding protein 1 OS=Homo sapiens OX=9606 GN=SRFBP1 PE=1 SV=1	25	11	50	11	122.2	58.7	72.7	98.1	130.9	117.4	1.72253e+07	8.26743e+06	1.02454e+07	1.38237e+07	1.84544e+07	1.65444e+07	High	High	High	High	High	High
High	O60825	6-phosphofructo-2-kinase/fructose-2,6-bisphosphatase 2 OS=Homo sapiens OX=9606 GN=PFKFB2 PE=1 SV=2	23	12	44	7	70.8	76.1	79.8	118.5	111.2	143.5	4.04916e+06	4.3534e+06	4.56026e+06	6.7769e+06	6.35781e+06	8.20483e+06	Peak Found	High	High	High	High	High
High	H0Y8C6	Importin-5 (Fragment) OS=Homo sapiens OX=9606 GN=IPO5 PE=1 SV=1	12	12	62	11	133.6	135.2	154.9	56.5	57.3	62.4	2.2175e+07	2.24427e+07	2.57117e+07	9.3816e+06	9.50869e+06	1.03643e+07	High	High	High	High	High	High
High	Q15750	TGF-beta-activated kinase 1 and MAP3K7-binding protein 1 OS=Homo sapiens OX=9606 GN=TAB1 PE=1 SV=1	20	9	55	9	95.9	79.4	90	111.1	93.3	130.4	2.02384e+07	1.67643e+07	1.90003e+07	2.34459e+07	1.96951e+07	2.75193e+07	High	High	High	High	High	High
High	A0A6Q8PGR8	Ligand-dependent corepressor OS=Homo sapiens OX=9606 GN=LCOR PE=1 SV=1	24	10	34	6	116.3	160.1	149.1	56.2	45	73.3	6.54523e+06	9.01051e+06	8.39292e+06	3.16072e+06	2.53183e+06	4.1256e+06	High	High	High	High	High	High
High	P62829	60S ribosomal protein L23 OS=Homo sapiens OX=9606 GN=RPL23 PE=1 SV=1	51	7	89	7	30.7	74.8	263.9	124.6	82.5	23.5	1.75106e+07	4.26652e+07	1.50433e+08	7.10094e+07	4.70103e+07	1.33987e+07	High	High	High	High	High	High
High	Q12874	Splicing factor 3A subunit 3 OS=Homo sapiens OX=9606 GN=SF3A3 PE=1 SV=1	25	12	43	12	116.9	69.7	112.7	97.3	85.8	117.7	1.99284e+07	1.18846e+07	1.92116e+07	1.65883e+07	1.4636e+07	2.00718e+07	High	High	High	High	High	High
High	P04843	Dolichyl-diphosphooligosaccharide--protein glycosyltransferase subunit 1 OS=Homo sapiens OX=9606 GN=RPN1 PE=1 SV=1	21	12	43	12	186.5	150.5	141.9	43.8	35.9	41.5	1.05861e+07	8.54072e+06	8.05228e+06	2.48732e+06	2.03701e+06	2.35459e+06	High	High	High	High	High	High
High	Q92747	Actin-related protein 2/3 complex subunit 1A OS=Homo sapiens OX=9606 GN=ARPC1A PE=1 SV=2	35	13	84	13	109.7	76.1	60.1	119.2	112.1	122.7	4.65481e+07	3.22812e+07	2.54864e+07	5.05534e+07	4.75651e+07	5.20491e+07	High	High	High	High	High	High
High	O14950	Myosin regulatory light chain 12B OS=Homo sapiens OX=9606 GN=MYL12B PE=1 SV=2	51	8	42	8	89.8	81.6	209.5	140.7	52.8	25.6	2.35378e+07	2.1391e+07	5.49203e+07	3.68928e+07	1.38297e+07	6.71676e+06	High	High	High	High	High	High
High	Q96P11	28S rRNA (cytosine-C(5))-methyltransferase OS=Homo sapiens OX=9606 GN=NSUN5 PE=1 SV=2	31	12	48	12	146.5	144	143.6	53.2	53.5	59.2	1.34487e+07	1.32157e+07	1.31852e+07	4.88739e+06	4.90675e+06	5.43392e+06	High	High	High	High	High	High
High	F5H433	Sal-like protein 2 OS=Homo sapiens OX=9606 GN=SALL2 PE=1 SV=3	12	8	35	7	159.1	149.3	155.6	45.9	45.7	44.4	7.783e+06	7.30279e+06	7.61316e+06	2.24369e+06	2.23813e+06	2.1724e+06	High	High	High	High	High	High
High	Q13573	SNW domain-containing protein 1 OS=Homo sapiens OX=9606 GN=SNW1 PE=1 SV=1	21	13	78	13	133	84	125.2	76.6	77	104.2	2.66533e+07	1.6837e+07	2.5088e+07	1.53396e+07	1.5432e+07	2.08739e+07	High	High	High	High	High	High
High	Q96GD4	Aurora kinase B OS=Homo sapiens OX=9606 GN=AURKB PE=1 SV=3	38	11	53	10	163	161.9	124.9	38.9	55.3	56.1	1.99776e+07	1.98408e+07	1.53088e+07	4.7628e+06	6.77908e+06	6.87414e+06	High	High	High	High	High	High
High	P62081	40S ribosomal protein S7 OS=Homo sapiens OX=9606 GN=RPS7 PE=1 SV=1	40	9	73	9	140.2	92.4	130.1	59.1	105	73.2	1.39141e+08	9.17234e+07	1.29082e+08	5.86379e+07	1.04134e+08	7.25941e+07	High	High	High	High	High	High
High	P28066	Proteasome subunit alpha type-5 OS=Homo sapiens OX=9606 GN=PSMA5 PE=1 SV=3	29	5	36	5	132.7	166.5	151.5	56.8	34.2	58.4	1.65621e+07	2.07806e+07	18909957	7.08918e+06	4.26504e+06	7.28758e+06	High	High	High	High	High	High
High	J3KTL2	Serine/arginine-rich splicing factor 1 OS=Homo sapiens OX=9606 GN=SRSF1 PE=1 SV=1	38	11	115	11	192.8	86.9	121.5	46.6	69.6	82.6	9.41869e+07	4.244e+07	5.93799e+07	2.27582e+07	3.40231e+07	4.03719e+07	High	High	High	High	High	High
High	Q13769	THO complex subunit 5 homolog OS=Homo sapiens OX=9606 GN=THOC5 PE=1 SV=2	18	10	39	10	267.9	49.4	94.7	63.9	54.1	70	5.8301e+07	1.07424e+07	2.06062e+07	1.3909e+07	1.1776e+07	1.52342e+07	High	High	High	High	High	High
High	Q9BWF3	RNA-binding protein 4 OS=Homo sapiens OX=9606 GN=RBM4 PE=1 SV=1	37	12	55	2	132.1	116.2	103.1	80.9	80.7	87	2.16438e+07	1.90328e+07	1.68853e+07	1.32525e+07	1.32204e+07	1.42522e+07	High	High	High	Not Found	Peak Found	High
High	P48431	Transcription factor SOX-2 OS=Homo sapiens OX=9606 GN=SOX2 PE=1 SV=1	23	8	70	8	132.7	106.1	107	70.6	82.3	101.3	5.02133e+07	4.01475e+07	4.04909e+07	2.67003e+07	3.11462e+07	3.8326e+07	High	High	High	High	High	High
High	P26368	Splicing factor U2AF 65 kDa subunit OS=Homo sapiens OX=9606 GN=U2AF2 PE=1 SV=4	23	7	31	7	174.3	94.1	109.3	46.8	87.4	88.1	3.36275e+07	1.8167e+07	2.10869e+07	9.02509e+06	1.68703e+07	1.70037e+07	High	High	High	High	High	High
High	Q13123	Protein Red OS=Homo sapiens OX=9606 GN=IK PE=1 SV=3	24	13	60	13	112.9	79.4	92.9	95.9	99.9	118.9	2.44953e+07	1.7223e+07	20147638	2.08011e+07	2.16708e+07	2.57957e+07	High	High	High	High	High	High
High	A0A804HII9	Alpha-actinin-1 OS=Homo sapiens OX=9606 GN=ACTN1 PE=1 SV=1	10	8	53	1	122	65.4	70	99.1	109.1	134.4	814451	436719	467401	662062	728628	897844	High	High	High	Peak Found	High	High
High	Q8IUR7	Armadillo repeat-containing protein 8 OS=Homo sapiens OX=9606 GN=ARMC8 PE=1 SV=2	16	11	44	3	102.1	96.2	92.4	103.1	89.9	116.3	9.04626e+06	8.52076e+06	8.18897e+06	9.13526e+06	7.96474e+06	1.0309e+07	High	High	High	High	High	High
High	Q01081	Splicing factor U2AF 35 kDa subunit OS=Homo sapiens OX=9606 GN=U2AF1 PE=1 SV=3	30	7	46	7	136.8	72.8	75.9	94.8	101.2	118.5	4.66368e+07	2.48395e+07	2.58733e+07	3.23408e+07	3.45054e+07	4.04046e+07	High	High	High	High	High	High
High	Q8WYP5	Protein ELYS OS=Homo sapiens OX=9606 GN=AHCTF1 PE=1 SV=3	7	15	47	15	147.2	174	94.5	62.7	61	60.5	9.90329e+06	1.17054e+07	6.35923e+06	4.2151e+06	4.10591e+06	4.07308e+06	High	High	High	High	High	High
High	O95235	Kinesin-like protein KIF20A OS=Homo sapiens OX=9606 GN=KIF20A PE=1 SV=1	13	11	33	11	89.2	92.8	131.1	65.4	161.1	60.4	1.3709e+07	1.42622e+07	2.01588e+07	1.00551e+07	2.47566e+07	9.28551e+06	High	High	High	High	High	High
High	P46778	60S ribosomal protein L21 OS=Homo sapiens OX=9606 GN=RPL21 PE=1 SV=2	43	9	64	9	63.6	84.7	158	119	117.5	57.3	8.80913e+07	1.1731e+08	2.18969e+08	1.64859e+08	1.62871e+08	7.93501e+07	High	High	High	High	High	High
High	P16615	Sarcoplasmic/endoplasmic reticulum calcium ATPase 2 OS=Homo sapiens OX=9606 GN=ATP2A2 PE=1 SV=1	14	13	36	13	125.1	151.5	181.7	58.3	38.1	45.3	7.69159e+06	9.31031e+06	1.11676e+07	3.58623e+06	2.34262e+06	2.78421e+06	High	High	High	High	High	High
High	O43293	Death-associated protein kinase 3 OS=Homo sapiens OX=9606 GN=DAPK3 PE=1 SV=1	26	11	51	11	200.6	84.1	104.7	68.6	76.8	65.2	2.32355e+07	9.73994e+06	1.21274e+07	7.94158e+06	8.89929e+06	7.54719e+06	High	High	High	High	High	High
High	Q96C19	EF-hand domain-containing protein D2 OS=Homo sapiens OX=9606 GN=EFHD2 PE=1 SV=1	44	10	64	8	141.4	97.4	84.1	90.3	86.7	100.1	4.44559e+07	3.06017e+07	2.64354e+07	2.83851e+07	2.72366e+07	3.14631e+07	High	High	High	High	High	High
High	Q14680	Maternal embryonic leucine zipper kinase OS=Homo sapiens OX=9606 GN=MELK PE=1 SV=3	15	8	36	8	139.4	123.8	130.4	63.5	60.2	82.7	1.7571e+07	1.56061e+07	1.6443e+07	8.00023e+06	7.58728e+06	1.04265e+07	High	High	High	High	High	High
High	Q96FV9	THO complex subunit 1 OS=Homo sapiens OX=9606 GN=THOC1 PE=1 SV=1	20	14	74	14	123.4	78.2	107.5	92.2	86.1	112.6	3.17685e+07	2.01422e+07	2.76942e+07	2.37485e+07	2.217e+07	2.90034e+07	High	High	High	High	High	High
High	Q14137	Ribosome biogenesis protein BOP1 OS=Homo sapiens OX=9606 GN=BOP1 PE=1 SV=2	16	11	52	11	157.3	86.4	94.1	75.9	81.5	104.8	2.03738e+07	1.11873e+07	1.21884e+07	9.83258e+06	1.05556e+07	1.3569e+07	High	High	High	High	High	High
High	Q96CW5	Gamma-tubulin complex component 3 OS=Homo sapiens OX=9606 GN=TUBGCP3 PE=1 SV=2	17	13	38	13	134.6	147.8	143.9	56.9	47.1	69.7	9.96985e+06	1.09497e+07	1.06634e+07	4.21807e+06	3.48931e+06	5.16078e+06	High	High	High	High	High	High
High	H7C3G6	Myosin phosphatase Rho-interacting protein (Fragment) OS=Homo sapiens OX=9606 GN=MPRIP PE=1 SV=2	39	10	22	1	600						1.01594e+06						High	Not Found	Not Found	Not Found	Not Found	Not Found
High	P53350	Serine/threonine-protein kinase PLK1 OS=Homo sapiens OX=9606 GN=PLK1 PE=1 SV=1	18	11	80	11	170.1	127.3	174.4	41	40.7	46.5	4.88705e+07	3.65687e+07	5.0092e+07	1.17898e+07	1.16804e+07	1.336e+07	High	High	High	High	High	High
High	Q08188	Protein-glutamine gamma-glutamyltransferase E OS=Homo sapiens OX=9606 GN=TGM3 PE=1 SV=4	21	13	52	13	98.2	118.6	115.3	72.1	103.4	92.3	1.84505e+07	2.22706e+07	2.16586e+07	1.3547e+07	1.94237e+07	1.73373e+07	High	High	High	High	High	High
High	P35249	Replication factor C subunit 4 OS=Homo sapiens OX=9606 GN=RFC4 PE=1 SV=2	27	11	67	11	186.7	105.5	117.7	55.3	67.1	67.8	8.25012e+07	4.66325e+07	5.20069e+07	2.4434e+07	2.96378e+07	2.99483e+07	High	High	High	High	High	High
High	Q9Y2R4	Probable ATP-dependent RNA helicase DDX52 OS=Homo sapiens OX=9606 GN=DDX52 PE=1 SV=4	25	12	71	12	160.3	119.1	117.6	53.4	72.5	77	2.83946e+07	2.10934e+07	2.08293e+07	9.45554e+06	1.2843e+07	1.36395e+07	High	High	High	High	High	High
High	A0A0A0MSA4	Band 4.1-like protein 3 OS=Homo sapiens OX=9606 GN=EPB41L3 PE=1 SV=1	14	12	60	11	81.5	74.4	94.7	106.9	107.1	135.6	6.87469e+06	6.27389e+06	7.99164e+06	9.01692e+06	9.03434e+06	1.14383e+07	High	High	High	High	High	High
High	Q9BXW9	Fanconi anemia group D2 protein OS=Homo sapiens OX=9606 GN=FANCD2 PE=1 SV=2	11	15	48	15	154.3	158.4	161.5	52.3	36.6	37	1.38245e+07	1.41921e+07	1.44703e+07	4.68777e+06	3.27559e+06	3.31203e+06	High	High	High	High	High	High
High	Q9NY12	H/ACA ribonucleoprotein complex subunit 1 OS=Homo sapiens OX=9606 GN=GAR1 PE=1 SV=1	35	9	48	9	138.4	80.5	85.4	92.9	84.6	118	8.25631e+07	4.80459e+07	5.09744e+07	5.54461e+07	5.04951e+07	7.04178e+07	High	High	High	High	High	High
High	Q9UKV8	Protein argonaute-2 OS=Homo sapiens OX=9606 GN=AGO2 PE=1 SV=3	16	13	72	8	152.4	83.2	95.5	73.3	93.5	102	2.47324e+07	1.35052e+07	15499287	1.19005e+07	1.51728e+07	1.65574e+07	High	High	High	High	High	High
High	P30050	60S ribosomal protein L12 OS=Homo sapiens OX=9606 GN=RPL12 PE=1 SV=1	59	7	60	7	47.1	60.7	206.6	145.6	109.6	30.4	4.34573e+07	5.59914e+07	1.90679e+08	1.34379e+08	1.01096e+08	2.80437e+07	High	High	High	High	High	High
High	Q8WUM4	Programmed cell death 6-interacting protein OS=Homo sapiens OX=9606 GN=PDCD6IP PE=1 SV=1	19	14	47	14	161.9	144.8	165.2	42.7	51.5	34	1.27802e+07	1.14294e+07	1.30461e+07	3.3738e+06	4.06415e+06	2.68212e+06	High	High	High	High	High	High
High	Q9BQ67	Glutamate-rich WD repeat-containing protein 1 OS=Homo sapiens OX=9606 GN=GRWD1 PE=1 SV=1	22	8	40	8	134.8	85	85.9	72.7	111.1	110.4	3.88603e+07	2.45149e+07	2.47573e+07	2.09667e+07	3.2029e+07	3.18257e+07	High	High	High	High	High	High
High	H0Y4W2	Transformation/transcription domain-associated protein OS=Homo sapiens OX=9606 GN=TRRAP PE=1 SV=2	4	16	47	16	113.5	137.4	126.1	67.4	65.6	90	5.58376e+06	6.75878e+06	6.20094e+06	3.31498e+06	3.22654e+06	4.42792e+06	High	High	High	High	High	High
High	Q9BY89	Uncharacterized protein KIAA1671 OS=Homo sapiens OX=9606 GN=KIAA1671 PE=1 SV=2	8	11	25	11	187.7	157.5	171.9	40.6	17.6	24.8	7.64596e+06	6.41503e+06	7.00052e+06	1.65228e+06	717764	1.00842e+06	High	High	High	Peak Found	Peak Found	High
High	Q8TAQ2	SWI/SNF complex subunit SMARCC2 OS=Homo sapiens OX=9606 GN=SMARCC2 PE=1 SV=1	10	11	46	5	102.3	79.3	158.3	57.7	60.4	141.9	2.24259e+06	1.73907e+06	3.47093e+06	1.26592e+06	1.32478e+06	3.11093e+06	High	High	High	Peak Found	High	High
High	Q68CP9	AT-rich interactive domain-containing protein 2 OS=Homo sapiens OX=9606 GN=ARID2 PE=1 SV=2	9	13	53	13	110.8	103.1	117.9	89.2	80.8	98.2	1.02508e+07	9.53531e+06	1.09027e+07	8.25e+06	7.4686e+06	9.07858e+06	High	High	High	High	High	High
High	Q8IWC1	MAP7 domain-containing protein 3 OS=Homo sapiens OX=9606 GN=MAP7D3 PE=1 SV=2	16	12	63	12	152.7	115.1	137.8	78.3	46.6	69.5	1.70837e+07	1.28784e+07	1.54247e+07	8.76691e+06	5.21405e+06	7.78057e+06	High	High	High	High	High	High
High	Q96QE3	ATPase family AAA domain-containing protein 5 OS=Homo sapiens OX=9606 GN=ATAD5 PE=1 SV=4	8	15	57	15	140.6	138.9	122.4	70	68	60.1	1.68331e+07	1.66301e+07	1.46571e+07	8.37701e+06	8.14245e+06	7.19365e+06	High	High	High	High	High	High
High	Q7L190	Developmental pluripotency-associated protein 4 OS=Homo sapiens OX=9606 GN=DPPA4 PE=1 SV=2	26	9	77	9	145.8	99.2	95.1	76.2	95.5	88.2	6.01522e+07	4.09163e+07	39255865	3.1443e+07	3.93858e+07	3.63906e+07	High	High	High	High	High	High
High	Q86YV9	BLOC-2 complex member HPS6 OS=Homo sapiens OX=9606 GN=HPS6 PE=1 SV=1	17	12	31	12	120.4	223.1	202.1	17.9	17.4	19.1	8.18387e+06	1.51683e+07	1.37363e+07	1.21741e+06	1.18167e+06	1.29968e+06	High	High	High	Peak Found	Peak Found	Peak Found
High	Q13472	DNA topoisomerase 3-alpha OS=Homo sapiens OX=9606 GN=TOP3A PE=1 SV=1	12	13	66	13	99.7	87	99.7	92.6	110.8	110.2	1.71511e+07	1.49672e+07	1.71416e+07	1.59274e+07	1.90564e+07	1.89634e+07	High	High	High	High	High	High
High	Q9UNX4	WD repeat-containing protein 3 OS=Homo sapiens OX=9606 GN=WDR3 PE=1 SV=1	15	13	48	13	218.9	90.9	102.5	58.7	59.3	69.8	2.29154e+07	9.51876e+06	1.0733e+07	6.14219e+06	6.20594e+06	7.30396e+06	High	High	High	High	High	High
High	P62258	14-3-3 protein epsilon OS=Homo sapiens OX=9606 GN=YWHAE PE=1 SV=1	33	10	66	8	108.6	101.1	103.1	92.4	93	101.7	3.26499e+07	3.03937e+07	3.09998e+07	2.77796e+07	2.79459e+07	3.0576e+07	High	High	High	High	High	High
High	Q9NZL4	Hsp70-binding protein 1 OS=Homo sapiens OX=9606 GN=HSPBP1 PE=1 SV=2	27	9	43	9	152.9	144.9	189.3	30.4	34.6	47.8	1.55146e+07	1.47041e+07	1.92092e+07	3.08932e+06	3.51504e+06	4.85272e+06	High	High	High	High	High	High
High	A6NMN0	Phosphorylase b kinase regulatory subunit OS=Homo sapiens OX=9606 GN=PHKA1 PE=1 SV=1	12	14	38	13	130.5	167.9	153.4	50.4	45.3	52.4	7.89355e+06	1.01533e+07	9.27641e+06	3.05027e+06	2.74178e+06	3.16586e+06	High	High	High	High	High	High
High	Q15007	Pre-mRNA-splicing regulator WTAP OS=Homo sapiens OX=9606 GN=WTAP PE=1 SV=2	26	9	42	9	113.1	60.6	59.4	105.6	107.1	154.1	1.26479e+07	6.77414e+06	6.64609e+06	1.18097e+07	1.19693e+07	1.72341e+07	High	High	High	High	High	High
High	Q08554	Desmocollin-1 OS=Homo sapiens OX=9606 GN=DSC1 PE=1 SV=2	11	8	44	8	54.4	89.5	160.9	36.5	215.8	42.8	1.11956e+07	1.83992e+07	3.30967e+07	7.502e+06	4.43846e+07	8.81119e+06	High	High	High	High	High	High
High	Q5T3I0	G patch domain-containing protein 4 OS=Homo sapiens OX=9606 GN=GPATCH4 PE=1 SV=2	24	8	34	8	137.6	103.5	80.4	69.6	105.5	103.5	1.77129e+07	1.33216e+07	1.03487e+07	8.96236e+06	1.3579e+07	1.3332e+07	High	High	High	High	High	High
High	Q92522	Histone H1.10 OS=Homo sapiens OX=9606 GN=H1-10 PE=1 SV=1	29	7	53	7	121.1	89	100.6	76.8	108.4	104.1	1.24493e+08	9.14477e+07	1.03412e+08	7.89158e+07	1.11467e+08	1.07028e+08	High	High	High	High	High	High
High	E7EU96	Casein kinase II subunit alpha OS=Homo sapiens OX=9606 GN=CSNK2A1 PE=1 SV=1	21	7	36	6	128	109.8	114.4	74.7	74.7	98.5	8.55157e+06	7.33603e+06	7.64399e+06	4.98901e+06	4.99207e+06	6.57875e+06	High	High	High	High	High	High
High	P48444	Coatomer subunit delta OS=Homo sapiens OX=9606 GN=ARCN1 PE=1 SV=1	23	12	43	12	138.9	125.6	147.9	67.5	60.2	59.9	1.18022e+07	1.06687e+07	1.25649e+07	5.73532e+06	5.11376e+06	5.0904e+06	High	High	High	High	High	High
High	Q9NUL3	Double-stranded RNA-binding protein Staufen homolog 2 OS=Homo sapiens OX=9606 GN=STAU2 PE=1 SV=2	24	11	51	9	140	78.3	75.6	62.8	120.9	122.3	7.93181e+06	4.43896e+06	4.28539e+06	3.55901e+06	6.85195e+06	6.93249e+06	High	High	High	High	High	High
High	P0CG39	POTE ankyrin domain family member J OS=Homo sapiens OX=9606 GN=POTEJ PE=3 SV=1	8	7	163	3	91.4	152.9	102	113.4	39	101.3	245972	411590	274630	305283	105078	272594	High	Peak Found	High	Peak Found	Peak Found	Peak Found
High	Q15477	Helicase SKI2W OS=Homo sapiens OX=9606 GN=SKIV2L PE=1 SV=3	8	8	29	8	136	151.3	145.1	46.5	56.2	64.9	5.33092e+06	5.93103e+06	5.68509e+06	1.82337e+06	2.20348e+06	2.54215e+06	High	High	High	High	High	High
High	Q14151	Scaffold attachment factor B2 OS=Homo sapiens OX=9606 GN=SAFB2 PE=1 SV=1	12	10	52	5	124.8	80.8	89	76.9	106.8	121.7	9.59544e+06	6.21479e+06	6.84384e+06	5.91096e+06	8.21103e+06	9.36218e+06	High	High	High	High	High	High
High	Q14444	Caprin-1 OS=Homo sapiens OX=9606 GN=CAPRIN1 PE=1 SV=2	15	11	60	11	170.6	56.7	103.8	67.3	100.3	101.2	1.27663e+08	4.24622e+07	7.76891e+07	5.03933e+07	7.50271e+07	7.57689e+07	High	High	High	High	High	High
High	P20700	Lamin-B1 OS=Homo sapiens OX=9606 GN=LMNB1 PE=1 SV=2	21	12	48	9	142.9	101.4	111.7	74.7	86.5	82.8	1.35999e+07	9.65107e+06	1.06313e+07	7.1136e+06	8.2359e+06	7.88224e+06	High	High	High	High	High	High
High	Q13283	Ras GTPase-activating protein-binding protein 1 OS=Homo sapiens OX=9606 GN=G3BP1 PE=1 SV=1	27	9	48	9	215.9	48.7	102.7	35.6	95	102	6.54221e+07	1.47583e+07	3.11109e+07	1.07936e+07	2.87819e+07	3.0914e+07	High	High	High	High	High	High
High	Q5TDF0	Cancer-related nucleoside-triphosphatase OS=Homo sapiens OX=9606 GN=NTPCR PE=1 SV=1	39	8	43	8	91.5	126.7	171.9	87.1	64.9	58	1.11474e+07	1.54325e+07	2.09437e+07	1.06094e+07	7.90654e+06	7.06553e+06	High	High	High	High	High	High
High	Q08170	Serine/arginine-rich splicing factor 4 OS=Homo sapiens OX=9606 GN=SRSF4 PE=1 SV=2	18	10	81	5	125.1	59.4	111.5	60.6	99.3	144.1	8.62553e+06	4.09825e+06	7.69351e+06	4.18048e+06	6.85059e+06	9.93681e+06	High	High	High	High	High	High
High	P36507	Dual specificity mitogen-activated protein kinase kinase 2 OS=Homo sapiens OX=9606 GN=MAP2K2 PE=1 SV=1	21	8	26	5	62.1	165.4	77	89.3	103.9	102.2	7.61609e+07	2.02799e+08	9.43988e+07	1.09483e+08	1.27401e+08	1.25331e+08	High	High	High	High	High	High
High	A0A0U1RQC9	Cellular tumor antigen p53 OS=Homo sapiens OX=9606 GN=TP53 PE=1 SV=1	25	9	55	9	120.3	228.9	199.1	26.2	7.2	18.3	1.37292e+07	2.61096e+07	2.27081e+07	2.98909e+06	824698	2.08644e+06	High	High	High	High	High	High
High	P55036	26S proteasome non-ATPase regulatory subunit 4 OS=Homo sapiens OX=9606 GN=PSMD4 PE=1 SV=1	26	8	47	8	112.5	131.8	120.1	82.8	66.7	86.1	2.04978e+07	2.40065e+07	2.18852e+07	1.50939e+07	1.21509e+07	1.56829e+07	High	High	High	High	High	High
High	A0A804HJZ5	F-box-like/WD repeat-containing protein TBL1X OS=Homo sapiens OX=9606 GN=TBL1X PE=1 SV=1	17	6	39	1			134.3		147.5	318.2			157757		173198	373620	Not Found	High	High	Not Found	Peak Found	Peak Found
High	Q9Y5B6	PAX3- and PAX7-binding protein 1 OS=Homo sapiens OX=9606 GN=PAXBP1 PE=1 SV=2	12	11	73	11	127.7	74.3	111.8	83.1	89	114.1	1.56383e+07	9.10063e+06	1.3695e+07	1.0183e+07	1.08997e+07	1.39806e+07	High	High	High	High	High	High
High	I3L2J8	Centrosomal protein of 131 kDa OS=Homo sapiens OX=9606 GN=CEP131 PE=1 SV=1	16	13	42	13	81.8	92.8	125.1	104.5	93	102.8	1.95627e+07	2.21788e+07	2.9903e+07	2.49744e+07	2.22206e+07	2.4576e+07	High	High	High	High	High	High
High	Q96S59	Ran-binding protein 9 OS=Homo sapiens OX=9606 GN=RANBP9 PE=1 SV=1	19	9	41	9	128.5	82.3	118.4	86	76.4	108.4	1.75858e+07	1.12594e+07	1.6209e+07	1.17763e+07	1.0459e+07	1.48337e+07	High	High	High	High	High	High
High	Q9Y3A4	Ribosomal RNA-processing protein 7 homolog A OS=Homo sapiens OX=9606 GN=RRP7A PE=1 SV=2	33	7	24	7	213.3	70.4	116.6	33.6	86.6	79.5	7.81361e+06	2.57747e+06	4.27194e+06	1.23147e+06	3.17077e+06	2.91174e+06	High	High	High	High	High	High
High	Q9BSC4	Nucleolar protein 10 OS=Homo sapiens OX=9606 GN=NOL10 PE=1 SV=1	17	12	56	12	147.7	93.3	98.1	79.1	88.3	93.5	5.61219e+07	3.54671e+07	3.72781e+07	3.00681e+07	3.35726e+07	3.5533e+07	High	High	High	High	High	High
High	A0A2R8Y849	40S ribosomal protein S24 OS=Homo sapiens OX=9606 GN=RPS24 PE=1 SV=1	27	4	54	4	28.7	68.9	172.2	147.8	132	50.4	7.22615e+06	1.73127e+07	4.32855e+07	3.7153e+07	3.31959e+07	1.2661e+07	High	High	High	High	High	High
High	P25311	Zinc-alpha-2-glycoprotein OS=Homo sapiens OX=9606 GN=AZGP1 PE=1 SV=2	33	9	32	9	51.9	199.6	94.9	47.3	121.4	84.9	3.05224e+06	1.17298e+07	5.57537e+06	2.77864e+06	7.1351e+06	4.99269e+06	High	High	High	High	High	High
High	P08621	U1 small nuclear ribonucleoprotein 70 kDa OS=Homo sapiens OX=9606 GN=SNRNP70 PE=1 SV=2	22	11	69	11	117.5	77.2	101.5	94.8	86.3	122.7	3.49761e+07	2.29845e+07	3.0198e+07	2.82167e+07	2.56964e+07	3.65176e+07	High	High	High	High	High	High
High	Q13838	Spliceosome RNA helicase DDX39B OS=Homo sapiens OX=9606 GN=DDX39B PE=1 SV=1	21	11	65	4	124.3	127.7	132.8	73.7	65.3	76.2	6.85358e+07	7.04103e+07	7.31802e+07	4.06427e+07	3.59681e+07	4.19744e+07	High	High	High	High	High	High
High	C9JZR2	Catenin delta-1 OS=Homo sapiens OX=9606 GN=CTNND1 PE=1 SV=2	12	11	48	11	105.8	131.8	103.7	83.1	78.7	96.9	8.13419e+06	1.01357e+07	7.97512e+06	6.39446e+06	6.0555e+06	7.4515e+06	High	High	High	High	High	High
High	Q9Y5J1	U3 small nucleolar RNA-associated protein 18 homolog OS=Homo sapiens OX=9606 GN=UTP18 PE=1 SV=3	23	9	37	9	107.5	90.7	108.9	109.6	82.3	101.1	5.17392e+07	4.36497e+07	5.24236e+07	5.276e+07	3.96118e+07	4.86583e+07	High	High	High	High	High	High
High	Q1KMD3	Heterogeneous nuclear ribonucleoprotein U-like protein 2 OS=Homo sapiens OX=9606 GN=HNRNPUL2 PE=1 SV=1	16	13	70	13	108.9	59.4	78.8	101.2	114.3	137.4	2.01579e+07	1.09965e+07	1.45761e+07	1.87182e+07	2.11555e+07	2.54171e+07	High	High	High	High	High	High
High	Q9BVQ7	Ribosome biogenesis protein SPATA5L1 OS=Homo sapiens OX=9606 GN=SPATA5L1 PE=1 SV=2	19	12	66	12	150.3	123.6	135	44.1	65.4	81.6	1.85784e+07	1.52753e+07	1.66896e+07	5.45107e+06	8.08502e+06	1.00826e+07	High	High	High	High	High	High
High	O14965	Aurora kinase A OS=Homo sapiens OX=9606 GN=AURKA PE=1 SV=3	28	9	42	7	142.2	129.8	121.5	57	77.6	71.8	8.09964e+06	7.39591e+06	6.92302e+06	3.24943e+06	4.41839e+06	4.0908e+06	High	High	High	High	High	High
High	Q8NDV7	Trinucleotide repeat-containing gene 6A protein OS=Homo sapiens OX=9606 GN=TNRC6A PE=1 SV=2	8	11	34	11	165	86.3	102	75.1	80.7	90.9	9.45053e+06	4.94041e+06	5.841e+06	4.30197e+06	4.62416e+06	5.20641e+06	High	High	High	High	High	High
High	Q9H6R0	ATP-dependent RNA helicase DHX33 OS=Homo sapiens OX=9606 GN=DHX33 PE=1 SV=2	24	15	42	15	124	100.9	86.3	68.3	99.6	121	8.54175e+06	6.95189e+06	5.94774e+06	4.70351e+06	6.86144e+06	8.33523e+06	High	High	High	High	High	High
High	P62995	Transformer-2 protein homolog beta OS=Homo sapiens OX=9606 GN=TRA2B PE=1 SV=1	23	9	88	5	111.7	59.4	89	98.5	118.1	123.2	1.31909e+08	7.01896e+07	1.05145e+08	1.16305e+08	1.39504e+08	1.45539e+08	High	High	High	High	High	High
High	P26640	Valine--tRNA ligase OS=Homo sapiens OX=9606 GN=VARS1 PE=1 SV=4	11	12	39	12	125.5	66	104.2	94.9	85.2	124.3	1.75032e+07	9.2046e+06	1.45421e+07	1.32344e+07	1.18865e+07	1.73378e+07	High	High	High	High	High	High
High	Q8IVW6	AT-rich interactive domain-containing protein 3B OS=Homo sapiens OX=9606 GN=ARID3B PE=1 SV=2	26	12	61	12	124	103.7	105	85.1	92.8	89.5	2.57027e+07	2.14792e+07	2.17505e+07	1.76276e+07	1.92241e+07	1.85381e+07	High	High	High	High	High	High
High	A0A494C0R8	Clustered mitochondria protein homolog OS=Homo sapiens OX=9606 GN=CLUH PE=1 SV=1	11	14	66	14	125.3	104.9	101.6	100.8	74.7	92.9	1.05506e+07	8.83255e+06	8.5553e+06	8.48701e+06	6.29111e+06	7.82301e+06	High	High	High	High	High	High
High	P10644	cAMP-dependent protein kinase type I-alpha regulatory subunit OS=Homo sapiens OX=9606 GN=PRKAR1A PE=1 SV=1	19	10	79	10	92.1	97.3	97.3	99.7	97.1	116.5	1.92422e+07	2.03347e+07	2.03386e+07	2.08386e+07	2.02916e+07	2.43425e+07	High	High	High	High	High	High
High	Q9Y4C8	Probable RNA-binding protein 19 OS=Homo sapiens OX=9606 GN=RBM19 PE=1 SV=3	15	13	40	13	156.8	80.1	116.8	60.1	83.1	103.2	1.1202e+07	5.71999e+06	8.34461e+06	4.29209e+06	5.93528e+06	7.37188e+06	High	High	High	High	High	High
High	Q06609	DNA repair protein RAD51 homolog 1 OS=Homo sapiens OX=9606 GN=RAD51 PE=1 SV=1	22	7	40	7	120.3	155.7	155.4	47.9	54.1	66.6	1.37783e+07	1.78207e+07	1.77931e+07	5.48558e+06	6.1952e+06	7.62047e+06	High	High	High	High	High	High
High	P50750	Cyclin-dependent kinase 9 OS=Homo sapiens OX=9606 GN=CDK9 PE=1 SV=3	28	11	56	9	121.9	100.2	90.7	89.2	92.3	105.8	3.01103e+07	2.47524e+07	2.23917e+07	2.20243e+07	2.27838e+07	2.6119e+07	High	High	High	High	High	High
High	Q8IV63	Inactive serine/threonine-protein kinase VRK3 OS=Homo sapiens OX=9606 GN=VRK3 PE=1 SV=2	32	12	51	12	165.8	93.1	131.4	65.7	76.6	67.5	2.24984e+07	1.26299e+07	1.78342e+07	8.91987e+06	1.03914e+07	9.16121e+06	High	High	High	High	High	High
High	Q6P2E9	Enhancer of mRNA-decapping protein 4 OS=Homo sapiens OX=9606 GN=EDC4 PE=1 SV=1	9	12	40	12	131.1	89.9	75.7	105.5	89.8	108	7.74722e+06	5.31398e+06	4.47225e+06	6.23579e+06	5.3083e+06	6.38128e+06	High	High	High	High	High	High
High	P78316	Nucleolar protein 14 OS=Homo sapiens OX=9606 GN=NOP14 PE=1 SV=3	13	10	39	10	165.7	70.1	88.1	91.8	94.9	89.4	1.3894e+07	5.87698e+06	7.38859e+06	7.69215e+06	7.95201e+06	7.49444e+06	High	High	High	High	High	High
High	P27816	Microtubule-associated protein 4 OS=Homo sapiens OX=9606 GN=MAP4 PE=1 SV=3	10	10	47	10	137.4	76.8	105.8	87.7	91.6	100.8	1.30543e+07	7.29491e+06	1.00473e+07	8.32745e+06	8.69773e+06	9.57367e+06	High	High	High	High	High	High
High	A0A6Q8PG37	Kinesin-like protein OS=Homo sapiens OX=9606 GN=KIF2A PE=1 SV=1	19	14	68	13	128.8	77.7	95	83.7	108	106.9	3.85688e+07	2.32618e+07	2.84521e+07	2.50691e+07	3.23458e+07	3.20189e+07	High	High	High	High	High	High
High	Q7L576	Cytoplasmic FMR1-interacting protein 1 OS=Homo sapiens OX=9606 GN=CYFIP1 PE=1 SV=1	11	13	37	13	128.7	138.6	107.7	76.6	62.3	86	8.7515e+06	9.41997e+06	7.32243e+06	5.2099e+06	4.23757e+06	5.84542e+06	High	High	High	High	High	High
High	P63010	AP-2 complex subunit beta OS=Homo sapiens OX=9606 GN=AP2B1 PE=1 SV=1	11	11	50	11	205.4	74.4	91.6	38	71.3	119.3	1.60823e+07	5.82034e+06	7.17315e+06	2.97262e+06	5.57952e+06	9.34175e+06	High	High	High	High	High	High
High	P39019	40S ribosomal protein S19 OS=Homo sapiens OX=9606 GN=RPS19 PE=1 SV=2	43	9	68	9	33.9	52.2	266.2	111.5	112	24.2	1.33964e+07	2.06288e+07	1.05249e+08	4.40703e+07	4.42958e+07	9.58211e+06	High	High	High	High	High	High
High	P19012	Keratin, type I cytoskeletal 15 OS=Homo sapiens OX=9606 GN=KRT15 PE=1 SV=3	17	11	108	0													Not Found	Not Found	Not Found	Not Found	Not Found	Not Found
High	Q7Z589	BRCA2-interacting transcriptional repressor EMSY OS=Homo sapiens OX=9606 GN=EMSY PE=1 SV=2	12	13	49	13	128.9	141.2	142.4	80.4	45.5	61.6	1.22093e+07	1.33816e+07	1.34914e+07	7.61838e+06	4.30678e+06	5.84021e+06	High	High	High	High	High	High
High	Q9P275	Ubiquitin carboxyl-terminal hydrolase 36 OS=Homo sapiens OX=9606 GN=USP36 PE=1 SV=4	12	12	38	12	202.2	82.6	90.3	69.3	84.6	71	1.21891e+07	4.9814e+06	5.44744e+06	4.18016e+06	5.09973e+06	4.2805e+06	High	High	High	High	High	High
High	I3L0H8	ATP-dependent RNA helicase DDX19A OS=Homo sapiens OX=9606 GN=DDX19A PE=1 SV=1	20	10	39	10	89.1	139.2	34.7	153.5	119.7	63.7	2.94068e+07	4.59324e+07	1.14518e+07	5.0648e+07	3.9468e+07	2.10077e+07	High	High	High	High	High	High
High	Q8WUM0	Nuclear pore complex protein Nup133 OS=Homo sapiens OX=9606 GN=NUP133 PE=1 SV=2	13	14	50	14	151.2	135.6	113.6	63.2	65.5	70.9	2.51774e+07	2.25909e+07	1.89272e+07	1.05303e+07	1.09091e+07	1.18032e+07	High	High	High	High	High	High
High	Q09666	Neuroblast differentiation-associated protein AHNAK OS=Homo sapiens OX=9606 GN=AHNAK PE=1 SV=2	8	14	42	14	95.7	107.9	93.4	77.2	137.7	88	6.9842e+06	7.87951e+06	6.82099e+06	5.63785e+06	1.00484e+07	6.4254e+06	High	High	High	High	High	High
High	Q96BK5	PIN2/TERF1-interacting telomerase inhibitor 1 OS=Homo sapiens OX=9606 GN=PINX1 PE=1 SV=2	29	9	41	9	160.4	40.2	89.1	106	110.6	93.7	1.03874e+07	2.60077e+06	5.77219e+06	6.86645e+06	7.1608e+06	6.06669e+06	High	High	High	High	High	High
High	Q13043	Serine/threonine-protein kinase 4 OS=Homo sapiens OX=9606 GN=STK4 PE=1 SV=2	25	12	47	8	78.4	99.2	80	113.2	101.8	127.4	9.8299e+06	1.24397e+07	1.00297e+07	1.41873e+07	1.27677e+07	1.59726e+07	High	High	High	High	High	High
High	Q6UN15	Pre-mRNA 3'-end-processing factor FIP1 OS=Homo sapiens OX=9606 GN=FIP1L1 PE=1 SV=1	16	8	56	8	113.5	57.8	101.1	87.8	93.5	146.3	2.85693e+07	1.45473e+07	2.54517e+07	2.20856e+07	2.35358e+07	3.68099e+07	High	High	High	High	High	High
High	Q96II8	DISP complex protein LRCH3 OS=Homo sapiens OX=9606 GN=LRCH3 PE=1 SV=2	15	11	55	9	153.1	103.3	95.5	83.8	83.4	81	1.27271e+07	8.5843e+06	7.93517e+06	6.96682e+06	6.92898e+06	6.7325e+06	High	High	High	High	High	High
High	Q15776	Zinc finger protein with KRAB and SCAN domains 8 OS=Homo sapiens OX=9606 GN=ZKSCAN8 PE=1 SV=2	19	9	38	9	92.1	114.7	126.6	76	101.5	89	8.93597e+06	1.11371e+07	1.22927e+07	7.37746e+06	9.85724e+06	8.64047e+06	High	High	High	High	High	High
High	Q12904	Aminoacyl tRNA synthase complex-interacting multifunctional protein 1 OS=Homo sapiens OX=9606 GN=AIMP1 PE=1 SV=2	35	8	28	8	137.8	118.9	141.2	64.6	55.8	81.7	8.47491e+06	7.31505e+06	8.68531e+06	3.9761e+06	3.43241e+06	5.024e+06	High	High	High	High	High	High
High	Q96T88	E3 ubiquitin-protein ligase UHRF1 OS=Homo sapiens OX=9606 GN=UHRF1 PE=1 SV=1	15	11	33	11	184.7	74.1	98.4	79.9	61.3	101.5	7.56198e+06	3.0343e+06	4.02643e+06	3.27224e+06	2.50795e+06	4.15659e+06	High	High	High	High	High	High
High	P55884	Eukaryotic translation initiation factor 3 subunit B OS=Homo sapiens OX=9606 GN=EIF3B PE=1 SV=3	13	9	39	9	127.4	115	122.3	68.5	82.2	84.6	9.5604e+06	8.6288e+06	9.18196e+06	5.14137e+06	6.16824e+06	6.34782e+06	High	High	High	High	High	High
High	H0YJ34	Fermitin family homolog 2 (Fragment) OS=Homo sapiens OX=9606 GN=FERMT2 PE=1 SV=1	13	8	23	8	163.8	213.8	124	50.2	21	27.2	4.73236e+06	6.17789e+06	3.58446e+06	1.44917e+06	606231	787088	High	High	High	Peak Found	Peak Found	High
High	Q9Y4C2	TRPM8 channel-associated factor 1 OS=Homo sapiens OX=9606 GN=TCAF1 PE=1 SV=3	13	13	56	13	133.2	116.3	120.6	73.3	77.8	78.8	1.60344e+07	1.39993e+07	1.45149e+07	8.81897e+06	9.36111e+06	9.47871e+06	High	High	High	High	High	High
High	O00487	26S proteasome non-ATPase regulatory subunit 14 OS=Homo sapiens OX=9606 GN=PSMD14 PE=1 SV=1	31	8	36	8	94.1	142.2	140.5	75.5	66.5	81.2	1.10636e+07	1.67211e+07	1.65231e+07	8.87291e+06	7.81581e+06	9.54052e+06	High	High	High	High	High	High
High	Q9UJX4	Anaphase-promoting complex subunit 5 OS=Homo sapiens OX=9606 GN=ANAPC5 PE=1 SV=2	14	10	34	10	186.5	155.2	176.2	28.6	24.3	29.1	1.24881e+07	1.0391e+07	1.17943e+07	1.91618e+06	1.62748e+06	1.95011e+06	High	High	High	Peak Found	High	High
High	Q13595	Transformer-2 protein homolog alpha OS=Homo sapiens OX=9606 GN=TRA2A PE=1 SV=1	22	10	69	6	103.6	51.1	85.5	96.6	113.7	149.5	1.76027e+07	8.68193e+06	1.4524e+07	1.64221e+07	1.93315e+07	2.5411e+07	High	High	High	High	High	High
High	Q01538	Myelin transcription factor 1 OS=Homo sapiens OX=9606 GN=MYT1 PE=1 SV=2	8	7	24	6	18.6	29	24.1	228	136.9	163.4	1.30703e+06	2.03201e+06	1.68625e+06	1.59829e+07	9.59633e+06	1.14495e+07	Peak Found	High	Peak Found	High	High	High
High	Q9HBE1	POZ-, AT hook-, and zinc finger-containing protein 1 OS=Homo sapiens OX=9606 GN=PATZ1 PE=1 SV=1	17	10	52	10	123.6	134.6	123.5	73.8	65.9	78.6	1.48183e+07	1.61404e+07	1.48114e+07	8.84584e+06	7.90661e+06	9.42472e+06	High	High	High	High	High	High
High	O43251	RNA binding protein fox-1 homolog 2 OS=Homo sapiens OX=9606 GN=RBFOX2 PE=1 SV=3	20	8	47	8	148.6	106.3	107.9	62.5	54.8	119.9	1.8646e+07	1.33426e+07	1.35453e+07	7.84709e+06	6.8722e+06	1.50499e+07	High	High	High	High	High	High
High	Q9BVI4	Nucleolar complex protein 4 homolog OS=Homo sapiens OX=9606 GN=NOC4L PE=1 SV=1	18	12	46	12	153.3	69	94.6	86.4	82	114.6	1.60284e+07	7.21614e+06	9.88418e+06	9.03626e+06	8.5762e+06	1.19818e+07	High	High	High	High	High	High
High	Q9BQ04	RNA-binding protein 4B OS=Homo sapiens OX=9606 GN=RBM4B PE=1 SV=1	30	11	56	1	166	122.7	145.5	84		81.8	622141	459738	545516	314858		306740	High	High	High	High	High	High
High	G5E9V6	Armadillo repeat-containing protein 8 OS=Homo sapiens OX=9606 GN=ARMC8 PE=1 SV=1	24	9	31	1						600						456312	High	Not Found	High	High	High	High
High	A0A7I2YQF8	Eukaryotic translation initiation factor 3 subunit I OS=Homo sapiens OX=9606 GN=EIF3I PE=1 SV=1	28	9	26	9	122.3	167.7	83.8	63.3	63.6	99.3	8.75777e+06	1.20065e+07	6.00188e+06	4.53176e+06	4.55237e+06	7.11081e+06	High	High	High	High	High	High
High	Q8N5C8	TGF-beta-activated kinase 1 and MAP3K7-binding protein 3 OS=Homo sapiens OX=9606 GN=TAB3 PE=1 SV=3	17	9	30	9	96.5	61.2	103.3	113.9	74.4	150.6	4.69648e+06	2.97944e+06	5026972	5.54186e+06	3.62031e+06	7.32672e+06	High	High	High	High	High	High
High	Q9Y678	Coatomer subunit gamma-1 OS=Homo sapiens OX=9606 GN=COPG1 PE=1 SV=1	11	9	45	8	147.9	176.5	159.5	32.8	30.4	53	1.12585e+07	1.34382e+07	1.2141e+07	2.49826e+06	2.31476e+06	4.03409e+06	High	High	High	High	High	High
High	Q8WXF1	Paraspeckle component 1 OS=Homo sapiens OX=9606 GN=PSPC1 PE=1 SV=1	22	11	61	11	63.6	70	69.1	152.8	116.5	128	3.18601e+07	3.50634e+07	3.46018e+07	7.65229e+07	5.83433e+07	6.41209e+07	High	High	High	High	High	High
High	Q12899	Tripartite motif-containing protein 26 OS=Homo sapiens OX=9606 GN=TRIM26 PE=1 SV=1	20	9	47	9	99	119.5	121.9	83.3	86.1	90.2	6.97506e+06	8.41858e+06	8.59173e+06	5.86884e+06	6.06617e+06	6.35864e+06	High	High	High	High	High	High
High	P62873	Guanine nucleotide-binding protein G(I)/G(S)/G(T) subunit beta-1 OS=Homo sapiens OX=9606 GN=GNB1 PE=1 SV=3	26	7	55	3	128	77.5	73.4	84.4	121.1	115.6	1.60195e+07	9.69811e+06	9.18234e+06	1.05574e+07	1.51553e+07	1.44572e+07	High	High	High	High	High	High
High	Q14781	Chromobox protein homolog 2 OS=Homo sapiens OX=9606 GN=CBX2 PE=1 SV=2	23	11	45	11	134.1	152.3	155.1	50.4	44.8	63.3	2.00327e+07	2.27508e+07	2.3177e+07	7.53605e+06	6.69525e+06	9.46622e+06	High	High	High	High	High	High
High	P47755	F-actin-capping protein subunit alpha-2 OS=Homo sapiens OX=9606 GN=CAPZA2 PE=1 SV=3	44	9	44	6	180.8	43.2	50	108.2	102.2	115.7	5.50782e+07	1.316e+07	1.5227e+07	3.29694e+07	3.11254e+07	3.52596e+07	High	High	High	Peak Found	High	High
High	P30041	Peroxiredoxin-6 OS=Homo sapiens OX=9606 GN=PRDX6 PE=1 SV=3	40	9	71	9	67.6	95.8	83.5	127.2	99.4	126.5	2.9818e+07	4.22931e+07	3.68568e+07	5.61217e+07	4.38581e+07	5.58365e+07	High	High	High	High	High	High
High	Q9BTE3	Mini-chromosome maintenance complex-binding protein OS=Homo sapiens OX=9606 GN=MCMBP PE=1 SV=2	17	10	39	10	116.3	169.8	179.2	38.9	32.8	63	6.37933e+06	9.31984e+06	9.83224e+06	2.13435e+06	1.80206e+06	3.45485e+06	High	High	High	High	High	High
High	Q9UL18	Protein argonaute-1 OS=Homo sapiens OX=9606 GN=AGO1 PE=1 SV=3	12	9	52	5	153	104.3	108.3	62.5	84.3	87.6	5.58809e+06	3.80847e+06	3.95594e+06	2.28166e+06	3.07911e+06	3.19732e+06	High	High	High	High	High	High
High	Q96E39	RNA binding motif protein, X-linked-like-1 OS=Homo sapiens OX=9606 GN=RBMXL1 PE=1 SV=1	33	12	55	5	131.6	59.3	82.9	87.2	114.5	124.6	4.7212e+06	2.12616e+06	2.9746e+06	3.13047e+06	4.10775e+06	4.47e+06	High	High	High	High	High	High
High	Q5VUA4	Zinc finger protein 318 OS=Homo sapiens OX=9606 GN=ZNF318 PE=1 SV=2	6	12	39	12	138.9	135.9	125.1	60.4	66.9	72.7	7.52456e+06	7.36443e+06	6.7794e+06	3.27047e+06	3.624e+06	3.9393e+06	High	High	High	High	High	High
High	Q9BW27	Nuclear pore complex protein Nup85 OS=Homo sapiens OX=9606 GN=NUP85 PE=1 SV=1	15	9	46	9	126.6	162.5	134.1	65.9	52.7	58.2	1.25193e+07	1.60766e+07	1.32636e+07	6.51714e+06	5.20755e+06	5.76064e+06	High	High	High	High	High	High
High	P17028	Zinc finger protein 24 OS=Homo sapiens OX=9606 GN=ZNF24 PE=1 SV=4	25	8	37	8	86.1	117	107.8	108.6	93.8	86.7	6.14676e+06	8.35697e+06	7.69619e+06	7.75497e+06	6.70038e+06	6.19106e+06	High	High	High	High	High	High
High	P63104	14-3-3 protein zeta/delta OS=Homo sapiens OX=9606 GN=YWHAZ PE=1 SV=1	41	9	56	7	92.7	103.8	72.5	106.3	90.6	134.1	1.03802e+07	1.16249e+07	8.12433e+06	1.19063e+07	1.01515e+07	1.50257e+07	High	High	High	High	High	High
High	P53396	ATP-citrate synthase OS=Homo sapiens OX=9606 GN=ACLY PE=1 SV=3	12	13	39	13	110.4	125.7	126.1	78.9	80.8	78.2	1.7364e+07	1.97687e+07	1.98325e+07	1.24195e+07	1.27156e+07	1.22986e+07	High	High	High	High	High	High
High	H7BXH2	Serine/threonine-protein phosphatase 6 regulatory subunit 3 OS=Homo sapiens OX=9606 GN=PPP6R3 PE=1 SV=1	11	8	25	8	125.7	148.3	117.8	74.8	54.6	78.8	3.8377e+06	4.5284e+06	3.59627e+06	2.28374e+06	1.66698e+06	2.40603e+06	High	High	High	High	High	High
High	Q7KZF4	Staphylococcal nuclease domain-containing protein 1 OS=Homo sapiens OX=9606 GN=SND1 PE=1 SV=1	13	12	43	12	79.7	114.9	83	114.8	94.1	113.4	2.38711e+07	3.44388e+07	2.48834e+07	3.44108e+07	2.82056e+07	3.3997e+07	High	High	High	High	High	High
High	Q9UPN9	E3 ubiquitin-protein ligase TRIM33 OS=Homo sapiens OX=9606 GN=TRIM33 PE=1 SV=3	8	9	24	8	146.2	161	197.8	38.9	26.5	29.7	9.95197e+06	1.09568e+07	1.34632e+07	2.64599e+06	1.80133e+06	2.02421e+06	High	High	High	Peak Found	Peak Found	Peak Found
High	P27694	Replication protein A 70 kDa DNA-binding subunit OS=Homo sapiens OX=9606 GN=RPA1 PE=1 SV=2	17	9	34	9	133	106.5	98.4	89.7	79.7	92.7	1.74956e+07	1.40124e+07	1.29383e+07	1.18051e+07	1.04871e+07	1.21875e+07	High	High	High	High	High	High
High	Q92797	Symplekin OS=Homo sapiens OX=9606 GN=SYMPK PE=1 SV=2	9	12	63	12	142.4	89.3	103.6	76.4	89	99.3	3.56281e+07	2.23377e+07	2.59284e+07	1.91264e+07	2.22693e+07	2.48514e+07	High	High	High	High	High	High
High	P78362	SRSF protein kinase 2 OS=Homo sapiens OX=9606 GN=SRPK2 PE=1 SV=3	16	10	53	6	122.7	37.4	68.2	95.1	133.2	143.4	6.00182e+06	1.83088e+06	3.33757e+06	4.65346e+06	6.51615e+06	7.01837e+06	High	High	High	High	High	High
High	Q9BZ31	Zinc finger protein 217 (Fragment) OS=Homo sapiens OX=9606 GN=ZNF217 PE=1 SV=1	42	6	53	2	63.6	71.2	60	170	99.2	136	7.69767e+06	8.61768e+06	7.26716e+06	2.0574e+07	1.2007e+07	1.64562e+07	High	High	High	High	High	High
High	A0A3B3IS79	Protein-serine/threonine phosphatase OS=Homo sapiens OX=9606 GN=SSH2 PE=1 SV=1	8	11	39	11	238.4	213.6	27.3	44.4	38	38.3	5.0161e+07	4.4952e+07	5.74222e+06	9.35155e+06	7.99278e+06	8.06382e+06	High	High	High	High	High	High
High	Q9UK61	Protein TASOR OS=Homo sapiens OX=9606 GN=TASOR PE=1 SV=3	7	12	46	12	97.3	84.2	119.1	125.4	109.8	64.1	1.34013e+07	1.15928e+07	1.64031e+07	1.72662e+07	1.5111e+07	8.82797e+06	High	High	High	High	High	High
High	O43592	Exportin-T OS=Homo sapiens OX=9606 GN=XPOT PE=1 SV=2	10	9	39	9	130.4	162	171.3	46.5	31.5	58.4	6.0136e+06	7.47283e+06	7.9036e+06	2.14305e+06	1.45428e+06	2.69268e+06	High	High	High	High	High	High
High	Q8NEJ9	Neuroguidin OS=Homo sapiens OX=9606 GN=NGDN PE=1 SV=1	24	7	34	7	153.4	91.7	93	78.2	96.5	87.2	1.35751e+07	8.11407e+06	8.23033e+06	6.91884e+06	8.54273e+06	7.71217e+06	High	High	High	High	High	High
High	Q8ND56	Protein LSM14 homolog A OS=Homo sapiens OX=9606 GN=LSM14A PE=1 SV=3	17	8	39	3	64.3	55.2	72.8	110.5	142.2	155.1	1.03177e+07	8.85851e+06	1.16733e+07	1.77288e+07	2.2816e+07	2.48799e+07	High	High	High	High	High	High
High	J3KQN4	60S ribosomal protein L36a OS=Homo sapiens OX=9606 GN=RPL36A PE=1 SV=1	31	8	44	2	38.1	61	187.5	156	121.8	35.6	1.34606e+07	2.15348e+07	6.6194e+07	5.50618e+07	4.29881e+07	1.2578e+07	High	High	High	High	High	High
High	E9PK47	Alpha-1,4 glucan phosphorylase OS=Homo sapiens OX=9606 GN=PYGL PE=1 SV=1	12	9	23	7	136	182.6	169.2	31.5	27.7	52.9	5.45565e+06	7.32428e+06	6.78761e+06	1.26561e+06	1.11292e+06	2.12344e+06	High	High	High	High	High	High
High	P04792	Heat shock protein beta-1 OS=Homo sapiens OX=9606 GN=HSPB1 PE=1 SV=2	50	10	45	10	75.5	169.1	106.8	36.2	121.3	91.1	1.30993e+07	2.93316e+07	1.85301e+07	6.27492e+06	2.10457e+07	1.58059e+07	High	High	High	High	High	High
High	P62979	Ubiquitin-40S ribosomal protein S27a OS=Homo sapiens OX=9606 GN=RPS27A PE=1 SV=2	36	7	130	2	126	178.1	140.5	59.8	48.4	47.2	1.28805e+08	1.82158e+08	1.43615e+08	6.11336e+07	4.9486e+07	4.83069e+07	High	High	High	High	High	High
High	P04899	Guanine nucleotide-binding protein G(i) subunit alpha-2 OS=Homo sapiens OX=9606 GN=GNAI2 PE=1 SV=3	26	8	47	3	105.9			76.3	215	202.7	651445			469262	1.32225e+06	1.24663e+06	High	Not Found	High	Peak Found	High	High
High	Q5JWE9	Guanine nucleotide-binding protein G(s) subunit alpha isoforms short OS=Homo sapiens OX=9606 GN=GNAS PE=1 SV=3	10	9	44	8	136.7	66.1	62.7	78.6	138.1	117.8	3.72183e+07	1.79812e+07	1.70712e+07	2.13839e+07	3.7597e+07	3.20631e+07	High	High	High	High	High	High
High	E7EQY4	Metastasis-associated protein MTA3 OS=Homo sapiens OX=9606 GN=MTA3 PE=1 SV=1	19	10	68	4	66.9	102.8	127.5	87.8	100.3	114.8	3.17193e+06	4.87222e+06	6.04218e+06	4.1621e+06	4.75438e+06	5.44094e+06	High	High	High	High	High	High
High	Q5BKZ1	DBIRD complex subunit ZNF326 OS=Homo sapiens OX=9606 GN=ZNF326 PE=1 SV=2	22	11	53	11	114.2	90.1	88.8	99.8	92.5	114.7	2.03209e+07	1.60431e+07	1.58046e+07	1.77617e+07	1.64577e+07	2.04151e+07	High	High	High	High	High	High
High	A0A087WT67	Zinc finger protein 195 OS=Homo sapiens OX=9606 GN=ZNF195 PE=1 SV=1	22	10	24	8	110.4	164.8	160	66.3	46.2	52.4	2.47267e+06	3.69106e+06	3.58455e+06	1.48499e+06	1.03472e+06	1.1743e+06	High	High	High	Peak Found	High	Peak Found
High	A0A499FJY3	RNA-binding protein 15 OS=Homo sapiens OX=9606 GN=RBM15 PE=1 SV=1	14	12	50	11	129.9	80	107.4	80.8	96.9	105	2.49685e+07	1.53823e+07	2.0639e+07	1.55203e+07	1.86177e+07	2.01854e+07	High	High	High	High	High	High
High	Q9BRJ6	Uncharacterized protein C7orf50 OS=Homo sapiens OX=9606 GN=C7orf50 PE=1 SV=1	46	7	30	7	144.5	101.3	92.5	59.1	89.9	112.8	2.33169e+07	1.63464e+07	1.49215e+07	9.52847e+06	1.45004e+07	1.81915e+07	High	High	High	High	High	High
High	O14646	Chromodomain-helicase-DNA-binding protein 1 OS=Homo sapiens OX=9606 GN=CHD1 PE=1 SV=2	8	14	58	13	134.3	89.9	48.7	110.5	106.1	110.5	9.99345e+06	6.69402e+06	3.6245e+06	8.22724e+06	7.8969e+06	8.22188e+06	High	High	High	High	High	High
High	Q96Q89	Kinesin-like protein KIF20B OS=Homo sapiens OX=9606 GN=KIF20B PE=1 SV=3	6	11	32	11	137.3	124.3	137.7	41.8	72.5	86.4	1.3494e+07	1.22248e+07	1.35424e+07	4.10629e+06	7.12525e+06	8.49422e+06	High	High	High	High	High	High
High	Q15058	Kinesin-like protein KIF14 OS=Homo sapiens OX=9606 GN=KIF14 PE=1 SV=1	8	13	33	13	135.5	118.5	93	78.4	82.1	92.4	1.33975e+07	1.17206e+07	9.19229e+06	7.75589e+06	8.11918e+06	9.13456e+06	High	High	High	High	High	High
High	A0A8I5KV92	Eukaryotic translation initiation factor 4 gamma 3 OS=Homo sapiens OX=9606 GN=EIF4G3 PE=1 SV=1	6	13	38	9	65.5	188	72.4	78.9	98.8	96.5	3.78402e+07	1.08687e+08	4.186e+07	4.5611e+07	5.71096e+07	5.57671e+07	High	High	High	High	Peak Found	High
High	Q92786	Prospero homeobox protein 1 OS=Homo sapiens OX=9606 GN=PROX1 PE=1 SV=2	11	9	52	9	97.9	140.6	133	66.3	73.9	88.2	7.58449e+06	1.08889e+07	1.03031e+07	5.1379e+06	5.72677e+06	6.83393e+06	High	High	High	High	High	High
High	P13861	cAMP-dependent protein kinase type II-alpha regulatory subunit OS=Homo sapiens OX=9606 GN=PRKAR2A PE=1 SV=2	28	9	35	9	168.4	124.2	114.1	63.8	53.1	76.4	2.10104e+07	1.54971e+07	1.42325e+07	7.96195e+06	6.62746e+06	9.53233e+06	High	High	High	High	High	High
High	Q9BV38	WD repeat-containing protein 18 OS=Homo sapiens OX=9606 GN=WDR18 PE=1 SV=2	17	8	64	8	112.4	135.7	121.4	86.4	76.7	67.4	3.26408e+07	3.94107e+07	3.52402e+07	2.50827e+07	2.22603e+07	1.95741e+07	High	High	High	High	High	High
High	A0A7I2YQJ3	Cytospin-B OS=Homo sapiens OX=9606 GN=SPECC1 PE=1 SV=1	11	10	15	10	320.6	58.5	63	46.8	43	68.1	1.04354e+07	1.9032e+06	2.05207e+06	1.52203e+06	1.39886e+06	2.21734e+06	High	High	Peak Found	High	Peak Found	Peak Found
High	P25789	Proteasome subunit alpha type-4 OS=Homo sapiens OX=9606 GN=PSMA4 PE=1 SV=1	26	7	66	7	152.6	144.9	108.4	64.5	59.3	70.4	6.30054e+07	5.98129e+07	4.47611e+07	2.66208e+07	2.44673e+07	2.908e+07	High	High	High	High	High	High
High	A0A8I5KUR0	Mediator of RNA polymerase II transcription subunit 12 OS=Homo sapiens OX=9606 GN=MED12 PE=1 SV=1	5	10	23	10	151.9	180.9	192.2	23.7	17.9	33.4	2.55304e+06	3.04067e+06	3.22915e+06	398356	300418	561198	High	High	High	Peak Found	Peak Found	Peak Found
High	Q9Y262	Eukaryotic translation initiation factor 3 subunit L OS=Homo sapiens OX=9606 GN=EIF3L PE=1 SV=1	18	11	55	11	126.9	104.9	130.3	72.2	81.1	84.5	1.53434e+07	1.26825e+07	1.57544e+07	8.72429e+06	9.79978e+06	1.02155e+07	High	High	High	High	High	High
High	Q9NV88	Integrator complex subunit 9 OS=Homo sapiens OX=9606 GN=INTS9 PE=1 SV=2	16	10	33	10	128.5	164.6	192.8	38.1	23.5	52.5	7.41644e+06	9.49801e+06	1.11222e+07	2.19651e+06	1.35661e+06	3.02819e+06	High	High	High	High	High	High
High	P51530	DNA replication ATP-dependent helicase/nuclease DNA2 OS=Homo sapiens OX=9606 GN=DNA2 PE=1 SV=3	12	13	44	12	135.6	171	168.3	42.7	36.7	45.6	9.19737e+06	1.15962e+07	1.14159e+07	2.89884e+06	2.4862e+06	3.09215e+06	High	High	High	High	High	High
High	P08727	Keratin, type I cytoskeletal 19 OS=Homo sapiens OX=9606 GN=KRT19 PE=1 SV=4	19	10	104	1													Not Found	Not Found	Not Found	Not Found	Not Found	High
High	Q9Y5A9	YTH domain-containing family protein 2 OS=Homo sapiens OX=9606 GN=YTHDF2 PE=1 SV=2	13	7	38	5	109.4	141	128.8	52.5	77.1	91.2	1.29161e+07	1.66509e+07	1.52083e+07	6.19831e+06	9.10594e+06	1.07692e+07	High	High	High	High	High	High
High	P63096	Guanine nucleotide-binding protein G(i) subunit alpha-1 OS=Homo sapiens OX=9606 GN=GNAI1 PE=1 SV=2	25	8	50	3	139.5	72.8	72.5	42	154.9	118.2	1.99462e+06	1.04082e+06	1.03659e+06	600850	2.21479e+06	1.68942e+06	High	High	High	Peak Found	High	High
High	P11172	Uridine 5'-monophosphate synthase OS=Homo sapiens OX=9606 GN=UMPS PE=1 SV=1	20	9	33	9	143.6	157.5	152.1	53.9	52	40.8	7.73435e+06	8.48256e+06	8.18716e+06	2.90324e+06	2.80162e+06	2.19724e+06	High	High	High	High	High	High
High	O15143	Actin-related protein 2/3 complex subunit 1B OS=Homo sapiens OX=9606 GN=ARPC1B PE=1 SV=3	31	10	43	10	132.2	83.4	69.4	98.9	100.6	115.4	4.828e+07	3.04612e+07	25337888	3.61116e+07	3.67188e+07	4.21329e+07	High	High	High	High	High	High
High	O94927	HAUS augmin-like complex subunit 5 OS=Homo sapiens OX=9606 GN=HAUS5 PE=1 SV=2	17	11	31	11	153.9	189.6	171.1	28.4	27	29.9	8.41054e+06	1.03605e+07	9.34779e+06	1.55354e+06	1.47684e+06	1.63283e+06	High	High	High	High	High	High
High	O96019	Actin-like protein 6A OS=Homo sapiens OX=9606 GN=ACTL6A PE=1 SV=1	24	9	33	9	116.7	116.7	105	79.2	85.1	97.2	2.00299e+07	2.00333e+07	1.80142e+07	1.35948e+07	1.461e+07	1.66834e+07	High	High	High	High	High	High
High	P49790	Nuclear pore complex protein Nup153 OS=Homo sapiens OX=9606 GN=NUP153 PE=1 SV=2	8	11	35	11	124.2	92.5	151.9	77.6	67.4	86.4	6.31938e+06	4.70685e+06	7.72978e+06	3.94842e+06	3.42985e+06	4.39579e+06	High	High	High	High	High	High
High	Q9ULL1	Pleckstrin homology domain-containing family G member 1 OS=Homo sapiens OX=9606 GN=PLEKHG1 PE=1 SV=2	8	10	33	10	53.2	59.7	53.1	176.9	129.7	127.3	2.57989e+07	2.89209e+07	2.57109e+07	8.57463e+07	6.28634e+07	6.17117e+07	High	High	High	High	Peak Found	High
High	Q969Q0	60S ribosomal protein L36a-like OS=Homo sapiens OX=9606 GN=RPL36AL PE=1 SV=3	42	7	37	1		47.5	157.6	178.5	160.4	55.9		3.18529e+06	10556579	1.1958e+07	1.07474e+07	3.74592e+06	High	High	High	High	High	High
High	O75330	Hyaluronan mediated motility receptor OS=Homo sapiens OX=9606 GN=HMMR PE=1 SV=2	13	9	37	8	142.1	77.3	78.9	108.6	84.1	109	1.17332e+07	6.3863e+06	6.51926e+06	8.96507e+06	6.94965e+06	8.99889e+06	High	High	High	High	High	High
High	A0A6Q8PHK0	E3 ubiquitin-protein ligase OS=Homo sapiens OX=9606 GN=TRIP12 PE=1 SV=1	5	11	55	11	173.4	120.1	124.6	55.9	56.7	69.3	1.51898e+07	1.05239e+07	1.09105e+07	4.89357e+06	4.9709e+06	6.06879e+06	High	High	High	High	High	High
High	A0A0C4DGQ1	Zinc finger and SCAN domain-containing protein 5A OS=Homo sapiens OX=9606 GN=ZSCAN5A PE=1 SV=1	21	10	35	10	25.4	28.4	29.5	192.5	138.8	185.3	2.61194e+06	2.92362e+06	3.03494e+06	1.97955e+07	1.42672e+07	1.90523e+07	High	High	High	High	High	High
High	J3KN16	Proteasome adapter and scaffold protein ECM29 OS=Homo sapiens OX=9606 GN=ECPAS PE=1 SV=1	6	10	24	10	136.3	196.9	156	38.7	34.2	37.8	4.67768e+07	6.75693e+07	5.35387e+07	1.32931e+07	1.17191e+07	1.29831e+07	High	High	High	Peak Found	Peak Found	Peak Found
High	D3DPS3	Arginine/proline rich coiled-coil 1, isoform CRA_b OS=Homo sapiens OX=9606 GN=MAP7D1 PE=1 SV=1	15	10	35	10	106.6	112.6	91.4	111.6	95.2	82.6	3.0955e+07	3.26762e+07	2.653e+07	3.24104e+07	2.76469e+07	2.39754e+07	High	High	High	High	High	High
High	A0A8I5KTT1	[Histone H3]-trimethyl-L-lysine(4) demethylase OS=Homo sapiens OX=9606 GN=KDM5C PE=1 SV=1	7	10	26	7	134.1	176.3	149.7	66.7	36.9	36.4	3.20278e+06	4.21041e+06	3.5751e+06	1.59347e+06	881141	868622	High	High	High	High	High	High
High	Q9UNY4	Transcription termination factor 2 OS=Homo sapiens OX=9606 GN=TTF2 PE=1 SV=2	9	10	23	10	137.7	149.4	149.4	40.3	35.1	88.2	5.98469e+06	6.49633e+06	6.49424e+06	1.7503e+06	1.52611e+06	3.83221e+06	High	High	High	High	Peak Found	High
High	Q6ZN55	Zinc finger protein 574 OS=Homo sapiens OX=9606 GN=ZNF574 PE=1 SV=2	13	9	27	9	119.6	166.8	133.1	60.4	53.8	66.3	5.02991e+06	7.01553e+06	5.59692e+06	2.53961e+06	2.26369e+06	2.78925e+06	High	High	High	High	High	High
High	P42696	RNA-binding protein 34 OS=Homo sapiens OX=9606 GN=RBM34 PE=1 SV=2	22	9	47	9	123.2	93.9	96.6	81.5	98.8	106	1.65589e+07	1.26248e+07	1.29793e+07	1.096e+07	1.32808e+07	1.42523e+07	High	High	High	High	High	High
High	Q92547	DNA topoisomerase 2-binding protein 1 OS=Homo sapiens OX=9606 GN=TOPBP1 PE=1 SV=3	8	11	38	11	134.6	118.3	104.4	75.5	64.7	102.5	8.23777e+06	7.24472e+06	6.39158e+06	4.61948e+06	3.96311e+06	6.27589e+06	High	High	High	High	High	High
High	K7EIU8	Mothers against decapentaplegic homolog OS=Homo sapiens OX=9606 GN=SMAD4 PE=1 SV=1	19	9	38	9	97.6	94.1	103.2	110.9	106	88.2	8.78422e+06	8.46598e+06	9.28167e+06	9.98211e+06	9.53811e+06	7.93519e+06	High	High	High	High	High	High
High	E9PFP8	Poly(rC)-binding protein 3 OS=Homo sapiens OX=9606 GN=PCBP3 PE=1 SV=1	16	4	38	1	150.4	128.6	130.1	34.2	112.8	43.9	1.92368e+06	1.64551e+06	1.66473e+06	436917	1.44324e+06	561874	High	High	High	Peak Found	High	High
High	Q8N5C6	S1 RNA-binding domain-containing protein 1 OS=Homo sapiens OX=9606 GN=SRBD1 PE=1 SV=2	12	12	62	12	143.6	75.9	109.3	74.4	90.1	106.7	1.40962e+07	7.45504e+06	10728189	7.30275e+06	8.8447e+06	1.04795e+07	High	High	High	High	High	High
High	Q9Y2P8	RNA 3'-terminal phosphate cyclase-like protein OS=Homo sapiens OX=9606 GN=RCL1 PE=1 SV=3	19	8	36	8	141.7	77	96	83.8	84.8	116.7	1.25885e+07	6.83891e+06	8.52587e+06	7.44238e+06	7.53578e+06	1.03672e+07	High	High	High	High	High	High
High	P51665	26S proteasome non-ATPase regulatory subunit 7 OS=Homo sapiens OX=9606 GN=PSMD7 PE=1 SV=2	30	9	39	9	136	126.1	96	81.6	77.2	83.1	2.42225e+07	2.24484e+07	1.70933e+07	1.45364e+07	1.37516e+07	1.47943e+07	High	High	High	High	High	High
High	P63244	Receptor of activated protein C kinase 1 OS=Homo sapiens OX=9606 GN=RACK1 PE=1 SV=3	32	9	39	9	116.8	107.2	107.6	84.5	86.7	97.1	1.42695e+07	1.30993e+07	1.31531e+07	1.03257e+07	1.05986e+07	1.18686e+07	High	High	High	High	High	High
High	Q13761	Runt-related transcription factor 3 OS=Homo sapiens OX=9606 GN=RUNX3 PE=1 SV=2	23	9	51	9	97.8	97.9	91.7	93.8	117.7	101.1	1.45562e+07	1.45663e+07	1.36405e+07	1.39501e+07	1.75105e+07	1.50405e+07	High	High	High	High	High	High
High	A0A7I2V5Z6	Eukaryotic translation initiation factor 3 subunit E OS=Homo sapiens OX=9606 GN=EIF3E PE=1 SV=1	19	8	41	8	130.6	116.6	124.8	70.7	78.2	79.1	9.19067e+06	8.20004e+06	8.78332e+06	4.97117e+06	5.50048e+06	5.56712e+06	High	High	High	High	High	High
High	Q96JM2	Zinc finger protein 462 OS=Homo sapiens OX=9606 GN=ZNF462 PE=1 SV=3	6	13	44	13	115.7	131.6	93	88	82.2	89.4	1.07354e+07	1.22082e+07	8.62256e+06	8.16589e+06	7.62905e+06	8.29553e+06	High	High	High	High	High	High
High	Q9Y4R8	Telomere length regulation protein TEL2 homolog OS=Homo sapiens OX=9606 GN=TELO2 PE=1 SV=2	12	10	36	10	138	179.1	160.6	46	34.3	41.9	1.38366e+07	1.79621e+07	1.61099e+07	4.61613e+06	3.44297e+06	4.20102e+06	High	High	High	High	High	High
High	Q96HP0	Dedicator of cytokinesis protein 6 OS=Homo sapiens OX=9606 GN=DOCK6 PE=1 SV=3	7	13	30	12	172.1	132.3	105	83.5	49	58	4.7567e+06	3.65708e+06	2.90127e+06	2.30754e+06	1.35531e+06	1.6018e+06	High	High	High	Peak Found	Peak Found	Peak Found
High	Q9NU22	Midasin OS=Homo sapiens OX=9606 GN=MDN1 PE=1 SV=2	2	11	37	11	109.7	163.2	156.1	56.4	48.9	65.7	3.67104e+06	5.46199e+06	5.22166e+06	1.88789e+06	1.63543e+06	2.19711e+06	High	High	High	High	High	High
High	H0YKD8	60S ribosomal protein L28 OS=Homo sapiens OX=9606 GN=RPL28 PE=1 SV=1	32	9	59	9	30.3	79.4	159.1	150.4	130.2	50.7	4.74465e+07	1.243e+08	2.49201e+08	2.35566e+08	2.03867e+08	7.93871e+07	High	High	High	High	High	High
High	Q13188	Serine/threonine-protein kinase 3 OS=Homo sapiens OX=9606 GN=STK3 PE=1 SV=2	25	11	43	7	96	105.1	90	102.1	89.3	117.5	6.79983e+06	7.44169e+06	6.37375e+06	7.22555e+06	6.32393e+06	8.31661e+06	High	High	High	High	High	High
High	P35250	Replication factor C subunit 2 OS=Homo sapiens OX=9606 GN=RFC2 PE=1 SV=3	23	8	52	8	147	124.8	120	62.5	70.5	75.2	4.15816e+07	3.53177e+07	33962071	1.76777e+07	1.99462e+07	2.12745e+07	High	High	High	High	High	High
High	P62316	Small nuclear ribonucleoprotein Sm D2 OS=Homo sapiens OX=9606 GN=SNRPD2 PE=1 SV=1	56	7	31	7	32.6	63	263.7	138.9	79.6	22.2	3.28222e+06	6.35018e+06	2.65618e+07	1.39887e+07	8.01624e+06	2.23687e+06	High	High	High	High	High	High
High	O95639	Cleavage and polyadenylation specificity factor subunit 4 OS=Homo sapiens OX=9606 GN=CPSF4 PE=1 SV=1	33	7	43	7	108.9	55.4	89.1	93.4	111.2	142.1	1.11071e+07	5.65401e+06	9.09064e+06	9.52468e+06	1.13445e+07	1.44932e+07	High	High	High	High	High	High
High	E9PJX4	FYVE, RhoGEF and PH domain-containing protein 4 OS=Homo sapiens OX=9606 GN=FGD4 PE=1 SV=1	12	9	22	9	146.7	86.7	100.2	81.4	88.3	96.7	6.81307e+06	4.02647e+06	4.65537e+06	3.78045e+06	4.09923e+06	4.48845e+06	High	High	High	Peak Found	High	High
High	P80723	Brain acid soluble protein 1 OS=Homo sapiens OX=9606 GN=BASP1 PE=1 SV=2	44	7	24	7	166.3	206.4	153.2	11.9	12.8	49.4	8.02501e+06	9.96361e+06	7.39447e+06	575298	616409	2.38321e+06	High	High	High	Peak Found	Peak Found	High
High	Q14331	Protein FRG1 OS=Homo sapiens OX=9606 GN=FRG1 PE=1 SV=1	29	8	37	8	138.6	84.7	92.2	72.6	94.2	117.7	9.33673e+06	5.7083e+06	6.21221e+06	4.89234e+06	6.34361e+06	7.93089e+06	High	High	High	High	High	High
High	P08754	Guanine nucleotide-binding protein G(i) subunit alpha-3 OS=Homo sapiens OX=9606 GN=GNAI3 PE=1 SV=3	24	8	56	3	131.9	49.2	77.3	78.6	146	117	1.55969e+07	5.81792e+06	9.14393e+06	9.29119e+06	1.72685e+07	1.38394e+07	High	High	High	High	High	High
High	P52732	Kinesin-like protein KIF11 OS=Homo sapiens OX=9606 GN=KIF11 PE=1 SV=2	8	7	32	7	151.6	175.4	162.4	68.1	28.8	13.7	5.76509e+06	6.66846e+06	6.17558e+06	2.59069e+06	1.09477e+06	521603	High	High	High	High	Peak Found	High
High	P42766	60S ribosomal protein L35 OS=Homo sapiens OX=9606 GN=RPL35 PE=1 SV=2	31	7	56	7	36.9	79.5	173.9	146.6	111.3	51.8	4.7353e+07	1.01894e+08	2.22927e+08	1.8797e+08	1.42747e+08	6.64101e+07	High	High	High	High	High	High
High	Q13131	5'-AMP-activated protein kinase catalytic subunit alpha-1 OS=Homo sapiens OX=9606 GN=PRKAA1 PE=1 SV=4	16	10	24	9	168.8	175.7	188.6	20.2	13	33.6	1.01107e+07	1.0522e+07	1.1295e+07	1.20819e+06	779978	2.0144e+06	High	High	High	High	Peak Found	Peak Found
High	Q99661	Kinesin-like protein KIF2C OS=Homo sapiens OX=9606 GN=KIF2C PE=1 SV=2	16	10	31	9	133.1	80.4	118.7	82	73.2	112.7	7.23492e+06	4.37267e+06	6.4522e+06	4.45863e+06	3.97999e+06	6.12667e+06	High	High	High	High	High	High
High	Q9BW19	Kinesin-like protein KIFC1 OS=Homo sapiens OX=9606 GN=KIFC1 PE=1 SV=2	23	12	33	12	155.7	127.5	130.2	42.6	59.4	84.5	7.16336e+06	5.86517e+06	5.99259e+06	1.96129e+06	2.73363e+06	3.88936e+06	High	High	High	High	High	High
High	J3QSH4	Vascular endothelial zinc finger 1 OS=Homo sapiens OX=9606 GN=VEZF1 PE=1 SV=1	19	8	42	8	157.5	161.8	106.6	66.9	51.5	55.7	1.33667e+07	1.37351e+07	9.04551e+06	5.67754e+06	4.37481e+06	4.72535e+06	High	High	High	High	High	High
High	P56182	Ribosomal RNA processing protein 1 homolog A OS=Homo sapiens OX=9606 GN=RRP1 PE=1 SV=1	21	9	40	9	189.6	71.4	81.3	58.3	106.9	92.5	1.9301e+07	7.26523e+06	8.27933e+06	5.93567e+06	1.0884e+07	9.41098e+06	High	High	High	High	High	High
High	P55072	Transitional endoplasmic reticulum ATPase OS=Homo sapiens OX=9606 GN=VCP PE=1 SV=4	13	9	41	9	36.7	78.6	98.2	121.6	102.4	162.4	3.6063e+06	7.71762e+06	9.6329e+06	1.1936e+07	1.00525e+07	1.59393e+07	High	High	High	High	High	High
High	P25787	Proteasome subunit alpha type-2 OS=Homo sapiens OX=9606 GN=PSMA2 PE=1 SV=2	25	6	30	6	141.4	168.7	160.7	38.5	45.7	44.9	5.30017e+06	6.32512e+06	6.02464e+06	1.44468e+06	1.71252e+06	1.68332e+06	High	High	High	High	High	High
High	Q9UL15	BAG family molecular chaperone regulator 5 OS=Homo sapiens OX=9606 GN=BAG5 PE=1 SV=1	21	7	18	7	166	182.6	219.7	18.4	1.7	11.6	6.72979e+06	7.40356e+06	8.90755e+06	746893	68106.6	469314	High	High	High	High	Peak Found	High
High	Q14676	Mediator of DNA damage checkpoint protein 1 OS=Homo sapiens OX=9606 GN=MDC1 PE=1 SV=3	6	9	27	9	141.1	91.8	115.7	75.3	72.2	104	6.68755e+06	4.35261e+06	5.48411e+06	3.57103e+06	3.42158e+06	4.9287e+06	High	High	High	High	Peak Found	High
High	Q12996	Cleavage stimulation factor subunit 3 OS=Homo sapiens OX=9606 GN=CSTF3 PE=1 SV=1	15	10	32	10	142.3	80.9	59.3	92.8	92.4	132.4	8.97064e+06	5.10186e+06	3.73736e+06	5.85136e+06	5.82384e+06	8.34682e+06	High	High	High	High	High	High
High	F5H8D7	DNA repair protein XRCC1 OS=Homo sapiens OX=9606 GN=XRCC1 PE=1 SV=2	16	8	40	8	173.5	61.5	88	70.7	107.4	98.8	9.44298e+06	3.34994e+06	4.78994e+06	3.85056e+06	5.84861e+06	5.3788e+06	High	High	High	High	High	High
High	O15234	Protein CASC3 OS=Homo sapiens OX=9606 GN=CASC3 PE=1 SV=2	13	7	18	7	122.1	54.7	61.2	109.5	118	134.4	6.91207e+06	3.09825e+06	3.4649e+06	6.19849e+06	6.67721e+06	7.60973e+06	High	High	High	High	High	High
High	Q13610	Periodic tryptophan protein 1 homolog OS=Homo sapiens OX=9606 GN=PWP1 PE=1 SV=1	21	9	50	9	112.4	88.8	95.7	91.6	98.5	113	2.92335e+07	2.3083e+07	2.48819e+07	2.38067e+07	2.56067e+07	2.93822e+07	High	High	High	High	High	High
High	P35453	Homeobox protein Hox-D13 OS=Homo sapiens OX=9606 GN=HOXD13 PE=1 SV=3	29	8	30	7	112.5	111.7	82.2	96.8	95.1	101.7	9.4544e+06	9.3814e+06	6.90749e+06	8.1308e+06	7.99218e+06	8.54093e+06	High	High	High	High	High	High
High	Q9ULV4	Coronin-1C OS=Homo sapiens OX=9606 GN=CORO1C PE=1 SV=1	20	9	49	9	165.6	64.2	76.5	89.6	85.8	118.4	2.17243e+07	8.42178e+06	1.00299e+07	1.17464e+07	1.12483e+07	1.55239e+07	High	High	High	High	High	High
High	Q9Y295	Developmentally-regulated GTP-binding protein 1 OS=Homo sapiens OX=9606 GN=DRG1 PE=1 SV=1	31	8	33	8	149.2	153.5	153	48.7	38.8	56.9	6.43109e+06	6.61802e+06	6.59644e+06	2.09784e+06	1.67248e+06	2.45252e+06	High	High	High	High	High	High
High	Q14145	Kelch-like ECH-associated protein 1 OS=Homo sapiens OX=9606 GN=KEAP1 PE=1 SV=2	17	10	34	10	114.6	150.4	124.5	83.3	52.8	74.5	6.8491e+06	8.98614e+06	7.43869e+06	4.97731e+06	3.15256e+06	4.4539e+06	High	High	High	High	High	High
High	Q13617	Cullin-2 OS=Homo sapiens OX=9606 GN=CUL2 PE=1 SV=2	13	10	28	10	132.8	129	116.1	71.2	68.1	82.8	2.07725e+07	2.01815e+07	1.81506e+07	1.1128e+07	1.06493e+07	1.29491e+07	High	High	High	High	High	High
High	A0A7I2V2G2	Stress-70 protein, mitochondrial OS=Homo sapiens OX=9606 GN=HSPA9 PE=1 SV=1	16	9	33	8	75.9	94.1	92.4	136.1	70.3	131.2	6.88975e+06	8.54128e+06	8.38927e+06	1.23544e+07	6.3844e+06	1.19115e+07	High	High	High	High	High	High
High	P83369	U7 snRNA-associated Sm-like protein LSm11 OS=Homo sapiens OX=9606 GN=LSM11 PE=1 SV=2	21	8	60	8	104.9	82.3	85.8	117.4	106.3	103.4	7.40659e+07	5.80768e+07	6.05678e+07	8.28896e+07	7.50166e+07	7.29923e+07	High	High	High	High	High	High
High	Q99741	Cell division control protein 6 homolog OS=Homo sapiens OX=9606 GN=CDC6 PE=1 SV=1	22	9	40	9	188.8	80.8	92.2	75.4	75.1	87.7	1.81066e+07	7.74854e+06	8.8374e+06	7.22994e+06	7.20196e+06	8.41079e+06	High	High	High	High	High	High
High	A0A6Q8PFH9	Elongator complex protein 1 OS=Homo sapiens OX=9606 GN=ELP1 PE=1 SV=1	9	9	26	9	101.5	112.6	87.3	110.4	88.8	99.4	1.41374e+07	1.56849e+07	12170840	1.53814e+07	1.2381e+07	1.38545e+07	High	High	High	High	High	High
High	Q96PU8	Protein quaking OS=Homo sapiens OX=9606 GN=QKI PE=1 SV=1	22	7	37	7	158.6	81.7	96.6	64.4	89.8	108.9	1.33265e+07	6.86317e+06	8.1191e+06	5.41414e+06	7.5431e+06	9.15546e+06	High	High	High	High	High	High
High	P05783	Keratin, type I cytoskeletal 18 OS=Homo sapiens OX=9606 GN=KRT18 PE=1 SV=2	18	10	90	8	127.4	143.1	113.6	63.1	79.7	73.1	3.89535e+07	4.37616e+07	3.47527e+07	1.93007e+07	2.43667e+07	2.23441e+07	High	High	High	High	High	High
High	O00148	ATP-dependent RNA helicase DDX39A OS=Homo sapiens OX=9606 GN=DDX39A PE=1 SV=2	19	9	54	2	123.1	123.9	118.9	77.6	71.9	84.7	1.79387e+06	1.80581e+06	1.73222e+06	1.13047e+06	1.04713e+06	1.23365e+06	Peak Found	High	High	High	Peak Found	Peak Found
High	Q562F6	Shugoshin 2 OS=Homo sapiens OX=9606 GN=SGO2 PE=1 SV=2	10	11	27	11	107.7	119.7	123.5	73.6	91.8	83.7	1.22097e+07	1.35657e+07	1.40035e+07	8.34752e+06	1.04109e+07	9.48706e+06	High	High	High	High	High	High
High	Q9Y6V7	Probable ATP-dependent RNA helicase DDX49 OS=Homo sapiens OX=9606 GN=DDX49 PE=1 SV=1	19	8	38	8	131.8	122.2	146.9	60.9	64.4	73.9	8.55786e+06	7.93147e+06	9.53487e+06	3.95162e+06	4.17871e+06	4.80061e+06	High	High	High	High	High	High
High	H7C3A1	Arsenite-resistance protein 2 (Fragment) OS=Homo sapiens OX=9606 GN=SRRT PE=1 SV=1	19	11	51	10	125.6	82.8	106.9	87.3	93.5	103.8	1.47069e+07	9.70056e+06	1.25189e+07	1.02262e+07	1.09429e+07	1.21588e+07	High	High	High	High	High	High
High	Q9Y2Z0	Protein SGT1 homolog OS=Homo sapiens OX=9606 GN=SUGT1 PE=1 SV=3	28	8	19	8	146	235.6	204.4	0.4	6	7.6	8.0329e+06	1.29658e+07	1.12473e+07	23935.9	331211	417836	High	High	High	Peak Found	Peak Found	Peak Found
High	P0DJD0	RANBP2-like and GRIP domain-containing protein 1 OS=Homo sapiens OX=9606 GN=RGPD1 PE=2 SV=1	6	10	40	1	151.2	104.9	124.9	86.6	53.2	79.2	816285	566563	674395	467473	287162	427532	High	High	Peak Found	High	Peak Found	Peak Found
High	H0Y3P2	Eukaryotic translation initiation factor 4 gamma 2 OS=Homo sapiens OX=9606 GN=EIF4G2 PE=1 SV=1	10	9	37	9	146.2	133.8	135.8	64.8	56.3	63.2	7.59631e+06	6.95155e+06	7.05655e+06	3.36612e+06	2.9276e+06	3.28452e+06	High	High	High	High	High	High
High	O75461	Transcription factor E2F6 OS=Homo sapiens OX=9606 GN=E2F6 PE=1 SV=1	35	9	36	9	96.1	82.5	101.7	101.2	94.6	123.8	1.30393e+07	1.11905e+07	1.3803e+07	1.37345e+07	1.2841e+07	1.67985e+07	High	High	High	High	High	High
High	Q16637	Survival motor neuron protein OS=Homo sapiens OX=9606 GN=SMN2 PE=1 SV=1	23	6	32	6	98.4	86.3	92.3	92.8	113.4	116.7	3.13495e+07	2.74915e+07	2.93936e+07	2.95541e+07	3.61105e+07	3.71636e+07	High	High	High	High	High	High
High	Q8TB72	Pumilio homolog 2 OS=Homo sapiens OX=9606 GN=PUM2 PE=1 SV=2	8	8	29	5	131.4	59	73.3	109.9	96.9	129.4	3.44411e+06	1.54771e+06	1.921e+06	2.88149e+06	2.54063e+06	3.39145e+06	High	High	High	High	High	High
High	P62318	Small nuclear ribonucleoprotein Sm D3 OS=Homo sapiens OX=9606 GN=SNRPD3 PE=1 SV=1	32	3	30	3	28.7	26	208.9	161.9	129.5	45.1	5.37124e+06	4.86328e+06	3.91368e+07	3.0342e+07	2.42733e+07	8.44199e+06	High	High	High	High	High	High
High	Q9BYJ9	YTH domain-containing family protein 1 OS=Homo sapiens OX=9606 GN=YTHDF1 PE=1 SV=1	14	7	34	5	180.9	147.5	80.5	37.5	49.3	104.3	3.69948e+06	3.01616e+06	1.64532e+06	766189	1.00706e+06	2.13269e+06	High	High	High	High	High	High
High	P22102	Trifunctional purine biosynthetic protein adenosine-3 OS=Homo sapiens OX=9606 GN=GART PE=1 SV=1	10	11	55	11	107.8	110.6	101.5	86.9	93.7	99.5	2.00484e+07	2.05802e+07	1.88745e+07	1.6163e+07	1.74311e+07	1.85116e+07	High	High	High	High	High	High
High	O60318	Germinal-center associated nuclear protein OS=Homo sapiens OX=9606 GN=MCM3AP PE=1 SV=2	5	9	24	9	113.1	207.6	143.8	43.1	39.1	53.2	4.72008e+06	8.66312e+06	6.00094e+06	1.7986e+06	1.63216e+06	2.21883e+06	High	High	High	Peak Found	High	High
High	A0A2R8Y855	SWI/SNF-related matrix-associated actin-dependent regulator of chromatin subfamily E member 1 OS=Homo sapiens OX=9606 GN=SMARCE1 PE=1 SV=1	20	6	33	6	91.4	75.6	92.3	117.5	84.4	138.8	1.08134e+07	8.93869e+06	1.09118e+07	1.38896e+07	9.97688e+06	1.64177e+07	High	High	High	High	High	High
High	Q6NW34	Nucleolus and neural progenitor protein OS=Homo sapiens OX=9606 GN=NEPRO PE=1 SV=3	16	10	55	10	132	160.2	110.6	70.5	64.6	62.2	2.19527e+07	2.66474e+07	1.83857e+07	1.1718e+07	1.07376e+07	1.03453e+07	High	High	High	High	High	High
High	Q86YC2	Partner and localizer of BRCA2 OS=Homo sapiens OX=9606 GN=PALB2 PE=1 SV=1	8	9	22	9	159	162.3	145.6	69	23.3	40.8	5.27847e+06	5.38946e+06	4.83261e+06	2.29056e+06	775199	1.35483e+06	High	High	High	Peak Found	High	High
High	A0A140TA76	Protein LSM14 homolog A (Fragment) OS=Homo sapiens OX=9606 GN=LSM14A PE=1 SV=1	19	6	24	1	48.7	61.8	56.9	153.6	167.2	112	1.43741e+06	1.82283e+06	1678013	4.53215e+06	4.93325e+06	3.30395e+06	High	High	Peak Found	High	High	High
High	H3BMM9	RNA-binding protein with serine-rich domain 1 (Fragment) OS=Homo sapiens OX=9606 GN=RNPS1 PE=1 SV=1	8	3	37	3	101.9	72.9	96.9	93.3	105	130	6.7406e+06	4.8209e+06	6.40753e+06	6.16875e+06	6.94516e+06	8.60009e+06	High	High	High	High	High	High
High	O94822	E3 ubiquitin-protein ligase listerin OS=Homo sapiens OX=9606 GN=LTN1 PE=1 SV=6	6	12	28	12	97.5	136	103.6	84	77.5	101.4	4.98991e+06	6.95667e+06	5.2975e+06	4.29655e+06	3.96399e+06	5.18961e+06	High	High	High	High	High	High
High	Q14126	Desmoglein-2 OS=Homo sapiens OX=9606 GN=DSG2 PE=1 SV=2	9	8	42	8	135.7	72.9	61.5	91.8	119.5	118.5	2.01632e+07	1.08358e+07	9.13913e+06	1.36338e+07	1.77576e+07	1.76048e+07	High	High	High	High	High	High
High	Q5JVF3	PCI domain-containing protein 2 OS=Homo sapiens OX=9606 GN=PCID2 PE=1 SV=2	19	6	29	6	156.6	114.2	128.3	60.2	61.8	78.9	8.01337e+06	5.84261e+06	6.56705e+06	3.08158e+06	3.16303e+06	4.03929e+06	High	High	High	High	High	High
High	Q9P2D1	Chromodomain-helicase-DNA-binding protein 7 OS=Homo sapiens OX=9606 GN=CHD7 PE=1 SV=3	4	11	23	5	147.6	161.9	151.7	47.4	36.5	54.8	5.21255e+06	5.71614e+06	5.35831e+06	1.67424e+06	1.28948e+06	1.93566e+06	High	High	High	Peak Found	Peak Found	Peak Found
High	B7Z7P8	Eukaryotic peptide chain release factor subunit 1 OS=Homo sapiens OX=9606 GN=ETF1 PE=1 SV=1	23	8	26	8	154.5	177.4	175.7	34.4	21.4	36.6	8.10695e+06	9.31217e+06	9.22052e+06	1.80421e+06	1.12101e+06	1.92245e+06	High	High	High	High	High	High
High	Q8NHQ9	ATP-dependent RNA helicase DDX55 OS=Homo sapiens OX=9606 GN=DDX55 PE=1 SV=3	14	8	28	8	178.5	60.1	75	57.4	146.5	82.6	4.73763e+06	1.59555e+06	1.99042e+06	1.52341e+06	3.88789e+06	2.1917e+06	High	High	High	High	High	High
High	P27348	14-3-3 protein theta OS=Homo sapiens OX=9606 GN=YWHAQ PE=1 SV=1	29	6	51	3	89.6	107.5	91.3	97.2	93.5	121	3.82024e+06	4.58425e+06	3.89271e+06	4.14797e+06	3.98775e+06	5.15896e+06	High	High	High	High	High	High
High	Q9BUP0	EF-hand domain-containing protein D1 OS=Homo sapiens OX=9606 GN=EFHD1 PE=1 SV=1	32	7	39	5	124	94.7	41.3	117.7	98.5	123.7	3.95779e+06	3.02157e+06	1.31878e+06	3.7568e+06	3.14419e+06	3.94653e+06	High	High	High	High	High	High
High	Q9HC52	Chromobox protein homolog 8 OS=Homo sapiens OX=9606 GN=CBX8 PE=1 SV=3	23	10	36	10	137.2	93	126.1	75.4	72.8	95.5	9.37597e+06	6.35503e+06	8.62107e+06	5.15186e+06	4.97557e+06	6.52973e+06	High	High	High	High	High	High
High	Q00537	Cyclin-dependent kinase 17 OS=Homo sapiens OX=9606 GN=CDK17 PE=1 SV=2	18	9	30	7	126.8	108.7	149.6	74.8	75.5	64.6	2.55248e+06	2.18932e+06	3.01153e+06	1.50581e+06	1.52112e+06	1.30145e+06	High	High	High	Peak Found	Peak Found	High
High	P25054	Adenomatous polyposis coli protein OS=Homo sapiens OX=9606 GN=APC PE=1 SV=2	4	10	45	10	101.4	86.1	83.7	81.3	119.8	127.8	1.26489e+08	1.07396e+08	1.04471e+08	1.01413e+08	1.49485e+08	1.59448e+08	High	High	High	High	High	High
High	A0A494C108	Protein KRI1 homolog OS=Homo sapiens OX=9606 GN=KRI1 PE=1 SV=1	11	7	37	7	124.5	88.5	81.3	92.4	118.2	95.2	1.24768e+07	8.86234e+06	8.14156e+06	9.2603e+06	1.18393e+07	9.53376e+06	High	High	High	High	High	High
High	P17812	CTP synthase 1 OS=Homo sapiens OX=9606 GN=CTPS1 PE=1 SV=2	16	9	27	9	122	168.2	129.4	43.3	57.7	79.5	5.67917e+06	7.82947e+06	6.02244e+06	2.01434e+06	2.68788e+06	3.70145e+06	High	High	High	Peak Found	High	High
High	Q86XI2	Condensin-2 complex subunit G2 OS=Homo sapiens OX=9606 GN=NCAPG2 PE=1 SV=1	9	11	38	11	109.9	114.8	103.9	68.6	110.3	92.5	1.26731e+07	1.32383e+07	1.1983e+07	7.91039e+06	1.27205e+07	1.06637e+07	High	High	High	High	High	High
High	Q9GZR2	RNA exonuclease 4 OS=Homo sapiens OX=9606 GN=REXO4 PE=1 SV=2	19	7	42	7	116.7	95.3	121	71.3	106.7	89	1.17423e+07	9.58757e+06	1.21729e+07	7.17713e+06	1.0731e+07	8.95539e+06	High	High	High	High	High	High
High	A0A0B4J1V8	HCG2039996 OS=Homo sapiens OX=9606 GN=PPAN-P2RY11 PE=3 SV=1	9	8	53	8	130.1	87.6	94.2	79.7	101.5	107	3.22669e+07	2.17289e+07	2.33833e+07	1.97627e+07	2.5185e+07	2.65362e+07	High	High	High	High	High	High
High	P62879	Guanine nucleotide-binding protein G(I)/G(S)/G(T) subunit beta-2 OS=Homo sapiens OX=9606 GN=GNB2 PE=1 SV=3	25	7	57	2	122.9	74.6	77.8	93.1	127.9	103.7	2.87957e+07	1.74852e+07	1.82305e+07	2.18062e+07	2.99537e+07	2.42891e+07	High	High	High	High	High	High
High	Q9H7B2	Ribosome production factor 2 homolog OS=Homo sapiens OX=9606 GN=RPF2 PE=1 SV=2	25	9	44	9	124.5	87.5	65.5	92.9	108.3	121.2	1.01625e+07	7.14635e+06	5.35068e+06	7.58561e+06	8.83698e+06	9.89551e+06	High	High	High	High	High	High
High	P35221	Catenin alpha-1 OS=Homo sapiens OX=9606 GN=CTNNA1 PE=1 SV=1	11	9	25	9	69.4	88.6	87.1	132.9	100.1	121.8	1.97013e+07	2.517e+07	2.47307e+07	3.77328e+07	2.8428e+07	3.45957e+07	High	High	High	High	High	High
High	Q8WVV4	Protein POF1B OS=Homo sapiens OX=9606 GN=POF1B PE=1 SV=3	19	9	35	9	86.9	119.8	121.7	14.9	246.9	9.8	4.39669e+06	6.05762e+06	6.15295e+06	754853	1.24873e+07	495288	High	High	High	Peak Found	High	Peak Found
High	B3KTM8	Mortality factor 4-like protein 1 OS=Homo sapiens OX=9606 GN=MORF4L1 PE=1 SV=1	21	6	24	6	128.8	137	150.4	50.6	50.8	82.4	6.24413e+06	6.64488e+06	7.29045e+06	2.4532e+06	2.46318e+06	3.99685e+06	High	High	High	High	High	High
High	Q3T8J9	GON-4-like protein OS=Homo sapiens OX=9606 GN=GON4L PE=1 SV=1	4	8	36	4	92.5	126.6	127.5	82.9	76.8	93.7	3.41903e+06	4.6795e+06	4.71442e+06	3.063e+06	2.83892e+06	3.46465e+06	High	High	High	High	High	High
High	Q05048	Cleavage stimulation factor subunit 1 OS=Homo sapiens OX=9606 GN=CSTF1 PE=1 SV=1	13	5	30	5	112.1	65.1	69.1	101.6	114.7	137.4	5.09735e+06	2.96258e+06	3.14446e+06	4.61977e+06	5.21792e+06	6.24907e+06	High	High	High	High	High	High
High	Q5JUX0	Spindlin-3 OS=Homo sapiens OX=9606 GN=SPIN3 PE=1 SV=1	29	5	26	3	75.8	100.8	77.8	132.7	79.9	132.9	1.98758e+06	2.64336e+06	2.04026e+06	3.47913e+06	2.09573e+06	3.48559e+06	High	High	High	High	High	High
High	Q99729	Heterogeneous nuclear ribonucleoprotein A/B OS=Homo sapiens OX=9606 GN=HNRNPAB PE=1 SV=2	20	8	29	7	212.5	57.4	105.2	28.9	73.4	122.6	3.25965e+07	8.8098e+06	1.61369e+07	4.4269e+06	1.12599e+07	1.88137e+07	High	High	High	High	High	High
High	O60884	DnaJ homolog subfamily A member 2 OS=Homo sapiens OX=9606 GN=DNAJA2 PE=1 SV=1	22	9	82	9	121	165.6	145.6	56.8	50.2	60.7	8.04044e+07	1.10018e+08	9.67412e+07	3.77092e+07	3.33614e+07	4.03228e+07	High	High	High	High	High	High
High	P49959	Double-strand break repair protein MRE11 OS=Homo sapiens OX=9606 GN=MRE11 PE=1 SV=3	13	9	38	9	123.3	115.8	125	72.8	71.7	91.4	7.06498e+06	6.63503e+06	7.1629e+06	4.17241e+06	4.1054e+06	5.23609e+06	High	High	High	High	High	High
High	Q9H2Y7	Zinc finger protein 106 OS=Homo sapiens OX=9606 GN=ZNF106 PE=1 SV=1	6	8	22	8	193.8	58.9	83	82.3	92.9	89.1	6.26214e+06	1.90273e+06	2.68106e+06	2.6593e+06	3.00198e+06	2.87806e+06	High	High	High	High	High	High
High	I3L3P7	40S ribosomal protein S15a OS=Homo sapiens OX=9606 GN=RPS15A PE=1 SV=1	63	7	64	7	34.3	53.1	238.9	113.9	134.5	25.3	1.23242e+07	1.909e+07	8.5849e+07	4.09396e+07	4.83459e+07	9.10051e+06	High	High	High	High	High	High
High	Q9Y3F4	Serine-threonine kinase receptor-associated protein OS=Homo sapiens OX=9606 GN=STRAP PE=1 SV=1	25	8	24	8	91	80.8	55.1	113.6	111	148.5	8.84268e+06	7.85486e+06	5.35612e+06	1.10346e+07	1.07901e+07	1.44273e+07	High	High	High	High	High	High
High	V9GYM8	Rho guanine nucleotide exchange factor 2 OS=Homo sapiens OX=9606 GN=ARHGEF2 PE=1 SV=1	11	11	29	11	151.3	132.3	130.5	62.4	58.2	65.3	9.02542e+06	7.89216e+06	7.78285e+06	3.71988e+06	3.46964e+06	3.897e+06	High	High	High	High	High	High
High	A0A0A0MRX1	ELAV-like protein OS=Homo sapiens OX=9606 GN=ELAVL2 PE=1 SV=1	19	8	43	7	128.3	66.2	77.5	89.9	113.8	124.3	1.82961e+07	9.4393e+06	1.10472e+07	1.28249e+07	1.62256e+07	1.77274e+07	High	High	High	High	High	High
High	A0A087WXK8	Chromosome 20 open reading frame 129 OS=Homo sapiens OX=9606 GN=FAM83D PE=1 SV=1	15	8	34	8	143.7	127.8	142.3	63.8	42	80.4	1.00407e+07	8.93333e+06	9.94432e+06	4.46227e+06	2.93472e+06	5.62215e+06	High	High	High	High	High	High
High	Q9Y3B9	RRP15-like protein OS=Homo sapiens OX=9606 GN=RRP15 PE=1 SV=2	24	8	45	8	113.8	97	96	88.7	95.7	108.7	2.14688e+07	1.82918e+07	1.8113e+07	1.67285e+07	1.80512e+07	2.04995e+07	High	High	High	High	High	High
High	O60244	Mediator of RNA polymerase II transcription subunit 14 OS=Homo sapiens OX=9606 GN=MED14 PE=1 SV=2	7	8	20	8	169.6	129.9	148	57.6	35.8	59.1	4.2026e+06	3.21836e+06	3.66718e+06	1.42736e+06	886914	1.46544e+06	High	High	High	High	High	High
High	P84103	Serine/arginine-rich splicing factor 3 OS=Homo sapiens OX=9606 GN=SRSF3 PE=1 SV=1	40	7	57	6	109	72	142.4	94.8	105.4	76.3	6.52299e+07	4.31132e+07	85243045	5.67264e+07	6.30583e+07	4.56759e+07	High	High	High	High	High	High
High	Q9UPW6	DNA-binding protein SATB2 OS=Homo sapiens OX=9606 GN=SATB2 PE=1 SV=2	14	10	36	6	100	101.9	87.8	101.3	93.8	115.2	1.56788e+07	1.59767e+07	1.3775e+07	1.58872e+07	1.47181e+07	1.80612e+07	High	High	High	High	High	High
High	Q969X6	U3 small nucleolar RNA-associated protein 4 homolog OS=Homo sapiens OX=9606 GN=UTP4 PE=1 SV=1	14	10	36	10	190.7	95.7	94.9	50.6	88.9	79.2	1.52235e+07	7.63816e+06	7.57036e+06	4.04027e+06	7.09435e+06	6.32146e+06	High	High	High	High	High	High
High	P42695	Condensin-2 complex subunit D3 OS=Homo sapiens OX=9606 GN=NCAPD3 PE=1 SV=2	6	9	31	9	102.9	158	146.1	79.7	68.9	44.4	4.19861e+06	6.44838e+06	5.96144e+06	3.25097e+06	2.81245e+06	1.81117e+06	High	High	High	High	High	High
High	O15062	Zinc finger and BTB domain-containing protein 5 OS=Homo sapiens OX=9606 GN=ZBTB5 PE=1 SV=1	10	6	17	6	148.5	183.9	172.8	24	18.2	52.6	5.62832e+06	6.96798e+06	6.54851e+06	908197	691443	1.99283e+06	High	High	High	Peak Found	High	High
High	P61221	ATP-binding cassette sub-family E member 1 OS=Homo sapiens OX=9606 GN=ABCE1 PE=1 SV=1	14	8	33	8	109.2	130.8	143.2	76.7	72.3	67.8	6.34339e+06	7.595e+06	8.31303e+06	4.45513e+06	4.19716e+06	3.93525e+06	High	High	High	Peak Found	High	High
High	O60508	Pre-mRNA-processing factor 17 OS=Homo sapiens OX=9606 GN=CDC40 PE=1 SV=1	17	9	31	9	57.2	84	118.4	133.8	120.3	86.3	1.51946e+07	2.23001e+07	3.14422e+07	3.55415e+07	3.19524e+07	2.29057e+07	High	High	High	High	High	High
High	O94973	AP-2 complex subunit alpha-2 OS=Homo sapiens OX=9606 GN=AP2A2 PE=1 SV=2	10	10	40	4	187.3	85.1	117.9	50.4	82.2	77.1	1.57457e+06	715092	990986	423488	690827	648319	High	High	High	High	High	High
High	Q9UJX3	Anaphase-promoting complex subunit 7 OS=Homo sapiens OX=9606 GN=ANAPC7 PE=1 SV=5	21	10	25	10	142.8	131.7	143	54.4	56.8	71.3	9.85879e+06	9.09356e+06	9.87407e+06	3.75846e+06	3.92173e+06	4.92601e+06	High	High	High	High	High	High
High	O15060	Zinc finger and BTB domain-containing protein 39 OS=Homo sapiens OX=9606 GN=ZBTB39 PE=1 SV=1	11	7	44	7	104.8	87.7	78.5	97.4	106.6	124.9	9.42503e+06	7.8861e+06	7.06145e+06	8.75579e+06	9.58639e+06	1.12268e+07	High	High	High	High	High	High
High	K7ESG5	Proteasome activator complex subunit 3 OS=Homo sapiens OX=9606 GN=PSME3 PE=1 SV=1	38	8	27	8	101.6	115.3	99.8	116.9	58.3	108.1	7.92309e+06	8.9876e+06	7.77719e+06	9.11388e+06	4.54399e+06	8.43161e+06	High	High	High	High	High	High
High	A0A087WZ13	Ribonucleoprotein PTB-binding 1 OS=Homo sapiens OX=9606 GN=RAVER1 PE=1 SV=1	18	9	35	9	147.6	111.7	118.7	61.8	73.1	87.1	7.02535e+06	5.31877e+06	5.64933e+06	2.94134e+06	3.47803e+06	4.14641e+06	High	High	High	High	High	High
High	A0A2R8Y5A6	Ataxin-2 OS=Homo sapiens OX=9606 GN=ATXN2 PE=1 SV=1	8	8	34	8	153.5	60.5	62.3	94.4	110.8	118.4	1.09957e+07	4.33603e+06	4464215	6.75943e+06	7.93805e+06	8.47927e+06	High	High	High	High	High	High
High	P23526	Adenosylhomocysteinase OS=Homo sapiens OX=9606 GN=AHCY PE=1 SV=4	19	7	39	7	93.4	118.3	97.6	84.3	91.4	115	4.28177e+06	5.42213e+06	4.47547e+06	3.86409e+06	4.19268e+06	5.27337e+06	High	High	High	High	High	High
High	Q86YP4	Transcriptional repressor p66-alpha OS=Homo sapiens OX=9606 GN=GATAD2A PE=1 SV=1	18	9	36	8	125.6	82.4	130.2	84.2	87.5	90.2	4.53777e+06	2.97627e+06	4.70333e+06	3.04389e+06	3.15996e+06	3.2581e+06	High	High	High	High	High	High
High	P05141	ADP/ATP translocase 2 OS=Homo sapiens OX=9606 GN=SLC25A5 PE=1 SV=7	24	9	58	9	100.3	102.6	98.2	93.6	85.9	119.4	2.09541e+07	2.14488e+07	2.05305e+07	1.95693e+07	1.79429e+07	2.49429e+07	High	High	High	High	High	High
High	O75179	Ankyrin repeat domain-containing protein 17 OS=Homo sapiens OX=9606 GN=ANKRD17 PE=1 SV=3	3	9	38	4	157.6	96.8	85.2	83	67.8	109.7	1.45591e+06	893932	787304	766556	626544	1.0132e+06	High	High	High	High	High	High
High	O43166	Signal-induced proliferation-associated 1-like protein 1 OS=Homo sapiens OX=9606 GN=SIPA1L1 PE=1 SV=4	7	10	24	10	228.5	91.9	114.8	64	41.4	59.3	4.36673e+06	1.75603e+06	2.19335e+06	1.22334e+06	791488	1.13313e+06	High	High	High	Peak Found	Peak Found	High
High	Q6PJT7	Zinc finger CCCH domain-containing protein 14 OS=Homo sapiens OX=9606 GN=ZC3H14 PE=1 SV=1	14	9	27	9	85.5	71.8	68.6	93	129.7	151.4	7.60887e+06	6.38783e+06	6.10608e+06	8.27541e+06	1.15386e+07	1.34724e+07	High	High	High	High	High	High
High	Q5JW28	Double-stranded RNA-binding protein Staufen homolog 1 (Fragment) OS=Homo sapiens OX=9606 GN=STAU1 PE=1 SV=1	29	7	39	1	170.4	107.5	138.5	38	54	91.7	1.13791e+06	717733	924702	253576	360680	612326	High	High	High	Peak Found	Peak Found	Peak Found
High	M0R2S1	Ubiquitin-60S ribosomal protein L40 (Fragment) OS=Homo sapiens OX=9606 GN=UBA52 PE=1 SV=1	29	6	118	1	210.1	118.5	223.2	48.1			491720	277389	522400	112677			Peak Found	Peak Found	High	Peak Found	Not Found	Not Found
High	A0A4W8VX11	Pericentriolar material 1 protein OS=Homo sapiens OX=9606 GN=PCM1 PE=4 SV=1	5	9	33	9	116.7	117.3	69.8	90.1	96.5	109.6	6.04055e+06	6.06782e+06	3.6115e+06	4.66042e+06	4.99453e+06	5.67113e+06	High	High	High	High	High	High
High	Q9HB71	Calcyclin-binding protein OS=Homo sapiens OX=9606 GN=CACYBP PE=1 SV=2	41	7	22	7	133.5	160.3	168.6	43.2	40.7	53.8	8.31906e+06	9.98796e+06	1.05045e+07	2.6894e+06	2.53635e+06	3.35193e+06	High	High	High	High	High	High
High	Q8TED0	U3 small nucleolar RNA-associated protein 15 homolog OS=Homo sapiens OX=9606 GN=UTP15 PE=1 SV=3	14	8	46	8	100.4	72.2	85.8	116.9	101.6	123.1	4.1032e+07	2.9475e+07	3.50498e+07	4.77545e+07	4.14974e+07	5.02831e+07	High	High	High	High	High	High
High	Q15046	Lysine--tRNA ligase OS=Homo sapiens OX=9606 GN=KARS1 PE=1 SV=3	13	8	34	8	126	100.8	127.1	73.3	72.4	100.5	1.27742e+07	1.02254e+07	1.28857e+07	7.43626e+06	7.34069e+06	1.01893e+07	High	High	High	High	High	High
High	Q9UBB6	Neurochondrin OS=Homo sapiens OX=9606 GN=NCDN PE=1 SV=1	12	7	20	7	156.5	167.4	194.8	31.5	19.6	30.3	4.35414e+06	4.6559e+06	5.4184e+06	875051	545149	843143	High	High	High	High	Peak Found	High
High	Q9H8V3	Protein ECT2 OS=Homo sapiens OX=9606 GN=ECT2 PE=1 SV=4	12	9	33	9	113.5	120	128.1	73.3	76.8	88.2	9.47593e+06	1.00213e+07	1.06975e+07	6.12166e+06	6.41298e+06	7.35887e+06	High	High	High	High	High	High
High	A0A8I5KYB4	Dual-specificity mitogen-activated protein kinase kinase 1 OS=Homo sapiens OX=9606 GN=MAP2K1 PE=1 SV=1	14	6	24	3	151.7	183.5	155.4	39.7	34.3	35.3	6.65633e+06	8.05274e+06	6819080	1.74183e+06	1.50656e+06	1.54906e+06	High	High	High	Peak Found	High	High
High	Q96PV6	Leukocyte receptor cluster member 8 OS=Homo sapiens OX=9606 GN=LENG8 PE=1 SV=3	14	8	25	8	198.8	116.5	125.8	53.3	45	60.6	4.38365e+06	2.56879e+06	2.77503e+06	1.17578e+06	992575	1.33675e+06	High	High	High	High	High	High
High	H0Y938	Coatomer subunit beta' OS=Homo sapiens OX=9606 GN=COPB2 PE=1 SV=2	10	8	33	8	157.6	129	126.5	53.3	61.8	71.7	8.73661e+06	7.15078e+06	7.01313e+06	2.95586e+06	3.42706e+06	3.97216e+06	High	High	High	High	High	High
High	Q8IWZ3	Ankyrin repeat and KH domain-containing protein 1 OS=Homo sapiens OX=9606 GN=ANKHD1 PE=1 SV=1	4	10	33	5	77.1	91.3	94	109.1	109.2	119.3	9.20645e+06	1.09062e+07	1.1224e+07	1.30207e+07	1.30376e+07	1.42406e+07	High	High	High	Peak Found	Peak Found	High
High	Q9BPZ7	Target of rapamycin complex 2 subunit MAPKAP1 OS=Homo sapiens OX=9606 GN=MAPKAP1 PE=1 SV=2	13	8	36	8	153.2	171.7	162.3	29.2	46.2	37.4	8.69401e+06	9.74629e+06	9212942	1.65557e+06	2.61981e+06	2.12537e+06	High	High	High	Peak Found	High	High
High	P46783	40S ribosomal protein S10 OS=Homo sapiens OX=9606 GN=RPS10 PE=1 SV=1	29	5	19	5	48.1	47.3	349.6	90.7	59.2	5.1	2.32158e+06	2.28343e+06	1.68753e+07	4.38033e+06	2.86022e+06	245216	High	High	High	High	High	Peak Found
High	E7ENY0	Alpha-adducin OS=Homo sapiens OX=9606 GN=ADD1 PE=1 SV=1	14	8	32	7	111.6	73.9	83.8	95.7	107.2	127.8	9.21391e+06	6.09804e+06	6.9138e+06	7.9032e+06	8.85122e+06	1.05501e+07	High	High	High	High	High	High
High	Q92615	La-related protein 4B OS=Homo sapiens OX=9606 GN=LARP4B PE=1 SV=3	13	10	47	10	122.3	82	114.1	84.3	109.8	87.5	2.09545e+07	1.40563e+07	19562436	1.44521e+07	1.88197e+07	1.49894e+07	High	High	High	High	High	High
High	P61964	WD repeat-containing protein 5 OS=Homo sapiens OX=9606 GN=WDR5 PE=1 SV=1	23	6	24	6	126.5	106.1	111.9	79.2	83.9	92.3	1.48169e+08	1.24238e+08	1.31032e+08	9.2777e+07	9.82502e+07	1.08055e+08	High	High	High	High	High	High
High	Q9Y6X3	MAU2 chromatid cohesion factor homolog OS=Homo sapiens OX=9606 GN=MAU2 PE=1 SV=2	16	7	19	7	132.8	76.6	110.3	71.5	82.6	126.2	3.32493e+06	1.91802e+06	2.7612e+06	1.79129e+06	2.06885e+06	3.15971e+06	High	High	High	Peak Found	Peak Found	High
High	P54198	Protein HIRA OS=Homo sapiens OX=9606 GN=HIRA PE=1 SV=2	8	8	30	8	124.4	145.8	179.4	49.7	44.5	56.2	6.67439e+06	7.82565e+06	9.62448e+06	2.66848e+06	2.38612e+06	3.01814e+06	High	High	High	High	High	High
High	Q6VN20	Ran-binding protein 10 OS=Homo sapiens OX=9606 GN=RANBP10 PE=1 SV=1	9	5	40	5	115.5	93.4	100	95.4	90.5	105.2	7.04916e+07	5.69599e+07	6.09932e+07	5.82015e+07	5.52305e+07	6.41576e+07	High	High	High	High	High	High
High	J3QRU1	Tyrosine-protein kinase OS=Homo sapiens OX=9606 GN=YES1 PE=1 SV=1	16	9	36	6	133.5	56.8	62.4	73.9	173.6	99.8	9.86096e+06	4.19743e+06	4612212	5.45888e+06	1.28291e+07	7.37406e+06	High	High	High	High	High	High
High	Q15269	Periodic tryptophan protein 2 homolog OS=Homo sapiens OX=9606 GN=PWP2 PE=1 SV=2	13	12	26	12	241.7	73.5	92	65.6	65.6	61.6	1.93058e+07	5.87047e+06	7.35042e+06	5.23681e+06	5.24332e+06	4.91831e+06	High	High	High	High	High	High
High	P17661	Desmin OS=Homo sapiens OX=9606 GN=DES PE=1 SV=3	10	6	51	1	116.6	176.1	38.8	41.8	140.3	86.4	255583	385984	85036.3	91534.4	307448	189301	Peak Found	High	Peak Found	Peak Found	Peak Found	Peak Found
High	Q15072	Zinc finger protein OZF OS=Homo sapiens OX=9606 GN=ZNF146 PE=1 SV=2	28	7	23	7	86.3	94	92	105.7	115.2	106.8	1.39659e+07	1.52065e+07	1.48806e+07	1.71007e+07	1.86436e+07	1.72846e+07	High	High	High	High	Peak Found	High
High	H3BNC9	40S ribosomal protein S17 OS=Homo sapiens OX=9606 PE=3 SV=2	9	6	28	6	23.6	48.7	215.6	153	139.4	19.7	6.13363e+06	1.26614e+07	5.60888e+07	3.98071e+07	3.62495e+07	5.12448e+06	High	High	High	High	High	High
High	O95232	Luc7-like protein 3 OS=Homo sapiens OX=9606 GN=LUC7L3 PE=1 SV=2	19	8	44	8	102.3	70.2	93.8	114.7	91.4	127.6	2.77994e+07	1.90932e+07	2.55093e+07	3.11815e+07	2.48363e+07	3.47003e+07	High	High	High	High	High	High
High	Q99081	Transcription factor 12 OS=Homo sapiens OX=9606 GN=TCF12 PE=1 SV=1	10	5	18	5	107.9	202.7	174	25.2	19.1	71.1	2.37897e+06	4.47186e+06	3.83743e+06	555710	421789	1.56837e+06	High	High	High	High	High	Peak Found
High	Q92945	Far upstream element-binding protein 2 OS=Homo sapiens OX=9606 GN=KHSRP PE=1 SV=4	14	9	43	7	108.8	83.6	83.9	105	101.1	117.7	9.36154e+06	7.19163e+06	7.21849e+06	9.03423e+06	8.69883e+06	1.01336e+07	High	High	High	High	High	High
High	E9PLL6	60S ribosomal protein L27a OS=Homo sapiens OX=9606 GN=RPL27A PE=1 SV=1	44	6	46	6	33	79	194.5	137.9	112.1	43.5	4.74172e+07	1.13549e+08	2.79573e+08	1.98211e+08	1.61062e+08	6.25912e+07	High	High	High	High	High	High
High	Q9ULM3	YEATS domain-containing protein 2 OS=Homo sapiens OX=9606 GN=YEATS2 PE=1 SV=2	9	10	27	9	148.7	148.3	106.1	66	54.4	76.4	4.03318e+06	4.02217e+06	2.8778e+06	1.78852e+06	1.4751e+06	2.07161e+06	High	High	High	High	High	High
High	P38432	Coilin OS=Homo sapiens OX=9606 GN=COIL PE=1 SV=1	15	8	31	8	165.8	83.3	99.9	69.9	101.1	80.1	1.93369e+07	9.71152e+06	1.16536e+07	8.14778e+06	1.17854e+07	9.33756e+06	High	High	High	High	High	High
High	P52294	Importin subunit alpha-5 OS=Homo sapiens OX=9606 GN=KPNA1 PE=1 SV=3	21	11	44	7	105.2	104.7	105.9	91.6	93	99.4	1.2602e+07	1.25427e+07	1.26897e+07	1.09765e+07	1.11453e+07	1.19114e+07	High	High	High	High	High	High
High	E9PLK3	Aminopeptidase OS=Homo sapiens OX=9606 GN=NPEPPS PE=1 SV=1	12	10	22	10	113.2	146.1	105.9	76.2	74.9	83.7	4.27126e+06	5.5129e+06	3.99544e+06	2.87334e+06	2.82377e+06	3.15781e+06	High	High	High	High	Peak Found	Peak Found
High	A0A2R8Y5Y7	60S ribosomal protein L9 OS=Homo sapiens OX=9606 GN=RPL9 PE=1 SV=1	20	6	27	6	192.4	58	113.7	50.8	91.6	93.4	5.04165e+07	1.52071e+07	2.9799e+07	1.33005e+07	2.4007e+07	2.44694e+07	High	High	High	High	High	High
High	Q9H410	Kinetochore-associated protein DSN1 homolog OS=Homo sapiens OX=9606 GN=DSN1 PE=1 SV=2	23	7	30	7	139	164.7	154.7	51.1	39.7	50.8	9.0394e+06	1.0713e+07	1.00655e+07	3.32533e+06	2.5802e+06	3.30478e+06	High	High	High	High	High	High
High	Q9H4L4	Sentrin-specific protease 3 OS=Homo sapiens OX=9606 GN=SENP3 PE=1 SV=2	17	8	29	8	118.4	131.2	131.3	77.6	66	75.6	7.19828e+06	7.97076e+06	7.98049e+06	4.71332e+06	4.00853e+06	4.59139e+06	High	High	High	High	High	High
High	Q9BQ70	Transcription factor 25 OS=Homo sapiens OX=9606 GN=TCF25 PE=1 SV=1	12	8	37	8	111.1	120	126.6	76.4	78.3	87.5	8.97194e+06	9.69051e+06	1.02231e+07	6.17143e+06	6.32164e+06	7.06035e+06	High	High	High	High	High	High
High	Q8WWK9	Cytoskeleton-associated protein 2 OS=Homo sapiens OX=9606 GN=CKAP2 PE=1 SV=1	11	8	29	8	220.1	126.8	121.1	44.4	38.1	49.5	1.31326e+07	7.56277e+06	7.22578e+06	2.64594e+06	2.27128e+06	2.95402e+06	High	High	High	High	High	High
High	A0A286YFF8	Protein MON2 homolog OS=Homo sapiens OX=9606 GN=MON2 PE=1 SV=1	6	10	25	10	105.8	145.3	236.3	37.2	32.1	43.4	2.3258e+06	3.19552e+06	5.19563e+06	818635	704994	953738	High	High	High	High	High	High
High	Q5T749	Keratinocyte proline-rich protein OS=Homo sapiens OX=9606 GN=KPRP PE=1 SV=1	15	9	18	9	38.9	177.5	120.6	18.3	227	17.8	2.15059e+06	9.82387e+06	6.67635e+06	1.01098e+06	1.25615e+07	982344	Peak Found	High	High	Peak Found	High	Peak Found
High	O96028	Histone-lysine N-methyltransferase NSD2 OS=Homo sapiens OX=9606 GN=NSD2 PE=1 SV=1	7	9	40	8	132	124.2	108	72.8	75.4	87.7	1.94701e+07	1.83229e+07	1.59362e+07	1.07393e+07	1.11211e+07	1.29345e+07	High	High	High	High	High	High
High	P18583	Protein SON OS=Homo sapiens OX=9606 GN=SON PE=1 SV=4	5	9	24	9	102.9	180.6	127.9	58.3	65	65.3	3.60297e+06	6.32441e+06	4.47731e+06	2.04183e+06	2.27656e+06	2.28814e+06	High	High	High	Peak Found	High	High
High	O00429	Dynamin-1-like protein OS=Homo sapiens OX=9606 GN=DNM1L PE=1 SV=2	13	8	24	8	135.3	198.4	185.3	22.9	17.9	40.1	3.37437e+06	4.94912e+06	4.62195e+06	572104	446511	1.00139e+06	High	High	High	High	Peak Found	High
High	O43347	RNA-binding protein Musashi homolog 1 OS=Homo sapiens OX=9606 GN=MSI1 PE=1 SV=1	22	8	38	6	159.1	100.9	113.3	74.8	58.7	93.2	1.75806e+07	1.11521e+07	1.25253e+07	8.26385e+06	6.48843e+06	1.03042e+07	High	High	High	High	High	High
High	A0A2R8Y7W5	Cyclin-dependent kinase 13 (Fragment) OS=Homo sapiens OX=9606 GN=CDK13 PE=1 SV=1	6	7	43	3	122.8	88.7	113.9	87.5	78.2	108.9	4.56281e+06	3.29411e+06	4.23035e+06	3.25166e+06	2.90671e+06	4.04556e+06	High	High	High	High	High	High
High	Q6KB66	Keratin, type II cytoskeletal 80 OS=Homo sapiens OX=9606 GN=KRT80 PE=1 SV=2	19	9	34	8	42.3	81.9	176.1	35.6	228.4	35.6	2.70822e+06	5.24888e+06	1.1283e+07	2.28278e+06	1.46347e+07	2.28003e+06	High	High	High	High	High	High
High	Q14244	Ensconsin OS=Homo sapiens OX=9606 GN=MAP7 PE=1 SV=1	11	9	32	9	135.5	106.8	105.6	80.8	84.6	86.6	1.41275e+07	1.11314e+07	1.10068e+07	8.42626e+06	8.81556e+06	9.02667e+06	High	High	High	High	High	High
High	H0YEH2	Pumilio homolog 1 (Fragment) OS=Homo sapiens OX=9606 GN=PUM1 PE=1 SV=1	10	9	27	6	128.9	95.2	87.4	93.1	90.5	104.9	2.13346e+07	1.57671e+07	1.44649e+07	1.54179e+07	1.49859e+07	1.73593e+07	High	High	High	High	High	High
High	Q13523	Serine/threonine-protein kinase PRP4 homolog OS=Homo sapiens OX=9606 GN=PRPF4B PE=1 SV=3	9	7	24	7	198.6	78.4	122.4	65.9	59.3	75.4	6.54411e+06	2.58427e+06	4.03244e+06	2.16964e+06	1.9537e+06	2.48466e+06	High	High	High	High	High	High
High	P37198	Nuclear pore glycoprotein p62 OS=Homo sapiens OX=9606 GN=NUP62 PE=1 SV=3	12	5	14	5	142.9	148.7	168.5	52.5	39.7	47.7	6.56042e+06	6.82779e+06	7.73307e+06	2.41004e+06	1.82322e+06	2.18897e+06	High	High	High	High	Peak Found	Peak Found
High	Q92540	Nonsense-mediated mRNA decay factor SMG7 OS=Homo sapiens OX=9606 GN=SMG7 PE=1 SV=2	8	9	33	9	116.3	110.2	107.3	77	102.3	86.8	1.21617e+07	1.15191e+07	1.12196e+07	8.05359e+06	1.06967e+07	9.07244e+06	High	High	High	High	High	High
High	F5H578	Pre-mRNA-processing factor 40 homolog A OS=Homo sapiens OX=9606 GN=PRPF40A PE=1 SV=4	8	7	18	7	134.7	81.1	132.8	75.9	76	99.5	7.0631e+06	4.2556e+06	6.96267e+06	3.97841e+06	3.98644e+06	5.22006e+06	High	High	High	High	High	High
High	Q5THR1	RNA helicase OS=Homo sapiens OX=9606 GN=DHX35 PE=1 SV=1	13	8	39	8	103.1	117	109.2	74.8	94.8	101.1	4.93194e+06	5.60086e+06	5.22727e+06	3.57965e+06	4.53507e+06	4.84028e+06	High	High	High	High	High	High
High	P81605	Dermcidin OS=Homo sapiens OX=9606 GN=DCD PE=1 SV=2	34	4	39	4	87.3	58.4	61.8	44.6	181.2	166.8	2.01368e+07	1.34847e+07	14263567	1.02866e+07	4.18151e+07	3.84834e+07	High	High	High	High	High	High
High	Q13029	PR domain zinc finger protein 2 OS=Homo sapiens OX=9606 GN=PRDM2 PE=1 SV=3	6	9	24	9	31.6	33.3	16.2	196.5	154.2	168.2	1.97574e+06	2.08258e+06	1011716	1.2286e+07	9.6395e+06	1.05126e+07	Peak Found	Peak Found	Peak Found	High	High	High
High	E9PB61	THO complex subunit 4 OS=Homo sapiens OX=9606 GN=ALYREF PE=1 SV=1	24	4	17	4	172.3	76.2	182.8	31.7	78.5	58.5	2.30164e+07	1.01785e+07	2.44206e+07	4.24141e+06	1.04819e+07	7.81751e+06	High	High	High	High	High	High
High	P85037	Forkhead box protein K1 OS=Homo sapiens OX=9606 GN=FOXK1 PE=1 SV=1	14	10	44	10	140.9	116	126.8	67	68.4	80.9	1.35009e+07	1.11189e+07	1.21525e+07	6.41631e+06	6.55272e+06	7.75167e+06	High	High	High	High	High	High
High	P23258	Tubulin gamma-1 chain OS=Homo sapiens OX=9606 GN=TUBG1 PE=1 SV=2	15	6	31	6	110.2	130.7	136.1	72.4	72.5	78.2	5.37505e+06	6.37668e+06	6.64232e+06	3.53104e+06	3.53732e+06	3.81345e+06	High	High	High	High	High	High
High	Q9UQ88	Cyclin-dependent kinase 11A OS=Homo sapiens OX=9606 GN=CDK11A PE=1 SV=4	10	8	35	8	94.9	113.7	130.3	85.2	114.4	61.5	4.27873e+06	5.12915e+06	5.87719e+06	3.84309e+06	5.15905e+06	2.77219e+06	High	High	High	High	High	High
High	Q29RF7	Sister chromatid cohesion protein PDS5 homolog A OS=Homo sapiens OX=9606 GN=PDS5A PE=1 SV=1	6	7	22	7	157.9	145.7	188.2	37.2	37.9	33.2	5.47002e+06	5.04679e+06	6.51933e+06	1.28957e+06	1.31149e+06	1.14995e+06	High	High	High	High	Peak Found	High
High	Q2Q1W2	E3 ubiquitin-protein ligase TRIM71 OS=Homo sapiens OX=9606 GN=TRIM71 PE=1 SV=1	12	8	33	8	126.2	105.6	109.9	88.6	80.7	89.1	5.98414e+06	5.00583e+06	5.20845e+06	4.19851e+06	3.82488e+06	4.22253e+06	High	High	High	High	High	High
High	Q8NE71	ATP-binding cassette sub-family F member 1 OS=Homo sapiens OX=9606 GN=ABCF1 PE=1 SV=2	12	8	29	8	138.2	113.6	119.4	61.7	83.1	84	7.7378e+06	6.36467e+06	6.68931e+06	3.45432e+06	4.65677e+06	4.70243e+06	High	High	High	High	High	High
High	P41091	Eukaryotic translation initiation factor 2 subunit 3 OS=Homo sapiens OX=9606 GN=EIF2S3 PE=1 SV=3	17	8	44	8	124.8	88.1	112.7	81.2	92.4	100.8	1.70674e+07	1.20477e+07	1.54167e+07	1.11018e+07	1.26387e+07	1.37783e+07	High	High	High	High	High	High
High	Q92754	Transcription factor AP-2 gamma OS=Homo sapiens OX=9606 GN=TFAP2C PE=1 SV=1	19	7	29	7	151.9	122.7	127.4	49.8	73.4	74.8	2.03227e+07	1.64189e+07	1.70461e+07	6.65604e+06	9.81272e+06	1.00101e+07	High	High	High	High	High	High
High	O15381	Nuclear valosin-containing protein-like OS=Homo sapiens OX=9606 GN=NVL PE=1 SV=1	10	7	27	7	212	85.8	94.5	53.2	77.5	77	2.56079e+07	1.03628e+07	1.14109e+07	6.43004e+06	9.35598e+06	9.29725e+06	High	High	High	High	High	High
High	P62851	40S ribosomal protein S25 OS=Homo sapiens OX=9606 GN=RPS25 PE=1 SV=1	38	7	40	7	40.3	55	196.8	144.9	128.5	34.4	4.47076e+07	6.09972e+07	2.18196e+08	1.60707e+08	1.42521e+08	3.81359e+07	High	High	High	High	High	High
High	O15446	DNA-directed RNA polymerase I subunit RPA34 OS=Homo sapiens OX=9606 GN=POLR1G PE=1 SV=1	13	5	27	5	156	79	82	67.5	101.6	113.8	9.14406e+06	4.63067e+06	4.80375e+06	3.95753e+06	5.95648e+06	6.67189e+06	High	High	High	High	High	High
High	Q5QPL9	RNA-binding protein Raly (Fragment) OS=Homo sapiens OX=9606 GN=RALY PE=1 SV=1	27	8	48	8	116.6	83.4	92.7	94	97.6	115.7	1.49373e+07	1.06828e+07	1.18725e+07	1.20373e+07	1.24941e+07	1.48118e+07	High	High	High	High	High	High
High	O43395	U4/U6 small nuclear ribonucleoprotein Prp3 OS=Homo sapiens OX=9606 GN=PRPF3 PE=1 SV=2	13	8	39	8	128.5	61	87	96.4	107.5	119.5	1.80001e+07	8.54656e+06	1.21825e+07	1.35001e+07	1.50529e+07	1.67378e+07	High	High	High	High	High	High
High	A0A8I5KW72	Cold shock domain-containing protein E1 OS=Homo sapiens OX=9606 GN=CSDE1 PE=1 SV=1	11	9	50	9	103.3	83.2	87.7	107.8	101.5	116.5	9.96393e+06	8.02236e+06	8.46346e+06	1.03927e+07	9.78943e+06	1.12391e+07	High	High	High	High	High	High
High	Q5VWQ0	Lysine-specific demethylase 9 OS=Homo sapiens OX=9606 GN=RSBN1 PE=1 SV=2	9	6	20	5	129.8	96.7	134.2	53.4	89.4	96.5	3.88942e+06	2.89657e+06	4.02294e+06	1.60167e+06	2.67873e+06	2.89181e+06	High	High	High	High	High	High
High	P48449	Lanosterol synthase OS=Homo sapiens OX=9606 GN=LSS PE=1 SV=1	13	8	25	8	131.9	194.1	195.7	22.8	28.3	27.2	4.90757e+06	7.22331e+06	7.28057e+06	850154	1.05162e+06	1.01399e+06	High	High	High	Peak Found	Peak Found	Peak Found
High	P25398	40S ribosomal protein S12 OS=Homo sapiens OX=9606 GN=RPS12 PE=1 SV=3	40	6	30	6	30.2	69.2	185.9	142.2	119.3	53.1	2.97998e+06	6.82234e+06	1.83279e+07	1.40171e+07	1.17626e+07	5.22998e+06	High	High	High	High	High	High
High	Q9BYG3	MKI67 FHA domain-interacting nucleolar phosphoprotein OS=Homo sapiens OX=9606 GN=NIFK PE=1 SV=1	26	7	35	7	153.8	77.9	90.6	75.5	97.4	104.8	1.08547e+07	5.49776e+06	6.39689e+06	5.33246e+06	6.87954e+06	7.39685e+06	High	High	High	High	High	High
High	Q8N1G4	Leucine-rich repeat-containing protein 47 OS=Homo sapiens OX=9606 GN=LRRC47 PE=1 SV=1	18	8	29	8	89.8	97.8	85.7	108.3	110	108.5	4.88812e+06	5.32511e+06	4.66694e+06	5.89882e+06	5.98982e+06	5.90597e+06	High	High	High	High	High	High
High	A0A7P0TA85	Basigin OS=Homo sapiens OX=9606 GN=BSG PE=1 SV=1	26	6	24	6	78	77.6	83.3	80.6	146.6	134.1	4.16055e+06	4.13966e+06	4.44416e+06	4.30065e+06	7.82254e+06	7.15648e+06	High	High	High	High	High	High
High	Q8IY18	Structural maintenance of chromosomes protein 5 OS=Homo sapiens OX=9606 GN=SMC5 PE=1 SV=2	7	8	24	8	157.6	166.5	171.7	30	41.8	32.4	4.82701e+06	5.10154e+06	5.26081e+06	918738	1.27913e+06	992024	High	High	High	High	Peak Found	High
High	P35573	Glycogen debranching enzyme OS=Homo sapiens OX=9606 GN=AGL PE=1 SV=3	7	10	26	10	115.5	157.7	140.7	49	65.5	71.6	3.87874e+06	5.29847e+06	4.72656e+06	1.64772e+06	2.19907e+06	2.40601e+06	High	High	High	High	High	High
High	A0A8Q3WLB2	Kinesin-like protein KIF1B OS=Homo sapiens OX=9606 GN=KIF1B PE=4 SV=1	5	8	21	5	221.1	102.6	119.3	36.5	34.8	85.7	2.50666e+06	1.16299e+06	1.35278e+06	414318	393950	971203	High	High	High	Peak Found	High	Peak Found
High	P29692	Elongation factor 1-delta OS=Homo sapiens OX=9606 GN=EEF1D PE=1 SV=5	24	5	36	5	143.4	76.5	77.7	90.1	95.8	116.6	1.37113e+07	7.31382e+06	7.43118e+06	8.61513e+06	9.16053e+06	1.11488e+07	High	High	High	High	High	High
High	H0YMG7	Retinal dehydrogenase 2 OS=Homo sapiens OX=9606 GN=ALDH1A2 PE=1 SV=1	19	8	24	6	161.5	210	168	19.9	31.7	8.9	7.55887e+06	9.83301e+06	7.86684e+06	931920	1.48349e+06	414574	High	High	High	Peak Found	Peak Found	Not Found
High	P61981	14-3-3 protein gamma OS=Homo sapiens OX=9606 GN=YWHAG PE=1 SV=2	25	7	52	4	98.5	88	89.2	80.7	117.1	126.6	1.39867e+07	1.25004e+07	1.26734e+07	1.14594e+07	1.66279e+07	1.79824e+07	High	High	High	High	High	High
High	Q9H0S4	Probable ATP-dependent RNA helicase DDX47 OS=Homo sapiens OX=9606 GN=DDX47 PE=1 SV=1	16	7	41	7	181.7	112.8	143.5	32.8	64.2	64.9	2.02685e+07	1.25804e+07	1.60086e+07	3.6629e+06	7.15669e+06	7.24184e+06	High	High	High	High	High	High
High	Q96GN5	Cell division cycle-associated 7-like protein OS=Homo sapiens OX=9606 GN=CDCA7L PE=1 SV=2	15	7	34	7	154.4	109.8	82.7	54.1	91.9	107	9.40337e+06	6.68948e+06	5.03439e+06	3.29706e+06	5.59949e+06	6.51511e+06	High	High	High	High	High	High
High	P35269	General transcription factor IIF subunit 1 OS=Homo sapiens OX=9606 GN=GTF2F1 PE=1 SV=2	13	6	28	6	48.5	98.9	80.2	120.9	93.3	158.2	2.46614e+06	5.03042e+06	4.0792e+06	6.14496e+06	4.74246e+06	8.04044e+06	High	High	High	High	High	High
High	Q9NZM5	Ribosome biogenesis protein NOP53 OS=Homo sapiens OX=9606 GN=NOP53 PE=1 SV=2	15	6	40	6	125.8	94.7	113.7	83	92.1	90.7	1.65804e+07	1.24747e+07	1.49841e+07	1.09331e+07	1.21298e+07	1.19546e+07	High	High	High	High	High	High
High	P46940	Ras GTPase-activating-like protein IQGAP1 OS=Homo sapiens OX=9606 GN=IQGAP1 PE=1 SV=1	6	10	26	8	74.4	92.4	97.6	150.3	93.7	91.7	1.48706e+07	1.8486e+07	1.95082e+07	3.00483e+07	1.87437e+07	1.83296e+07	High	High	High	High	High	High
High	O75152	Zinc finger CCCH domain-containing protein 11A OS=Homo sapiens OX=9606 GN=ZC3H11A PE=1 SV=3	13	9	39	9	158.7	72.4	101.4	99.8	98.2	69.4	7.98942e+06	3.64797e+06	5.10524e+06	5.02693e+06	4.945e+06	3.49678e+06	High	High	High	High	High	High
High	Q92804	TATA-binding protein-associated factor 2N OS=Homo sapiens OX=9606 GN=TAF15 PE=1 SV=1	8	4	31	2	181.3	85	141	33.3	40.6	118.9	5.37851e+06	2.52023e+06	4.18296e+06	988037	1.20368e+06	3.52579e+06	High	High	High	High	High	High
High	Q9UBL3	Set1/Ash2 histone methyltransferase complex subunit ASH2 OS=Homo sapiens OX=9606 GN=ASH2L PE=1 SV=1	13	8	29	8	122.8	155.9	142.5	53.5	53.1	72.2	7.53617e+06	9.57072e+06	8.74638e+06	3.28405e+06	3.25994e+06	4.43266e+06	High	High	High	High	High	High
High	Q8NDT2	Putative RNA-binding protein 15B OS=Homo sapiens OX=9606 GN=RBM15B PE=1 SV=3	10	8	29	7	110	108.2	111.2	95.3	90.5	84.7	8.62652e+06	8.49055e+06	8.7242e+06	7.47818e+06	7.10132e+06	6.64179e+06	High	High	High	High	High	High
High	Q15361	Transcription termination factor 1 OS=Homo sapiens OX=9606 GN=TTF1 PE=1 SV=3	10	9	27	9	161	114.1	114.4	62.5	66.8	81.2	1.03325e+07	7.32557e+06	7.34457e+06	4.01142e+06	4.2906e+06	5.21307e+06	High	High	High	High	High	High
High	A0A2R8YDR3	Tuberin (Fragment) OS=Homo sapiens OX=9606 GN=TSC2 PE=1 SV=1	6	10	24	10	151.7	176.8	150.4	44.9	32.4	43.8	5.09094e+06	5.9329e+06	5.04841e+06	1.50624e+06	1.08881e+06	1.47133e+06	High	High	High	High	Peak Found	High
High	Q15645	Pachytene checkpoint protein 2 homolog OS=Homo sapiens OX=9606 GN=TRIP13 PE=1 SV=2	19	8	38	8	122.3	101	111.6	89.5	83.3	92.2	9.08805e+06	7.50992e+06	8.29472e+06	6.65438e+06	6.19451e+06	6.8515e+06	High	High	High	High	High	High
High	A0A0G2JQH2	40S ribosomal protein S18 OS=Homo sapiens OX=9606 GN=RPS18 PE=1 SV=1	100	6	53	1	70.6	68.2	317.3	56.4	66.9	20.7	1.67617e+06	1.61988e+06	7535511	1.33912e+06	1.58998e+06	490592	High	High	High	High	Peak Found	High
High	P13489	Ribonuclease inhibitor OS=Homo sapiens OX=9606 GN=RNH1 PE=1 SV=2	18	7	29	7	123.1	144.4	139.3	61.6	61.7	70	6.79686e+06	7.97209e+06	7.68907e+06	3.39848e+06	3.40573e+06	3.86547e+06	High	High	High	High	High	High
High	P29590	Protein PML OS=Homo sapiens OX=9606 GN=PML PE=1 SV=3	10	8	23	8	186.4	129.6	129.2	60.6	47.7	46.5	1.49039e+07	1.036e+07	1.03285e+07	4.8419e+06	3.81234e+06	3.71682e+06	High	High	High	High	High	High
High	P58107	Epiplakin OS=Homo sapiens OX=9606 GN=EPPK1 PE=1 SV=3	8	7	30	2	125.1	171.7	142.6	38.9	100.1	21.7	665229	913477	758377	206693	532352	115203	High	High	High	Peak Found	High	Peak Found
High	P63126	Endogenous retrovirus group K member 9 Gag polyprotein OS=Homo sapiens OX=9606 GN=ERVK-9 PE=1 SV=2	9	6	20	1	126.9	64.9	39.4	121.5	52	195.3	3.29285e+06	1.68464e+06	1.02149e+06	3.15165e+06	1.34918e+06	5.06738e+06	High	High	Peak Found	Peak Found	Not Found	High
High	H7C2W9	60S ribosomal protein L31 (Fragment) OS=Homo sapiens OX=9606 GN=RPL31 PE=1 SV=1	54	8	33	8	21.8	56.6	174.6	165.2	148	33.8	1.30921e+07	3.40553e+07	1.05097e+08	9.94242e+07	8.90332e+07	2.03534e+07	High	High	High	High	High	High
High	Q9P035	Very-long-chain (3R)-3-hydroxyacyl-CoA dehydratase 3 OS=Homo sapiens OX=9606 GN=HACD3 PE=1 SV=2	16	8	36	8	129.3	99	95.4	114.3	73.9	88.2	1.35371e+07	1.03655e+07	9.9836e+06	1.19613e+07	7.7338e+06	9.23325e+06	High	High	High	High	High	High
High	O43818	U3 small nucleolar RNA-interacting protein 2 OS=Homo sapiens OX=9606 GN=RRP9 PE=1 SV=1	19	9	47	9	121.6	119	90.7	100	91.1	77.6	2.23643e+07	2.18781e+07	1.66797e+07	1.83838e+07	1.67502e+07	1.42593e+07	High	High	High	High	High	High
High	Q9UHB9	Signal recognition particle subunit SRP68 OS=Homo sapiens OX=9606 GN=SRP68 PE=1 SV=2	13	8	26	8	87.3	117	99	130.2	81.2	85.2	1.20298e+07	1.61256e+07	1.36444e+07	1.79437e+07	1.11828e+07	1.1741e+07	High	High	High	High	High	High
High	P38935	DNA-binding protein SMUBP-2 OS=Homo sapiens OX=9606 GN=IGHMBP2 PE=1 SV=3	9	8	29	8	117.3	83.7	98.1	82.1	108	110.7	7.30954e+06	5.21322e+06	6.11091e+06	5.11407e+06	6.72934e+06	6.89667e+06	High	High	High	High	High	High
High	P05023	Sodium/potassium-transporting ATPase subunit alpha-1 OS=Homo sapiens OX=9606 GN=ATP1A1 PE=1 SV=1	9	9	27	9	49	36.5	74.9	159.8	163.2	116.7	3.13957e+06	2.33723e+06	4.79886e+06	1.02459e+07	1.04647e+07	7.48114e+06	High	High	High	High	High	High
High	B4DHE8	RNA-binding protein Musashi homolog 2 OS=Homo sapiens OX=9606 GN=MSI2 PE=1 SV=1	15	4	24	2	146.1	101.9	106.7	43.8	82.4	119.1	6.7529e+06	4.70976e+06	4.93375e+06	2.02656e+06	3.80915e+06	5.50469e+06	High	High	High	High	High	High
High	Q96AE4	Far upstream element-binding protein 1 OS=Homo sapiens OX=9606 GN=FUBP1 PE=1 SV=3	13	9	26	5	86.2	100.6	89.6	110	77.9	135.8	3.9162e+06	4.56876e+06	4068450	4.996e+06	3.5367e+06	6.16681e+06	High	High	High	High	High	High
High	Q92973	Transportin-1 OS=Homo sapiens OX=9606 GN=TNPO1 PE=1 SV=2	9	8	24	8	149.5	150.3	157.4	47.1	42.5	53.1	6.85879e+06	6.89567e+06	7.21907e+06	2.16245e+06	1.95186e+06	2.43721e+06	High	High	High	High	High	High
High	A0A1B0GVD3	Protein lin-28 homolog B OS=Homo sapiens OX=9606 GN=LIN28B PE=1 SV=1	34	6	25	6	112.9	77	106.6	92.9	83.1	127.5	4.88039e+06	3.327e+06	4.60665e+06	4.01433e+06	3.58996e+06	5.51241e+06	High	High	High	High	High	High
High	Q5T280	Putative methyltransferase C9orf114 OS=Homo sapiens OX=9606 GN=SPOUT1 PE=1 SV=3	22	9	32	9	136.3	80.6	88.3	66.3	112.2	116.3	1.00182e+07	5.9247e+06	6.49199e+06	4.87263e+06	8.24583e+06	8.54659e+06	High	High	High	High	High	High
High	Q14677	Clathrin interactor 1 OS=Homo sapiens OX=9606 GN=CLINT1 PE=1 SV=1	12	6	18	6	99.6	145.6	142.4	72	63.8	76.6	5.97272e+06	8.73543e+06	8.54331e+06	4.31894e+06	3.82741e+06	4.5978e+06	High	High	High	High	High	High
High	O43663	Protein regulator of cytokinesis 1 OS=Homo sapiens OX=9606 GN=PRC1 PE=1 SV=2	12	7	27	6	169.8	77.8	76.3	74.5	95.8	105.8	2.8112e+07	1.28762e+07	1.26358e+07	1.2328e+07	1.58698e+07	1.75205e+07	High	High	High	High	High	High
High	O15213	WD repeat-containing protein 46 OS=Homo sapiens OX=9606 GN=WDR46 PE=1 SV=3	14	7	17	5	149.7	109.7	136.5	58.5	64.2	81.4	4.87549e+06	3.57163e+06	4.44622e+06	1.90334e+06	2.09185e+06	2.64902e+06	High	High	High	Peak Found	High	High
High	E9PMI6	Methylosome subunit pICln OS=Homo sapiens OX=9606 GN=CLNS1A PE=1 SV=1	34	4	37	4	146.4	93.3	106.7	76.8	73	103.7	1.94947e+07	1.24199e+07	1.42084e+07	1.02266e+07	9.72314e+06	1.38016e+07	High	High	High	High	High	High
High	Q93073	Selenocysteine insertion sequence-binding protein 2-like OS=Homo sapiens OX=9606 GN=SECISBP2L PE=1 SV=3	10	9	25	8	139.7	138.5	102.9	81.7	47.4	89.9	7.95766e+06	7.88574e+06	5.85973e+06	4.65056e+06	2.7019e+06	5.11817e+06	High	High	High	High	High	High
High	Q9Y5V3	Melanoma-associated antigen D1 OS=Homo sapiens OX=9606 GN=MAGED1 PE=1 SV=3	11	8	27	8	123.8	162.4	131.9	63.9	51.9	66.1	7.76619e+06	1.01891e+07	8.27862e+06	4.00704e+06	3.25781e+06	4.14691e+06	High	High	High	High	High	High
High	Q8IZT6	Abnormal spindle-like microcephaly-associated protein OS=Homo sapiens OX=9606 GN=ASPM PE=1 SV=2	2	7	23	7	141.4	124.2	124.7	99.2	60.3	50	3.71059e+06	3.25913e+06	3.27258e+06	2.60354e+06	1.58214e+06	1.31276e+06	High	High	High	High	High	High
High	O43318	Mitogen-activated protein kinase kinase kinase 7 OS=Homo sapiens OX=9606 GN=MAP3K7 PE=1 SV=1	16	9	23	9	55.7	78.8	90	122.6	109.8	143.1	4.77375e+06	6.76132e+06	7.72326e+06	1.05153e+07	9.41588e+06	1.2279e+07	High	High	High	High	High	High
High	O75182	Paired amphipathic helix protein Sin3b OS=Homo sapiens OX=9606 GN=SIN3B PE=1 SV=2	9	8	28	8	140.3	175.5	178	35.8	22.3	48	3.14673e+06	3.93596e+06	3.99254e+06	803663	499653	1.07618e+06	High	High	High	High	High	High
High	O75150	E3 ubiquitin-protein ligase BRE1B OS=Homo sapiens OX=9606 GN=RNF40 PE=1 SV=5	9	7	20	7	117.1	144.8	130.5	91.5	75.6	40.7	2.42104e+06	2.99474e+06	2.69853e+06	1.89158e+06	1.56296e+06	841049	High	High	High	High	High	High
High	A0A6I8PS19	Guanine nucleotide binding protein-like 3 (Nucleolar)-like, isoform CRA_b OS=Homo sapiens OX=9606 GN=GNL3L PE=1 SV=1	17	8	43	7	124.5	100.8	125.8	74.4	78.8	95.6	9.35489e+06	7.57218e+06	9.45319e+06	5.58531e+06	5.92004e+06	7.18389e+06	High	High	High	High	High	High
High	J3QRN6	Unconventional myosin-Id OS=Homo sapiens OX=9606 GN=MYO1D PE=1 SV=1	9	9	15	9	363.9	29.3	80.9	50.4	45.8	29.8	6.60977e+06	531421	1.46889e+06	915617	831303	541467	High	Peak Found	High	Peak Found	Peak Found	Peak Found
High	Q8N6R0	eEF1A lysine and N-terminal methyltransferase OS=Homo sapiens OX=9606 GN=METTL13 PE=1 SV=1	13	8	26	8	121.5	161.4	162.2	54	51.6	49.3	2.88704e+06	3.83535e+06	3.85517e+06	1.28324e+06	1.22626e+06	1.1715e+06	High	High	High	Peak Found	High	High
High	B7Z6Z4	Myosin light polypeptide 6 OS=Homo sapiens OX=9606 GN=MYL6 PE=1 SV=1	31	6	25	5	97.6	98.8	218.7	101.8	58.1	24.9	8.956e+06	9.06263e+06	2.00661e+07	9.34174e+06	5.33094e+06	2.28693e+06	High	High	High	High	High	High
High	Q96G46	tRNA-dihydrouridine(47) synthase [NAD(P)(+)]-like OS=Homo sapiens OX=9606 GN=DUS3L PE=1 SV=2	13	7	24	7	146.9	245	139.9	8.1	26.8	33.3	2.00641e+06	3.34501e+06	1.91027e+06	110550	366329	454142	High	High	High	Peak Found	Peak Found	High
High	H3BRD5	Unconventional myosin-IXa OS=Homo sapiens OX=9606 GN=MYO9A PE=1 SV=1	4	9	28	8	141.2	157.4	85.1	66.6	51	98.8	2.82253e+06	3.14584e+06	1.70177e+06	1.3303e+06	1.01898e+06	1.97408e+06	High	High	High	High	High	High
High	B9EGE7	ZNF507 protein OS=Homo sapiens OX=9606 GN=ZNF507 PE=1 SV=1	9	7	18	7	127.7	248.4	157.7	26.4	21.6	18.2	2.73973e+06	5.33185e+06	3.3838e+06	567145	462873	390970	High	High	High	High	High	Peak Found
High	Q12873	Chromodomain-helicase-DNA-binding protein 3 OS=Homo sapiens OX=9606 GN=CHD3 PE=1 SV=3	4	9	38	3	138.5	99.8	110.2	76.3	89.6	85.6	1.28591e+06	926748	1.02335e+06	708163	831750	794482	High	High	High	Peak Found	High	High
High	O95104	SR-related and CTD-associated factor 4 OS=Homo sapiens OX=9606 GN=SCAF4 PE=1 SV=3	5	6	36	6	175.7	109.8	120.8	47.2	66.7	80	1.07103e+07	6.69091e+06	7.3619e+06	2.87767e+06	4.06349e+06	4.87419e+06	High	High	High	High	High	High
High	P78346	Ribonuclease P protein subunit p30 OS=Homo sapiens OX=9606 GN=RPP30 PE=1 SV=1	30	7	30	7	120.1	116.7	116	80.6	70.9	95.7	6.85707e+06	6.6629e+06	6.62395e+06	4.60228e+06	4.04827e+06	5.46733e+06	High	High	High	High	High	High
High	Q99733	Nucleosome assembly protein 1-like 4 OS=Homo sapiens OX=9606 GN=NAP1L4 PE=1 SV=1	13	5	28	3	111.7	108.8	101.8	97.7	72.2	107.8	8.57707e+06	8.35443e+06	7.81473e+06	7.50195e+06	5.54592e+06	8.27373e+06	High	High	High	High	High	High
High	P25786	Proteasome subunit alpha type-1 OS=Homo sapiens OX=9606 GN=PSMA1 PE=1 SV=1	29	7	62	7	117.2	153.3	122.8	69.3	67.4	70	3.16052e+07	4.13387e+07	33109359	1.86787e+07	1.81685e+07	1.88867e+07	High	High	High	High	High	High
High	Q99728	BRCA1-associated RING domain protein 1 OS=Homo sapiens OX=9606 GN=BARD1 PE=1 SV=2	9	6	18	6	117.9	146.9	166.7	52.2	48.3	68	2.35951e+06	2.94078e+06	3.33715e+06	1.04418e+06	966199	1.36137e+06	High	High	High	Peak Found	High	Peak Found
High	A0A087WT20	DDB1- and CUL4-associated factor 13 OS=Homo sapiens OX=9606 GN=DCAF13 PE=1 SV=1	13	7	32	7	187.9	90.8	95.8	60.4	65.5	99.6	1.08353e+07	5.23684e+06	5.52341e+06	3.48106e+06	3.77749e+06	5.74155e+06	High	High	High	High	High	High
High	A0A3B3ITE5	Kinesin-like protein KIF1A OS=Homo sapiens OX=9606 GN=KIF1A PE=1 SV=1	5	8	23	5	101.1	101.6	133.4	88.4	85.8	89.7	7.96808e+06	8.00455e+06	1.05107e+07	6.96474e+06	6.76274e+06	7.06624e+06	High	High	High	High	Peak Found	High
High	Q6P3X3	Tetratricopeptide repeat protein 27 OS=Homo sapiens OX=9606 GN=TTC27 PE=1 SV=1	9	8	17	8	59.9	69.1	68.4	162.7	114	125.8	1.1118e+08	1.28195e+08	1.26942e+08	3.01886e+08	2.11585e+08	2.33506e+08	High	High	High	High	Peak Found	High
High	P63145	Endogenous retrovirus group K member 24 Gag polyprotein OS=Homo sapiens OX=9606 GN=ERVK-24 PE=1 SV=2	9	6	22	1	154	82.6	86.6	64.5	92.1	120.3	595628	319335	334753	249463	356125	465053	High	High	High	Peak Found	High	High
High	P50402	Emerin OS=Homo sapiens OX=9606 GN=EMD PE=1 SV=1	24	5	28	5	134.7	131.1	108.6	72.3	86.9	66.3	8.99173e+06	8.75403e+06	7.25193e+06	4.825e+06	5.80223e+06	4.4242e+06	High	High	High	High	High	High
High	Q9ULJ3	Zinc finger and BTB domain-containing protein 21 OS=Homo sapiens OX=9606 GN=ZBTB21 PE=1 SV=2	8	8	34	8	124.4	121.4	124.4	81	68.2	80.5	3.69203e+06	3.60285e+06	3.69217e+06	2.40364e+06	2.0245e+06	2.38922e+06	High	High	High	High	High	High
High	Q9HCD5	Nuclear receptor coactivator 5 OS=Homo sapiens OX=9606 GN=NCOA5 PE=1 SV=2	15	7	29	7	75.9	110.4	95.4	121.4	94.1	102.8	7.78162e+07	1.13197e+08	9.78324e+07	1.24547e+08	9.65386e+07	1.05441e+08	High	High	High	High	High	High
High	Q9UPQ0	LIM and calponin homology domains-containing protein 1 OS=Homo sapiens OX=9606 GN=LIMCH1 PE=1 SV=4	8	7	18	7	219.1	76.9	95.1	52.7	76	80.2	4.49729e+06	1.57973e+06	1.95311e+06	1.08134e+06	1.56042e+06	1.64607e+06	High	High	High	Peak Found	High	High
High	Q6DD87	Zinc finger protein 787 OS=Homo sapiens OX=9606 GN=ZNF787 PE=1 SV=4	18	5	14	5	171.2	54.6	161.1	48.1	66.2	98.7	3.65882e+06	1.16759e+06	3.44387e+06	1.02901e+06	1.41424e+06	2.10981e+06	High	High	High	High	High	High
High	Q96GA3	Protein LTV1 homolog OS=Homo sapiens OX=9606 GN=LTV1 PE=1 SV=1	13	7	41	7	100.2	79.3	95	87.1	107.5	130.8	7.68252e+06	6.08073e+06	7.2822e+06	6.67821e+06	8.24242e+06	1.00284e+07	High	High	High	High	High	High
High	O95985	DNA topoisomerase 3-beta-1 OS=Homo sapiens OX=9606 GN=TOP3B PE=1 SV=1	10	9	26	9	176.2	119.6	47.9	80.2	94.1	82.1	6.42807e+06	4.36252e+06	1.74673e+06	2.92695e+06	3.4328e+06	2.99681e+06	High	High	High	High	High	High
High	M0R0P8	Unconventional myosin-IXb OS=Homo sapiens OX=9606 GN=MYO9B PE=1 SV=1	4	9	30	8	57.4	89.8	76.4	125.3	130	121.1	2.56334e+06	4.0067e+06	3.41063e+06	5.59372e+06	5.80085e+06	5.40298e+06	High	High	High	High	High	High
High	Q9P2L0	WD repeat-containing protein 35 OS=Homo sapiens OX=9606 GN=WDR35 PE=1 SV=3	8	9	18	9	166.3	198.7	163.1	32	16.2	23.7	2.34289e+06	2.79971e+06	2.29824e+06	450247	228566	334217	High	High	High	Peak Found	Peak Found	Peak Found
High	Q5T760	Serine/arginine-rich-splicing factor 11 OS=Homo sapiens OX=9606 GN=SRSF11 PE=1 SV=2	11	3	8	3	284.5	122.3		75.5		117.6	742364	319207		197086		306876	High	High	High	Peak Found	Not Found	Peak Found
High	P09661	U2 small nuclear ribonucleoprotein A' OS=Homo sapiens OX=9606 GN=SNRPA1 PE=1 SV=2	29	7	45	7	75.2	110.4	84.5	118.3	101.4	110.3	3.82452e+07	5.61809e+07	4.29979e+07	6.01791e+07	5.15934e+07	5.6134e+07	High	High	High	High	High	High
High	P53355	Death-associated protein kinase 1 OS=Homo sapiens OX=9606 GN=DAPK1 PE=1 SV=6	6	7	20	7	107.4	110.5	208.9	43.9	68.9	60.2	4.87639e+06	5.01585e+06	9.48255e+06	1.9933e+06	3.12842e+06	2.73375e+06	High	High	High	High	High	High
High	P63167	Dynein light chain 1, cytoplasmic OS=Homo sapiens OX=9606 GN=DYNLL1 PE=1 SV=1	27	3	16	1				290.8	235.5	73.8				7.06951e+06	5.72487e+06	1.79426e+06	Not Found	Not Found	High	High	High	High
High	Q92576	PHD finger protein 3 OS=Homo sapiens OX=9606 GN=PHF3 PE=1 SV=3	4	8	34	8	131	102.8	104.3	80	85.8	96	6.01489e+06	4.71984e+06	4.78994e+06	3.67321e+06	3.93929e+06	4.40685e+06	High	High	High	High	High	High
High	P04406	Glyceraldehyde-3-phosphate dehydrogenase OS=Homo sapiens OX=9606 GN=GAPDH PE=1 SV=3	18	4	24	4	56.7	88.9	108.7	75.1	180.8	89.8	2.50702e+06	3.93249e+06	4.81019e+06	3.32532e+06	7.99955e+06	3.97511e+06	High	High	High	High	High	High
High	Q96J01	THO complex subunit 3 OS=Homo sapiens OX=9606 GN=THOC3 PE=1 SV=1	20	6	25	6	121.6	95.5	117.4	80.5	74.5	110.6	9.4061e+06	7.38989e+06	9.08762e+06	6.22823e+06	5.76201e+06	8.55444e+06	High	High	High	High	High	High
High	P13984	General transcription factor IIF subunit 2 OS=Homo sapiens OX=9606 GN=GTF2F2 PE=1 SV=2	30	7	38	7	58	98.6	81.3	132.2	106.4	123.4	7.28474e+06	1.23807e+07	10214409	1.66039e+07	1.33646e+07	1.54899e+07	High	High	High	High	High	High
High	Q7Z2T5	TRMT1-like protein OS=Homo sapiens OX=9606 GN=TRMT1L PE=1 SV=2	10	6	20	6	147.2	95.1	106.7	65.2	82.6	103.1	1.14645e+07	7.40779e+06	8.30385e+06	5.07782e+06	6.43453e+06	8.02691e+06	High	High	High	High	High	High
High	Q9UEG4	Zinc finger protein 629 OS=Homo sapiens OX=9606 GN=ZNF629 PE=1 SV=2	11	6	20	5	120.6	98.7	123.2	61.4	78.9	117.2	4.14697e+06	3.39382e+06	4.23861e+06	2.11278e+06	2.71401e+06	4.03274e+06	High	High	High	High	High	High
High	P62805	Histone H4 OS=Homo sapiens OX=9606 GN=H4C16 PE=1 SV=2	43	5	27	5	32.4	49.7	179.6	183	125.2	30.2	8.62338e+06	1.32544e+07	47859391	4.87564e+07	3.33624e+07	8.03567e+06	High	High	High	High	High	High
High	E7ERK9	Translation initiation factor eIF-2B subunit delta OS=Homo sapiens OX=9606 GN=EIF2B4 PE=1 SV=1	12	5	26	5	110.4	104.3	82.4	83.9	105.8	113.1	3.35544e+06	3.16912e+06	2.50541e+06	2.55068e+06	3.21595e+06	3.43633e+06	High	High	High	High	High	High
High	Q9UPR3	Nonsense-mediated mRNA decay factor SMG5 OS=Homo sapiens OX=9606 GN=SMG5 PE=1 SV=3	7	7	29	7	121.1	132.7	126.3	77.2	68.6	74.2	4.70429e+06	5.15752e+06	4.90638e+06	2.99812e+06	2.66422e+06	2.88129e+06	High	High	High	High	High	High
High	Q9H8H0	Nucleolar protein 11 OS=Homo sapiens OX=9606 GN=NOL11 PE=1 SV=1	10	8	36	8	179.8	94.7	105.8	75.7	65.5	78.5	1.36605e+07	7.19562e+06	8037684	5.75541e+06	4.98062e+06	5.96603e+06	High	High	High	High	High	High
High	P49756	RNA-binding protein 25 OS=Homo sapiens OX=9606 GN=RBM25 PE=1 SV=3	8	6	25	6	90.3	129	106.4	103.9	88.6	81.9	2.63352e+06	3.76165e+06	3.10229e+06	3.02998e+06	2.58318e+06	2.38874e+06	High	High	High	High	High	High
High	Q9H081	Protein MIS12 homolog OS=Homo sapiens OX=9606 GN=MIS12 PE=1 SV=1	34	6	15	6	142.5	162.6	153.4	44.5	41.1	56	3.5917e+06	4.09743e+06	3.86545e+06	1.12094e+06	1.0354e+06	1.41232e+06	High	High	High	Peak Found	Peak Found	Peak Found
High	P23921	Ribonucleoside-diphosphate reductase large subunit OS=Homo sapiens OX=9606 GN=RRM1 PE=1 SV=1	8	7	21	7	102.3	131.8	118.4	90.7	62.2	94.5	6.94134e+06	8.94161e+06	8.03547e+06	6.15457e+06	4.22221e+06	6.40803e+06	High	High	High	High	High	High
High	O00443	Phosphatidylinositol 4-phosphate 3-kinase C2 domain-containing subunit alpha OS=Homo sapiens OX=9606 GN=PIK3C2A PE=1 SV=2	7	10	22	10	105.8	210.2	129.3	74.7	40.9	39.2	3.0604e+06	6.08286e+06	3.74191e+06	2.1609e+06	1.18317e+06	1.13294e+06	High	High	High	High	Peak Found	Peak Found
High	P24928	DNA-directed RNA polymerase II subunit RPB1 OS=Homo sapiens OX=9606 GN=POLR2A PE=1 SV=2	4	8	13	8	197.4	149	100.4	44.3	59	49.9	4.41118e+06	3.3298e+06	2.24271e+06	989085	1.31867e+06	1.11513e+06	High	High	High	Peak Found	Peak Found	Peak Found
High	P62266	40S ribosomal protein S23 OS=Homo sapiens OX=9606 GN=RPS23 PE=1 SV=3	29	5	38	5	32.7	73	209.3	131.1	121.1	32.8	1.43143e+07	3.19564e+07	9.16987e+07	5.74092e+07	5.30512e+07	1.43823e+07	High	High	High	High	High	High
High	Q15428	Splicing factor 3A subunit 2 OS=Homo sapiens OX=9606 GN=SF3A2 PE=1 SV=2	15	6	31	6	112.4	25.3	84.9	93.2	133.4	150.8	5.75168e+06	1.29325e+06	4.34411e+06	4.76631e+06	6.82334e+06	7.71374e+06	High	High	High	High	High	High
High	Q14257	Reticulocalbin-2 OS=Homo sapiens OX=9606 GN=RCN2 PE=1 SV=1	17	4	25	4	140.2	132.1	149.8	48.5	41.1	88.3	7.80785e+06	7.35881e+06	8346706	2.70199e+06	2.29077e+06	4.91706e+06	High	High	High	High	High	High
High	P61163	Alpha-centractin OS=Homo sapiens OX=9606 GN=ACTR1A PE=1 SV=1	15	4	24	4	128.2	120.5	118.4	68.1	92.1	72.7	6.09551e+06	5.73166e+06	5.6323e+06	3.2395e+06	4.37756e+06	3.45541e+06	High	High	High	High	High	High
High	A0A6Q8PHP4	Tripartite motif-containing protein 2 OS=Homo sapiens OX=9606 GN=TRIM2 PE=1 SV=1	9	5	10	5	168.7	251.1	180.2				3.36672e+06	5.01049e+06	3.59691e+06				High	High	High	Not Found	Not Found	Not Found
High	Q96JM3	Chromosome alignment-maintaining phosphoprotein 1 OS=Homo sapiens OX=9606 GN=CHAMP1 PE=1 SV=2	10	8	23	8	127.4	128.6	114.4	93.3	44.7	91.6	4.71556e+06	4.75891e+06	4.23492e+06	3.45126e+06	1.65287e+06	3.39158e+06	High	High	High	High	High	High
High	Q7Z6Z7	E3 ubiquitin-protein ligase HUWE1 OS=Homo sapiens OX=9606 GN=HUWE1 PE=1 SV=3	2	10	28	10	103	56.2	94.8	132.7	109.4	103.8	7.49071e+07	4.08874e+07	6.89406e+07	9.6507e+07	7.9516e+07	7.54975e+07	High	High	High	Peak Found	High	High
High	Q99567	Nuclear pore complex protein Nup88 OS=Homo sapiens OX=9606 GN=NUP88 PE=1 SV=2	11	6	18	6	138.6	167.6	128.4	57.5	35	73	4.82444e+06	5.83716e+06	4.46964e+06	2.00203e+06	1.21866e+06	2.54029e+06	High	High	High	High	High	High
High	P40763	Signal transducer and activator of transcription 3 OS=Homo sapiens OX=9606 GN=STAT3 PE=1 SV=2	10	6	20	6	133.8	128.3	133.4	65.1	67.7	71.8	6.27551e+06	6.0161e+06	6.25838e+06	3.05207e+06	3.17407e+06	3.36927e+06	High	High	High	High	High	High
High	Q9P2E9	Ribosome-binding protein 1 OS=Homo sapiens OX=9606 GN=RRBP1 PE=1 SV=5	5	8	20	7	142.3	113.3	101.6	68	77.2	97.6	2.56032e+07	2.03796e+07	1.82855e+07	1.22357e+07	1.3895e+07	1.7552e+07	High	High	High	Peak Found	High	Peak Found
High	Q96T76	MMS19 nucleotide excision repair protein homolog OS=Homo sapiens OX=9606 GN=MMS19 PE=1 SV=2	8	8	30	8	129.2	197.2	156.6	48.2	32.5	36.3	8.46754e+06	1.29188e+07	1.02601e+07	3.15963e+06	2.12648e+06	2.38026e+06	High	High	High	High	High	High
High	H0Y993	DEK oncogene (DNA binding), isoform CRA_b OS=Homo sapiens OX=9606 GN=DEK PE=1 SV=2	22	8	40	8	125.6	58.1	71.2	84.3	121.7	139.1	1.2417e+07	5.7417e+06	7.0423e+06	8.33533e+06	1.20288e+07	1.37566e+07	High	High	High	High	High	High
High	O75691	Small subunit processome component 20 homolog OS=Homo sapiens OX=9606 GN=UTP20 PE=1 SV=3	4	11	22	11	129.8	102.9	106.8	90.2	68.9	101.4	1.21878e+07	9.65855e+06	1.00291e+07	8.46326e+06	6.46906e+06	9.51798e+06	High	High	High	High	Peak Found	High
High	A0A0A0MRJ3	Neuron navigator 1 OS=Homo sapiens OX=9606 GN=NAV1 PE=1 SV=1	5	7	19	7	56.4	114.1	147	111.5	90.2	80.7	3.17346e+06	6.4171e+06	8.2665e+06	6.26911e+06	5.06828e+06	4.53622e+06	High	High	High	High	Peak Found	High
High	Q8NDZ4	Divergent protein kinase domain 2A OS=Homo sapiens OX=9606 GN=DIPK2A PE=1 SV=1	16	6	22	6	164.3	165.6	136.3	44.2	34.7	54.9	2.44514e+06	2.46442e+06	2.02893e+06	658057	517062	816758	High	High	High	High	High	High
High	B0QYW2	PHD finger protein 21B (Fragment) OS=Homo sapiens OX=9606 GN=PHF21B PE=1 SV=8	39	6	32	6	23.4	9.2	31.2	202.6	143	190.6	1.79782e+06	702888	2.39324e+06	1.55591e+07	1.09838e+07	1.46378e+07	Peak Found	High	High	High	High	High
High	Q8N680	Zinc finger and BTB domain-containing protein 2 OS=Homo sapiens OX=9606 GN=ZBTB2 PE=1 SV=1	12	5	18	5	32.2	29.2	48	159.1	140.7	190.9	1.46927e+06	1.32869e+06	2.18766e+06	7.2512e+06	6.41161e+06	8.69922e+06	High	High	High	High	High	High
High	Q9UPQ9	Trinucleotide repeat-containing gene 6B protein OS=Homo sapiens OX=9606 GN=TNRC6B PE=1 SV=4	4	7	36	7	115.4	78.9	84.9	118.1	76.7	125.9	1.01911e+07	6.97129e+06	7.50116e+06	1.04287e+07	6.77301e+06	1.11196e+07	High	High	High	High	High	High
High	Q9Y6J9	TAF6-like RNA polymerase II p300/CBP-associated factor-associated factor 65 kDa subunit 6L OS=Homo sapiens OX=9606 GN=TAF6L PE=1 SV=1	11	6	20	6	167.3	147.4	131.5	50.8	47.9	55	5.90273e+06	5.20179e+06	4.64012e+06	1.79366e+06	1.69154e+06	1.94175e+06	High	High	High	High	High	High
High	Q01826	DNA-binding protein SATB1 OS=Homo sapiens OX=9606 GN=SATB1 PE=1 SV=1	10	7	20	3	49.9	72.6	198	102.8	48.5	128.2	273494	397293	1.08388e+06	563142	265318	702120	Peak Found	High	High	Peak Found	Peak Found	Peak Found
High	Q5QNW6	Histone H2B type 2-F OS=Homo sapiens OX=9606 GN=H2BC18 PE=1 SV=3	36	5	32	2	35.5	53.1	208.5	180.4	93.6	28.9	1.86576e+06	2.78609e+06	10948227	9.47183e+06	4.91724e+06	1.51512e+06	High	Peak Found	High	High	High	Peak Found
High	Q9NXH9	tRNA (guanine(26)-N(2))-dimethyltransferase OS=Homo sapiens OX=9606 GN=TRMT1 PE=1 SV=1	13	8	18	8	146.3	206.7	171	36.8	21.6	17.6	4.81546e+06	6.80225e+06	5.62712e+06	1.21039e+06	709681	579182	High	High	High	High	High	Peak Found
High	Q96R06	Sperm-associated antigen 5 OS=Homo sapiens OX=9606 GN=SPAG5 PE=1 SV=2	6	5	18	5	141.8	112.3	153.2	57.7	60.1	75	2.55074e+06	2.02121e+06	2.75645e+06	1.03819e+06	1.08093e+06	1.34896e+06	High	High	High	Peak Found	High	High
High	A0A590UJS4	Nipped-B protein OS=Homo sapiens OX=9606 GN=NIPBL PE=1 SV=1	3	6	16	6	168.4	120.5	143.6	48.2	45.4	74	4.83949e+06	3.46226e+06	4.12749e+06	1.38527e+06	1.3036e+06	2.12631e+06	High	High	High	High	Peak Found	High
High	Q9H9B1	Histone-lysine N-methyltransferase EHMT1 OS=Homo sapiens OX=9606 GN=EHMT1 PE=1 SV=4	5	7	37	6	97	109.2	106.5	108.2	78	101.1	6.60948e+06	7.43764e+06	7.25739e+06	7.37079e+06	5.31491e+06	6.88598e+06	High	High	High	High	High	High
High	O43809	Cleavage and polyadenylation specificity factor subunit 5 OS=Homo sapiens OX=9606 GN=NUDT21 PE=1 SV=1	17	3	14	3	143.1	75.6	85.1	71.9	115	109.3	6.84016e+06	3.61453e+06	4.06833e+06	3.43591e+06	5.49455e+06	5.22544e+06	High	High	High	High	High	High
High	P11233	Ras-related protein Ral-A OS=Homo sapiens OX=9606 GN=RALA PE=1 SV=1	28	5	38	5	118.6	57.1	12.9	120.1	142.6	148.6	1.85776e+07	8.9477e+06	2024346	1.88075e+07	2.23351e+07	2.32717e+07	High	High	High	High	High	High
High	C9JPV8	AP-2 complex subunit mu OS=Homo sapiens OX=9606 GN=AP2M1 PE=1 SV=2	12	6	32	6	123.7	100.4	106.2	86.6	87.9	95.1	1.8171e+07	1.47409e+07	1.55952e+07	1.27184e+07	1.29147e+07	1.39714e+07	High	High	High	High	High	High
High	A0A7I2V3H0	GRB10-interacting GYF protein 2 OS=Homo sapiens OX=9606 GN=GIGYF2 PE=1 SV=1	6	7	34	7	105.4	78.6	74.6	118.2	98.1	125.2	6.85166e+06	5.10908e+06	4.84878e+06	7.68559e+06	6.37889e+06	8.14465e+06	High	High	High	High	High	High
High	Q9ULJ8	Neurabin-1 OS=Homo sapiens OX=9606 GN=PPP1R9A PE=1 SV=2	6	6	25	5	150.8	88.4	77.7	97.1	83	102.9	4.87653e+06	2.85808e+06	2.51288e+06	3.1411e+06	2.68523e+06	3.32877e+06	High	High	High	High	High	High
High	A0A3B3IS71	Retinoblastoma-associated protein OS=Homo sapiens OX=9606 GN=RB1 PE=1 SV=1	9	10	32	10	110.5	116.6	114.3	82.8	80.2	95.6	1.60652e+07	1.69538e+07	1.66128e+07	1.20434e+07	1.1659e+07	1.38933e+07	High	High	High	High	High	High
High	O75494	Serine/arginine-rich splicing factor 10 OS=Homo sapiens OX=9606 GN=SRSF10 PE=1 SV=1	21	7	31	4	108.6	62.2	98.7	105	114.8	110.8	1.3859e+07	7.93566e+06	1.25887e+07	1.339e+07	1.46449e+07	1.41297e+07	High	High	High	High	High	High
High	P28074	Proteasome subunit beta type-5 OS=Homo sapiens OX=9606 GN=PSMB5 PE=1 SV=3	20	6	24	6	73.7	147.4	187	72.1	75.1	44.6	6.50746e+06	1.30143e+07	1.65062e+07	6.36701e+06	6.62825e+06	3.93492e+06	High	High	High	High	High	High
High	P05186	Alkaline phosphatase, tissue-nonspecific isozyme OS=Homo sapiens OX=9606 GN=ALPL PE=1 SV=4	12	7	26	7	105.4	49.9	50.3	97	174.7	122.7	1.24548e+07	5.89138e+06	5.94189e+06	1.14553e+07	2.06428e+07	1.45017e+07	High	High	High	High	High	High
High	Q9Y6G9	Cytoplasmic dynein 1 light intermediate chain 1 OS=Homo sapiens OX=9606 GN=DYNC1LI1 PE=1 SV=3	15	7	17	6	143.9	105.8	94.9	101.3	53.6	100.6	7.97261e+06	5.85912e+06	5.25837e+06	5.612e+06	2.96707e+06	5.57401e+06	High	High	High	High	High	High
High	B1ALA9	Ribose-phosphate pyrophosphokinase 1 OS=Homo sapiens OX=9606 GN=PRPS1 PE=1 SV=2	21	6	25	6	102.8	124.7	113.8	88.6	77.7	92.4	9.61606e+06	1.16595e+07	1.06405e+07	8.28576e+06	7.2713e+06	8.64461e+06	High	High	High	High	High	High
High	A0A3B3IRW6	Glutamine and serine-rich protein 1 OS=Homo sapiens OX=9606 GN=QSER1 PE=1 SV=1	4	7	13	7	127.6	228.1	117.9	59.8	37.6	29	1.71984e+06	3.07554e+06	1.58904e+06	806400	507526	391329	High	High	High	Peak Found	Peak Found	High
High	Q8WYQ5	Microprocessor complex subunit DGCR8 OS=Homo sapiens OX=9606 GN=DGCR8 PE=1 SV=1	13	8	24	8	71	88.8	67.9	132.1	109.8	130.5	6.02012e+07	7.53658e+07	5.76107e+07	1.12045e+08	9.31413e+07	1.10728e+08	High	High	High	High	High	High
High	P49736	DNA replication licensing factor MCM2 OS=Homo sapiens OX=9606 GN=MCM2 PE=1 SV=4	8	6	14	6	157.4	133.3	140.3	47.8	41.8	79.4	3.01581e+06	2.5549e+06	2.68923e+06	915811	800478	1.52189e+06	High	High	High	Peak Found	High	High
High	P50570	Dynamin-2 OS=Homo sapiens OX=9606 GN=DNM2 PE=1 SV=2	9	9	22	9	147.5	163	161.8	41.6	39.3	46.9	1.1128e+07	1.22978e+07	1.22071e+07	3.13802e+06	2.9654e+06	3.53857e+06	High	High	High	High	High	High
High	Q15796	Mothers against decapentaplegic homolog 2 OS=Homo sapiens OX=9606 GN=SMAD2 PE=1 SV=1	12	6	22	6	64.2	82.8	88.1	133.3	100.9	130.8	2.76184e+06	3.56594e+06	3.79203e+06	5.73665e+06	4.34113e+06	5.62813e+06	High	High	High	High	High	High
High	Q96PN7	Transcriptional-regulating factor 1 OS=Homo sapiens OX=9606 GN=TRERF1 PE=1 SV=1	8	7	17	7	137.7	160.1	153.3	48.3	42.5	58.2	4.77382e+06	5.55062e+06	5.31545e+06	1.67496e+06	1.47364e+06	2.01784e+06	High	High	High	High	Peak Found	High
High	Q68CQ4	U3 small nucleolar RNA-associated protein 25 homolog OS=Homo sapiens OX=9606 GN=UTP25 PE=1 SV=2	10	7	28	7	128.4	87.9	96.7	86.3	68.8	131.9	4.83024e+06	3.3049e+06	3.6349e+06	3.24432e+06	2.58792e+06	4.96153e+06	High	High	High	High	High	High
High	Q9BZZ5	Apoptosis inhibitor 5 OS=Homo sapiens OX=9606 GN=API5 PE=1 SV=3	16	9	22	9	158.2	177.3	123.3	37.7	50.6	52.9	8.1523e+06	9.14054e+06	6.35709e+06	1.94436e+06	2.6085e+06	2.72429e+06	High	High	High	High	High	High
High	Q96QR8	Transcriptional activator protein Pur-beta OS=Homo sapiens OX=9606 GN=PURB PE=1 SV=3	20	6	38	5	111	89.7	81.7	85.1	113.3	119.2	9.50809e+06	7.68178e+06	6.99532e+06	7.28502e+06	9.70376e+06	1.0208e+07	High	High	High	High	High	High
High	P49915	GMP synthase [glutamine-hydrolyzing] OS=Homo sapiens OX=9606 GN=GMPS PE=1 SV=1	12	7	34	7	112	139.6	126.9	76.3	64.4	80.7	5.54365e+06	6.90793e+06	6280148	3.77516e+06	3.18383e+06	3.9951e+06	High	High	High	High	High	High
High	Q9Y2D5	A-kinase anchor protein 2 OS=Homo sapiens OX=9606 GN=AKAP2 PE=1 SV=3	8	5	17	5	212.8	85.5	115.7	61.8	85.8	38.4	5.10188e+06	2.04978e+06	2.77399e+06	1.48185e+06	2.05805e+06	920742	High	High	High	High	High	High
High	Q13309	S-phase kinase-associated protein 2 OS=Homo sapiens OX=9606 GN=SKP2 PE=1 SV=2	18	7	27	7	156	223.3	199.3	9	4.5	7.9	9.13985e+06	1.30829e+07	1.16726e+07	527724	263285	462215	High	High	High	Peak Found	Peak Found	Peak Found
High	Q16778	Histone H2B type 2-E OS=Homo sapiens OX=9606 GN=H2BC21 PE=1 SV=3	36	5	29	2	14.7	52.7	174.4	174.9	164.3	19.1	7.06646e+06	2.53076e+07	8.38219e+07	8.40648e+07	7.89611e+07	9.17448e+06	Peak Found	High	High	High	High	Peak Found
High	P32119	Peroxiredoxin-2 OS=Homo sapiens OX=9606 GN=PRDX2 PE=1 SV=5	36	7	46	6	43.4	84.8	88.2	124.3	183.6	75.7	7.74179e+06	1.51256e+07	1.57337e+07	2.21751e+07	3.27593e+07	1.3513e+07	High	High	High	High	High	High
High	Q15637	Splicing factor 1 OS=Homo sapiens OX=9606 GN=SF1 PE=1 SV=4	8	4	21	4	155.3	90	64	87.2	103	100.4	1.27147e+07	7.36908e+06	5.24279e+06	7.13685e+06	8.43485e+06	8.21971e+06	High	High	High	High	High	High
High	O60701	UDP-glucose 6-dehydrogenase OS=Homo sapiens OX=9606 GN=UGDH PE=1 SV=1	15	6	18	6	141.1	115.6	129	69	69.6	75.8	4.29814e+06	3.52097e+06	3.92901e+06	2.10093e+06	2.11958e+06	2.30774e+06	High	High	High	High	High	High
High	O95905	Protein ecdysoneless homolog OS=Homo sapiens OX=9606 GN=ECD PE=1 SV=1	9	6	19	6	146.2	171.4	134.9	51.9	42.2	53.4	4.88391e+06	5.72401e+06	4.50582e+06	1.73366e+06	1.4103e+06	1.78205e+06	High	High	High	High	High	Peak Found
High	O75376	Nuclear receptor corepressor 1 OS=Homo sapiens OX=9606 GN=NCOR1 PE=1 SV=2	4	9	18	9	113.1	146.4	130.3	72.4	61.2	76.6	4.15494e+06	5.37939e+06	4.78588e+06	2.65869e+06	2.2471e+06	2.81402e+06	High	High	High	Peak Found	High	Peak Found
High	Q9UQR0	Sex comb on midleg-like protein 2 OS=Homo sapiens OX=9606 GN=SCML2 PE=1 SV=1	9	6	26	6	176.9	116.8	50.1	45.3	95.8	115.1	7.51016e+06	4.95899e+06	2.12459e+06	1.9218e+06	4.06749e+06	4.88397e+06	High	High	High	High	High	High
High	Q15291	Retinoblastoma-binding protein 5 OS=Homo sapiens OX=9606 GN=RBBP5 PE=1 SV=2	14	6	22	6	97.7	132.9	137.9	80.8	72.1	78.6	5.5783e+06	7.58992e+06	7.87562e+06	4.6163e+06	4.11649e+06	4.48689e+06	High	High	High	High	High	High
High	Q13185	Chromobox protein homolog 3 OS=Homo sapiens OX=9606 GN=CBX3 PE=1 SV=4	23	3	13	2	61.5	33.8	119.5	136.2	149.5	99.6	3.9982e+06	2.19801e+06	7.771e+06	8.86098e+06	9.72694e+06	6.4783e+06	High	High	High	High	High	High
High	P33981	Dual specificity protein kinase TTK OS=Homo sapiens OX=9606 GN=TTK PE=1 SV=2	9	7	19	7	145.4	163.2	152.8	47.6	39.2	51.8	2.69948e+06	3.03042e+06	2.83659e+06	883463	728285	962535	High	High	High	High	Peak Found	High
High	Q9NP50	SIN3-HDAC complex-associated factor OS=Homo sapiens OX=9606 GN=SINHCAF PE=1 SV=1	23	5	31	5	128.4	103.8	98.3	80.2	90	99.2	1.68865e+07	1.36546e+07	1.29254e+07	1.05407e+07	1.18412e+07	1.30504e+07	High	High	High	High	High	High
High	A0A1B0GUA3	KIF-binding protein OS=Homo sapiens OX=9606 GN=KIFBP PE=1 SV=1	11	6	21	6	127.4	161.9	127.3	71.7	53.7	57.9	3.09575e+06	3.93645e+06	3.09474e+06	1.74399e+06	1.30602e+06	1.40828e+06	High	High	High	High	High	High
High	Q96EK4	THAP domain-containing protein 11 OS=Homo sapiens OX=9606 GN=THAP11 PE=1 SV=2	19	6	39	6	131.3	114.8	113	73.6	86.1	81.2	1.12362e+07	9.82864e+06	9.67395e+06	6.29541e+06	7.36497e+06	6.94923e+06	High	High	High	High	High	High
High	P31942	Heterogeneous nuclear ribonucleoprotein H3 OS=Homo sapiens OX=9606 GN=HNRNPH3 PE=1 SV=2	19	6	41	5	100.8	68	110.4	103.1	100.8	116.8	8.05977e+07	5.44307e+07	8.83465e+07	8.24977e+07	8.06557e+07	9.34479e+07	High	High	High	High	High	High
High	Q92888	Rho guanine nucleotide exchange factor 1 OS=Homo sapiens OX=9606 GN=ARHGEF1 PE=1 SV=2	9	7	18	7	139.4	167.7	179.9	55.4	39.4	18.2	3.2721e+06	3.93562e+06	4.22331e+06	1.30088e+06	925914	426490	High	High	High	Peak Found	High	Peak Found
High	Q9Y224	RNA transcription, translation and transport factor protein OS=Homo sapiens OX=9606 GN=RTRAF PE=1 SV=1	27	8	43	8	85.4	106.9	44.6	108.9	124.2	130	2.02989e+07	2.53891e+07	1.05986e+07	2.58747e+07	2.9513e+07	3.08936e+07	High	High	High	High	High	High
High	A0A2U3TZV8	Phosphoinositide phospholipase C OS=Homo sapiens OX=9606 GN=PLCH1 PE=1 SV=1	3	6	29	6	132.7	113.9	136.9	75.6	65.1	75.8	3.90876e+06	3.35601e+06	4.03154e+06	2.22741e+06	1.91773e+06	2.23172e+06	High	High	High	High	High	High
High	Q9BYI3	Hyccin OS=Homo sapiens OX=9606 GN=FAM126A PE=1 SV=2	15	7	24	7	79.1	92.3	109.2	103.3	105.6	110.5	2.41821e+06	2.82298e+06	3.34035e+06	3.15887e+06	3.22904e+06	3.38053e+06	High	High	High	High	High	High
High	A0A6Q8PGP3	Ligand-dependent corepressor (Fragment) OS=Homo sapiens OX=9606 GN=LCOR PE=1 SV=1	12	6	26	2	142.6	94.4	105.2	79.2	83.3	95.3	6.07466e+06	4.02143e+06	4.48353e+06	3.37657e+06	3.54861e+06	4.06043e+06	High	High	High	High	High	High
High	E9PHA2	Condensin complex subunit 2 OS=Homo sapiens OX=9606 GN=NCAPH PE=1 SV=1	9	7	17	7	127.4	163.8	129.4	51.7	60	67.7	3.98263e+06	5.12067e+06	4.04484e+06	1.6151e+06	1.87645e+06	2.11723e+06	High	High	High	High	High	High
High	Q9HAV0	Guanine nucleotide-binding protein subunit beta-4 OS=Homo sapiens OX=9606 GN=GNB4 PE=1 SV=3	16	5	37	1	165		99.7	85.5	133.2	116.6	1.59885e+06		965771	828612	1.29132e+06	1.13028e+06	High	High	Peak Found	Peak Found	Peak Found	High
High	P05089	Arginase-1 OS=Homo sapiens OX=9606 GN=ARG1 PE=1 SV=2	16	6	31	6	61.9	120.7	164.2	62.4	131.7	59.1	5.41651e+06	1.05646e+07	1.43774e+07	5.46581e+06	1.15243e+07	5.17347e+06	High	High	High	High	High	High
High	Q8NCN4	E3 ubiquitin-protein ligase RNF169 OS=Homo sapiens OX=9606 GN=RNF169 PE=1 SV=2	15	7	24	7	141.3	124	170.6	57.5	46.5	60.1	4.09879e+06	3.59733e+06	4.94636e+06	1.66619e+06	1.34813e+06	1.74284e+06	High	High	High	High	High	High
High	Q00341	Vigilin OS=Homo sapiens OX=9606 GN=HDLBP PE=1 SV=2	7	8	18	8	115.9	68.2	107	92.6	106.6	109.8	3.18471e+06	1.87431e+06	2.93975e+06	2.54438e+06	2.93019e+06	3.01649e+06	High	High	High	Peak Found	High	High
High	Q6UXN9	WD repeat-containing protein 82 OS=Homo sapiens OX=9606 GN=WDR82 PE=1 SV=1	22	8	27	8	104.3	112.1	125.1	86	78.3	94.2	4.9134e+06	5.28031e+06	5.89554e+06	4.05118e+06	3.68889e+06	4.44067e+06	High	High	High	High	High	High
High	Q8N684	Cleavage and polyadenylation specificity factor subunit 7 OS=Homo sapiens OX=9606 GN=CPSF7 PE=1 SV=1	15	7	33	7	148.5	126.4	124.2	61.9	65.6	73.4	2.12956e+07	1.813e+07	1.78174e+07	8.87879e+06	9.41592e+06	1.05233e+07	High	High	High	High	High	High
High	P11802	Cyclin-dependent kinase 4 OS=Homo sapiens OX=9606 GN=CDK4 PE=1 SV=2	19	5	18	4	132.3	126.2	163	49.6	76.8	52	1.40569e+06	1.34087e+06	1.73189e+06	526386	816195	552500	Peak Found	High	High	High	High	Peak Found
High	O95619	YEATS domain-containing protein 4 OS=Homo sapiens OX=9606 GN=YEATS4 PE=1 SV=1	30	6	17	6	146.1	199.1	201.2		20.4	33.2	4.37328e+06	5.96091e+06	6.02235e+06		610350	995249	High	High	High	High	Peak Found	High
High	P08579	U2 small nuclear ribonucleoprotein B'' OS=Homo sapiens OX=9606 GN=SNRPB2 PE=1 SV=1	25	6	37	4	137	59.9	81.9	68.9	95.9	156.5	2.71458e+07	1.18759e+07	1.62222e+07	1.36534e+07	1.89987e+07	3.10042e+07	High	High	High	Peak Found	High	High
High	F8W881	Constitutive coactivator of PPAR-gamma-like protein 2 OS=Homo sapiens OX=9606 GN=FAM120C PE=1 SV=2	11	8	29	6	142.2	66.3	85.7	82.3	106.5	116.9	4.11915e+06	1.92071e+06	2.48096e+06	2.38489e+06	3.08447e+06	3.38625e+06	High	High	High	High	High	High
High	Q9UMY1	Nucleolar protein 7 OS=Homo sapiens OX=9606 GN=NOL7 PE=1 SV=2	23	6	30	6	155.8	100.1	114	63.8	85.6	80.7	7.61977e+06	4.89635e+06	5.57312e+06	3.12005e+06	4.18436e+06	3.94444e+06	High	High	High	High	High	High
High	P18206	Vinculin OS=Homo sapiens OX=9606 GN=VCL PE=1 SV=4	8	9	20	9	144.5	132.7	107.3	56.6	92.8	66.1	5.56449e+06	5.11005e+06	4.13194e+06	2.17773e+06	3.57539e+06	2.54621e+06	High	High	High	Peak Found	High	High
High	O00505	Importin subunit alpha-4 OS=Homo sapiens OX=9606 GN=KPNA3 PE=1 SV=2	9	6	33	4	104.2	88.9	88.3	102.6	96.2	119.7	1.21782e+07	1.03893e+07	1.03157e+07	1.19889e+07	1.12322e+07	1.39875e+07	High	High	High	High	High	High
High	P31948	Stress-induced-phosphoprotein 1 OS=Homo sapiens OX=9606 GN=STIP1 PE=1 SV=1	16	7	12	7	100.5	222.3	260.5	16.8			538641	1.19136e+06	1.39644e+06	89826.5			High	High	High	Peak Found	Not Found	Not Found
High	O75190	DnaJ homolog subfamily B member 6 OS=Homo sapiens OX=9606 GN=DNAJB6 PE=1 SV=2	14	4	24	3	129.3	183.7	142.4	56	39.4	49.1	2.44794e+07	3.47617e+07	2.69536e+07	1.05976e+07	7.46436e+06	9.30048e+06	High	High	High	High	High	High
High	A0A804HI25	7-dehydrocholesterol reductase OS=Homo sapiens OX=9606 GN=DHCR7 PE=1 SV=1	15	6	33	6	113.3	126.8	145.3	85.2	65.2	64.3	4.15228e+06	4.64629e+06	5.32468e+06	3.12318e+06	2.38809e+06	2.35523e+06	High	High	High	High	High	High
High	Q99549	M-phase phosphoprotein 8 OS=Homo sapiens OX=9606 GN=MPHOSPH8 PE=1 SV=2	9	6	30	6	100.1	91.8	98	94.8	118.8	96.3	3.06136e+06	2.80757e+06	2.99643e+06	2.89916e+06	3.63266e+06	2.94517e+06	High	High	High	High	High	High
High	O43542	DNA repair protein XRCC3 OS=Homo sapiens OX=9606 GN=XRCC3 PE=1 SV=1	17	5	22	5	137.4	154.9	165	54.6	39.3	48.8	3.20514e+06	3.61283e+06	3.84906e+06	1.27369e+06	915977	1.13854e+06	High	High	High	High	High	High
High	F5H6W4	E3 ubiquitin-protein ligase MARCHF7 OS=Homo sapiens OX=9606 GN=MARCHF7 PE=1 SV=1	11	7	17	7	119.9	160.9	155.7	55.3	49.6	58.6	5.89253e+06	7.90795e+06	7.64956e+06	2.71866e+06	2.43958e+06	2.8776e+06	High	High	High	Peak Found	Peak Found	Peak Found
High	Q13409	Cytoplasmic dynein 1 intermediate chain 2 OS=Homo sapiens OX=9606 GN=DYNC1I2 PE=1 SV=3	10	5	18	5	176	110	140.6	63.2	56.3	53.9	5.66941e+06	3.54331e+06	4.52825e+06	2.03622e+06	1.81307e+06	1.73561e+06	High	High	High	High	High	High
High	Q9H6Y2	WD repeat-containing protein 55 OS=Homo sapiens OX=9606 GN=WDR55 PE=1 SV=2	18	4	27	4	104.5	110.5	137.8	60.7	119.1	67.5	3.6448e+06	3.8522e+06	4.8045e+06	2.11619e+06	4.15253e+06	2.35386e+06	High	High	High	High	High	High
High	Q15022	Polycomb protein SUZ12 OS=Homo sapiens OX=9606 GN=SUZ12 PE=1 SV=3	9	7	34	7	109.1	121.3	77.9	102.2	80.2	109.2	4.54614e+06	5.05458e+06	3.24602e+06	4.25748e+06	3.3434e+06	4.55027e+06	High	High	High	High	High	High
High	F5H442	Tumor susceptibility gene 101 protein OS=Homo sapiens OX=9606 GN=TSG101 PE=1 SV=1	16	6	24	6	118.6	166.7	63.6	107.2	82.8	61	2.96732e+06	4.17011e+06	1.59192e+06	2.68292e+06	2.07062e+06	1.52657e+06	High	High	High	High	High	High
High	Q9Y2X0	Mediator of RNA polymerase II transcription subunit 16 OS=Homo sapiens OX=9606 GN=MED16 PE=1 SV=2	10	7	20	7	110.4	104.7	98	118.5	83	85.4	5.68467e+06	5.38749e+06	5.04177e+06	6.10131e+06	4.2716e+06	4.39641e+06	High	High	High	High	High	High
High	Q92600	CCR4-NOT transcription complex subunit 9 OS=Homo sapiens OX=9606 GN=CNOT9 PE=1 SV=1	18	5	25	5	114.8	78.8	111.9	84.9	90.8	118.8	7.39723e+06	5.07551e+06	7.20763e+06	5.47152e+06	5.84863e+06	7.6567e+06	High	High	High	High	High	High
High	P51784	Ubiquitin carboxyl-terminal hydrolase 11 OS=Homo sapiens OX=9606 GN=USP11 PE=1 SV=3	7	6	19	6	105.1	169.9	123.8	83.5	43.8	73.9	2.5788e+06	4.16951e+06	3.03762e+06	2.04762e+06	1.07583e+06	1.81202e+06	High	High	High	High	High	High
High	P18077	60S ribosomal protein L35a OS=Homo sapiens OX=9606 GN=RPL35A PE=1 SV=2	47	8	51	8	25.8	57.6	218.8	161.4	107.2	29.2	1.44916e+07	3.23569e+07	122964231	9.06827e+07	6.02465e+07	1.63992e+07	High	High	High	High	High	High
High	E5RGC1	F-box/WD repeat-containing protein 11 OS=Homo sapiens OX=9606 GN=FBXW11 PE=1 SV=9	13	7	29	7	128.6	96.5	95.1	108.9	76.9	94	7.19693e+06	5.40164e+06	5.32148e+06	6.09109e+06	4.30045e+06	5.25749e+06	High	High	High	High	High	High
High	Q96P63	Serpin B12 OS=Homo sapiens OX=9606 GN=SERPINB12 PE=1 SV=1	16	7	30	7	101.5	74.7	75.7	109.3	117.1	121.7	1.59206e+08	1.17194e+08	1.18833e+08	1.71472e+08	1.83771e+08	1.90902e+08	High	High	High	High	High	High
High	A0A5F9ZHS3	Menin OS=Homo sapiens OX=9606 GN=MEN1 PE=1 SV=1	9	6	29	6	91.3	98.1	124.5	57.6	143.5	85	8.6041e+06	9.24819e+06	1.17344e+07	5.4343e+06	1.35295e+07	8.01326e+06	High	High	High	High	High	High
High	Q9H165	B-cell lymphoma/leukemia 11A OS=Homo sapiens OX=9606 GN=BCL11A PE=1 SV=2	7	6	24	5	115.8	127.9	125.8	78.5	69	83	5.61948e+06	6.20798e+06	6.10651e+06	3.81091e+06	3.35013e+06	4.0279e+06	High	High	High	High	High	High
High	Q99523	Sortilin OS=Homo sapiens OX=9606 GN=SORT1 PE=1 SV=3	9	7	25	7	130.9	174.2	143.3	50.5	35.6	65.5	5.73944e+06	7.64117e+06	6.28381e+06	2.21633e+06	1.56159e+06	2.87111e+06	High	High	High	High	High	High
High	P58317	Zinc finger protein 121 OS=Homo sapiens OX=9606 GN=ZNF121 PE=1 SV=2	15	5	14	5	135.6	122	129.7	72.1	63.3	77.3	7.956e+06	7.15914e+06	7.61267e+06	4.22971e+06	3.71436e+06	4.53739e+06	High	High	High	High	High	High
High	Q9NZ01	Very-long-chain enoyl-CoA reductase OS=Homo sapiens OX=9606 GN=TECR PE=1 SV=1	16	5	21	5	147.7	103.2	109.9	93.8	80.9	64.5	8.72622e+06	6.09441e+06	6.49062e+06	5.54016e+06	4.78149e+06	3.81128e+06	High	High	High	High	High	High
High	Q9H9G7	Protein argonaute-3 OS=Homo sapiens OX=9606 GN=AGO3 PE=1 SV=2	8	6	18	2	100.6	187.2	149.4	45	60.4	57.3	453281	843041	673053	202505	272155	258196	Peak Found	High	High	Peak Found	Peak Found	High
High	G5EA36	Cell division cycle 27, isoform CRA_c OS=Homo sapiens OX=9606 GN=CDC27 PE=1 SV=1	8	7	24	1	122	151	118.8	62.7	65.7	79.9	1.97351e+06	2.44355e+06	1.92159e+06	1.01465e+06	1.06244e+06	1.29294e+06	Peak Found	High	High	Peak Found	Peak Found	Peak Found
High	Q9Y2K7	Lysine-specific demethylase 2A OS=Homo sapiens OX=9606 GN=KDM2A PE=1 SV=3	6	6	19	4	168.3	120.5	90.6	72.2	69	79.4	2.3523e+06	1.68495e+06	1.26707e+06	1.00912e+06	964618	1.10946e+06	High	High	High	High	High	High
High	Q13045	Protein flightless-1 homolog OS=Homo sapiens OX=9606 GN=FLII PE=1 SV=2	7	8	19	8	166.4	128.4	166.6	48.9	42.2	47.4	7.05128e+06	5.44466e+06	7.06258e+06	2.07334e+06	1.78966e+06	2.01092e+06	High	High	High	High	High	High
High	Q9Y4E8	Ubiquitin carboxyl-terminal hydrolase 15 OS=Homo sapiens OX=9606 GN=USP15 PE=1 SV=3	8	9	32	9	69.6	88.9	80.3	154.2	102.6	104.3	3.5066e+06	4.47592e+06	4.04608e+06	7.76526e+06	5.16732e+06	5.25293e+06	High	High	High	High	High	High
High	P10398	Serine/threonine-protein kinase A-Raf OS=Homo sapiens OX=9606 GN=ARAF PE=1 SV=2	10	6	18	5	124.2	159.6	165.7	71.6	41	37.9	2.51159e+06	3.22614e+06	3.34985e+06	1.44721e+06	829275	765468	High	High	High	High	High	Peak Found
High	Q9BY44	Eukaryotic translation initiation factor 2A OS=Homo sapiens OX=9606 GN=EIF2A PE=1 SV=3	12	7	13	7	112.1	113.1	97.2	107.3	87.8	82.5	7.47153e+06	7.53778e+06	6.48184e+06	7.15345e+06	5.84976e+06	5.50039e+06	High	High	High	High	Peak Found	High
High	P26639	Threonine--tRNA ligase 1, cytoplasmic OS=Homo sapiens OX=9606 GN=TARS1 PE=1 SV=3	9	7	16	5	148.3	197.7	193.5	18.9	11.6	30	3.899e+06	5.19741e+06	5.08738e+06	495952	304567	789387	High	High	High	Peak Found	Peak Found	Peak Found
High	A0A0A0MT01	Gelsolin OS=Homo sapiens OX=9606 GN=GSN PE=1 SV=1	11	8	26	8	123.4	107.4	83	94.5	101.4	90.3	1.0568e+07	9.19351e+06	7.11057e+06	8.09056e+06	8.68143e+06	7.72734e+06	High	High	High	High	High	High
High	Q9NYV4	Cyclin-dependent kinase 12 OS=Homo sapiens OX=9606 GN=CDK12 PE=1 SV=2	4	6	22	2	162.4	77.7	153.6	69	59	78.2	541049	258921	511766	230017	196730	260624	High	High	Peak Found	Peak Found	Peak Found	High
High	Q6DKI1	60S ribosomal protein L7-like 1 OS=Homo sapiens OX=9606 GN=RPL7L1 PE=1 SV=2	17	4	19	4	160.2	76	66.7	70.4	102.5	124.2	8.46604e+06	4.01798e+06	3.52487e+06	3.72221e+06	5.41647e+06	6.56663e+06	High	High	High	High	High	High
High	P84090	Enhancer of rudimentary homolog OS=Homo sapiens OX=9606 GN=ERH PE=1 SV=1	38	4	18	4	22.9	48.9	229.4	139.1	110.9	48.9	1.8034e+06	3.85794e+06	1.80987e+07	1.09782e+07	8.74754e+06	3.85963e+06	High	High	High	High	High	High
High	Q9UG01	Intraflagellar transport protein 172 homolog OS=Homo sapiens OX=9606 GN=IFT172 PE=1 SV=2	4	7	26	7	138.1	144.9	121.1	72.4	55.7	67.8	5.24776e+06	5.50511e+06	4.59973e+06	2.74869e+06	2.11669e+06	2.57419e+06	High	High	High	High	High	High
High	Q9P2D6	Protein FAM135A OS=Homo sapiens OX=9606 GN=FAM135A PE=1 SV=2	5	7	40	7	202.5	112.9	98.5	128.3	22.5	35.3	2.9813e+07	1.66258e+07	1.45077e+07	1.88935e+07	3.30748e+06	5.19403e+06	High	High	High	High	High	High
High	Q9NUQ6	SPATS2-like protein OS=Homo sapiens OX=9606 GN=SPATS2L PE=1 SV=2	14	6	10	6	140.7	90.2	137.9	47.6	109.4	74.3	5.59203e+06	3.58497e+06	5.47786e+06	1.88961e+06	4.34683e+06	2.95046e+06	High	High	High	High	Peak Found	High
High	Q8IWA0	WD repeat-containing protein 75 OS=Homo sapiens OX=9606 GN=WDR75 PE=1 SV=1	10	8	42	8	202.1	86.2	78.2	86.4	70	77.1	1.3416e+07	5.72327e+06	5.18892e+06	5.73431e+06	4.64521e+06	5.11786e+06	High	High	High	High	High	High
High	K7EIN2	Tudor-interacting repair regulator protein (Fragment) OS=Homo sapiens OX=9606 GN=NUDT16L1 PE=1 SV=1	24	4	27	4	149.1	96.5	96.4	88.8	81.1	88.1	2.9865e+06	1.93251e+06	1.9315e+06	1.77883e+06	1.62462e+06	1.76563e+06	High	High	High	High	High	High
High	Q58EX7	Puratrophin-1 OS=Homo sapiens OX=9606 GN=PLEKHG4 PE=1 SV=1	6	8	22	7	180.8	124.3	182	51.6	10.5	50.7	4.77548e+06	3.28143e+06	4.80678e+06	1.36303e+06	278071	1.33976e+06	High	High	High	Peak Found	Peak Found	Peak Found
High	Q9BSJ2	Gamma-tubulin complex component 2 OS=Homo sapiens OX=9606 GN=TUBGCP2 PE=1 SV=2	10	8	16	8	129.4	144.1	139.4	70.8	56.9	59.3	3.59978e+06	4.01e+06	3.87816e+06	1.97068e+06	1.58361e+06	1.64969e+06	High	High	High	Peak Found	Peak Found	High
High	Q96CB8	Integrator complex subunit 12 OS=Homo sapiens OX=9606 GN=INTS12 PE=1 SV=1	15	6	20	6	118.3	94.1	102.6	93.7	82.7	108.7	1.61515e+07	1.28485e+07	1.40112e+07	1.27933e+07	1.12925e+07	1.48452e+07	High	High	High	High	High	High
High	Q8N5P1	Zinc finger CCCH domain-containing protein 8 OS=Homo sapiens OX=9606 GN=ZC3H8 PE=1 SV=2	24	6	25	6	181.6	82.2	57.1	66.8	79.4	132.9	5.46965e+06	2.47679e+06	1.71951e+06	2.01161e+06	2.39117e+06	4.00367e+06	High	High	High	High	High	High
High	O60231	Pre-mRNA-splicing factor ATP-dependent RNA helicase DHX16 OS=Homo sapiens OX=9606 GN=DHX16 PE=1 SV=2	4	4	40	3	161	96.4	128	78.2	59.2	77.2	1.98274e+06	1.18742e+06	1.57632e+06	963177	729702	950572	High	High	High	Peak Found	Peak Found	Peak Found
High	Q16659	Mitogen-activated protein kinase 6 OS=Homo sapiens OX=9606 GN=MAPK6 PE=1 SV=1	9	6	21	5	75.4	111.2	90.8	121.6	85.8	115.2	3.33508e+06	4.91974e+06	4.0198e+06	5.38322e+06	3.79635e+06	5.09961e+06	High	High	High	High	High	High
High	Q9UJX2	Cell division cycle protein 23 homolog OS=Homo sapiens OX=9606 GN=CDC23 PE=1 SV=3	16	8	27	8	157.2	112.5	145.8	117.3	29.9	37.3	5.41089e+06	3.87195e+06	5.01687e+06	4.03573e+06	1.02893e+06	1.28276e+06	High	High	High	Peak Found	High	High
High	Q9H871	E3 ubiquitin-protein transferase RMND5A OS=Homo sapiens OX=9606 GN=RMND5A PE=1 SV=1	18	6	23	6	84.3	76.4	119.5	84	102.2	133.6	5.22395e+06	4.73179e+06	7.40022e+06	5.20211e+06	6.33102e+06	8.27916e+06	High	High	High	High	High	High
High	A0A494BYR6	Kinesin-like protein OS=Homo sapiens OX=9606 GN=KIF18B PE=1 SV=1	8	6	21	5	152.5	162.8	158.6	48.2	35.5	42.4	3.69378e+06	3.9419e+06	3.84126e+06	1.16716e+06	859618	1.02789e+06	High	High	High	High	Peak Found	High
High	Q96JN8	Neuralized-like protein 4 OS=Homo sapiens OX=9606 GN=NEURL4 PE=1 SV=2	4	6	21	6	100.8	123.8	135.4	99.4	65.6	75.2	2.5923e+06	3.18359e+06	3.48238e+06	2.55663e+06	1.68622e+06	1.93328e+06	High	High	High	High	High	High
High	E7EQL8	Gamma-tubulin complex component 6 OS=Homo sapiens OX=9606 GN=TUBGCP6 PE=1 SV=1	5	6	13	6	154	163.9	196.4	30.5	12.3	43	1.71215e+06	1.82194e+06	2.18345e+06	338805	136370	477846	High	High	High	High	Peak Found	High
High	Q8WY91	Peroxynitrite isomerase THAP4 OS=Homo sapiens OX=9606 GN=THAP4 PE=1 SV=2	11	5	24	5	123.7	172.1	139.2	45.1	52.5	67.5	2.83853e+06	3.947e+06	3192425	1.03344e+06	1.20444e+06	1.54774e+06	High	High	High	High	High	High
High	Q15572	TATA box-binding protein-associated factor RNA polymerase I subunit C OS=Homo sapiens OX=9606 GN=TAF1C PE=1 SV=2	9	6	18	6	113.7	143.8	106	75.6	68	92.9	3.26771e+06	4.13276e+06	3.0466e+06	2.17172e+06	1.95403e+06	2.67103e+06	High	High	High	High	High	High
High	B4E3T4	HCG2043421, isoform CRA_c OS=Homo sapiens OX=9606 GN=RBPMS PE=1 SV=1	40	7	29	5	60	123	217.3	45.9	107.2	46.5	1.11526e+07	2.28464e+07	4.03648e+07	8.523e+06	1.99088e+07	8.63855e+06	High	High	High	High	High	High
High	O95864	Acyl-CoA 6-desaturase OS=Homo sapiens OX=9606 GN=FADS2 PE=1 SV=1	13	4	14	4	114.3	127	146.6	70.5	59.5	82	2.62623e+06	2.91689e+06	3.36644e+06	1.61973e+06	1.36697e+06	1.88394e+06	High	High	High	High	High	High
High	Q8TEX9	Importin-4 OS=Homo sapiens OX=9606 GN=IPO4 PE=1 SV=2	6	6	15	6	161.4	169.7	170.6	45.2	38.5	14.5	5.45834e+06	5.73737e+06	5.76846e+06	1.52954e+06	1.30299e+06	490727	High	High	High	Peak Found	Peak Found	Peak Found
High	Q93100	Phosphorylase b kinase regulatory subunit beta OS=Homo sapiens OX=9606 GN=PHKB PE=1 SV=3	6	8	13	8	138.7	144	122	82.3	48.3	64.8	5.03138e+06	5.22493e+06	4.42584e+06	2.98678e+06	1.75256e+06	2.35041e+06	High	High	High	High	Peak Found	High
High	F5H365	Protein transport protein SEC23 OS=Homo sapiens OX=9606 GN=SEC23A PE=1 SV=1	8	5	19	4	160.8	150.4	110.5	65.7	61.1	51.6	2.19839e+06	2.05656e+06	1.51041e+06	897985	835364	705954	High	High	High	High	High	High
High	P30260	Cell division cycle protein 27 homolog OS=Homo sapiens OX=9606 GN=CDC27 PE=1 SV=2	8	7	23	1													Not Found	High	Not Found	Not Found	Not Found	Not Found
High	Q9NY61	Protein AATF OS=Homo sapiens OX=9606 GN=AATF PE=1 SV=1	12	6	21	6	128.6	99.2	134	67.2	76.9	94.1	5.39181e+06	4.16179e+06	5.61997e+06	2.81885e+06	3.2233e+06	3.94482e+06	High	High	High	High	High	High
High	O95758	Polypyrimidine tract-binding protein 3 OS=Homo sapiens OX=9606 GN=PTBP3 PE=1 SV=2	13	7	29	4	156.7	104.1	130.6	60.8	74.1	73.7	7.46248e+06	4.95891e+06	6.22133e+06	2.89812e+06	3.52967e+06	3.51032e+06	High	High	High	Peak Found	High	High
High	P22694	cAMP-dependent protein kinase catalytic subunit beta OS=Homo sapiens OX=9606 GN=PRKACB PE=1 SV=2	21	8	24	2	44	66.1	46.8	128.8	136.9	177.4	1.56957e+07	2.35387e+07	1.66763e+07	4.5889e+07	4.87863e+07	6.32076e+07	High	Peak Found	Peak Found	Peak Found	Peak Found	Peak Found
High	O95433	Activator of 90 kDa heat shock protein ATPase homolog 1 OS=Homo sapiens OX=9606 GN=AHSA1 PE=1 SV=1	21	6	15	6	158	176.3	163.4	31.7	39.3	31.3	5.20064e+06	5.80378e+06	5.37983e+06	1.04441e+06	1.29287e+06	1.03207e+06	High	High	High	High	High	Peak Found
High	O75940	Survival of motor neuron-related-splicing factor 30 OS=Homo sapiens OX=9606 GN=SMNDC1 PE=1 SV=1	21	4	25	4	157	28.2	109.4	66.6	110.3	128.4	2.00928e+07	3.61436e+06	1.39999e+07	8.51957e+06	1.41098e+07	1.64297e+07	High	High	High	High	High	High
High	O00311	Cell division cycle 7-related protein kinase OS=Homo sapiens OX=9606 GN=CDC7 PE=1 SV=1	13	8	42	8	43.2	78.6	175.4	140.8	116	46	7.71784e+06	1.4052e+07	3.13398e+07	2.51616e+07	2.07389e+07	8.22321e+06	High	High	High	High	High	High
High	P04049	RAF proto-oncogene serine/threonine-protein kinase OS=Homo sapiens OX=9606 GN=RAF1 PE=1 SV=1	10	7	25	6	126.9	172.6	140.1	59.9	48.5	52	1.18898e+07	1.61768e+07	1.31271e+07	5.61393e+06	4.54392e+06	4.86904e+06	High	High	High	High	High	High
High	Q9NWT1	p21-activated protein kinase-interacting protein 1 OS=Homo sapiens OX=9606 GN=PAK1IP1 PE=1 SV=2	17	6	25	6	134.6	91.5	104.3	77	95.2	97.4	9.38873e+06	6.37677e+06	7.2713e+06	5.37169e+06	6.63494e+06	6.79322e+06	High	High	High	High	High	High
High	A0A669KBJ4	Non-specific serine/threonine protein kinase OS=Homo sapiens OX=9606 GN=MAST2 PE=1 SV=1	4	7	17	6	125.3	145.2	155.8	71.4	63.5	38.8	3.16673e+06	3.66892e+06	3.93755e+06	1.8038e+06	1.60483e+06	979729	High	High	High	Peak Found	Peak Found	High
High	Q9BU76	Multiple myeloma tumor-associated protein 2 OS=Homo sapiens OX=9606 GN=MMTAG2 PE=1 SV=1	24	5	27	5	147.1	102.7	82.4	77.3	103.2	87.2	7.61159e+06	5.31383e+06	4.26189e+06	4.0009e+06	5.33717e+06	4.5122e+06	High	High	High	High	High	High
High	Q96DY7	Mdm2-binding protein OS=Homo sapiens OX=9606 GN=MTBP PE=1 SV=1	7	6	18	6	88	175.4	151.9	69.5	58.3	56.8	3.15873e+06	6.29374e+06	5.44894e+06	2.49532e+06	2.09347e+06	2.03889e+06	High	High	High	High	High	High
High	E9PKC0	Pleckstrin homology domain-containing family A member 7 OS=Homo sapiens OX=9606 GN=PLEKHA7 PE=1 SV=1	5	6	24	6	178.9	64.2	100.2	94.4	76.7	85.7	9.05749e+06	3.24989e+06	5.07298e+06	4.78068e+06	3.88292e+06	4.34093e+06	High	High	High	High	High	High
High	P35520	Cystathionine beta-synthase OS=Homo sapiens OX=9606 GN=CBS PE=1 SV=2	13	7	21	7	94	154.2	70	102.2	109.2	70.4	4.77347e+06	7.82961e+06	3.55707e+06	5.18926e+06	5.54762e+06	3.57344e+06	High	High	High	High	High	High
High	Q6NZY4	Zinc finger CCHC domain-containing protein 8 OS=Homo sapiens OX=9606 GN=ZCCHC8 PE=1 SV=2	12	7	25	7	111.8	109	121.4	94.7	76.3	86.7	4.60381e+06	4.48841e+06	4.99899e+06	3.90052e+06	3.13975e+06	3.57074e+06	High	High	High	High	High	High
High	O15145	Actin-related protein 2/3 complex subunit 3 OS=Homo sapiens OX=9606 GN=ARPC3 PE=1 SV=3	16	3	35	3	46	58.4	141	209.7	113.6	31.3	4.6994e+06	5.97217e+06	1.44129e+07	2.14397e+07	1.16085e+07	3.20061e+06	High	High	High	High	High	High
High	Q86XP3	ATP-dependent RNA helicase DDX42 OS=Homo sapiens OX=9606 GN=DDX42 PE=1 SV=1	9	7	19	7	146.8	104.8	73.9	84.2	84.4	105.8	6.27363e+06	4.47822e+06	3.15825e+06	3.59949e+06	3.60623e+06	4.51886e+06	High	High	High	High	High	High
High	Q96T58	Msx2-interacting protein OS=Homo sapiens OX=9606 GN=SPEN PE=1 SV=1	2	7	19	7	147	131.2	144.5	46	65.3	66	2.37532e+06	2.11918e+06	2.33374e+06	743141	1.05409e+06	1.06665e+06	High	High	High	High	Peak Found	High
High	P38398	Breast cancer type 1 susceptibility protein OS=Homo sapiens OX=9606 GN=BRCA1 PE=1 SV=2	4	6	13	6	172.1	140.7	131.8	51.6	51.9	51.9	1.86946e+06	1.52839e+06	1.432e+06	560369	563335	563421	High	High	High	Peak Found	Peak Found	Peak Found
High	Q5VVC8	60S ribosomal protein L11 OS=Homo sapiens OX=9606 GN=RPL11 PE=1 SV=2	29	6	47	6	40.3	59.7	161.4	165.6	134.2	38.8	3.94837e+07	5.84121e+07	1.58038e+08	1.62154e+08	1.31342e+08	3.79442e+07	High	High	High	High	High	High
High	P31944	Caspase-14 OS=Homo sapiens OX=9606 GN=CASP14 PE=1 SV=2	21	6	16	6	74.6	116.7	107.5	57.2	187.6	56.5	4.93728e+06	7.72851e+06	7.12275e+06	3.7855e+06	1.24212e+07	3.74137e+06	Peak Found	High	High	High	High	High
High	Q96FK6	WD repeat-containing protein 89 OS=Homo sapiens OX=9606 GN=WDR89 PE=2 SV=1	16	5	24	5	39.7	86.7	67.8	128.2	124.8	152.8	1.3753e+06	3.00707e+06	2.35068e+06	4.44597e+06	4.32549e+06	5.29662e+06	High	High	High	High	High	High
High	Q01196	Runt-related transcription factor 1 OS=Homo sapiens OX=9606 GN=RUNX1 PE=1 SV=3	12	5	19	5	118	121	125.7	72.6	80.9	81.9	4.50108e+06	4.6182e+06	4.79475e+06	2.7701e+06	3.08631e+06	3.12475e+06	High	High	High	High	High	High
High	P33240	Cleavage stimulation factor subunit 2 OS=Homo sapiens OX=9606 GN=CSTF2 PE=1 SV=1	12	5	30	4	142.7	63.9	106.5	75.1	89.5	122.3	8.60873e+06	3.85299e+06	6.42234e+06	4.53215e+06	5.39687e+06	7.37566e+06	High	High	High	High	High	High
High	P17026	Zinc finger protein 22 OS=Homo sapiens OX=9606 GN=ZNF22 PE=1 SV=3	24	5	24	5	117.9	97	111.4	78.9	98.6	96.2	9.51679e+06	7.83504e+06	8.99448e+06	6.37095e+06	7.96575e+06	7.76694e+06	High	High	High	High	High	High
High	O43167	Zinc finger and BTB domain-containing protein 24 OS=Homo sapiens OX=9606 GN=ZBTB24 PE=1 SV=2	8	5	26	5	111.8	86.6	71.9	92.6	131	106.2	1.26558e+07	9.80441e+06	8136877	1.04796e+07	1.48362e+07	1.20237e+07	High	High	High	High	High	High
High	D6RCB9	Ribonucloprotein (Fragment) OS=Homo sapiens OX=9606 GN=NHP2 PE=1 SV=1	36	3	27	3	94.3	70.1	163.4	116.8	89.4	66	1.52228e+07	1.13223e+07	2.63951e+07	1.88572e+07	1.44374e+07	1.06651e+07	High	High	High	High	High	High
High	O43237	Cytoplasmic dynein 1 light intermediate chain 2 OS=Homo sapiens OX=9606 GN=DYNC1LI2 PE=1 SV=1	12	5	12	4	144.1	139.8	155.5	48.6	50.9	61.1	2.93782e+06	2.85001e+06	3.16961e+06	991324	1.03671e+06	1.24609e+06	High	High	High	Peak Found	High	High
High	O43683	Mitotic checkpoint serine/threonine-protein kinase BUB1 OS=Homo sapiens OX=9606 GN=BUB1 PE=1 SV=1	7	6	13	6	137.7	221.7	113.9	46.5	47.1	33.2	4.09353e+06	6.59055e+06	3.38537e+06	1.38384e+06	1.40099e+06	985755	High	High	High	Peak Found	Peak Found	High
High	E9PEI0	Cell division cycle-associated protein 2 OS=Homo sapiens OX=9606 GN=CDCA2 PE=1 SV=1	6	5	17	5	120.5	131.5	81.2	100.8	94.8	71.2	6.3339e+06	6.9114e+06	4.26426e+06	5.2976e+06	4.9787e+06	3.73937e+06	High	High	High	High	Peak Found	High
High	Q15650	Activating signal cointegrator 1 OS=Homo sapiens OX=9606 GN=TRIP4 PE=1 SV=4	12	7	9	7	74.9	102.7	79.2	123.3	104.5	115.4	5.81473e+08	7.97734e+08	6.15181e+08	9.57389e+08	8.11113e+08	8.9614e+08	High	High	High	High	Peak Found	High
High	Q9BZD4	Kinetochore protein Nuf2 OS=Homo sapiens OX=9606 GN=NUF2 PE=1 SV=2	14	7	32	7	84.9	210.8	123	46.9	102.7	31.8	8.42526e+06	2.09068e+07	1.22e+07	4.65268e+06	1.01864e+07	3.14975e+06	High	High	High	High	High	High
High	Q99590	Protein SCAF11 OS=Homo sapiens OX=9606 GN=SCAF11 PE=1 SV=2	5	8	36	8	114.1	108.4	103.2	89.7	84.9	99.6	1.06249e+07	1.00957e+07	9.60423e+06	8.35133e+06	7.90787e+06	9.27401e+06	High	High	High	High	High	High
High	D6RDW0	Histone-lysine N-methyltransferase PRDM16 OS=Homo sapiens OX=9606 GN=PRDM16 PE=1 SV=1	5	6	38	1				233.8	155.4	210.8				236838	157470	213510	Not Found	Not Found	Not Found	High	Peak Found	High
High	Q96SB3	Neurabin-2 OS=Homo sapiens OX=9606 GN=PPP1R9B PE=1 SV=3	10	7	16	6	134.7	98	82.6	93.5	87.2	103.9	6.29589e+06	4.57728e+06	3.86176e+06	4.36952e+06	4.07673e+06	4.85607e+06	High	High	High	Peak Found	Peak Found	High
High	O75909	Cyclin-K OS=Homo sapiens OX=9606 GN=CCNK PE=1 SV=2	9	3	17	3	130.1	82	137.6	62.3	70.7	117.3	3.61192e+06	2.27724e+06	3.82074e+06	1.73012e+06	1.962e+06	3.25798e+06	High	High	High	High	High	High
High	P23381	Tryptophan--tRNA ligase, cytoplasmic OS=Homo sapiens OX=9606 GN=WARS1 PE=1 SV=2	11	5	23	5	75.9	60.8	78.5	120.1	124.7	140.1	5.26467e+06	4.21308e+06	5.44378e+06	8.32636e+06	8.6451e+06	9.71706e+06	High	High	High	High	High	High
High	Q9NRZ9	Lymphoid-specific helicase OS=Homo sapiens OX=9606 GN=HELLS PE=1 SV=1	9	8	23	8	123.3	203.1	161.4	42.1	32.1	38	4.26295e+07	7.02007e+07	55805161	1.45411e+07	1.11049e+07	1.3148e+07	High	High	High	High	High	High
High	Q3B726	DNA-directed RNA polymerase I subunit RPA43 OS=Homo sapiens OX=9606 GN=POLR1F PE=1 SV=1	13	5	32	5	116.7	97	106.6	60.1	122.4	97.2	8.74999e+06	7.2767e+06	7.99041e+06	4.50466e+06	9.1807e+06	7.29021e+06	High	High	High	High	High	High
High	Q96FJ2	Dynein light chain 2, cytoplasmic OS=Homo sapiens OX=9606 GN=DYNLL2 PE=1 SV=1	21	3	13	1	2.1	13.9	57.8	304.2	165	56.9	121745	795536	3.30255e+06	1.73681e+07	9.41928e+06	3.24766e+06	Not Found	Peak Found	Peak Found	High	Peak Found	Peak Found
High	H0YHX9	Nascent polypeptide-associated complex subunit alpha OS=Homo sapiens OX=9606 GN=NACA PE=1 SV=2	18	3	19	3	120.8	156.3	123.1	75.1	76.3	48.4	3.41715e+06	4.42027e+06	3.48217e+06	2.12383e+06	2.15764e+06	1.36788e+06	High	High	High	High	High	High
High	Q9Y3U8	60S ribosomal protein L36 OS=Homo sapiens OX=9606 GN=RPL36 PE=1 SV=3	34	4	28	3	35.6	78.5	228.4	136	81.5	40	5.12696e+06	1.12919e+07	3.28663e+07	1.95748e+07	1.17253e+07	5.75686e+06	High	High	High	High	High	High
High	Q6PCB5	Lysine-specific demethylase RSBN1L OS=Homo sapiens OX=9606 GN=RSBN1L PE=1 SV=2	10	6	15	5	158	71	109.3	72.4	78.1	111.1	2.57066e+06	1.15487e+06	1.77829e+06	1.17826e+06	1.27076e+06	1.80767e+06	High	High	High	High	High	High
High	Q5T0B9	Zinc finger protein 362 OS=Homo sapiens OX=9606 GN=ZNF362 PE=1 SV=1	15	5	9	4	120.6	81.5	84	124.3	105.4	84.2	7.52734e+06	5.08667e+06	5.24507e+06	7.76035e+06	6.57948e+06	5.25538e+06	High	High	High	Peak Found	High	High
High	G5EA31	Protein transport protein Sec24C OS=Homo sapiens OX=9606 GN=SEC24C PE=1 SV=1	8	6	10	6	108.7	184.2	215.5	52.3	11.9	27.4	1.37898e+06	2.3366e+06	2.73456e+06	664204	150404	347998	High	High	High	Peak Found	Peak Found	Peak Found
High	Q66K74	Microtubule-associated protein 1S OS=Homo sapiens OX=9606 GN=MAP1S PE=1 SV=2	6	5	35	5	128.4	97.2	86.3	71.1	95.6	121.4	5.85159e+06	4.43208e+06	3.93591e+06	3.2417e+06	4.35645e+06	5.53207e+06	High	High	High	High	High	High
High	Q7L590	Protein MCM10 homolog OS=Homo sapiens OX=9606 GN=MCM10 PE=1 SV=2	9	7	21	7	94.6	117.5	94	108.7	83.6	101.5	2.55917e+07	3.17631e+07	2.54286e+07	2.93968e+07	2.26098e+07	2.74546e+07	High	High	High	High	High	High
High	Q9H7Z6	Histone acetyltransferase KAT8 OS=Homo sapiens OX=9606 GN=KAT8 PE=1 SV=2	10	4	23	3	167.2	117.8	130.7	56.5	54.2	73.6	834714	587761	652526	281752	270730	367204	High	High	High	Peak Found	Peak Found	High
High	Q00577	Transcriptional activator protein Pur-alpha OS=Homo sapiens OX=9606 GN=PURA PE=1 SV=2	15	6	44	5	106.8	68.5	77.5	93.6	118.7	134.8	2.58091e+07	1.65592e+07	1.87393e+07	2.26339e+07	2.87017e+07	3.25953e+07	High	High	High	High	High	High
High	Q6ZU67	BEN domain-containing protein 4 OS=Homo sapiens OX=9606 GN=BEND4 PE=2 SV=3	14	6	10	6	84	189	255.3	31.7	12.8	27.1	1.56594e+06	3.52248e+06	4.75634e+06	591400	238987	504709	High	High	High	Peak Found	Peak Found	Peak Found
High	E7EX44	Caldesmon OS=Homo sapiens OX=9606 GN=CALD1 PE=1 SV=1	13	6	22	6	141.3	85.4	93.4	90.8	85.8	103.3	1.10969e+07	6.70983e+06	7.33838e+06	7.13441e+06	6.74437e+06	8.11216e+06	High	High	High	High	High	High
High	B1AVT0	Dual-specificity protein kinase CLK2 OS=Homo sapiens OX=9606 GN=CLK2 PE=1 SV=1	14	6	20	5	102.4	46.8	96.7	102.6	106.7	144.7	7.55307e+06	3.45077e+06	7.13272e+06	7.56363e+06	7.86779e+06	1.06719e+07	High	High	High	High	High	High
High	Q9UKX7	Nuclear pore complex protein Nup50 OS=Homo sapiens OX=9606 GN=NUP50 PE=1 SV=2	15	5	25	5	145.4	98.8	89.9	57.8	100.3	107.8	4.65227e+06	3.16266e+06	2.87856e+06	1.8488e+06	3.21024e+06	3.44941e+06	High	High	High	High	High	High
High	P19447	General transcription and DNA repair factor IIH helicase subunit XPB OS=Homo sapiens OX=9606 GN=ERCC3 PE=1 SV=1	9	7	23	7	146.2	133.5	152.6	60.6	55.8	51.4	4.01139e+06	3.66321e+06	4187008	1.66285e+06	1.53093e+06	1.41065e+06	High	High	High	High	High	High
High	Q5H909	Melanoma-associated antigen D2 OS=Homo sapiens OX=9606 GN=MAGED2 PE=1 SV=2	9	6	42	6	116.2	138.8	134.9	76.5	59.5	74.2	1.14036e+07	1.36192e+07	1.32386e+07	7.5117e+06	5.83835e+06	7.2813e+06	High	High	High	High	High	High
High	A0A8Q3SHR2	AP-3 complex subunit beta-1 OS=Homo sapiens OX=9606 GN=AP3B1 PE=4 SV=1	8	6	22	6	123.8	206.4	157.3	39.5	36.5	36.5	2.43742e+06	4.06344e+06	3.09626e+06	776736	717778	718328	High	High	High	High	High	High
High	P14373	Zinc finger protein RFP OS=Homo sapiens OX=9606 GN=TRIM27 PE=1 SV=1	9	4	25	4	81	95	75.3	127.7	105.8	115.2	6.51486e+06	7.63531e+06	6.0521e+06	1.02632e+07	8.50394e+06	9.26112e+06	High	High	High	High	High	High
High	Q5QJE6	Deoxynucleotidyltransferase terminal-interacting protein 2 OS=Homo sapiens OX=9606 GN=DNTTIP2 PE=1 SV=2	11	6	16	6	216.3	69.2	83.1	99.9	65.9	65.5	3.70414e+06	1.18569e+06	1.42298e+06	1.71057e+06	1.12813e+06	1.12238e+06	High	High	High	High	High	High
High	Q9H814	Phosphorylated adapter RNA export protein OS=Homo sapiens OX=9606 GN=PHAX PE=1 SV=1	12	4	23	4	103.5	70.1	84.8	101.8	121.3	118.4	3.9957e+06	2.70472e+06	3.27237e+06	3.93131e+06	4.68366e+06	4.57172e+06	High	High	High	High	High	High
High	O60518	Ran-binding protein 6 OS=Homo sapiens OX=9606 GN=RANBP6 PE=1 SV=2	5	5	14	4	139.9	177.6	163.5	31.3	34.5	53.2	1.2898e+06	1.63726e+06	1.50709e+06	288812	317750	490907	High	High	High	Peak Found	Peak Found	Peak Found
High	Q9HC78	Zinc finger and BTB domain-containing protein 20 OS=Homo sapiens OX=9606 GN=ZBTB20 PE=1 SV=3	6	4	18	4	163.7	200.9	118.3	27.1	42.5	47.5	4.13518e+06	5.07487e+06	2.98771e+06	684826	1.07345e+06	1.20046e+06	High	High	High	High	High	High
High	O60237	Protein phosphatase 1 regulatory subunit 12B OS=Homo sapiens OX=9606 GN=PPP1R12B PE=1 SV=2	7	6	12	5	170	31.9	68.4	140.1	83.2	106.3	3.22795e+06	605551	1.29964e+06	2.66046e+06	1.57988e+06	2.01877e+06	High	Peak Found	Peak Found	High	High	High
High	O95801	Tetratricopeptide repeat protein 4 OS=Homo sapiens OX=9606 GN=TTC4 PE=1 SV=3	15	6	16	6	151.6	185.6	125.1	43.5	49.1	45.2	4.84316e+06	5.92782e+06	3.99543e+06	1.38818e+06	1.56852e+06	1.44229e+06	High	High	High	High	High	High
High	Q9P0V3	SH3 domain-binding protein 4 OS=Homo sapiens OX=9606 GN=SH3BP4 PE=1 SV=1	8	8	15	8	102.8	110.8	214.3	74.9	43.2	53.9	3.57905e+06	3.85785e+06	7.46155e+06	2.6082e+06	1.50445e+06	1.87624e+06	High	High	High	High	Peak Found	High
High	Q15386	Ubiquitin-protein ligase E3C OS=Homo sapiens OX=9606 GN=UBE3C PE=1 SV=3	6	8	20	8	136.1	152.8	172.1	63.9	43.4	31.7	3.16166e+06	3.54774e+06	3.99598e+06	1.48379e+06	1.00781e+06	737201	High	High	High	High	Peak Found	High
High	A0A0A6YYG7	Condensin-2 complex subunit H2 OS=Homo sapiens OX=9606 GN=NCAPH2 PE=1 SV=1	11	6	22	6	117.7	122.2	121.8	70.4	75.4	92.6	9.26425e+06	9.61706e+06	9.58609e+06	5.54253e+06	5.93423e+06	7.29103e+06	High	High	High	High	High	High
High	Q13888	General transcription factor IIH subunit 2 OS=Homo sapiens OX=9606 GN=GTF2H2 PE=1 SV=1	15	5	15	5	137.2	124	129.1	62.6	72.1	74.9	4.80584e+06	4.3435e+06	4.5216e+06	2.1939e+06	2.52661e+06	2.62535e+06	High	High	High	High	High	High
High	Q9H074	Polyadenylate-binding protein-interacting protein 1 OS=Homo sapiens OX=9606 GN=PAIP1 PE=1 SV=1	10	4	16	4	130.7	91.4	88	80.6	93.4	115.9	9.08142e+06	6.34878e+06	6.11086e+06	5.59959e+06	6.49178e+06	8.04972e+06	High	High	High	High	High	High
High	Q8WUB8	PHD finger protein 10 OS=Homo sapiens OX=9606 GN=PHF10 PE=1 SV=3	12	5	12	5	147.5	99.3	142.8	58.5	64.5	87.4	2.96133e+06	1.99337e+06	2.86656e+06	1.1736e+06	1.29582e+06	1.75513e+06	High	High	High	Peak Found	High	High
High	O75419	Cell division control protein 45 homolog OS=Homo sapiens OX=9606 GN=CDC45 PE=1 SV=1	11	6	23	6	118.9	167.4	129	49.4	67.6	67.8	5.56518e+06	7.83561e+06	6.03539e+06	2.30994e+06	3.16134e+06	3.17185e+06	High	High	High	High	High	High
High	Q13426	DNA repair protein XRCC4 OS=Homo sapiens OX=9606 GN=XRCC4 PE=1 SV=2	15	6	17	6	149.1	57.8	64.7	88.2	115.4	124.8	5.64284e+06	2.18947e+06	2.44986e+06	3.33894e+06	4.3692e+06	4.72313e+06	High	High	High	High	High	High
High	A0A087WTJ7	Tropomyosin alpha-1 chain OS=Homo sapiens OX=9606 GN=TPM1 PE=1 SV=1	41	5	22	3	146.4	109.4	95.3	72.1	59.7	117.1	9.89432e+06	7.39135e+06	6.4393e+06	4.8718e+06	4.03718e+06	7.91329e+06	High	High	High	High	High	High
High	Q86X55	Histone-arginine methyltransferase CARM1 OS=Homo sapiens OX=9606 GN=CARM1 PE=1 SV=3	9	5	23	5	117	111.8	113.6	89.9	77	90.7	4.78657e+06	4.57468e+06	4.6502e+06	3.6799e+06	3.15316e+06	3.71157e+06	High	High	High	High	High	High
High	Q17RS7	Flap endonuclease GEN homolog 1 OS=Homo sapiens OX=9606 GN=GEN1 PE=1 SV=2	6	5	26	5	118.7	145.3	137.8	67.8	64.6	65.7	1.05786e+07	1.29516e+07	1.22813e+07	6.04303e+06	5.75621e+06	5.85401e+06	High	High	High	High	High	High
High	M0R061	Coatomer subunit epsilon OS=Homo sapiens OX=9606 GN=COPE PE=1 SV=1	14	2	7	2	133	87.6	202.6	65.8	45.1	65.8	8.45287e+06	5.57102e+06	12881444	4.18515e+06	2.86951e+06	4.18383e+06	High	High	High	Peak Found	Peak Found	Peak Found
High	Q9Y388	RNA-binding motif protein, X-linked 2 OS=Homo sapiens OX=9606 GN=RBMX2 PE=1 SV=2	22	7	17	7	138.4	62.4	74.2	102.8	126	96.3	3.3512e+06	1.50968e+06	1.79654e+06	2.48802e+06	3.05054e+06	2.3317e+06	High	High	Peak Found	High	High	High
High	P39748	Flap endonuclease 1 OS=Homo sapiens OX=9606 GN=FEN1 PE=1 SV=1	18	6	24	6	147.3	148.4	161.8	57.9	38	46.5	5.36907e+06	5.4072e+06	5.89712e+06	2.11047e+06	1.3838e+06	1.69621e+06	High	High	High	High	High	High
High	P50395	Rab GDP dissociation inhibitor beta OS=Homo sapiens OX=9606 GN=GDI2 PE=1 SV=2	13	5	15	5	104.3	103.3	127.1	92.5	78.5	94.3	3.32181e+06	3.28808e+06	4.0463e+06	2.94326e+06	2.49929e+06	3.00262e+06	High	High	High	High	High	High
High	Q9H4L7	SWI/SNF-related matrix-associated actin-dependent regulator of chromatin subfamily A containing DEAD/H box 1 OS=Homo sapiens OX=9606 GN=SMARCAD1 PE=1 SV=2	5	6	12	6	163	167	182.8	42.4	27.9	16.9	3.35343e+06	3.43679e+06	3.76244e+06	872159	574480	347326	High	High	High	Peak Found	Peak Found	Peak Found
High	Q9ULD2	Microtubule-associated tumor suppressor 1 OS=Homo sapiens OX=9606 GN=MTUS1 PE=1 SV=2	6	7	14	7	158.7	104.7	110.7	74.2	70	81.8	4.78004e+06	3.15563e+06	3.3337e+06	2.23497e+06	2.10814e+06	2.46328e+06	High	High	High	Peak Found	Peak Found	Peak Found
High	D6RBW1	Eukaryotic translation initiation factor 4E OS=Homo sapiens OX=9606 GN=EIF4E PE=1 SV=1	19	5	30	5	132.7	80.9	95.3	79.6	101	110.5	1.36637e+07	8.32853e+06	9818781	8.20208e+06	1.0405e+07	1.13799e+07	High	High	High	High	High	High
High	Q9Y3C1	Nucleolar protein 16 OS=Homo sapiens OX=9606 GN=NOP16 PE=1 SV=2	26	4	16	4	109.8	78.8	129.5	88.7	97.6	95.7	4.12758e+06	2.96104e+06	4871119	3.33398e+06	3.66897e+06	3.59759e+06	High	High	High	High	High	High
High	Q12792	Twinfilin-1 OS=Homo sapiens OX=9606 GN=TWF1 PE=1 SV=3	15	5	11	5	154.9	62.9	92.8	82.4	96.2	110.8	5.08177e+06	2.06499e+06	3.04665e+06	2.70326e+06	3.15689e+06	3.63467e+06	High	Peak Found	High	High	High	High
High	A0A1W2PS27	Mediator of RNA polymerase II transcription subunit 17 OS=Homo sapiens OX=9606 GN=MED17 PE=1 SV=1	10	7	19	7	91	110.5	87.3	108.4	100.3	102.5	2.07674e+07	2.52307e+07	1.99338e+07	2.47431e+07	2.28984e+07	2.34053e+07	High	High	High	High	High	High
High	O60566	Mitotic checkpoint serine/threonine-protein kinase BUB1 beta OS=Homo sapiens OX=9606 GN=BUB1B PE=1 SV=3	7	8	25	8	122.7	172.3	139.8	68.7	45.2	51.3	4.07978e+06	5.72905e+06	4.65132e+06	2.28519e+06	1.5041e+06	1.70632e+06	High	High	High	High	Peak Found	High
High	Q9BXY0	Protein MAK16 homolog OS=Homo sapiens OX=9606 GN=MAK16 PE=1 SV=2	13	3	16	3	107.1	95.4	92.6	89.4	107.6	107.8	7.08523e+06	6.31115e+06	6120009	5.91324e+06	7.11575e+06	7.12995e+06	High	High	High	High	High	High
High	O00743	Serine/threonine-protein phosphatase 6 catalytic subunit OS=Homo sapiens OX=9606 GN=PPP6C PE=1 SV=1	21	6	15	6	105.3	156.5	118	72.8	72.7	74.6	8.90196e+06	1.32305e+07	9.97615e+06	6.15137e+06	6.14308e+06	6.30896e+06	High	High	High	High	High	High
High	Q9NWB6	Arginine and glutamate-rich protein 1 OS=Homo sapiens OX=9606 GN=ARGLU1 PE=1 SV=1	17	6	33	6	131.9	79.6	123.5	72.3	96	96.7	4.28667e+07	2.58851e+07	4.0149e+07	2.35105e+07	3.11923e+07	3.14472e+07	High	High	High	High	High	High
High	Q709C8	Intermembrane lipid transfer protein VPS13C OS=Homo sapiens OX=9606 GN=VPS13C PE=1 SV=1	2	7	12	7	137.5	98.2	117.8	64	81.1	101.4	1.87665e+07	1.34105e+07	1.60805e+07	8.7429e+06	1.10703e+07	1.38421e+07	High	High	High	Peak Found	Peak Found	Peak Found
High	O95229	ZW10 interactor OS=Homo sapiens OX=9606 GN=ZWINT PE=1 SV=2	16	4	21	4	129.9	170.8	148	56.3	41.2	53.8	5.81358e+06	7.64057e+06	6.62007e+06	2.51952e+06	1.84548e+06	2.40526e+06	High	High	High	High	High	High
High	H3BS25	S phase cyclin A-associated protein in the endoplasmic reticulum (Fragment) OS=Homo sapiens OX=9606 GN=SCAPER PE=1 SV=1	8	5	13	5	212	84.9	88.7	61.8	90.8	61.8	6.32477e+06	2.53267e+06	2.64555e+06	1.84429e+06	2.71007e+06	1.8444e+06	High	High	High	Peak Found	High	High
High	Q8IWV8	E3 ubiquitin-protein ligase UBR2 OS=Homo sapiens OX=9606 GN=UBR2 PE=1 SV=1	4	6	20	6	130.4	77.5	127.9	47.1	149.3	67.7	2.50155e+06	1.48623e+06	2.45325e+06	904126	2.86384e+06	1.29931e+06	High	High	High	High	High	High
High	Q13243	Serine/arginine-rich splicing factor 5 OS=Homo sapiens OX=9606 GN=SRSF5 PE=1 SV=1	17	4	27	3	133.5	82.2	97.9	84.7	91.6	110.1	1.00093e+07	6.15792e+06	7.33843e+06	6.35232e+06	6.86578e+06	8.25131e+06	High	High	High	High	High	High
High	Q8N720	Zinc finger protein 655 OS=Homo sapiens OX=9606 GN=ZNF655 PE=1 SV=3	13	6	17	6	90.6	139.4	132.6	89.6	40.1	107.7	3.14548e+06	4.8398e+06	4.60211e+06	3.11085e+06	1.39097e+06	3.73969e+06	High	High	High	High	High	High
High	P09543	2',3'-cyclic-nucleotide 3'-phosphodiesterase OS=Homo sapiens OX=9606 GN=CNP PE=1 SV=2	13	5	13	5	56.8	82.2	96.4	188.8	147	28.8	3.27308e+06	4.73696e+06	5.55394e+06	1.08833e+07	8.47138e+06	1.66199e+06	High	High	High	High	High	Peak Found
High	H0YDT6	Eukaryotic translation initiation factor 3 subunit F OS=Homo sapiens OX=9606 GN=EIF3F PE=1 SV=2	18	5	24	5	118.5	128.6	131.4	67.1	74.8	79.5	3.7435e+06	4.06269e+06	4.14988e+06	2.12031e+06	2.36326e+06	2.51191e+06	High	High	High	High	High	High
High	Q96JK2	DDB1- and CUL4-associated factor 5 OS=Homo sapiens OX=9606 GN=DCAF5 PE=1 SV=2	6	6	25	6	63.7	160.9	84.3	145.7	65.1	80.3	2.02331e+06	5.11007e+06	2.67769e+06	4.62806e+06	2.06811e+06	2.54919e+06	High	High	High	High	High	High
High	Q9UJA3	DNA helicase MCM8 OS=Homo sapiens OX=9606 GN=MCM8 PE=1 SV=2	9	7	22	6	102.3	140.7	139	68.7	82.9	66.5	2.65858e+06	3.65822e+06	3.61432e+06	1.78541e+06	2.15542e+06	1.72839e+06	High	High	High	Peak Found	High	High
High	Q14739	Delta(14)-sterol reductase LBR OS=Homo sapiens OX=9606 GN=LBR PE=1 SV=2	7	5	31	5	80	155.4	155.5	73.2	63	73	4.60986e+06	8.95851e+06	8.96356e+06	4.21884e+06	3.63503e+06	4.20768e+06	High	High	High	High	High	High
High	P17612	cAMP-dependent protein kinase catalytic subunit alpha OS=Homo sapiens OX=9606 GN=PRKACA PE=1 SV=2	16	7	25	1	138.5	109	140.1		79.3	133.2	359368	282669	363383		205784	345482	High	High	High	Not Found	Peak Found	Peak Found
High	Q14674	Separin OS=Homo sapiens OX=9606 GN=ESPL1 PE=1 SV=3	3	6	15	6	131.5	204.1	142.2	18.4	4.8	98.9	1.63847e+06	2.5416e+06	1.77156e+06	229067	60392.8	1.23232e+06	High	High	High	Peak Found	Peak Found	Peak Found
High	A0A087X0N3	Nucleolar protein 4-like OS=Homo sapiens OX=9606 GN=NOL4L PE=1 SV=1	10	6	31	6	95.4	90.1	92.5	117	114.3	90.7	1.05612e+07	9.97073e+06	1.0245e+07	1.29474e+07	1.26564e+07	1.00428e+07	High	High	High	High	High	High
High	Q12980	GATOR complex protein NPRL3 OS=Homo sapiens OX=9606 GN=NPRL3 PE=1 SV=1	10	4	12	4	124.1	225.1	222.1		12.3	16.4	1.20956e+06	2.19364e+06	2.1649e+06		120152	159944	High	High	High	Not Found	Peak Found	Peak Found
High	Q7LBC6	Lysine-specific demethylase 3B OS=Homo sapiens OX=9606 GN=KDM3B PE=1 SV=2	5	7	13	7	69.9	110.9	96.7	146.6	72.2	103.6	1.78539e+08	2.83192e+08	2.47016e+08	3.74464e+08	1.84316e+08	2.64599e+08	High	High	High	Peak Found	Peak Found	Peak Found
High	Q9NY74	Ewing's tumor-associated antigen 1 OS=Homo sapiens OX=9606 GN=ETAA1 PE=1 SV=2	9	6	15	6	133.1	154.3	111.4	83.2	53.9	64.1	4.53978e+06	5.26173e+06	3797458	2.83686e+06	1.83673e+06	2.18726e+06	High	High	High	High	High	Peak Found
High	P62314	Small nuclear ribonucleoprotein Sm D1 OS=Homo sapiens OX=9606 GN=SNRPD1 PE=1 SV=1	20	3	15	3	28.9	62.4	281.6	131.9	71.8	23.3	3.18867e+06	6.88739e+06	3.10889e+07	1.45627e+07	7.92657e+06	2.57609e+06	High	High	High	High	High	Peak Found
High	Q9H3K6	BolA-like protein 2 OS=Homo sapiens OX=9606 GN=BOLA2B PE=1 SV=1	51	4	15	4	13.5	58.3	224.1	166.9	109.2	28	586050	2.5241e+06	9.70358e+06	7.22511e+06	4.72817e+06	1.21437e+06	Peak Found	High	High	High	High	High
High	P07948	Tyrosine-protein kinase Lyn OS=Homo sapiens OX=9606 GN=LYN PE=1 SV=3	13	8	23	5	161	51.9	41.1	93.8	144.5	107.6	4.73126e+06	1.52493e+06	1.20851e+06	2.75765e+06	4.24647e+06	3.1617e+06	High	High	Peak Found	Peak Found	High	High
High	Q6DN90	IQ motif and SEC7 domain-containing protein 1 OS=Homo sapiens OX=9606 GN=IQSEC1 PE=1 SV=1	7	7	13	7	45.2	106.2	172.9	119.6	103.4	52.8	2.06037e+07	4.84389e+07	7.88831e+07	5.45475e+07	4.71674e+07	2.40866e+07	High	High	High	Peak Found	Peak Found	High
High	Q13601	KRR1 small subunit processome component homolog OS=Homo sapiens OX=9606 GN=KRR1 PE=1 SV=4	14	6	30	6	114.9	84.2	93.6	84.5	120.9	102	1.37298e+07	1.0071e+07	1.1192e+07	1.00955e+07	1.44469e+07	1.21896e+07	High	High	High	High	High	High
High	Q7Z7K6	Centromere protein V OS=Homo sapiens OX=9606 GN=CENPV PE=1 SV=1	20	4	11	3	210.2	94.3	105.7	34.3	81.5	73.9	3.81148e+06	1.71045e+06	1.91733e+06	621588	1.47813e+06	1.33954e+06	High	High	High	High	High	High
High	A1L020	RNA-binding protein MEX3A OS=Homo sapiens OX=9606 GN=MEX3A PE=1 SV=1	12	6	22	5	121.9	108.6	100.7	83.3	87.6	98	9.40004e+06	8.37381e+06	7.76458e+06	6.42288e+06	6.75437e+06	7.56243e+06	High	High	High	High	High	High
High	Q6P9B9	Integrator complex subunit 5 OS=Homo sapiens OX=9606 GN=INTS5 PE=1 SV=1	6	5	20	5	69.3	101.5	109.9	130	110.7	78.6	3.09619e+06	4.53818e+06	4.91086e+06	5.80858e+06	4.94706e+06	3.51402e+06	High	High	High	High	High	High
High	Q86X29	Lipolysis-stimulated lipoprotein receptor OS=Homo sapiens OX=9606 GN=LSR PE=1 SV=4	10	5	18	5	121.5	60	15.5	105.1	167.8	130.1	3.26444e+06	1.6104e+06	417666	2.82242e+06	4.50696e+06	3.49542e+06	High	High	High	High	High	High
High	F8W1S1	Keratin, type II cytoskeletal 74 OS=Homo sapiens OX=9606 GN=KRT74 PE=1 SV=1	7	5	21	1	111		281.9		207.1		163950		416157		305778		Peak Found	Not Found	High	Not Found	Peak Found	Not Found
High	O94952	F-box only protein 21 OS=Homo sapiens OX=9606 GN=FBXO21 PE=2 SV=2	6	4	29	4	62.3	96.3	66.8	119.8	122.7	132.2	9.97405e+06	1.54211e+07	1.06937e+07	1.9191e+07	1.96527e+07	2.11686e+07	High	High	High	High	High	High
High	P37108	Signal recognition particle 14 kDa protein OS=Homo sapiens OX=9606 GN=SRP14 PE=1 SV=2	24	4	19	4	40.3	68.5	263.5	96.1	109.6	22	1.58223e+06	2.69356e+06	1.03583e+07	3.77672e+06	4.30873e+06	863656	High	High	High	High	High	High
High	Q9UJN7	Zinc finger protein 391 OS=Homo sapiens OX=9606 GN=ZNF391 PE=2 SV=2	15	5	16	4	133.9	92.1	112.7	70.1	67.3	123.8	576801	396822	485508	301997	290032	533343	High	High	High	High	Peak Found	High
High	Q8N567	Zinc finger CCHC domain-containing protein 9 OS=Homo sapiens OX=9606 GN=ZCCHC9 PE=1 SV=2	17	4	16	4	139.9	94.6	110.8	56.7	116	82	2.98162e+06	2.01641e+06	2.3624e+06	1.20868e+06	2.4728e+06	1.74747e+06	High	High	High	Peak Found	High	High
High	P04040	Catalase OS=Homo sapiens OX=9606 GN=CAT PE=1 SV=3	11	5	14	5	81.3	98	174.1	48.7	165.7	32.2	3.17261e+06	3.82411e+06	6.79366e+06	1.90233e+06	6.46918e+06	1.25643e+06	High	High	High	High	High	High
High	A0A3B3ITE7	[Histone H3]-trimethyl-L-lysine(4) demethylase OS=Homo sapiens OX=9606 GN=KDM5B PE=1 SV=1	5	7	17	7	104.5	81.4	69.6	99.5	107.6	137.4	2.19463e+07	1.71113e+07	1.46214e+07	2.08995e+07	2.26174e+07	2.88703e+07	High	High	High	Peak Found	Peak Found	Peak Found
High	P31153	S-adenosylmethionine synthase isoform type-2 OS=Homo sapiens OX=9606 GN=MAT2A PE=1 SV=1	13	4	17	4	83.7	75.9	109.2	134.1	74.8	122.2	3.94638e+06	3.57969e+06	5148939	6.32057e+06	3.52682e+06	5.76259e+06	High	High	High	High	High	High
High	Q96NX9	Dachshund homolog 2 OS=Homo sapiens OX=9606 GN=DACH2 PE=2 SV=1	9	5	18	3	110.4	113.1	95	94.8	95.9	90.8	8.75305e+06	8.97183e+06	7.5334e+06	7.51775e+06	7.60744e+06	7.20441e+06	Peak Found	High	High	High	Peak Found	High
High	Q9NWK9	Box C/D snoRNA protein 1 OS=Homo sapiens OX=9606 GN=ZNHIT6 PE=1 SV=1	16	7	26	7	115.6	112.9	117.7	79	88.3	86.6	5.36135e+06	5.23755e+06	5.46178e+06	3.66329e+06	4.09864e+06	4.01632e+06	High	High	High	High	High	High
High	A0A1B0GUG6	Ras association domain-containing protein 3 OS=Homo sapiens OX=9606 GN=RASSF3 PE=1 SV=1	17	5	24	5	79.1	78.5	85.5	136.8	84.8	135.3	4.01081e+06	3.98174e+06	4.33522e+06	6.94064e+06	4.30202e+06	6.86026e+06	High	High	High	High	High	High
High	Q5T200	Zinc finger CCCH domain-containing protein 13 OS=Homo sapiens OX=9606 GN=ZC3H13 PE=1 SV=1	4	5	29	5	145.2	44.7	59.3	104.4	107.4	139.2	7.4916e+06	2.30437e+06	3.05905e+06	5.38507e+06	5.54083e+06	7.1816e+06	High	High	High	High	High	High
High	Q8N3J9	Zinc finger protein 664 OS=Homo sapiens OX=9606 GN=ZNF664 PE=1 SV=1	18	3	22	3	126.5	136.3	128.5	50	75.3	83.4	5.18044e+06	5.58062e+06	5.25891e+06	2.04689e+06	3.08274e+06	3.41323e+06	High	High	High	High	High	High
High	Q99436	Proteasome subunit beta type-7 OS=Homo sapiens OX=9606 GN=PSMB7 PE=1 SV=1	12	5	21	5	154.9	156.1	141.8	40.4	45.1	61.6	1.70358e+07	1.71605e+07	15593690	4.44605e+06	4.95844e+06	6.7784e+06	High	High	High	Peak Found	High	High
High	Q15061	WD repeat-containing protein 43 OS=Homo sapiens OX=9606 GN=WDR43 PE=1 SV=3	10	5	22	5	176.8	102	91.5	75.6	71.9	82.2	1.09573e+07	6.31971e+06	5.6719e+06	4.6851e+06	4.45298e+06	5.09604e+06	High	High	High	High	High	High
High	P49207	60S ribosomal protein L34 OS=Homo sapiens OX=9606 GN=RPL34 PE=1 SV=3	37	6	31	6	32.1	83.4	166.9	144.5	120.4	52.6	3.81292e+07	9.91778e+07	198527574	1.71862e+08	1.43228e+08	6.25709e+07	High	High	High	High	High	High
High	Q9ULX3	RNA-binding protein NOB1 OS=Homo sapiens OX=9606 GN=NOB1 PE=1 SV=1	14	6	30	6	126	128.3	125.5	60.5	77.6	82.1	6.06383e+06	6.1709e+06	6.03873e+06	2.91181e+06	3.73522e+06	3.94868e+06	High	High	High	High	High	High
High	Q8WY36	HMG box transcription factor BBX OS=Homo sapiens OX=9606 GN=BBX PE=1 SV=1	7	6	24	6	114.1	103.7	123.6	84.7	80.8	93.1	1.17343e+07	1.06686e+07	1.27149e+07	8.71421e+06	8.30732e+06	9.57749e+06	High	High	High	High	High	High
High	P52739	Zinc finger protein 131 OS=Homo sapiens OX=9606 GN=ZNF131 PE=1 SV=2	9	5	9	5	175.8	228.9	164.9	11.8	13	5.7	2.46012e+06	3.20359e+06	2.308e+06	165144	181529	79886.5	High	High	High	Peak Found	Peak Found	Peak Found
High	Q96IY1	Kinetochore-associated protein NSL1 homolog OS=Homo sapiens OX=9606 GN=NSL1 PE=1 SV=3	20	4	23	4	146.7	150.3	136.4	63.9	44.9	57.8	7.53341e+06	7.71886e+06	7.00534e+06	3.2822e+06	2.30763e+06	2.97143e+06	High	High	High	High	High	High
High	O14828	Secretory carrier-associated membrane protein 3 OS=Homo sapiens OX=9606 GN=SCAMP3 PE=1 SV=3	9	3	8	3	104.7	136.6	155.1	92.6	9.6	101.4	4.06244e+06	5.29946e+06	6.01762e+06	3.59066e+06	372374	3.93159e+06	High	High	High	High	Peak Found	Peak Found
High	Q9UHB7	AF4/FMR2 family member 4 OS=Homo sapiens OX=9606 GN=AFF4 PE=1 SV=1	4	5	20	5	139.7	111.3	118	73.1	71.7	86.1	3.4841e+06	2.77489e+06	2.94301e+06	1.82283e+06	1.78856e+06	2.14692e+06	High	High	High	High	High	High
High	Q9UID3	Vacuolar protein sorting-associated protein 51 homolog OS=Homo sapiens OX=9606 GN=VPS51 PE=1 SV=2	6	5	16	5	150.3	175.4	214.8	38.3	11.5	9.7	1.4665e+06	1.71097e+06	2.09597e+06	373329	112222	95022.2	High	High	High	Peak Found	Peak Found	Peak Found
High	Q14203	Dynactin subunit 1 OS=Homo sapiens OX=9606 GN=DCTN1 PE=1 SV=3	7	7	15	7	122.4	156.2	141.7	46.5	39.7	93.5	3.91766e+06	5.00079e+06	4.53554e+06	1.48979e+06	1.2704e+06	2.99494e+06	High	High	High	High	High	High
High	Q5RKV6	Exosome complex component MTR3 OS=Homo sapiens OX=9606 GN=EXOSC6 PE=1 SV=1	19	5	32	5	140.7	84.5	81.6	102	80.1	111	2.4205e+07	1.45373e+07	1.4042e+07	1.75493e+07	1.37804e+07	1.9098e+07	High	High	High	High	High	High
High	Q9HCD6	Protein TANC2 OS=Homo sapiens OX=9606 GN=TANC2 PE=1 SV=3	3	6	16	6	199.5	116.7	187.7	35.7	34.6	25.8	4.90272e+06	2.86755e+06	4.61323e+06	876418	849303	634249	High	High	High	Peak Found	Peak Found	Peak Found
High	Q9UI36	Dachshund homolog 1 OS=Homo sapiens OX=9606 GN=DACH1 PE=1 SV=4	6	4	19	2	141.2	45.1	119.3	30.9	139.3	124.2	2.94558e+06	940119	2.48809e+06	643770	2.90431e+06	2.59052e+06	High	High	High	High	High	Peak Found
High	Q14011	Cold-inducible RNA-binding protein OS=Homo sapiens OX=9606 GN=CIRBP PE=1 SV=1	20	4	18	4	33.5	47.2	277.2	145.5	79.8	16.7	2.57995e+06	3.63546e+06	2.13507e+07	1.12059e+07	6.14602e+06	1.28807e+06	High	High	High	High	High	High
High	O95251	Histone acetyltransferase KAT7 OS=Homo sapiens OX=9606 GN=KAT7 PE=1 SV=1	13	6	26	5	99.6	98.4	75.1	78.9	119.5	128.5	6.11505e+06	6.04033e+06	4.61339e+06	4.8477e+06	7.33806e+06	7.88979e+06	High	High	High	High	High	High
High	A0A804HK76	Filamin-B OS=Homo sapiens OX=9606 GN=FLNB PE=1 SV=1	3	8	28	4	141.8	104.2	90.8	66.8	109.2	87.2	1.18504e+06	871019	759027	558591	912735	729200	High	High	Peak Found	Peak Found	Peak Found	Peak Found
High	Q6ZW49	PAX-interacting protein 1 OS=Homo sapiens OX=9606 GN=PAXIP1 PE=1 SV=2	5	5	18	5	446.6	59.1	57.7	17.3	11.1	8.2	2.24285e+07	2.96811e+06	2.89711e+06	870085	556886	414062	High	High	High	Peak Found	Peak Found	High
High	Q5VYS8	Terminal uridylyltransferase 7 OS=Homo sapiens OX=9606 GN=TUT7 PE=1 SV=1	3	5	23	4	118.6	104.1	93	87.1	88.3	108.9	2.54862e+06	2.23657e+06	1.99741e+06	1.87055e+06	1.89738e+06	2.33844e+06	High	High	High	High	High	High
High	Q15050	Ribosome biogenesis regulatory protein homolog OS=Homo sapiens OX=9606 GN=RRS1 PE=1 SV=2	17	7	32	7	93.6	113.7	109.3	85.3	87.4	110.6	9.16658e+06	1.11289e+07	1.07021e+07	8.35025e+06	8.56109e+06	1.08329e+07	High	High	High	High	High	High
High	O15131	Importin subunit alpha-6 OS=Homo sapiens OX=9606 GN=KPNA5 PE=1 SV=3	11	7	26	3	28.4	223.6	55.7	16	126.6	149.6	228441	1.7972e+06	447884	128913	1.01816e+06	1.20299e+06	High	High	High	High	High	High
High	F5H7W8	Protein CUSTOS OS=Homo sapiens OX=9606 GN=C12orf43 PE=1 SV=2	16	3	18	3	171.2	107.2	109.8	49.1	66.7	96.1	5.75332e+06	3.60453e+06	3.68983e+06	1.64939e+06	2.24172e+06	3.22909e+06	High	High	High	High	High	High
High	P05198	Eukaryotic translation initiation factor 2 subunit 1 OS=Homo sapiens OX=9606 GN=EIF2S1 PE=1 SV=3	12	4	21	4	147.3	61.3	94.8	91.9	111.4	93.4	6.40695e+06	2.66511e+06	4.12512e+06	3.99703e+06	4.84868e+06	4.06289e+06	High	High	High	High	High	High
High	P33176	Kinesin-1 heavy chain OS=Homo sapiens OX=9606 GN=KIF5B PE=1 SV=1	5	5	19	5	58.7	125.3	98	88.6	98.5	130.9	1.48343e+06	3.1688e+06	2.47809e+06	2.24043e+06	2.48994e+06	3.31018e+06	High	High	High	High	High	High
High	O00267	Transcription elongation factor SPT5 OS=Homo sapiens OX=9606 GN=SUPT5H PE=1 SV=1	6	5	15	5	99.2	89.5	172.1	51.3	91.5	96.3	3.29743e+06	2.97775e+06	5724222	1.70663e+06	3.04374e+06	3.20185e+06	High	High	High	High	High	High
High	P25490	Transcriptional repressor protein YY1 OS=Homo sapiens OX=9606 GN=YY1 PE=1 SV=2	13	4	24	4	118	99.6	109.6	112.4	81.8	78.6	1.21073e+07	1.02141e+07	1.12398e+07	1.15247e+07	8.39543e+06	8.06367e+06	High	High	High	High	High	High
High	Q86U38	Nucleolar protein 9 OS=Homo sapiens OX=9606 GN=NOP9 PE=1 SV=1	8	4	16	4	137.2	117.9	128.1	65	65.3	86.5	5.97335e+06	5.1354e+06	5.57651e+06	2.83175e+06	2.84215e+06	3.76582e+06	High	High	High	High	High	High
High	Q9Y3B4	Splicing factor 3B subunit 6 OS=Homo sapiens OX=9606 GN=SF3B6 PE=1 SV=1	34	4	22	4	15	35.9	217.9	192.3	109.7	29.2	1.15301e+06	2.75535e+06	1.67124e+07	1.47499e+07	8.41736e+06	2.23969e+06	Peak Found	High	High	High	High	Peak Found
High	Q9BYE7	Polycomb group RING finger protein 6 OS=Homo sapiens OX=9606 GN=PCGF6 PE=1 SV=2	19	6	31	6	98.3	83.6	92	111.7	102.4	112.1	2.80034e+07	2.3821e+07	2.62077e+07	3.1838e+07	2.91725e+07	3.1961e+07	High	High	High	High	High	High
High	Q5TA45	Integrator complex subunit 11 OS=Homo sapiens OX=9606 GN=INTS11 PE=1 SV=2	9	5	17	5	114.9	126.1	187.8	51.9	49.5	69.7	4.38163e+06	4.81157e+06	7.16438e+06	1.97837e+06	1.88914e+06	2.66028e+06	High	High	High	High	High	High
High	Q9ULK4	Mediator of RNA polymerase II transcription subunit 23 OS=Homo sapiens OX=9606 GN=MED23 PE=1 SV=2	4	6	16	6	123.7	111.1	141	79.2	62.5	82.4	2.08146e+06	1.87035e+06	2.37352e+06	1.3331e+06	1.05153e+06	1.38701e+06	High	High	High	High	Peak Found	High
High	Q9NV70	Exocyst complex component 1 OS=Homo sapiens OX=9606 GN=EXOC1 PE=1 SV=4	7	7	16	7	149.5	90.3	119.9	54.3	103.7	82.2	3.77189e+06	2.2779e+06	3.0248e+06	1.36946e+06	2.6155e+06	2.07458e+06	High	High	High	High	High	High
High	Q86UQ0	Zinc finger protein 589 OS=Homo sapiens OX=9606 GN=ZNF589 PE=1 SV=1	15	5	13	5	137.7	159.4	166.4	28.7	49.2	58.6	3.68184e+06	4.25985e+06	4.44664e+06	766190	1.31616e+06	1.56652e+06	High	High	High	High	High	High
High	Q5VT25	Serine/threonine-protein kinase MRCK alpha OS=Homo sapiens OX=9606 GN=CDC42BPA PE=1 SV=1	3	6	15	6	100.3	72.4	81.6	109.8	114.4	121.5	4.44956e+07	3.21507e+07	3.62165e+07	4.87257e+07	5.07556e+07	5.39387e+07	High	High	High	High	High	High
High	Q9NVM9	Integrator complex subunit 13 OS=Homo sapiens OX=9606 GN=INTS13 PE=1 SV=2	7	5	19	5	134.6	135.3	89.9	83.3	72.9	83.9	4.12822e+06	4.15041e+06	2.75771e+06	2.55309e+06	2.23627e+06	2.5734e+06	High	High	High	High	High	High
High	G3V0E5	Transferrin receptor protein 1 OS=Homo sapiens OX=9606 GN=TFRC PE=1 SV=1	10	7	17	7	125	190.7	160.2	37.3	37.1	49.8	5.07929e+06	7.74673e+06	6.50881e+06	1.51403e+06	1.50769e+06	2.02233e+06	High	High	High	Peak Found	Peak Found	Peak Found
High	Q8IX18	Probable ATP-dependent RNA helicase DHX40 OS=Homo sapiens OX=9606 GN=DHX40 PE=1 SV=2	7	6	16	6	173.6	177.8	161.6	24.3	10.9	51.8	4.2339e+06	4.33545e+06	3.94196e+06	592471	265321	1.26383e+06	High	High	High	Peak Found	Peak Found	High
High	Q01581	Hydroxymethylglutaryl-CoA synthase, cytoplasmic OS=Homo sapiens OX=9606 GN=HMGCS1 PE=1 SV=2	14	7	13	7	153.3	242.3	163.6	40.8			5.08544e+06	8.0384e+06	5.42624e+06	1.35273e+06			High	High	High	Peak Found	Not Found	Not Found
High	A0A6Q8PFQ0	Signal-induced proliferation-associated 1-like protein 2 OS=Homo sapiens OX=9606 GN=SIPA1L2 PE=1 SV=1	3	5	22	5	170.6	151.9	159.4	41.1	36.4	40.7	3.33008e+06	2.96448e+06	3.11031e+06	801307	710096	794447	High	High	High	High	Peak Found	High
High	Q6P1K2	Polyamine-modulated factor 1 OS=Homo sapiens OX=9606 GN=PMF1 PE=1 SV=2	23	4	12	4	130.2	139.1	182.3	58.8	25.2	64.4	5.83746e+06	6.23584e+06	8.17404e+06	2.63625e+06	1.12966e+06	2.88704e+06	High	High	High	High	High	High
High	Q8N108	Mesoderm induction early response protein 1 OS=Homo sapiens OX=9606 GN=MIER1 PE=1 SV=2	9	4	12	4	139.2	174.5	162.6	61.3	24.6	37.7	7.92452e+06	9.93893e+06	9.26218e+06	3.49126e+06	1.40333e+06	2.14862e+06	High	High	High	Peak Found	Peak Found	Peak Found
High	G3V4T2	Polyadenylate-binding protein 2 OS=Homo sapiens OX=9606 GN=PABPN1 PE=1 SV=1	21	4	12	4	192	62.8	86	52	79.4	127.8	2.25192e+07	7.36088e+06	1.00868e+07	6.09731e+06	9.31287e+06	1.49846e+07	High	High	High	High	Peak Found	High
High	P31946	14-3-3 protein beta/alpha OS=Homo sapiens OX=9606 GN=YWHAB PE=1 SV=3	16	4	36	1													Not Found	High	Not Found	High	Not Found	Not Found
High	Q6P4F7	Rho GTPase-activating protein 11A OS=Homo sapiens OX=9606 GN=ARHGAP11A PE=1 SV=2	7	6	25	6	164.1	86.5	79.5	66.6	108	95.3	4.7746e+06	2.51617e+06	2.31312e+06	1.93774e+06	3.14253e+06	2.77411e+06	High	High	High	High	High	High
High	Q96KM6	Zinc finger protein 512B OS=Homo sapiens OX=9606 GN=ZNF512B PE=1 SV=1	6	4	25	4	131.6	97.9	102.3	90.3	91.7	86.2	4.31897e+06	3.21281e+06	3.35713e+06	2.96436e+06	3.00913e+06	2.82831e+06	High	High	High	High	High	High
High	P28482	Mitogen-activated protein kinase 1 OS=Homo sapiens OX=9606 GN=MAPK1 PE=1 SV=3	10	3	17	1	135.8	119.4	119.1	118.8		107	459455	403955	402820	401812		362087	High	High	High	High	High	High
High	P12757	Ski-like protein OS=Homo sapiens OX=9606 GN=SKIL PE=1 SV=2	6	4	24	4	80.5	72.5	80.5	130.9	110.9	124.8	2.59641e+06	2.3381e+06	2.59616e+06	4.22278e+06	3.57989e+06	4.02744e+06	High	High	High	High	High	High
High	O75175	CCR4-NOT transcription complex subunit 3 OS=Homo sapiens OX=9606 GN=CNOT3 PE=1 SV=1	7	4	20	4	123.1	174.7	147.9	48.7	44	61.6	4.93411e+06	7.00331e+06	5.93062e+06	1.95301e+06	1.76366e+06	2.47069e+06	High	High	High	High	Peak Found	High
High	E7EQ45	AP-5 complex subunit mu-1 OS=Homo sapiens OX=9606 GN=AP5M1 PE=1 SV=1	12	5	13	5	196.8	140	180.1	19.4	14.3	49.5	4.34556e+06	3.09196e+06	3.97749e+06	427673	315253	1.09332e+06	High	High	High	Peak Found	Peak Found	Peak Found
High	Q9Y3Z3	Deoxynucleoside triphosphate triphosphohydrolase SAMHD1 OS=Homo sapiens OX=9606 GN=SAMHD1 PE=1 SV=2	11	6	17	6	136.9	167.6	139.3	55.8	41.7	58.6	4.40818e+06	5.3987e+06	4.4857e+06	1.79825e+06	1.34309e+06	1.88748e+06	High	High	High	High	Peak Found	High
High	F8VNY5	Thyroid transcription factor 1-associated protein 26 (Fragment) OS=Homo sapiens OX=9606 GN=CCDC59 PE=1 SV=1	33	5	23	5	132.5	78.6	81.1	103	93.4	111.4	5.26816e+06	3.12766e+06	3.2243e+06	4.09692e+06	3.71379e+06	4.4302e+06	High	High	High	High	High	High
High	Q13887	Krueppel-like factor 5 OS=Homo sapiens OX=9606 GN=KLF5 PE=1 SV=2	9	3	13	2	183.4	144.2	161.9	30	35.5	45	3.38529e+06	2.66224e+06	2.98823e+06	553031	654519	831492	High	High	High	Peak Found	Peak Found	High
High	P05387	60S acidic ribosomal protein P2 OS=Homo sapiens OX=9606 GN=RPLP2 PE=1 SV=1	41	3	9	3	156.9	113.1	189.4	67.2	42.6	30.8	9.79119e+06	7.05474e+06	1.1818e+07	4.19274e+06	2.65939e+06	1.91945e+06	Peak Found	High	High	Peak Found	High	Peak Found
High	Q9BPX3	Condensin complex subunit 3 OS=Homo sapiens OX=9606 GN=NCAPG PE=1 SV=1	6	7	24	7	107.1	136.3	136.8	75.8	67.9	76.2	3.46191e+06	4.4043e+06	4.42144e+06	2.44833e+06	2.19326e+06	2.46252e+06	High	High	High	High	High	High
High	Q12834	Cell division cycle protein 20 homolog OS=Homo sapiens OX=9606 GN=CDC20 PE=1 SV=2	18	7	29	7	117.2	106.6	93.1	110.1	75.6	97.4	5.41307e+06	4.92357e+06	4.30242e+06	5.08645e+06	3.49092e+06	4.4967e+06	High	High	High	High	High	High
High	Q86VM9	Zinc finger CCCH domain-containing protein 18 OS=Homo sapiens OX=9606 GN=ZC3H18 PE=1 SV=2	6	5	29	5	110	112.5	118.7	82.7	81.1	95	8.82454e+06	9.02579e+06	9528802	6.63796e+06	6.51078e+06	7.6278e+06	High	High	High	High	High	High
High	Q07666	KH domain-containing, RNA-binding, signal transduction-associated protein 1 OS=Homo sapiens OX=9606 GN=KHDRBS1 PE=1 SV=1	7	4	23	4	149.7	92.3	99.6	66.1	90.1	102.2	4.68985e+07	2.8923e+07	3.11869e+07	2.07009e+07	2.82089e+07	3.20074e+07	High	High	High	High	High	High
High	P29508	Serpin B3 OS=Homo sapiens OX=9606 GN=SERPINB3 PE=1 SV=2	13	4	11	4	68.6	201.2	141	43	84.5	61.7	2.01496e+06	5.90983e+06	4.14046e+06	1.26347e+06	2.48042e+06	1.81208e+06	High	High	High	High	High	High
High	Q9UN81	LINE-1 retrotransposable element ORF1 protein OS=Homo sapiens OX=9606 GN=L1RE1 PE=1 SV=1	15	5	15	5	165.3	76.9	106.8	84.8	82.2	83.9	6.51858e+06	3.03092e+06	4.21273e+06	3.34425e+06	3.24072e+06	3.30953e+06	High	High	High	High	High	High
High	Q8WVV9	Heterogeneous nuclear ribonucleoprotein L-like OS=Homo sapiens OX=9606 GN=HNRNPLL PE=1 SV=1	14	6	23	5	148.3	158.4	124.8	52.5	49.9	66.1	2.42028e+06	2.58474e+06	2.03743e+06	857675	814108	1.07875e+06	High	High	High	High	Peak Found	High
High	Q8NDX5	Polyhomeotic-like protein 3 OS=Homo sapiens OX=9606 GN=PHC3 PE=1 SV=1	6	3	14	3	241.3	84.9	181.3	76.1	7.8	8.7	1.99095e+06	700334	1.49598e+06	627732	64756.7	71778.8	High	High	High	High	Peak Found	Peak Found
High	Q9Y6A4	Cilia- and flagella-associated protein 20 OS=Homo sapiens OX=9606 GN=CFAP20 PE=1 SV=1	21	4	23	4	89.6	63.6	100.6	112.9	119.2	114.1	6.74116e+06	4.78112e+06	7.56915e+06	8.48939e+06	8.96726e+06	8.58539e+06	High	High	High	High	High	High
High	I3L419	Protein PIMREG OS=Homo sapiens OX=9606 GN=PIMREG PE=1 SV=1	23	5	26	5	139.5	133.6	120.2	71.1	73.8	61.8	8.20866e+06	7.86407e+06	7.07415e+06	4.18352e+06	4.34205e+06	3.63571e+06	High	High	High	High	High	High
High	O95478	Ribosome biogenesis protein NSA2 homolog OS=Homo sapiens OX=9606 GN=NSA2 PE=1 SV=1	23	5	28	5	125.5	85.6	95.5	67.1	112.1	114.3	9.02784e+06	6.1601e+06	6.87172e+06	4.82945e+06	8.06574e+06	8.22168e+06	High	High	High	High	High	High
High	A0A7P0TAE1	Endoplasmin OS=Homo sapiens OX=9606 GN=HSP90B1 PE=1 SV=1	4	4	24	2	131.1	123.8	126.2	64.9	70.9	83.1	1.26504e+06	1.19446e+06	1.21828e+06	626146	683745	802275	High	High	Peak Found	Peak Found	High	Peak Found
High	Q9NYH9	U3 small nucleolar RNA-associated protein 6 homolog OS=Homo sapiens OX=9606 GN=UTP6 PE=1 SV=2	11	7	24	7	200.9	99.7	93.4	74.3	61	70.7	8.68036e+06	4.30591e+06	4.03379e+06	3.21155e+06	2.63786e+06	3.05618e+06	High	High	High	High	High	High
High	Q13155	Aminoacyl tRNA synthase complex-interacting multifunctional protein 2 OS=Homo sapiens OX=9606 GN=AIMP2 PE=1 SV=2	17	5	18	5	112.5	111.4	140.4	65.3	79.6	90.9	9.40042e+06	9.3134e+06	1.17328e+07	5.45512e+06	6.6489e+06	7.59626e+06	High	High	High	High	High	High
High	Q9H6D7	HAUS augmin-like complex subunit 4 OS=Homo sapiens OX=9606 GN=HAUS4 PE=1 SV=1	15	6	15	6	140.3	107.2	109.5	60.9	99.4	82.7	1.7449e+07	1.33329e+07	1.36215e+07	7.56942e+06	1.2369e+07	1.02884e+07	High	High	High	High	High	High
High	P56282	DNA polymerase epsilon subunit 2 OS=Homo sapiens OX=9606 GN=POLE2 PE=1 SV=2	11	4	6	4	194.5	226	148.4			31.1	1.70871e+06	1.98558e+06	1.30432e+06			273225	High	High	High	Not Found	Not Found	Peak Found
High	O00629	Importin subunit alpha-3 OS=Homo sapiens OX=9606 GN=KPNA4 PE=1 SV=1	8	4	11	2	119.1	87.2	120.1	109.1	63.7	100.9	1.3484e+06	987097	1.35964e+06	1.23537e+06	721821	1.14252e+06	High	High	High	High	Peak Found	High
High	Q86YM7	Homer protein homolog 1 OS=Homo sapiens OX=9606 GN=HOMER1 PE=1 SV=2	15	5	19	5	155.3	52.2	145.4	58.3	80.3	108.5	5.52183e+06	1.85605e+06	5.1704e+06	2.07196e+06	2.85497e+06	3.85835e+06	High	High	High	High	High	High
High	O75342	Arachidonate 12-lipoxygenase, 12R-type OS=Homo sapiens OX=9606 GN=ALOX12B PE=1 SV=1	7	5	17	5	35	130.7	150.9	33.5	197	52.9	810466	3.02141e+06	3.48861e+06	774947	4.55485e+06	1.2239e+06	High	High	High	Peak Found	High	High
High	Q6PK04	Coiled-coil domain-containing protein 137 OS=Homo sapiens OX=9606 GN=CCDC137 PE=1 SV=1	18	5	46	5	108	91.9	98.6	32.3	105.6	163.6	8.13455e+06	6.92537e+06	7.42523e+06	2.43244e+06	7.95743e+06	1.23278e+07	High	High	High	High	High	High
High	Q9H869	YY1-associated protein 1 OS=Homo sapiens OX=9606 GN=YY1AP1 PE=1 SV=2	7	5	19	1		327.2	272.8					467891	390036				Not Found	Peak Found	High	Not Found	Not Found	Not Found
High	Q9NWZ5	Uridine-cytidine kinase-like 1 OS=Homo sapiens OX=9606 GN=UCKL1 PE=1 SV=2	7	4	13	4	124.8	194.4	172.4	29	36	43.4	2.13819e+06	3.32961e+06	2.9529e+06	496152	615842	743801	High	High	High	Peak Found	High	Peak Found
High	Q8N3U4	Cohesin subunit SA-2 OS=Homo sapiens OX=9606 GN=STAG2 PE=1 SV=3	5	6	13	4	139.7	165.3	151.9	54.2	36.2	52.7	1.86267e+06	2.20488e+06	2.026e+06	722789	482400	702601	High	High	High	Peak Found	Peak Found	Peak Found
High	Q5SY16	Polynucleotide 5'-hydroxyl-kinase NOL9 OS=Homo sapiens OX=9606 GN=NOL9 PE=1 SV=1	6	4	22	4	105	125.4	129.5	75.8	83.3	81.1	7.73386e+06	9.23805e+06	9.54006e+06	5.58367e+06	6.13545e+06	5.97552e+06	High	High	High	High	High	High
High	Q9NPF5	DNA methyltransferase 1-associated protein 1 OS=Homo sapiens OX=9606 GN=DMAP1 PE=1 SV=1	9	4	22	4	142.7	123.8	120.1	59.8	59.6	94	2.74842e+06	2.38436e+06	2.31245e+06	1.15161e+06	1.14682e+06	1.8106e+06	High	High	High	High	Peak Found	High
High	Q9BW66	Cyclin-dependent kinase 2-interacting protein OS=Homo sapiens OX=9606 GN=CINP PE=1 SV=1	22	5	7	5	153	120.6	151.6	57.8	52.8	64.1	5.37759e+06	4.23916e+06	5.32686e+06	2.03166e+06	1.85607e+06	2.25105e+06	High	Peak Found	High	Peak Found	Peak Found	Peak Found
High	K7EPJ1	Ubiquitin-conjugating enzyme E2 S (Fragment) OS=Homo sapiens OX=9606 GN=UBE2S PE=1 SV=1	17	3	16	3	148.1	152.7	151.8	49.2	44	54.2	2.64339e+06	2.72566e+06	2709700	877250	784567	967717	High	High	High	High	Peak Found	High
High	E9PLV1	PR domain zinc finger protein 10 OS=Homo sapiens OX=9606 GN=PRDM10 PE=1 SV=1	4	4	12	4	171.4	162.4	95.7	57.3	47.9	65.3	1.57034e+06	1.48773e+06	876509	524981	439031	598139	High	High	High	Peak Found	High	High
High	Q13098	COP9 signalosome complex subunit 1 OS=Homo sapiens OX=9606 GN=GPS1 PE=1 SV=4	9	4	17	4	157.3	170.5	162.7	41.1	36	32.4	4.24361e+06	4.59964e+06	4.38922e+06	1.10991e+06	970952	874842	High	High	High	High	High	High
High	Q9NRX1	RNA-binding protein PNO1 OS=Homo sapiens OX=9606 GN=PNO1 PE=1 SV=1	22	5	19	5	186.3	94	111.6	47	70.3	90.8	6.47289e+06	3.26454e+06	3.87635e+06	1.63282e+06	2.44146e+06	3.15483e+06	High	High	High	Peak Found	High	High
High	O75843	AP-1 complex subunit gamma-like 2 OS=Homo sapiens OX=9606 GN=AP1G2 PE=1 SV=1	6	5	15	5	136.4	136.5	220.7	37.7	39.8	28.9	3.03565e+06	3.03716e+06	4912851	839603	886251	642365	High	High	High	Peak Found	Peak Found	High
High	P41222	Prostaglandin-H2 D-isomerase OS=Homo sapiens OX=9606 GN=PTGDS PE=1 SV=1	19	4	14	4	23.1	32.4	3.1	14.6	498.3	28.5	739064	1.03906e+06	100599	468846	1.59739e+07	912695	High	High	Peak Found	Peak Found	High	High
High	Q9Y266	Nuclear migration protein nudC OS=Homo sapiens OX=9606 GN=NUDC PE=1 SV=1	12	3	11	3	95.2	115.9	78.3	125	95.6	90.1	2.0729e+07	2.52293e+07	1.70601e+07	2.72169e+07	2.08088e+07	1.96156e+07	High	High	High	High	High	High
High	H0YAA3	WD repeat-containing protein 41 (Fragment) OS=Homo sapiens OX=9606 GN=WDR41 PE=1 SV=1	12	5	17	5	134.7	84.4	83	97.7	106.2	94	5.04166e+06	3.16057e+06	3.10843e+06	3.65803e+06	3.97516e+06	3.51922e+06	High	High	High	High	High	High
High	Q14186	Transcription factor Dp-1 OS=Homo sapiens OX=9606 GN=TFDP1 PE=1 SV=1	12	3	14	3	71.2	36	92.7	143.6	139.8	116.7	779672	394638	1.01512e+06	1.57306e+06	1.53176e+06	1.27826e+06	High	High	High	High	High	High
High	D6RJB0	La-related protein 1B (Fragment) OS=Homo sapiens OX=9606 GN=LARP1B PE=1 SV=8	6	4	20	1	177.2		174.8		91.5	156.5	443455		437615		229124	391646	High	Not Found	Peak Found	Not Found	Peak Found	Peak Found
High	P20618	Proteasome subunit beta type-1 OS=Homo sapiens OX=9606 GN=PSMB1 PE=1 SV=2	23	5	19	5	109.7	151.6	131.5	77	60.5	69.7	9.11016e+06	1.25949e+07	1.09225e+07	6.40093e+06	5.02432e+06	5.79335e+06	High	High	High	High	High	High
High	Q9UHL9	General transcription factor II-I repeat domain-containing protein 1 OS=Homo sapiens OX=9606 GN=GTF2IRD1 PE=1 SV=1	6	6	21	6	96.1	94	98.9	130.7	87.3	93.1	2.874e+06	2.80989e+06	2.95594e+06	3.90843e+06	2.60991e+06	2.78304e+06	High	High	High	High	High	High
High	A0A8Q3WKR3	Serine/threonine-protein phosphatase 2A 56 kDa regulatory subunit gamma isoform OS=Homo sapiens OX=9606 GN=PPP2R5C PE=4 SV=1	7	4	15	1	137.1	193.5	183.3	37.9	21	27.3	5.23918e+06	7.39523e+06	7.00636e+06	1.44809e+06	801590	1.04294e+06	High	High	High	Not Found	Not Found	Not Found
High	Q6PJG2	Mitotic deacetylase-associated SANT domain protein OS=Homo sapiens OX=9606 GN=MIDEAS PE=1 SV=2	7	5	12	5	80.3	80.2	111.9	107	104.4	116.2	6.94999e+06	6.94017e+06	9.68668e+06	9.26455e+06	9.03964e+06	1.00626e+07	High	High	High	High	Peak Found	Peak Found
High	A0A669KB29	CXXC-type zinc finger protein 1 OS=Homo sapiens OX=9606 GN=CXXC1 PE=1 SV=1	8	5	14	5	144.1	136.6	142	54.9	45	77.5	988944	937649	974491	376538	308779	532216	High	High	High	High	High	High
High	Q7Z3K3	Pogo transposable element with ZNF domain OS=Homo sapiens OX=9606 GN=POGZ PE=1 SV=2	4	7	30	7	84.4	81.5	87	145.1	95.1	106.8	4.89747e+06	4.72938e+06	5.04753e+06	8.41388e+06	5.51758e+06	6.19266e+06	High	High	High	High	High	High
High	O60662	Kelch-like protein 41 OS=Homo sapiens OX=9606 GN=KLHL41 PE=1 SV=2	8	5	17	5	94.4	136.5	141.8	81.4	70.9	74.9	1.08469e+07	1.56895e+07	16291639	9.35977e+06	8.15135e+06	8.60948e+06	Peak Found	Peak Found	Peak Found	High	High	High
High	P56537	Eukaryotic translation initiation factor 6 OS=Homo sapiens OX=9606 GN=EIF6 PE=1 SV=1	16	3	15	3	133.6	97.8	104	76.6	96.9	91.1	6.70538e+06	4.90849e+06	5.22223e+06	3.84577e+06	4.86366e+06	4.57403e+06	High	High	High	High	High	High
High	H0YME5	Non-specific serine/threonine protein kinase (Fragment) OS=Homo sapiens OX=9606 GN=EIF2AK4 PE=1 SV=1	4	5	15	5	139.9	169.9	168.5	45.3	41.4	34.9	1.79604e+06	2.18202e+06	2.16414e+06	582058	531272	448596	High	High	High	Peak Found	Peak Found	Peak Found
High	A0A3B3ITW3	ATP-binding cassette sub-family D member 3 OS=Homo sapiens OX=9606 GN=ABCD3 PE=1 SV=2	9	5	14	5	102.7	116.9	120.7	72.5	85.8	101.3	2.76509e+06	3.1454e+06	3.24975e+06	1.95282e+06	2.31004e+06	2.72728e+06	High	High	High	High	High	High
High	Q8IXT5	RNA-binding protein 12B OS=Homo sapiens OX=9606 GN=RBM12B PE=1 SV=2	7	5	20	5	76.2	89.2	39.4	104.8	132.8	157.5	1.56247e+06	1.82947e+06	808483	2.14838e+06	2.72136e+06	3.22889e+06	High	High	High	High	High	High
High	Q13625	Apoptosis-stimulating of p53 protein 2 OS=Homo sapiens OX=9606 GN=TP53BP2 PE=1 SV=2	8	6	12	6	179.9	219.1	190.4	4.1		6.6	1.59586e+06	1.94338e+06	1.68914e+06	36356.6		58222.6	High	High	High	Peak Found	Not Found	Peak Found
High	Q56NI9	N-acetyltransferase ESCO2 OS=Homo sapiens OX=9606 GN=ESCO2 PE=1 SV=1	12	6	21	6	187.7	144.1	97.7	52.7	51.4	66.3	3.36146e+06	2.58137e+06	1.74932e+06	943794	921077	1.18812e+06	High	High	High	High	Peak Found	High
High	Q9UQ35	Serine/arginine repetitive matrix protein 2 OS=Homo sapiens OX=9606 GN=SRRM2 PE=1 SV=2	2	5	27	5	145.1	99.3	42.8	117.2	90.8	104.8	6.2819e+06	4.29849e+06	1.85045e+06	5.07317e+06	3.93168e+06	4.53421e+06	High	High	High	High	High	High
High	A0A590UJ50	Cullin-1 OS=Homo sapiens OX=9606 GN=CUL1 PE=1 SV=1	7	6	19	6	184.2	134.7	107.3	58	56	59.9	4.23118e+06	3.09456e+06	2.46423e+06	1.33333e+06	1.28669e+06	1.37553e+06	High	High	High	High	High	High
High	Q9NTI5	Sister chromatid cohesion protein PDS5 homolog B OS=Homo sapiens OX=9606 GN=PDS5B PE=1 SV=1	4	5	13	5	164.7	140.5	161.2	42.3	45.8	45.5	2.44091e+06	2.08327e+06	2.38999e+06	626848	678427	674849	High	High	High	Peak Found	Peak Found	High
High	Q9NZQ3	NCK-interacting protein with SH3 domain OS=Homo sapiens OX=9606 GN=NCKIPSD PE=1 SV=1	7	6	32	5	91.7	69.9	66	119	126.8	126.6	5.66285e+06	4.31612e+06	4.07959e+06	7.35055e+06	7.83362e+06	7.81991e+06	High	High	High	High	High	High
High	Q2NL82	Pre-rRNA-processing protein TSR1 homolog OS=Homo sapiens OX=9606 GN=TSR1 PE=1 SV=1	5	4	13	4	150.4	102.2	138.3	34.5	82.9	91.7	2.84579e+06	1.93322e+06	2.61606e+06	652581	1.56753e+06	1.73415e+06	High	High	High	Peak Found	Peak Found	High
High	Q9NVE7	4'-phosphopantetheine phosphatase OS=Homo sapiens OX=9606 GN=PANK4 PE=1 SV=1	6	4	13	4	90.1	165.3	105	110	46.5	83.1	1.82327e+06	3.34449e+06	2.12388e+06	2.22472e+06	940020	1.68169e+06	High	High	High	Peak Found	High	High
High	O00257	E3 SUMO-protein ligase CBX4 OS=Homo sapiens OX=9606 GN=CBX4 PE=1 SV=3	12	7	20	7	131.3	126.2	141.4	73.2	54.2	73.8	1.08879e+07	1.0467e+07	1.17297e+07	6.07007e+06	4.49442e+06	6.12329e+06	High	High	High	High	Peak Found	High
High	A8MX75	General transcription and DNA repair factor IIH helicase subunit XPD (Fragment) OS=Homo sapiens OX=9606 GN=ERCC2 PE=1 SV=2	8	5	14	5	157.1	157.4	151.2	49.5	42.8	42	3.38672e+06	3.39365e+06	3.25922e+06	1.06607e+06	921979	905293	High	High	High	High	Peak Found	High
High	P00338	L-lactate dehydrogenase A chain OS=Homo sapiens OX=9606 GN=LDHA PE=1 SV=2	14	5	25	5	94.4	131.2	121.1	82.2	84.6	86.5	5.0166e+06	6.9726e+06	6.43621e+06	4.36528e+06	4.49363e+06	4.59585e+06	High	High	High	High	High	High
High	H0Y8C4	Serine/threonine-protein phosphatase 2A 56 kDa regulatory subunit delta isoform (Fragment) OS=Homo sapiens OX=9606 GN=PPP2R5D PE=1 SV=1	8	4	12	1	127.8	151.5	217.1	27.4	31.3	44.8	73525.1	87178.5	124885	15777.2	18002.8	25779.4	Peak Found	Peak Found	High	Peak Found	Peak Found	Peak Found
High	Q9BTT6	Leucine-rich repeat-containing protein 1 OS=Homo sapiens OX=9606 GN=LRRC1 PE=1 SV=1	9	3	10	2	231	139.2	229.8				528453	318510	525578				High	High	High	Not Found	Not Found	Not Found
High	Q8NBT0	POC1 centriolar protein homolog A OS=Homo sapiens OX=9606 GN=POC1A PE=1 SV=2	11	3	9	3	169	132.2	78.6	52.4	69.7	98.2	1.10776e+06	866105	514864	343349	456734	643277	High	High	High	Peak Found	Peak Found	High
High	Q9Y6D6	Brefeldin A-inhibited guanine nucleotide-exchange protein 1 OS=Homo sapiens OX=9606 GN=ARFGEF1 PE=1 SV=2	3	5	11	1	160.5	133.8	171.4	45	42.7	46.7	1.86221e+06	1.55244e+06	1.98889e+06	521624	494901	541971	High	Peak Found	Peak Found	Peak Found	Peak Found	Peak Found
High	Q9Y6D5	Brefeldin A-inhibited guanine nucleotide-exchange protein 2 OS=Homo sapiens OX=9606 GN=ARFGEF2 PE=1 SV=3	3	5	13	1	143	177	144.3	77.4		58.3	449793	556781	453869	243436		183385	High	High	High	Peak Found	Not Found	Peak Found
High	Q8TCG2	Phosphatidylinositol 4-kinase type 2-beta OS=Homo sapiens OX=9606 GN=PI4K2B PE=1 SV=1	14	6	12	6	144.1	93.2	146.5	110.5	71.9	33.8	5.80074e+06	3.75311e+06	5.90024e+06	4.44777e+06	2.89426e+06	1.36051e+06	High	High	High	Peak Found	Peak Found	Peak Found
High	Q92830	Histone acetyltransferase KAT2A OS=Homo sapiens OX=9606 GN=KAT2A PE=1 SV=3	7	6	17	6	151.1	136.2	127.7	36.8	28.5	119.6	5.94601e+06	5.35848e+06	5.02635e+06	1.44916e+06	1.12279e+06	4.70487e+06	High	High	High	High	High	High
High	Q9BSM1	Polycomb group RING finger protein 1 OS=Homo sapiens OX=9606 GN=PCGF1 PE=1 SV=2	22	4	17	4	133.5	158.8	201.1	37.1	32.5	37	3.48863e+06	4.14949e+06	5.25557e+06	970895	848663	968026	High	High	High	High	High	Peak Found
High	Q8NFH3	Nucleoporin Nup43 OS=Homo sapiens OX=9606 GN=NUP43 PE=1 SV=1	13	3	13	3	139.9	141.7	156.2	48.4	46.7	67.1	1.53332e+06	1.55304e+06	1.71277e+06	530696	511428	736031	High	High	High	High	High	High
High	Q13619	Cullin-4A OS=Homo sapiens OX=9606 GN=CUL4A PE=1 SV=3	7	6	19	6	134.1	151.8	138.5	63.2	50	62.5	1.89457e+06	2.14463e+06	1.95767e+06	892564	706064	883294	High	High	High	High	High	Peak Found
High	Q15427	Splicing factor 3B subunit 4 OS=Homo sapiens OX=9606 GN=SF3B4 PE=1 SV=1	6	2	16	2	81	71.6	82.9	106.4	111.6	146.5	8.21739e+06	7.26337e+06	8.40773e+06	1.07888e+07	1.13157e+07	1.48608e+07	High	High	High	High	High	High
High	Q14191	Bifunctional 3'-5' exonuclease/ATP-dependent helicase WRN OS=Homo sapiens OX=9606 GN=WRN PE=1 SV=2	4	6	15	6	188.7	158.3	138.4	24.5	53	37.1	4.17058e+06	3.49931e+06	3.05985e+06	541765	1.17118e+06	820175	High	High	High	Peak Found	Peak Found	Peak Found
High	O75925	E3 SUMO-protein ligase PIAS1 OS=Homo sapiens OX=9606 GN=PIAS1 PE=1 SV=2	9	5	18	4	141.6	166.1	140.8	43.8	49.5	58.1	4.24764e+06	4.98209e+06	4.2223e+06	1.31517e+06	1.48593e+06	1.74249e+06	High	High	High	High	High	High
High	Q9GZL7	Ribosome biogenesis protein WDR12 OS=Homo sapiens OX=9606 GN=WDR12 PE=1 SV=2	11	5	28	5	142.8	100	77	88.3	95.4	96.5	1.25518e+07	8.79422e+06	6.76996e+06	7.76643e+06	8.38811e+06	8.48078e+06	High	High	High	High	High	High
High	J3QQY0	Male-specific lethal 1 homolog OS=Homo sapiens OX=9606 GN=MSL1 PE=1 SV=1	11	4	9	4	138.2	131	134.7	57.9	63	75.2	2.92541e+06	2.77316e+06	2.85208e+06	1.22483e+06	1.33361e+06	1.59179e+06	High	High	High	High	Peak Found	Peak Found
High	Q9UBE0	SUMO-activating enzyme subunit 1 OS=Homo sapiens OX=9606 GN=SAE1 PE=1 SV=1	21	6	17	6	169.2	194.6	164.4	29.8	25.2	16.7	7.7051e+06	8.86205e+06	7.48751e+06	1.35793e+06	1.14897e+06	758760	High	High	High	High	High	High
High	A0A2R8Y595	Transcriptional repressor CTCF OS=Homo sapiens OX=9606 GN=CTCF PE=1 SV=1	9	5	20	5	121.1	91.4	95.4	97	103.2	91.9	5.34894e+06	4.03957e+06	4.21458e+06	4.28435e+06	4.55868e+06	4.06023e+06	High	High	High	High	High	High
High	Q69YI7	Nuclear apoptosis-inducing factor 1 OS=Homo sapiens OX=9606 GN=NAIF1 PE=1 SV=1	13	4	18	4	97.4	91.8	87.2	98.6	108.4	116.5	3.39779e+06	3.20066e+06	3042122	3.43993e+06	3.78148e+06	4.06471e+06	High	High	High	High	High	High
High	A0A8C8MQ70	Ubiquitin-associated protein 2 OS=Homo sapiens OX=9606 GN=UBAP2 PE=1 SV=1	5	4	21	4	171.3	62.4	71.4	72.1	149.9	72.8	5.59859e+06	2.03908e+06	2.33437e+06	2.35515e+06	4.89745e+06	2.37957e+06	High	High	High	High	High	High
High	Q6RFH5	WD repeat-containing protein 74 OS=Homo sapiens OX=9606 GN=WDR74 PE=1 SV=1	12	4	17	4	158.3	117.5	132.9	68.5	48.1	74.8	5.37291e+06	3.98812e+06	4.51129e+06	2.32634e+06	1.63402e+06	2.53831e+06	High	High	High	High	High	High
High	Q16666	Gamma-interferon-inducible protein 16 OS=Homo sapiens OX=9606 GN=IFI16 PE=1 SV=3	6	4	12	4	195.9	89.1	119.4	47.1	65.6	82.9	2.78382e+07	1.26597e+07	1.69614e+07	6.69105e+06	9.32176e+06	1.17831e+07	High	High	High	Peak Found	Peak Found	Peak Found
High	A0A6I8PRS5	G patch domain-containing protein 11 OS=Homo sapiens OX=9606 GN=GPATCH11 PE=1 SV=1	19	5	22	5	85.3	78.9	117.8	77.6	95.9	144.6	5.84696e+06	5.40765e+06	8.07608e+06	5.32322e+06	6.57273e+06	9.91489e+06	High	High	High	High	High	High
High	A0A6I8PRA0	Treacle protein (Fragment) OS=Homo sapiens OX=9606 GN=TCOF1 PE=1 SV=1	5	5	19	5	228.7	90.9	77.6	64.1	69.1	69.6	7.1656e+06	2.84701e+06	2.43021e+06	2.00668e+06	2.16616e+06	2.18209e+06	High	High	High	High	High	High
High	P51648	Aldehyde dehydrogenase family 3 member A2 OS=Homo sapiens OX=9606 GN=ALDH3A2 PE=1 SV=1	10	5	28	5	158.2	144.8	131.2	46.2	46.7	72.9	5.36813e+06	4.91175e+06	4.45292e+06	1.56675e+06	1.58471e+06	2.47223e+06	High	High	High	Peak Found	High	High
High	P22735	Protein-glutamine gamma-glutamyltransferase K OS=Homo sapiens OX=9606 GN=TGM1 PE=1 SV=4	7	5	15	5	26.5	113.1	138.6	26.5	242.4	52.9	575680	2.4596e+06	3.01301e+06	576872	5.27039e+06	1.14962e+06	Peak Found	High	High	Peak Found	High	Peak Found
High	Q9H611	ATP-dependent DNA helicase PIF1 OS=Homo sapiens OX=9606 GN=PIF1 PE=1 SV=2	10	4	8	4	131.4	123.3	129.7	72	53.1	90.5	2.70532e+06	2.53805e+06	2.66955e+06	1.48119e+06	1.0922e+06	1.86284e+06	High	High	High	Peak Found	Peak Found	Peak Found
High	B4E1N1	Armadillo repeat-containing protein 6 OS=Homo sapiens OX=9606 GN=ARMC6 PE=1 SV=1	14	6	22	6	106	180.7	144.3	47.6	57.4	64.1	3.87189e+06	6.60178e+06	5.27166e+06	1.73797e+06	2.0953e+06	2.34139e+06	High	High	High	High	High	High
High	Q8NEV8	Exophilin-5 OS=Homo sapiens OX=9606 GN=EXPH5 PE=1 SV=4	3	5	10	5	179.3	261.6	110.8		1.3	47.1	2.02089e+06	2.94931e+06	1.24887e+06		14132	530464	High	High	High	Not Found	Peak Found	Peak Found
High	Q9NVX0	HAUS augmin-like complex subunit 2 OS=Homo sapiens OX=9606 GN=HAUS2 PE=1 SV=1	24	6	15	6	147.5	239.8	200.3	12.4			2.47568e+06	4.02589e+06	3.36291e+06	207557			High	High	High	Peak Found	Not Found	Not Found
High	A0A494C0W0	Poly(A)-specific ribonuclease PARN OS=Homo sapiens OX=9606 GN=PARN PE=1 SV=1	9	6	23	6	71.9	54	76.4	132.9	114.5	150.5	4.0876e+06	3.07148e+06	4.34414e+06	7.55823e+06	6.5112e+06	8.55938e+06	High	High	High	High	High	High
High	Q86XN8	RNA-binding protein MEX3D OS=Homo sapiens OX=9606 GN=MEX3D PE=1 SV=3	7	3	13	2	198.3	113	125.3	48	54.3	61	1.41936e+06	809324	897426	343976	388900	436644	High	High	High	High	Peak Found	High
High	P49848	Transcription initiation factor TFIID subunit 6 OS=Homo sapiens OX=9606 GN=TAF6 PE=1 SV=1	8	5	14	5	112.3	100.2	73.3	110.1	107.3	96.7	2.12518e+06	1.8969e+06	1.3878e+06	2.08409e+06	2.03182e+06	1.83128e+06	High	High	High	High	High	High
High	C9J384	Protein CMSS1 (Fragment) OS=Homo sapiens OX=9606 GN=CMSS1 PE=1 SV=1	16	4	32	4	139.2	103.8	98.4	75	94.4	89.3	2.17013e+07	1.61776e+07	15334213	1.16907e+07	1.47196e+07	1.39156e+07	High	High	High	High	High	High
High	Q86V97	Kelch repeat and BTB domain-containing protein 6 OS=Homo sapiens OX=9606 GN=KBTBD6 PE=1 SV=1	8	6	17	6	105.3	152	134.4	100.2	64.4	43.8	3.35767e+06	4.84881e+06	4.28712e+06	3.19566e+06	2.05386e+06	1.39754e+06	High	High	High	Peak Found	Peak Found	Peak Found
High	Q8TF76	Serine/threonine-protein kinase haspin OS=Homo sapiens OX=9606 GN=HASPIN PE=1 SV=3	6	6	23	6	104.2	200.7	161.2	30.7	39.5	63.7	2.75598e+06	5.30833e+06	4.26409e+06	812234	1.04374e+06	1.68621e+06	High	High	High	High	High	High
High	Q13042	Cell division cycle protein 16 homolog OS=Homo sapiens OX=9606 GN=CDC16 PE=1 SV=2	9	6	27	6	144.4	139.3	136.5	54.8	46.6	78.3	5.16265e+06	4.98075e+06	4.87847e+06	1.95793e+06	1.6666e+06	2.79967e+06	High	High	High	High	High	High
High	Q9BXS6	Nucleolar and spindle-associated protein 1 OS=Homo sapiens OX=9606 GN=NUSAP1 PE=1 SV=1	14	5	10	5	238.8	86.1	154.3	25.1	63.9	31.8	7.17499e+06	2.58638e+06	4.63617e+06	755425	1.92129e+06	955405	High	High	High	Peak Found	High	High
High	Q14999	Cullin-7 OS=Homo sapiens OX=9606 GN=CUL7 PE=1 SV=2	3	5	14	5	83.8	82.7	56	152.9	115	109.6	1.26354e+06	1.24704e+06	843868	2.30408e+06	1.73302e+06	1.6521e+06	High	High	High	High	High	High
High	Q9Y462	Zinc finger protein 711 OS=Homo sapiens OX=9606 GN=ZNF711 PE=1 SV=2	8	5	10	5	109.2	74.3	80.9	50.8	176.4	108.4	3.55418e+06	2.41825e+06	2.63167e+06	1.65331e+06	5.73966e+06	3.52895e+06	High	High	High	High	High	Peak Found
High	P32243	Homeobox protein OTX2 OS=Homo sapiens OX=9606 GN=OTX2 PE=1 SV=1	15	5	42	3	109	122	104.8	93.6	80.7	89.9	4.90332e+07	5.48744e+07	4.71375e+07	4.20755e+07	3.62687e+07	4.04163e+07	High	High	High	High	High	High
High	O43303	Centriolar coiled-coil protein of 110 kDa OS=Homo sapiens OX=9606 GN=CCP110 PE=1 SV=3	7	5	9	5	110.5	136.3	244.4	52.3	29.9	26.6	1.74801e+06	2.15697e+06	3.86761e+06	828249	473110	421584	High	High	High	Peak Found	Peak Found	Peak Found
High	Q15032	R3H domain-containing protein 1 OS=Homo sapiens OX=9606 GN=R3HDM1 PE=1 SV=3	6	5	17	5	110.1	92.9	94.7	109.7	75.6	116.9	3.11194e+06	2.62557e+06	2.67648e+06	3.1e+06	2.13724e+06	3.3028e+06	High	High	High	High	High	High
High	Q86W50	RNA N6-adenosine-methyltransferase METTL16 OS=Homo sapiens OX=9606 GN=METTL16 PE=1 SV=2	9	5	13	5	113.4	217.9	203.6	12.4	19.8	32.9	2.37444e+06	4.56269e+06	4.26304e+06	260156	414743	690025	High	High	High	Peak Found	Peak Found	Peak Found
High	O75821	Eukaryotic translation initiation factor 3 subunit G OS=Homo sapiens OX=9606 GN=EIF3G PE=1 SV=2	17	4	15	4	126.7	137.4	125	67.7	68.6	74.4	5.07328e+06	5.50152e+06	5.00442e+06	2.71188e+06	2.74741e+06	2.98023e+06	High	High	High	High	High	High
High	Q08380	Galectin-3-binding protein OS=Homo sapiens OX=9606 GN=LGALS3BP PE=1 SV=1	12	6	19	6	77.8	118.5	76.2	117.4	104.6	105.5	1.00002e+07	1.52284e+07	9.79463e+06	1.50966e+07	1.34497e+07	1.35553e+07	High	High	High	Peak Found	Peak Found	High
High	P10155	RNA-binding protein RO60 OS=Homo sapiens OX=9606 GN=RO60 PE=1 SV=2	9	5	12	5	109	134.9	76.1	53.9	100.6	125.6	2.57189e+06	3.18159e+06	1.79428e+06	1.27098e+06	2.37185e+06	2.96246e+06	High	High	High	High	High	High
High	Q9H9Y2	Ribosome production factor 1 OS=Homo sapiens OX=9606 GN=RPF1 PE=1 SV=2	11	3	5	3	185.7	69.9	79.7	72.7	93.4	98.6	1.90837e+06	717994	819122	747001	959880	1.01343e+06	High	Peak Found	Peak Found	Peak Found	High	High
High	P35612	Beta-adducin OS=Homo sapiens OX=9606 GN=ADD2 PE=1 SV=3	6	4	15	3	132.1	49.1	87.3	135.1	114.6	81.9	1.78521e+06	663367	1.17989e+06	1.82511e+06	1.54827e+06	1.10669e+06	High	Peak Found	Peak Found	High	High	High
High	Q96T21	Selenocysteine insertion sequence-binding protein 2 OS=Homo sapiens OX=9606 GN=SECISBP2 PE=1 SV=2	5	4	16	3	54	102.8	140.6	143.2	116.5	43	1.91726e+06	3.64694e+06	4.98912e+06	5.08088e+06	4.13355e+06	1.5266e+06	High	High	High	High	High	High
High	Q9HAU0	Pleckstrin homology domain-containing family A member 5 OS=Homo sapiens OX=9606 GN=PLEKHA5 PE=1 SV=1	6	5	20	5	124.9	106.7	84.4	80.6	97.1	106.4	1.18789e+07	1.01488e+07	8.03288e+06	7.66675e+06	9.23507e+06	1.012e+07	High	High	High	High	High	High
High	P59998	Actin-related protein 2/3 complex subunit 4 OS=Homo sapiens OX=9606 GN=ARPC4 PE=1 SV=3	23	4	32	4	33	52.2	150.2	205.5	126.3	32.7	3.43915e+06	5.43526e+06	1.56392e+07	2.13981e+07	1.31494e+07	3.40154e+06	High	High	High	High	High	High
High	Q9UJX6	Anaphase-promoting complex subunit 2 OS=Homo sapiens OX=9606 GN=ANAPC2 PE=1 SV=1	7	5	18	5	144.7	146.2	123.6	47.4	68	70	2.35294e+06	2.37744e+06	2.0097e+06	770566	1.10597e+06	1.13826e+06	High	High	High	High	High	High
High	P19784	Casein kinase II subunit alpha' OS=Homo sapiens OX=9606 GN=CSNK2A2 PE=1 SV=1	16	5	11	4	84.5	73.8	88.2	76.9	155.6	121.1	1.81862e+06	1.58914e+06	1.89972e+06	1.65511e+06	3.35022e+06	2.60725e+06	High	High	High	High	High	High
High	P67775	Serine/threonine-protein phosphatase 2A catalytic subunit alpha isoform OS=Homo sapiens OX=9606 GN=PPP2CA PE=1 SV=1	20	5	16	5	114.2	144.3	112.6	72.6	67.5	88.9	6.3262e+06	7.99369e+06	6236111	4.0238e+06	3.73836e+06	4.92393e+06	High	High	High	High	High	High
High	Q6PJI9	GATOR complex protein WDR59 OS=Homo sapiens OX=9606 GN=WDR59 PE=1 SV=2	6	5	12	5	165	200.7	172.2	16.1	32.2	13.8	2.94365e+06	3.5799e+06	3.07196e+06	287195	574843	246993	High	High	High	Peak Found	Peak Found	Peak Found
High	Q86XK2	F-box only protein 11 OS=Homo sapiens OX=9606 GN=FBXO11 PE=1 SV=3	5	5	23	5	123.2	95.9	70.1	108.7	98.2	104	3.85192e+06	2.99809e+06	2.1925e+06	3.39774e+06	3.06998e+06	3.25261e+06	High	High	High	High	High	High
High	A0A7P0TBJ4	Recombining-binding protein suppressor of hairless (Fragment) OS=Homo sapiens OX=9606 GN=RBPJ PE=1 SV=1	10	4	18	4	99.5	122.8	139.8	65.5	74.4	98	2.64487e+06	3.26653e+06	3.71811e+06	1.74163e+06	1.97909e+06	2.6054e+06	High	High	High	High	High	High
High	Q6YHK3	CD109 antigen OS=Homo sapiens OX=9606 GN=CD109 PE=1 SV=2	3	5	29	5	112.9	69.4	41.5	101.1	145.9	129.1	3.81084e+06	2.34371e+06	1.40181e+06	3.41415e+06	4.92729e+06	4.36057e+06	High	High	High	High	High	High
High	A0A8I5KX04	Pre-mRNA cleavage complex 2 protein Pcf11 OS=Homo sapiens OX=9606 GN=PCF11 PE=1 SV=1	5	6	15	6	141.7	108.5	117	76.3	79.6	76.9	6.88136e+06	5.26941e+06	5.67805e+06	3.70501e+06	3.86224e+06	3.73424e+06	High	Peak Found	High	High	High	High
High	Q75QN2	Integrator complex subunit 8 OS=Homo sapiens OX=9606 GN=INTS8 PE=1 SV=1	7	5	10	5	90.8	185.5	182	61.7	3.7	76.3	1.32274e+06	2.70265e+06	2.65103e+06	898284	54157.7	1.11113e+06	High	High	High	High	High	Peak Found
High	A0A0G2JNH2	Tight junction protein ZO-1 OS=Homo sapiens OX=9606 GN=TJP1 PE=1 SV=1	3	5	8	5	214.2			111.1	163	111.7	2.61577e+06			1.35714e+06	1.9906e+06	1.36381e+06	High	Not Found	Not Found	High	Peak Found	High
High	Q6ZRY4	RNA-binding protein with multiple splicing 2 OS=Homo sapiens OX=9606 GN=RBPMS2 PE=1 SV=1	24	5	30	3	131.7	103.4	122.4	80.9	52.5	109.2	3.86976e+06	3.03909e+06	3.59683e+06	2.37745e+06	1.54222e+06	3.20852e+06	High	High	High	High	High	High
High	Q6ZN06	Zinc finger protein 813 OS=Homo sapiens OX=9606 GN=ZNF813 PE=2 SV=2	8	5	12	2	100.9	127.9	101.7	83.3	91.1	95.1	5.65482e+06	7.16514e+06	5.69748e+06	4.66638e+06	5.10334e+06	5.32936e+06	Peak Found	High	High	Peak Found	Peak Found	Peak Found
High	Q9NW64	Pre-mRNA-splicing factor RBM22 OS=Homo sapiens OX=9606 GN=RBM22 PE=1 SV=1	9	4	29	4	118.8	80.6	112.7	85.3	90.8	111.8	4.5769e+06	3.10388e+06	4.34048e+06	3.28624e+06	3.49662e+06	4.30702e+06	High	High	High	High	High	High
High	O15160	DNA-directed RNA polymerases I and III subunit RPAC1 OS=Homo sapiens OX=9606 GN=POLR1C PE=1 SV=1	18	5	21	5	125.9	95.1	89.3	75	102.4	112.1	1.19325e+07	9.01375e+06	8.46374e+06	7.1068e+06	9.70477e+06	1.06241e+07	High	High	High	High	High	High
High	P31327	Carbamoyl-phosphate synthase [ammonia], mitochondrial OS=Homo sapiens OX=9606 GN=CPS1 PE=1 SV=2	3	5	10	4		26.8	29.2	44.7		499.3		92849	100842	154764		1.72702e+06	Not Found	Peak Found	Peak Found	Peak Found	Not Found	High
High	Q9C0C9	(E3-independent) E2 ubiquitin-conjugating enzyme OS=Homo sapiens OX=9606 GN=UBE2O PE=1 SV=3	5	5	16	5	139.7	132.6	143.3	66.5	56.4	61.4	3.28165e+06	3.11541e+06	3.36554e+06	1.56297e+06	1.32374e+06	1.44243e+06	High	High	High	High	High	High
High	G5E9D5	Zinc phosphodiesterase ELAC protein 2 OS=Homo sapiens OX=9606 GN=ELAC2 PE=1 SV=1	7	4	10	4	149.1	167.5	155.3	47.4	37.4	43.3	1.78799e+06	2.00771e+06	1.86156e+06	568797	447888	519615	High	High	High	Peak Found	Peak Found	Peak Found
High	P34932	Heat shock 70 kDa protein 4 OS=Homo sapiens OX=9606 GN=HSPA4 PE=1 SV=4	8	5	8	5	143.3	126.7	202.7	44.7	33.5	49	1.18687e+06	1.04936e+06	1.67905e+06	369840	277783	405974	High	High	High	Peak Found	Peak Found	Peak Found
High	Q6DKJ4	Nucleoredoxin OS=Homo sapiens OX=9606 GN=NXN PE=1 SV=2	11	3	11	3	154	187.4	180.2	52.9		25.5	2.03163e+06	2.47097e+06	2.37714e+06	697388		335744	High	High	High	Peak Found	Not Found	High
High	Q9NZ71	Regulator of telomere elongation helicase 1 OS=Homo sapiens OX=9606 GN=RTEL1 PE=1 SV=2	4	5	13	5	151.8	190.6	147.8	35.5	30.3	44.1	2.57197e+06	3.22905e+06	2.504e+06	601185	513791	746470	High	High	High	Peak Found	Peak Found	Peak Found
High	Q96GM5	SWI/SNF-related matrix-associated actin-dependent regulator of chromatin subfamily D member 1 OS=Homo sapiens OX=9606 GN=SMARCD1 PE=1 SV=2	10	5	16	5	119	99.7	124.5	82.8	73.7	100.3	5.94651e+06	4.98282e+06	6.22321e+06	4.13769e+06	3.68299e+06	5.0153e+06	High	High	High	High	High	High
High	E9PMH2	Peptidylprolyl isomerase OS=Homo sapiens OX=9606 GN=AIP PE=1 SV=3	15	3	7	3	180	156.3	151.3	40.9	29.5	42	1.12282e+06	975236	944284	255192	184051	261891	High	High	High	High	Peak Found	Peak Found
High	Q13049	E3 ubiquitin-protein ligase TRIM32 OS=Homo sapiens OX=9606 GN=TRIM32 PE=1 SV=2	7	4	11	4	142.3	129.6	150.9	65	48	64.1	3.3133e+06	3.0166e+06	3.51282e+06	1.51269e+06	1.11724e+06	1.49303e+06	High	High	High	Peak Found	Peak Found	High
High	P61244	Protein max OS=Homo sapiens OX=9606 GN=MAX PE=1 SV=1	30	4	14	4	80.1	83.7	177.5	108.8	56.2	93.7	3.59334e+06	3.75377e+06	7.9643e+06	4.88097e+06	2.52198e+06	4.2038e+06	High	High	High	High	High	High
High	K7EMH1	60S ribosomal protein L22 (Fragment) OS=Homo sapiens OX=9606 GN=RPL22 PE=1 SV=1	28	3	19	3	89	83.4	146	107	104	70.7	7.38964e+07	6.92396e+07	1.2123e+08	8.88778e+07	8.63401e+07	5.86804e+07	High	High	High	High	High	High
High	O76094	Signal recognition particle subunit SRP72 OS=Homo sapiens OX=9606 GN=SRP72 PE=1 SV=3	7	4	17	4	170.7	132.4	117.9	67.9	29.4	81.7	2.187e+06	1.6971e+06	1.51082e+06	869674	376834	1.04656e+06	High	High	High	High	High	High
High	P60866	40S ribosomal protein S20 OS=Homo sapiens OX=9606 GN=RPS20 PE=1 SV=1	29	4	24	4	31.9	52.2	213.6	165.5	108.4	28.4	1.31047e+07	2.14607e+07	87770712	6.80083e+07	4.45644e+07	1.16625e+07	High	High	High	High	High	High
High	P60953	Cell division control protein 42 homolog OS=Homo sapiens OX=9606 GN=CDC42 PE=1 SV=2	23	4	11	3	80.5	65.7	92.1	124.4	166.2	71	2.69598e+06	2.2008e+06	3.08536e+06	4.16653e+06	5.56569e+06	2.37728e+06	Peak Found	High	Peak Found	High	High	Peak Found
High	Q9UBD5	Origin recognition complex subunit 3 OS=Homo sapiens OX=9606 GN=ORC3 PE=1 SV=1	8	5	23	4	12	37.9	501.7	10.3	22.4	15.7	804406	2.54087e+06	3.36486e+07	688663	1.50406e+06	1.05427e+06	High	High	High	High	High	Peak Found
High	Q9H501	ESF1 homolog OS=Homo sapiens OX=9606 GN=ESF1 PE=1 SV=1	6	5	11	5	151.6	73.3	62.4	100.8	92.7	119.2	2.70344e+06	1.3077e+06	1.11319e+06	1.7978e+06	1.65332e+06	2.12556e+06	High	High	High	High	High	High
High	Q8N1B4	Vacuolar protein sorting-associated protein 52 homolog OS=Homo sapiens OX=9606 GN=VPS52 PE=1 SV=1	8	5	11	5	115.8	204.7	196.8	23.4	16.8	42.5	1.2695e+06	2.2444e+06	2.15701e+06	256673	183872	466393	High	High	High	Peak Found	Peak Found	High
High	P62854	40S ribosomal protein S26 OS=Homo sapiens OX=9606 GN=RPS26 PE=1 SV=3	23	2	13	2	35	62.8	211.8	146.4	124.4	19.6	2.8758e+06	5.16275e+06	1.74112e+07	1.20288e+07	1.02246e+07	1.61055e+06	High	High	High	High	High	High
High	B4DR61	Protein transport protein Sec61 subunit alpha isoform 1 OS=Homo sapiens OX=9606 GN=SEC61A1 PE=1 SV=1	8	5	24	5	136.4	151.5	142.8	55.3	48.9	65	7.16352e+06	7.95803e+06	7.50191e+06	2.90549e+06	2.57061e+06	3.41641e+06	High	High	High	High	High	High
High	Q96MH7	Uncharacterized protein C5orf34 OS=Homo sapiens OX=9606 GN=C5orf34 PE=2 SV=3	10	5	10	5	182	124	101.2	72.2	56.6	64	9.75794e+06	6.64789e+06	5.42573e+06	3.8686e+06	3.03513e+06	3.43054e+06	High	High	High	Peak Found	Peak Found	Peak Found
High	Q8WV16	DDB1- and CUL4-associated factor 4 OS=Homo sapiens OX=9606 GN=DCAF4 PE=1 SV=3	11	5	18	5	144.8	119.5	109.1	75.5	70.3	80.8	3.70913e+06	3.06066e+06	2.79357e+06	1.93344e+06	1.80044e+06	2.06792e+06	High	High	High	High	High	High
High	Q8N1G2	Cap-specific mRNA (nucleoside-2'-O-)-methyltransferase 1 OS=Homo sapiens OX=9606 GN=CMTR1 PE=1 SV=1	8	6	18	6	115.4	73.1	61	108.8	106.6	135	2.72431e+06	1.72605e+06	1.44089e+06	2.56909e+06	2.51701e+06	3.18625e+06	High	High	High	High	High	High
High	O15119	T-box transcription factor TBX3 OS=Homo sapiens OX=9606 GN=TBX3 PE=1 SV=4	6	4	6	4	128.1	136.1	150.4	58.4	60.8	66.2	5.36095e+06	5.69371e+06	6291784	2.44147e+06	2.54497e+06	2.76807e+06	High	High	High	Peak Found	Peak Found	Peak Found
High	P0DP25	Calmodulin-3 OS=Homo sapiens OX=9606 GN=CALM3 PE=1 SV=1	32	4	14	4	113.7	118.7	224.7	36.6	51.1	55.2	1.74656e+06	1.8244e+06	3.45241e+06	563141	784725	848035	High	High	High	High	High	Peak Found
High	O14929	Histone acetyltransferase type B catalytic subunit OS=Homo sapiens OX=9606 GN=HAT1 PE=1 SV=2	11	5	23	5	93.3	123	113.7	91.3	88	90.8	6.97483e+06	9.19711e+06	8.49932e+06	6.82708e+06	6.5809e+06	6.79009e+06	High	High	High	High	High	High
High	D3YTK1	B-cell lymphoma/leukemia 11B OS=Homo sapiens OX=9606 GN=BCL11B PE=1 SV=1	7	4	10	3	134.7	137.6	132.5	73.4	56.6	65.2	2.6591e+06	2.71526e+06	2.61527e+06	1.44827e+06	1.11792e+06	1.28728e+06	High	High	High	Peak Found	Peak Found	Peak Found
High	Q15697	Zinc finger protein 174 OS=Homo sapiens OX=9606 GN=ZNF174 PE=1 SV=1	13	5	13	5	116.3	103.9	102.4	91.6	81.3	104.4	4.82049e+07	4.30661e+07	4.24398e+07	3.79657e+07	3.3693e+07	4.32378e+07	Peak Found	Peak Found	Peak Found	High	High	High
High	P42694	Probable helicase with zinc finger domain OS=Homo sapiens OX=9606 GN=HELZ PE=1 SV=2	3	6	17	6	146.6	91.7	77.1	92.9	101.5	90.1	5.20489e+06	3.25795e+06	2.73721e+06	3.30093e+06	3.60629e+06	3.20102e+06	High	High	High	High	High	High
High	Q9BX40	Protein LSM14 homolog B OS=Homo sapiens OX=9606 GN=LSM14B PE=1 SV=1	14	4	19	2	173.2	114.2	131.7	49.1	53.3	78.5	4.57797e+06	3.01817e+06	3.48189e+06	1.29753e+06	1.40789e+06	2.07364e+06	High	High	High	Peak Found	High	Peak Found
High	O75683	Surfeit locus protein 6 OS=Homo sapiens OX=9606 GN=SURF6 PE=1 SV=3	16	5	20	5	165.5	88.6	121.7	73.9	64	86.2	1.42991e+07	7.65649e+06	1.05183e+07	6.38727e+06	5.5264e+06	7.44914e+06	High	High	High	High	High	High
High	Q86Y56	Dynein axonemal assembly factor 5 OS=Homo sapiens OX=9606 GN=DNAAF5 PE=1 SV=4	7	6	17	6	136.1	174.3	157.7	45.8	34.7	51.4	2.11854e+06	2.71353e+06	2.45403e+06	712855	540279	800548	High	High	High	Peak Found	Peak Found	Peak Found
High	Q9NQT4	Exosome complex component RRP46 OS=Homo sapiens OX=9606 GN=EXOSC5 PE=1 SV=1	15	3	15	3	142.5	76.9	111.6	68.6	92.1	108.3	5.51609e+06	2.97586e+06	4.32176e+06	2.65361e+06	3.56387e+06	4.19387e+06	High	High	High	High	High	High
High	Q5TAQ9	DDB1- and CUL4-associated factor 8 OS=Homo sapiens OX=9606 GN=DCAF8 PE=1 SV=1	8	4	14	4	106.4	122.5	137.4	79.9	64.8	89	1.61839e+06	1.8629e+06	2.08951e+06	1.2148e+06	986213	1.35405e+06	High	High	High	High	Peak Found	High
High	O14617	AP-3 complex subunit delta-1 OS=Homo sapiens OX=9606 GN=AP3D1 PE=1 SV=1	4	3	8	3	137.2	102.7	155.1	67.9	37.6	99.6	1.35195e+06	1.01228e+06	1.52851e+06	668770	370134	982025	High	High	High	Peak Found	Peak Found	Peak Found
High	Q5D862	Filaggrin-2 OS=Homo sapiens OX=9606 GN=FLG2 PE=1 SV=1	2	4	10	4	28.1	91.8	83	54.4	300.7	42	1.60863e+06	5.25501e+06	4.75283e+06	3.11259e+06	1.72086e+07	2.40432e+06	High	High	High	High	High	High
High	Q9H147	Deoxynucleotidyltransferase terminal-interacting protein 1 OS=Homo sapiens OX=9606 GN=DNTTIP1 PE=1 SV=2	12	4	18	4	134	149.4	143.2	45.7	54.6	73.1	5.85983e+06	6.53221e+06	6.26053e+06	1.99781e+06	2.38752e+06	3.19679e+06	High	High	High	High	High	High
High	Q9Y2T2	AP-3 complex subunit mu-1 OS=Homo sapiens OX=9606 GN=AP3M1 PE=1 SV=1	9	4	16	3	134.5	182.5	158.1	33	51.9	40	2.8462e+06	3.8604e+06	3.345e+06	697890	1.09709e+06	846151	High	High	High	Peak Found	Peak Found	Peak Found
High	Q03252	Lamin-B2 OS=Homo sapiens OX=9606 GN=LMNB2 PE=1 SV=4	10	6	17	3	167.8	94	75		247.8	15.3	1.32212e+06	740834	590444		1.9521e+06	120797	High	High	High	Not Found	Peak Found	Peak Found
High	Q3L8U1	Chromodomain-helicase-DNA-binding protein 9 OS=Homo sapiens OX=9606 GN=CHD9 PE=1 SV=2	2	7	18	1	139.4	189.4	172.4	33.8	30.8	34.3	438114	595424	541830	106215	96700.5	107891	Peak Found	High	High	Peak Found	Peak Found	Peak Found
High	Q13148	TAR DNA-binding protein 43 OS=Homo sapiens OX=9606 GN=TARDBP PE=1 SV=1	11	4	17	4	102.7	89.2	66.6	65.4	129.1	147	8.71656e+06	7.56963e+06	5.65552e+06	5.55111e+06	1.09586e+07	1.24815e+07	High	High	High	High	High	High
High	Q16352	Alpha-internexin OS=Homo sapiens OX=9606 GN=INA PE=1 SV=2	9	5	28	4	144.7	134.7	137.9	56	65	61.7	2.20119e+06	2.04869e+06	2098158	851778	989349	938826	High	High	High	Peak Found	High	High
High	Q14527	Helicase-like transcription factor OS=Homo sapiens OX=9606 GN=HLTF PE=1 SV=2	5	5	21	5	194.6	104.3	97.9	57.2	68.6	77.5	5.21496e+06	2.79389e+06	2.62256e+06	1.53157e+06	1.83722e+06	2.07803e+06	High	High	High	High	High	High
High	Q9NSI2	Ribosome biogenesis protein SLX9 homolog OS=Homo sapiens OX=9606 GN=SLX9 PE=1 SV=2	15	3	18	3	136.4	108.3	134.9	62.8	73.2	84.4	6.46216e+06	5.13011e+06	6.39143e+06	2.97402e+06	3.46531e+06	3.99567e+06	High	High	High	High	High	High
High	Q8N3C0	Activating signal cointegrator 1 complex subunit 3 OS=Homo sapiens OX=9606 GN=ASCC3 PE=1 SV=3	3	6	10	6	290.3	74.3	81.3	50.2	45.8	58.3	3.65359e+06	934780	1.02279e+06	631435	575958	733635	High	High	High	Peak Found	Peak Found	High
High	P78396	Cyclin-A1 OS=Homo sapiens OX=9606 GN=CCNA1 PE=1 SV=1	7	3	37	3	112.3	125.1	121.2	76.7	75.1	89.7	5.4544e+06	6.07498e+06	5.88723e+06	3.72394e+06	3.65005e+06	4.35536e+06	High	High	High	High	High	High
High	Q9HCK8	Chromodomain-helicase-DNA-binding protein 8 OS=Homo sapiens OX=9606 GN=CHD8 PE=1 SV=5	2	7	14	1	107.4	144.7	132.6	83.9	66.3	65.1	853632	1.15085e+06	1.05454e+06	666773	527538	517462	Not Found	Peak Found	High	Not Found	Not Found	Not Found
High	P52948	Nuclear pore complex protein Nup98-Nup96 OS=Homo sapiens OX=9606 GN=NUP98 PE=1 SV=4	3	5	20	5	150.7	163.3	107.6	56.4	43.1	78.9	4.88605e+06	5.29182e+06	3.48819e+06	1.82839e+06	1.39739e+06	2.55601e+06	High	High	High	High	High	High
High	Q03393	6-pyruvoyl tetrahydrobiopterin synthase OS=Homo sapiens OX=9606 GN=PTS PE=1 SV=1	26	4	36	4	21.1	60.9	205.2	189.9	95.4	27.5	3.80247e+06	1.09505e+07	3.69036e+07	3.4166e+07	1.71531e+07	4.94661e+06	High	High	High	High	High	High
High	Q9Y2L1	Exosome complex exonuclease RRP44 OS=Homo sapiens OX=9606 GN=DIS3 PE=1 SV=2	6	5	7	5	88.3	127.8	124	88.3	80.4	91.2	2.61607e+06	3.78797e+06	3.67565e+06	2.61653e+06	2.38162e+06	2.70286e+06	Peak Found	High	High	Peak Found	High	High
High	P09211	Glutathione S-transferase P OS=Homo sapiens OX=9606 GN=GSTP1 PE=1 SV=2	21	3	10	3	101.8	108.7	137.7	94.6	74.6	82.7	3.32792e+06	3.55267e+06	4.49905e+06	3.0912e+06	2.43755e+06	2.70206e+06	High	High	High	Peak Found	High	Peak Found
High	A0A5H1ZRP4	Negative elongation factor B OS=Homo sapiens OX=9606 GN=NELFB PE=1 SV=1	8	5	12	5	110.8	94.4	148.1	67.3	53.1	126.4	1.4718e+06	1.25355e+06	1.96712e+06	893955	705024	1.67926e+06	High	High	High	High	Peak Found	Peak Found
High	Q13416	Origin recognition complex subunit 2 OS=Homo sapiens OX=9606 GN=ORC2 PE=1 SV=2	7	3	9	3	88.4	67.7	60.4	96.7	137.9	148.8	2.46002e+07	1.886e+07	1.68264e+07	2.69317e+07	3.83888e+07	4.14375e+07	High	High	High	Peak Found	High	High
High	P50748	Kinetochore-associated protein 1 OS=Homo sapiens OX=9606 GN=KNTC1 PE=1 SV=1	3	7	14	7	131	189.3	129.1	76.8	36.6	37.2	1.47037e+06	2.12461e+06	1.44877e+06	862692	411342	417711	High	High	High	Peak Found	Peak Found	Peak Found
High	O60841	Eukaryotic translation initiation factor 5B OS=Homo sapiens OX=9606 GN=EIF5B PE=1 SV=4	5	4	11	4	154.5	92.4	111.5	65.5	82.4	93.8	1.80994e+06	1.08261e+06	1.30589e+06	766800	965621	1.09831e+06	High	High	High	Peak Found	High	High
High	E7ETY4	Non-specific serine/threonine protein kinase OS=Homo sapiens OX=9606 GN=MARK2 PE=1 SV=2	6	4	15	3	160.9	86.4	127.4	65.2	81.5	78.6	4.85587e+06	2.60688e+06	3.84531e+06	1.96798e+06	2.459e+06	2.37061e+06	High	High	High	Peak Found	Peak Found	High
High	Q9UKG1	DCC-interacting protein 13-alpha OS=Homo sapiens OX=9606 GN=APPL1 PE=1 SV=1	7	4	6	3	195.5	213.5	139.8		29.5	21.7	1.67688e+06	1.83135e+06	1.19953e+06		252874	186324	High	High	High	Not Found	Peak Found	Peak Found
High	Q9NPG3	Ubinuclein-1 OS=Homo sapiens OX=9606 GN=UBN1 PE=1 SV=2	5	5	13	5	128.6	137.9	135.8	68.8	53.1	75.9	3.29015e+06	3.52827e+06	3.47454e+06	1.75988e+06	1.35979e+06	1.94269e+06	High	High	High	Peak Found	High	Peak Found
High	A0A087WVV1	Proteasome subunit beta type-2 OS=Homo sapiens OX=9606 GN=PSMB2 PE=1 SV=1	43	3	13	3	125.7	149.3	163.3	61.2	41.7	58.8	3.70489e+06	4.39954e+06	4.81419e+06	1.80275e+06	1.23004e+06	1.73427e+06	High	High	High	High	High	High
High	E9PJK4	Rho GTPase-activating protein 42 OS=Homo sapiens OX=9606 GN=ARHGAP42 PE=1 SV=1	7	6	15	6	157.3	92.8	97.5	94.2	84.6	73.6	3.07884e+06	1.81715e+06	1.90902e+06	1.84474e+06	1.65712e+06	1.44045e+06	High	High	High	High	Peak Found	High
High	Q9P2Y4	Zinc finger protein 219 OS=Homo sapiens OX=9606 GN=ZNF219 PE=1 SV=2	8	4	11	4	81.8	145.9	137.8	99.8	51.9	82.7	1.2522e+06	2.23269e+06	2.10937e+06	1.52763e+06	794838	1.26546e+06	High	High	High	High	Peak Found	Peak Found
High	Q96SN8	CDK5 regulatory subunit-associated protein 2 OS=Homo sapiens OX=9606 GN=CDK5RAP2 PE=1 SV=5	2	4	8	4	106.9	151.7	109.2	77.5	92	62.7	2.37798e+06	3.37426e+06	2.43016e+06	1.72393e+06	2.04595e+06	1.39452e+06	High	High	High	Peak Found	Peak Found	Peak Found
High	Q8N5D0	WD and tetratricopeptide repeats protein 1 OS=Homo sapiens OX=9606 GN=WDTC1 PE=1 SV=2	6	4	14	4	196.8	127.9	228.9	26.6	8.9	11	5.32248e+06	3.45845e+06	6190593	718869	240934	296452	High	High	High	Peak Found	Peak Found	Peak Found
High	U3KPX3	Casein kinase I isoform alpha OS=Homo sapiens OX=9606 GN=CSNK1A1 PE=1 SV=2	12	5	16	5	117.9	136.1	108.9	80.7	79.9	76.6	2.46011e+07	2.83931e+07	22722520	1.68457e+07	1.66695e+07	1.59845e+07	High	High	High	High	High	High
High	P61326	Protein mago nashi homolog OS=Homo sapiens OX=9606 GN=MAGOH PE=1 SV=1	21	3	10	3	21.8	53.3	210.3	176.9	100.4	37.3	796910	1.94571e+06	7.67937e+06	6.46151e+06	3.66507e+06	1.36162e+06	High	High	High	High	High	Peak Found
High	Q01831	DNA repair protein complementing XP-C cells OS=Homo sapiens OX=9606 GN=XPC PE=1 SV=4	6	4	10	4	160.6	87.8	90.4	84.4	89.3	87.5	3.23574e+06	1.7687e+06	1.82162e+06	1.70153e+06	1.80039e+06	1.76416e+06	High	Peak Found	High	High	High	High
High	O75131	Copine-3 OS=Homo sapiens OX=9606 GN=CPNE3 PE=1 SV=1	10	5	19	4	96.5	117.3	96.6	93.6	92.9	103.1	1.00614e+07	1.22248e+07	1.00718e+07	9.75844e+06	9.68006e+06	1.07465e+07	High	High	High	Peak Found	High	High
High	Q6P4R8	Nuclear factor related to kappa-B-binding protein OS=Homo sapiens OX=9606 GN=NFRKB PE=1 SV=2	4	5	11	5	158.5	119	139.8	85.8	43.4	53.5	1.17202e+06	879645	1.03406e+06	634676	320833	395320	High	High	High	Peak Found	Peak Found	High
High	Q9BXJ9	N-alpha-acetyltransferase 15, NatA auxiliary subunit OS=Homo sapiens OX=9606 GN=NAA15 PE=1 SV=1	6	6	12	6	121.2	126.3	141.8	82.3	39.8	88.6	2.81455e+06	2.93304e+06	3.29432e+06	1.91079e+06	925180	2.0582e+06	High	High	High	Peak Found	High	High
High	Q96EZ8	Microspherule protein 1 OS=Homo sapiens OX=9606 GN=MCRS1 PE=1 SV=1	14	5	14	5	104	64.9	92	62.7	63.6	212.8	937557	585323	829255	565569	573941	1.91915e+06	High	High	High	High	High	High
High	Q9HAV4	Exportin-5 OS=Homo sapiens OX=9606 GN=XPO5 PE=1 SV=1	5	6	14	6	131.5	114.8	106.6	67.3	85	94.9	1.18974e+07	1.03838e+07	9.64003e+06	6.08695e+06	7.68742e+06	8.58735e+06	High	High	High	Peak Found	Peak Found	Peak Found
High	Q6ZQX7	Protein LIAT1 OS=Homo sapiens OX=9606 GN=LIAT1 PE=1 SV=2	11	3	11	3	93.7	83.3	82.9	98.1	109	133	3.04245e+07	2.70551e+07	2.69097e+07	3.18697e+07	3.53918e+07	4.32037e+07	High	High	High	High	High	High
High	Q15024	Exosome complex component RRP42 OS=Homo sapiens OX=9606 GN=EXOSC7 PE=1 SV=3	15	4	15	4	157.2	84.8	111.1	67.1	83.3	96.6	4.83773e+06	2.60771e+06	3.41925e+06	2.06364e+06	2.56234e+06	2.97088e+06	High	High	High	High	High	High
High	Q9P0U3	Sentrin-specific protease 1 OS=Homo sapiens OX=9606 GN=SENP1 PE=1 SV=2	6	5	21	5	128	152.7	115.5	74.5	51.5	77.8	7.31085e+06	8.72422e+06	6.60034e+06	4.25633e+06	2.94341e+06	4.44351e+06	High	High	High	High	High	High
High	E7ER26	PR domain zinc finger protein 15 OS=Homo sapiens OX=9606 GN=PRDM15 PE=1 SV=2	4	5	15	5	59.5	124.4	210.8	75.4	68.8	61.1	821154	1.71584e+06	2.90875e+06	1.04017e+06	948803	843551	High	High	High	High	Peak Found	High
High	Q96A65	Exocyst complex component 4 OS=Homo sapiens OX=9606 GN=EXOC4 PE=1 SV=1	5	4	10	4	182.7	123.4	139.4	67.2	78.3	9	1.61238e+06	1.08863e+06	1.23002e+06	592702	690917	79692.6	High	High	High	Peak Found	Peak Found	Peak Found
High	E9PNM1	Squalene synthase OS=Homo sapiens OX=9606 GN=FDFT1 PE=1 SV=1	12	5	9	5	135	212.9	158.2	14.5	42.4	37.1	2.44016e+06	3.8493e+06	2.85948e+06	261336	767330	670546	High	High	High	Peak Found	Peak Found	Peak Found
High	Q9BZ95	Histone-lysine N-methyltransferase NSD3 OS=Homo sapiens OX=9606 GN=NSD3 PE=1 SV=1	3	4	21	3	127.1	123.4	121.2	66.8	73.7	87.8	2.9293e+06	2.84248e+06	2.79238e+06	1.53987e+06	1.69873e+06	2.02339e+06	High	High	High	Peak Found	High	High
High	E9PGC8	Microtubule-associated protein 1A OS=Homo sapiens OX=9606 GN=MAP1A PE=1 SV=1	1	3	30	1													Not Found	Not Found	Not Found	Not Found	High	Not Found
High	O00178	GTP-binding protein 1 OS=Homo sapiens OX=9606 GN=GTPBP1 PE=1 SV=3	7	4	12	4	181.9	130	123.3	22		142.9	3.89484e+06	2.78324e+06	2.64068e+06	471656		3.06003e+06	High	High	High	Peak Found	High	High
[truncated: 1,939 more rows]
