# Supplementary material for: A CRISPR-Cas9 screen reveals genetic determinants of the cellular response to decitabine
Source: EMBO Rep. 2025 Feb 10;26(6):1528–65. doi: 10.1038/s44319-025-00385-w (PMC11933316; doi:10.1038/s44319-025-00385-w)
Supplement: Supplementary file 4 — Data Set EV3 [file 44319_2025_385_MOESM4_ESM.xlsx]

## Sheet: Sheet1
Dataset EV3:sgRNA sequences used in this study.

## Sheet: gRNA sequence
gRNA ID	Sequence
sgCTRL	GTAGCGAACGTGTCCGGCGT
sgDCK	TTCCTGAACCTGTTGCCAGA
sgDCTD #1	CATACTACAGCCTTTCACAT
sgDCTD #2	GCATTCATTACAAGGGAACA
sgDCTD #3	TCACGGCTCCACAAGACCCT
sgDCTD #4	GTATCTCATGAACTCAACCG
sgTK1 #1	TCTTCCCAGGAACACCATGG
sgTK1 #2	TTCACCACGCTCTCGGCCAG
sgDCTPP1 #1	CTAGTCAGTGGAAAACCGAT
sgDCTPP1 #2	GGGAACAGTTCCATCAGCCT
sgFANCA #1	CCTCCACTCACAAGATCGTG
sgFANCA #2	GACACACAGAACCTTCCGAG
sgFANCD2 #1	AGATAATCTAAAATGCCCTG
sgFANCD2 #2	AGTTGACTGACAATGAGTCG
sgFANCL #1	ATTTACAACTGAAGAATGCA
sgFANCL #2	CGAGATGAATCCCTCATACA
sgUBE2T #1	CAGCCATGAGCGGGTCATCA
sgUBE2T #2	TGGATGACCTGCGAGCTCGT
sgCTDNEP1 #1	ATCTTTATACCTAGATCTCA
sgCTDNEP1 #2	TGCAACCTGCTACTGGACGC
sgCNEP1R1 #1	CCCCACCACCACACACCTTG
sgCNEP1R1 #2	CCTGTGTCCCGGAATCGGCT
sgXRCC4	ATGGTCATTCAGCATGGACT
sgDNMT1 #1	GAGGCAAAAAGAAATCCCCA
sgDNMT1 #2	TCACCCAAAAAAATGCACCA
sgUHRF1 #1	ACACCATGTGGATCCAGGTT
sgUHRF1 #2	CGGGAGGCAGACCCACACGG
sgKDM1A #1	TTTCTGAAACAGGATCGTGT
sgKDM1A #2	CTAAATAACTGTGAACTCGG
sgZMYM2 #1	AATCTGTGGTAAACTAACTG
sgZMYM2 #2	AGAGCGAGTTCAGTGGCGTG
sgZMYM2 #3	AACTTGGGAGATGTCTCTAA
sgZMYM3 #1	TCCACGAGGGCCAACAAAAG
sgZMYM3 #2	TGGAGAACAGCAACACAGTG
sgZMYM3 #3	CTTGAGCGTAGGGACATGCG
sgRCOR1 #1	AGAAAAGCATGGGTACAACA
sgRCOR1 #2	GAGGACTAAAACTAGTGTGA
sgRCOR2 #1	CCGCAGCCGAACTAGTGTGA
sgRCOR2 #2	TCACCCCATTCCCTGACGAG
sgAAVS1_KI	GGGGCCACTAGGGACAGGAT
sgKDM1A_KI	CAGATAACATCTCGGGCCGC
sgRNA-7a	GACCACCCTGACCTACGGCTA
sgRNA-7b	GGCTGAAGCACTGCACGAAT

## Sheet: KDM1A domain scanning pool
gRNA ID	Sequence
sgKDM1A_1	CTCCGAGAACGGGTCTGAGG
sgKDM1A_2	GGCCACCTCAGACCCGTTCT
sgKDM1A_3	CCCGCAAGAAAGAGCCTCCG
sgKDM1A_4	CCGCAAGAAAGAGCCTCCGC
sgKDM1A_5	GCAGACCCAGGCACGACAGT
sgKDM1A_6	TCTGCGACCCCCATGGAAAC
sgKDM1A_7	TGGAATAGCAGAGACTCCGG
sgKDM1A_8	AACTCACCCGATGGTTCTTC
sgKDM1A_9	GGATACTACAACTCACCCGA
sgKDM1A_10	AGAGCCGACTTCCTCATGAC
sgKDM1A_11	GGTCATGAGGAAGTCGGCTC
sgKDM1A_12	TGTGGTCCACTGATAATATC
sgKDM1A_13	ACACACTACTTACTGTTATA
sgKDM1A_14	CGTCATGGTCTTATCAACTT
sgKDM1A_15	TCAACTTCGGCATCTATAAG
sgKDM1A_16	AGGAGGTCCTTACTTGGTAG
sgKDM1A_17	TTTCTGAAACAGGATCGTGT
sgKDM1A_18	CGAGTTGCCACATTTCGCAA
sgKDM1A_19	GGAAACTATGTAGCTGATCT
sgKDM1A_20	CTTGGAGCCATGGTGGTAAC
sgKDM1A_21	GCCATGGTGGTAACAGGTCT
sgKDM1A_22	ACCAAGACCTGTTACCACCA
sgKDM1A_23	GTCCGTTGGCTTCATAAAGT
sgKDM1A_24	TCGACTTACAGCTTGTCCGT
sgKDM1A_25	TGGTAGAGCAAGAGTTTAAC
sgKDM1A_26	AACTCGGCAGTAATATCTCT
sgKDM1A_27	ATACCACACCTTGCATAGGG
sgKDM1A_28	ATGTATACCACACCTTGCAT
sgKDM1A_29	AGTTGGAAGCGAATCCCCCA
sgKDM1A_30	CAACTCTCTCCCTTAAGCAC
sgKDM1A_31	TACCTGATCCCAGTGCTTAA
sgKDM1A_32	GATGATGACTTTGAGTTCAC
sgKDM1A_33	AGCCATTCCTTACTGTCAGG
sgKDM1A_34	AGGCCTTCTGCTAAAGCCAC
sgKDM1A_35	TAAAGGTTTGACTCGTGGAG
sgKDM1A_36	GGTGGCACAAACTGAACGGC
sgKDM1A_37	GGTTGCCAAATCCCATCCTT
sgKDM1A_38	GGGATTTGGCAACCTTAACA
sgKDM1A_39	TAGGGCAAGCTACCTTGTTA
sgKDM1A_40	TGTGTTTTGATCGGGTGTTC
sgKDM1A_41	TGCCCGAACAAATTGACACT
sgKDM1A_42	TTGGCAGTACGACTGCCAGC
sgKDM1A_43	AGTGCCAACAGTATTGGAGC
sgKDM1A_44	TCCAATACTGTTGGCACTAG
sgKDM1A_45	GCCACTAGTGCCAACAGTAT
sgKDM1A_46	ATAAGTGACGATGTGATTGT
sgKDM1A_47	CGATGCCTGGCCATTCTCAA
sgKDM1A_48	GATGCCTGGCCATTCTCAAA
sgKDM1A_49	CGAGACACCACAGTTTCTTT
sgKDM1A_50	AAGAAACTGTGGTGTCTCGT
sgKDM1A_51	TCGTTGGCGTGCTGATCCCT
sgKDM1A_52	GAATAAGAGCCCCGAGCCCA
sgKDM1A_53	ATGGCTCAGCCAATCACTCC
sgKDM1A_54	CTCGATTCCAGGTGCCCCAC
sgKDM1A_55	GTGGGGCACCTGGAATCGAG
sgKDM1A_56	TCTCCCGCAAAGAAGAGTCG
sgKDM1A_57	GCACTGTGGCTGGGTAGTTA
sgKDM1A_58	CTGGCGAGGCAGCGTATACA
sgCTRL_1	GTAGCGAACGTGTCCGGCGT
sgCTRL_2	GACCGGAACGATCTCGCGTA
sgCTRL_3	GGCAGTCGTTCGGTTGATAT
sgCTRL_4	GCTTGAGCACATACGCGAAT
sgCTRL_5	GTGGTAGAATAACGTATTAC
sgCTRL_6	GTCATACATGGATAAGGCTA
sgCTRL_7	GATACACGAAGCATCACTAG
sgCTRL_8	GAACGTTGGCACTACTTCAC
sgCTRL_9	GATCCATGTAATGCGTTCGA
sgCTRL_10	GTCGTGAAGTGCATTCGATC
sgDCK_1	TTCCTGAACCTGTTGCCAGA
sgDCK_2	TTTGAGCTTGCCATTCAGAG
