# Supplementary material for: A CRISPR-Cas9 screen reveals genetic determinants of the cellular response to decitabine
Source: EMBO Rep. 2025 Feb 10;26(6):1528–65. doi: 10.1038/s44319-025-00385-w (PMC11933316; doi:10.1038/s44319-025-00385-w)
Supplement: Supplementary file 5 — Source data Fig. 1 [file 44319_2025_385_MOESM5_ESM.zip]

Archive with 9 entries (4 files):
- Figure 1/
- Figure 1/1B/
- Figure 1/1B/Positively selected genes at Day 6 8 10.xlsx
- Figure 1/1C/
- Figure 1/1C/Negatively selected genes at Day 6 8 10.xlsx
- Figure 1/1H/
- Figure 1/1H/Relative cell viability.xlsx
- Figure 1/1I/
- Figure 1/1I/Relative cell viability.xlsx
