# Supplementary material for: A CRISPR-Cas9 screen reveals genetic determinants of the cellular response to decitabine
Source: EMBO Rep. 2025 Feb 10;26(6):1528–65. doi: 10.1038/s44319-025-00385-w (PMC11933316; doi:10.1038/s44319-025-00385-w)
Supplement: Supplementary file 5 — Source data Fig. 1 [file 44319_2025_385_MOESM5_ESM.zip › Figure 1/1B/Positively selected genes at Day 6 8 10.xlsx]

## Sheet: Day 6
Gene	DMSO	DAC	Difference
AASDHPPT	-3.45274	-2.03492	1.41782
ABHD11	-2.27384	-0.754056	1.51979
ABHD15	-0.710028	0.833993	1.54402
ABHD18	-1.10118	0.364316	1.46549
ACAD9	-1.85827	0.861122	2.71939
ACLY	-1.26395	0.129322	1.39327
ACTL6A	-3.02108	0.150302	3.17138
ACTR1A	-2.56058	-0.64352	1.91706
ACTR1B	0.284849	2.06314	1.77829
AFG3L2	-0.610332	1.04029	1.65062
AGAP4	-1.16041	0.815809	1.97622
AGO2	-0.194349	2.13705	2.3314
AGPAT5	-1.93003	0.341851	2.27188
AK2	-0.196412	1.8683	2.06471
AK6	-0.45321	1.01154	1.46475
AMIGO3	-0.449412	0.87607	1.32548
ANKRD49	-1.63244	-0.14371	1.48873
ANKRD52	-0.493708	2.17963	2.67334
ARL17B	-1.00111	0.335548	1.33666
ASH2L	0.17566	1.82878	1.65312
ATIC	-1.39518	0.0528938	1.44807
ATP1A1	-2.09346	-0.065668	2.02779
ATP2A2	-1.50508	0.426153	1.93124
ATP5MGL	-0.318918	1.00111	1.32003
ATPAF2	-2.19456	-0.736638	1.45792
B3GNT3	-0.550432	1.12257	1.673
BCS1L	-4.13647	-2.76245	1.37403
BIRC5	0.283836	1.68225	1.39842
BPTF	0.164066	1.76962	1.60556
BRAP	0.24813	1.63609	1.38796
C19orf33	-0.450249	0.965568	1.41582
CBX3	-0.318509	1.2199	1.53841
CCDC6	0.598761	2.80163	2.20287
CCND3	-0.160692	1.2498	1.41049
CCT4	-1.78185	-0.422107	1.35974
CDC37	-2.13573	-0.356054	1.77968
CDK1	0.562705	2.47711	1.9144
CDK6	-0.577451	1.31276	1.89021
CELF1	-0.683107	0.708637	1.39174
CHAF1B	-1.77291	-0.352668	1.42024
CHCHD1	-2.96537	-1.54597	1.41939
CHCHD4	-1.55711	0.775861	2.33298
CHD8	0.0979313	2.92492	2.82699
CIAO2B	-1.64993	1.35993	3.00986
CKS1B	-0.985819	0.731208	1.71703
CLASP2	-1.68459	-0.197687	1.4869
CNOT10	-1.28993	0.762851	2.05278
CNOT4	-1.59923	-0.0873983	1.51183
CNOT9	-0.255863	2.14897	2.40483
COA6	-2.71505	-1.37946	1.3356
COPS2	-0.0325074	1.77497	1.80747
COX17	-2.20839	-0.844002	1.36439
CTU2	-0.955217	1.19618	2.1514
CYCS	-3.77649	-0.935118	2.84137
DCK	1.25117	5.56705	4.31589
DCP2	-0.982079	0.995741	1.97782
DCTD	0.296303	3.40211	3.10581
DCTPP1	0.0136592	1.78449	1.77083
DDX23	-2.87985	-1.56446	1.31539
DDX42	-0.93003	0.625357	1.55539
DDX6	-2.17352	-0.0730825	2.10044
DHRS1	0.201321	1.918	1.71668
DHX15	-0.233793	1.44508	1.67888
DIS3	-2.34689	-0.168883	2.17801
DNAJC11	-0.612007	2.3979	3.0099
DNMT1	-0.156921	2.02361	2.18054
DNMT3A	0.162794	1.6044	1.44161
DOHH	-3.78156	-2.31868	1.46287
DPH3	-3.1888	-1.75553	1.43327
DPY30	0.295602	3.37145	3.07585
DTL	-1.5104	-0.0617542	1.44865
EAPP	0.162802	1.49193	1.32913
EIF2AK4	-0.0210223	1.4039	1.42492
EIF3D	1.91135	3.93254	2.02119
EIF4A3	-3.35651	-0.387398	2.96912
ELOB	-3.06491	-0.917039	2.14787
ELP3	-3.38904	-1.79681	1.59223
ELP6	-2.49708	-0.608556	1.88852
EP400	-0.553744	2.02447	2.57821
EPC2	-0.0513558	1.76794	1.8193
F8A3	-1.17968	0.508305	1.68798
FAM136A	-0.520083	2.98433	3.50441
FAM72A	-0.772362	0.572633	1.345
FBXO42	-0.784362	1.3315	2.11586
FBXW11	-3.23574	-1.07451	2.16123
FCF1	-2.0734	-0.163673	1.90973
FDX2	-1.51141	0.0377561	1.54917
FEN1	-4.80852	-3.36676	1.44175
FH	-3.32632	-1.60606	1.72026
GARS1	-1.99801	-0.593842	1.40417
GATAD1	-0.358832	2.67152	3.03035
GCN1	0.619331	2.75329	2.13396
GFM2	-4.13199	-2.77032	1.36167
GINS4	-0.725514	0.606597	1.33211
GLRX5	-4.26543	-2.30889	1.95654
GMPS	-4.74482	-2.26502	2.4798
GNB1L	-5.13168	-2.49947	2.63221
GNPNAT1	-0.198613	1.33887	1.53748
GOLGA6L10	-1.14758	0.656701	1.80428
GOT2	-1.74151	0.928495	2.67
GPI	-2.79492	-0.768962	2.02596
GRPEL1	3.4506	5.5909	2.1403
GTF2B	-3.09062	-1.23519	1.85543
GTF2I	-0.916569	0.563434	1.48
H2AZ1	-1.58012	0.850305	2.43042
HACD2	0.00885538	1.40171	1.39285
HAPSTR1	-0.947133	1.40049	2.34763
HAUS4	-1.34142	0.27337	1.61479
HAUS5	-0.4738	1.94947	2.42327
HINFP	1.18798	3.26051	2.07253
HK2	-1.46605	0.315191	1.78124
HMBS	-3.71299	-2.05745	1.65554
HNRNPK	-2.4028	-0.976918	1.42588
HPRT1	0.24961	2.26715	2.01754
HSD17B10	-5.24447	-2.8391	2.40536
HSD17B12	-4.96416	-3.64891	1.31525
HSPA14	-1.69719	-0.227673	1.46952
HSPA9	1.88885	3.75814	1.86929
HUWE1	-1.89652	-0.212031	1.68449
IARS2	-2.62331	-1.11037	1.51294
IL4R	-0.404823	1.0487	1.45352
IMP3	-1.16817	0.830842	1.99901
ING3	-0.1756	1.60479	1.78039
IPO9	-0.734903	1.86182	2.59673
ISCA1	-2.99244	-1.63426	1.35818
ISCU	-2.25261	-0.242004	2.01061
KBTBD8	-0.0149981	1.36723	1.38223
KEAP1	-1.26704	0.475022	1.74207
KIF18A	-3.74942	-2.03456	1.71486
KLHL28	-0.189867	1.18289	1.37276
KMT2A	-0.558789	1.24081	1.7996
LAMTOR3	-0.987475	0.324049	1.31152
LRPPRC	-3.43093	-1.52762	1.90331
LRRC37A3	0.213184	3.18236	2.96918
LSM7	-0.135322	1.18387	1.31919
LTB4R	0.101521	1.61051	1.50899
MAD2L1BP	-0.589703	1.20968	1.79938
MAGOHB	-1.25518	0.248094	1.50328
MAK16	-1.74799	1.47624	3.22423
MAP4K5	-0.0166008	1.32396	1.34056
MARCHF5	-3.15393	-1.5556	1.59833
MBNL1	-0.954749	0.956667	1.91142
MCAT	-3.69799	-1.68042	2.01757
MCM7	-2.20041	0.26926	2.46967
MEAF6	0.0807094	1.92025	1.83955
MED12	-0.890058	0.450236	1.34029
MED14	-1.0301	0.419637	1.44973
MED30	-0.909751	1.08313	1.99288
METTL17	-3.64091	-1.12419	2.51673
MEX3B	-0.0672647	1.63166	1.69892
MFN2	-1.89343	-0.481432	1.412
MGAT2	-0.78631	0.625293	1.4116
MRPL1	-2.30871	-0.842766	1.46594
MRPL11	-2.38351	-0.858886	1.52463
MRPL13	-3.28561	-0.496593	2.78902
MRPL15	-3.22152	-1.08062	2.1409
MRPL30	-3.15471	-1.34121	1.81349
MRPL33	-1.03329	0.85352	1.88681
MRPL34	-1.71048	-0.158788	1.55169
MRPL52	-3.07465	-0.136193	2.93845
MRPL55	-2.03814	-0.712321	1.32582
MRPS16	-4.08875	-1.61888	2.46987
MRPS18C	0.219982	1.66019	1.44021
MRPS2	-4.87708	-1.91802	2.95907
MRPS23	-1.78635	-0.229526	1.55682
MRPS27	-1.07065	0.529811	1.60046
MRPS5	-2.05587	-0.372471	1.6834
MSTO1	-0.266538	1.34179	1.60833
MTFMT	-4.46022	-2.72731	1.73291
MTIF3	-2.17683	-0.48173	1.69511
MTO1	-1.5876	-0.0498808	1.53772
MTOR	-1.58772	0.537285	2.125
MTX2	-4.00168	-1.79809	2.20358
MYC	-3.31093	-0.680891	2.63004
NCBP1	-2.55532	-0.756441	1.79888
NDUFA11	-1.22491	0.371747	1.59666
NDUFA2	-0.114695	1.22069	1.33538
NDUFA8	-2.52688	-0.152283	2.3746
NDUFAF3	-2.16963	-0.82011	1.34952
NDUFAF8	-2.10281	-0.189966	1.91285
NDUFB8	-1.79706	1.00434	2.80141
NDUFS5	-3.9407	-1.19207	2.74863
NELFA	0.314107	2.30527	1.99116
NELFB	-2.59019	0.0524573	2.64265
NELFCD	-4.01434	-1.75282	2.26152
NEPRO	-0.181218	1.55217	1.73339
NHLRC2	-4.52139	-2.65662	1.86477
NME6	-2.67843	-0.348857	2.32958
NOC4L	-1.65529	-0.116366	1.53892
NOP56	-0.805205	1.34873	2.15393
NOSIP	-1.66464	-0.186302	1.47834
NPM1	-1.28695	0.146227	1.43318
NSA2	-1.09325	0.891487	1.98474
NSF	3.34054	6.01976	2.67922
NTHL1	0.00697191	1.41253	1.40555
NUBP2	-3.79948	-2.39768	1.40179
NUBPL	-1.89765	0.749351	2.64701
NUP93	-2.33754	-0.783996	1.55355
NXT1	-3.11847	-1.37779	1.74068
OPA3	-2.81537	-0.95967	1.8557
PAM16	-1.72388	-0.23617	1.48771
PAPOLG	2.62525	4.64354	2.01829
PARN	-0.251773	1.21845	1.47023
PARP12	-0.702801	0.960159	1.66296
PCID2	-0.110188	1.77452	1.88471
PDCD5	-1.19912	1.63179	2.83091
PET117	-2.04983	-0.493633	1.5562
PFDN1	-0.609767	0.761382	1.37115
PFDN5	-2.15833	-0.797964	1.36037
PGLS	-2.1443	-0.159197	1.98511
PHB1	-2.90459	-0.31238	2.59221
PHF12	-1.09132	1.14714	2.23846
PHF5A	-2.32507	-0.300349	2.02472
PIH1D1	0.0383435	2.60168	2.56333
PISD	-1.20533	0.475533	1.68087
PITRM1	-3.03491	-1.49478	1.54012
PMAIP1	0.740552	3.63081	2.89026
POLA1	-1.8212	-0.308505	1.51269
POLR1A	-3.91149	-2.07204	1.83945
POLR2C	-0.092814	1.29773	1.39054
POLR2I	-0.0712716	2.45347	2.52474
POMP	-1.66593	-0.181545	1.48438
POP7	-1.1817	1.25964	2.44134
PPEF2	0.0482468	1.42901	1.38076
PPOX	-2.1669	-0.622738	1.54416
PPP6C	-0.0191263	2.81866	2.83779
PRCC	-0.285979	1.05864	1.34462
PRELID1	-2.38936	-0.0941186	2.29524
PRKRIP1	-1.09685	2.19773	3.29459
PRORP	-4.94565	-2.54376	2.40189
PRPF39	-1.51348	0.422384	1.93586
PRUNE1	-0.484436	1.86283	2.34726
PSMA6	1.18482	2.99455	1.80973
PSMB2	-0.0714333	2.18645	2.25788
PSMB4	-0.209561	1.83989	2.04945
PSMB6	-1.02414	0.458477	1.48261
PSMC1	0.0679504	1.86248	1.79453
PSMC2	0.364793	2.35382	1.98903
PSMC3	0.669667	2.59699	1.92733
PSMC6	0.874474	3.6685	2.79402
PSMD11	-0.196373	1.85899	2.05537
PSMD12	1.11446	3.67041	2.55595
PSMD13	-1.98749	1.32183	3.30933
PSMD14	-0.336762	2.12578	2.46254
PSMD2	-1.28294	1.79784	3.08078
PSMD3	0.120083	2.09122	1.97114
PSMD4	0.211138	4.25216	4.04102
PSMD6	-0.756759	1.53413	2.29089
PSMD7	1.05193	3.41489	2.36296
PSME1	0.0148522	1.46565	1.4508
PTAR1	-2.91764	-1.16765	1.74999
PTCD1	-1.35326	0.453899	1.80716
PTPMT1	-1.92169	-0.423811	1.49788
PWP2	-2.41877	-0.640113	1.77866
RAB1A	-1.48042	0.0523295	1.53275
RAD51	1.17843	4.10822	2.92978
RARS2	-2.70395	1.34445	4.0484
RBBP5	0.953152	2.4309	1.47775
RBM18	-1.24252	0.23732	1.47984
RBM3	-0.0952665	1.86099	1.95626
RCC1L	-1.43332	0.223947	1.65727
RHEB	-1.54743	0.128755	1.67619
RHOA	-0.273551	1.80384	2.07739
RHOT1	-1.57638	-0.251523	1.32486
RHOT2	-2.53799	-1.04868	1.48931
RMND1	-2.30754	0.144117	2.45166
RNF187	-0.305595	1.13166	1.43725
RNF20	-1.89039	0.213108	2.1035
RPL10A	-1.91061	-0.166505	1.7441
RPL23	-0.755415	0.715302	1.47072
RPL26	-2.55337	-1.19548	1.3579
RPL3	2.53253	4.26834	1.73581
RPL36AL	-0.741897	0.956923	1.69882
RPL6	-0.0908252	1.40765	1.49847
RPS11	0.443412	2.29569	1.85227
RPS13	1.18792	2.68728	1.49936
RPS18	-1.0945	2.07059	3.16508
RPS21	-0.048578	1.49768	1.54626
RPS25	0.0474579	1.71899	1.67153
RPS26	-1.62467	0.17508	1.79975
RPS27	-0.620987	2.18475	2.80573
RPS27A	-1.82558	-0.491184	1.3344
RPS28	-4.14816	-1.65125	2.49691
RPSA	-1.18328	0.609195	1.79248
RPTOR	0.22793	1.58535	1.35742
RPUSD4	-3.50436	-2.11015	1.39421
RSBN1L	-0.738799	0.723628	1.46243
RTN4IP1	-1.38749	-0.0208635	1.36662
RUVBL1	-2.50351	0.856607	3.36011
SAP18	-3.21392	-1.06026	2.15366
SART3	-0.766032	0.865082	1.63111
SASS6	-2.75752	-1.18517	1.57235
SCAF8	0.52207	1.83983	1.31776
SCO1	-4.45905	-2.49925	1.9598
SCYL3	-0.182615	1.1655	1.34811
SEC23A	0.168761	1.66173	1.49297
SHISA2	-0.474268	0.922703	1.39697
SIN3B	-0.70995	1.37147	2.08142
SINHCAF	-0.285336	2.78864	3.07397
SKIC8	-0.605423	0.841851	1.44727
SLC29A1	1.12383	4.73489	3.61106
SLC2A1	-1.18572	1.81272	2.99844
SLFN11	0.15704	1.59721	1.44017
SMG7	-0.467839	1.4832	1.95104
SNX27	-0.940802	0.684532	1.62533
SRCAP	-0.630532	0.710745	1.34128
SREBF2	-0.577392	0.857012	1.4344
SRSF10	-2.39501	-0.986542	1.40846
SRSF3	-1.69004	-0.180471	1.50957
STT3B	-0.566191	1.07474	1.64093
SUPT5H	-0.629285	0.792471	1.42176
SURF1	-1.94308	-0.624398	1.31868
SURF6	-1.4115	0.583174	1.99468
SZRD1	-0.428841	0.973745	1.40259
TARDBP	-3.13425	-0.463524	2.67073
TCN2	-0.529765	0.914612	1.44438
TEDC1	-4.44191	-2.34062	2.1013
TFAM	-4.74618	-2.76905	1.97713
TGIF2	-0.313055	1.39268	1.70573
TIAL1	-0.442321	0.911865	1.35419
TIMM29	-0.479508	2.1824	2.66191
TK1	0.458645	3.1123	2.65366
TMEM164	-0.403226	0.972297	1.37552
TMEM253	-0.371786	1.08147	1.45326
TNRC6A	-0.178313	1.22058	1.3989
TOMM70	-2.8407	-1.40275	1.43795
TP53RK	-2.8892	-0.626357	2.26284
TPT1	-2.48656	-0.52913	1.95743
TRAPPC5	-2.13203	0.0395256	2.17156
TRIR	-0.798387	0.824177	1.62256
TRIT1	-4.07044	-1.92453	2.1459
TRNAU1AP	-1.46451	0.158194	1.6227
TRRAP	-0.562529	1.85565	2.41818
TUBB	-1.46351	0.41574	1.87926
TUBB4B	-0.445886	0.972999	1.41889
TUBB8	-0.123553	1.55698	1.68053
TXN2	-3.94499	-1.69648	2.24851
UBA3	-5.16382	-2.01188	3.15194
UBE2Q1	-0.363079	1.09246	1.45554
UBL5	-4.0755	-1.74809	2.32741
UHRF1	-0.598391	3.66786	4.26625
UPF1	-1.18108	0.848452	2.02953
UQCRFS1	-1.45804	0.0593011	1.51734
URM1	-0.812393	0.723755	1.53615
UROS	-2.8105	-1.32816	1.48234
USP9X	-2.33676	-0.357055	1.97971
UTP4	-0.625701	0.998637	1.62434
UTP6	-1.73894	-0.12532	1.61362
VKORC1L1	-2.03327	0.214131	2.2474
VMP1	-0.00892902	1.55788	1.56681
VPS29	-1.80199	-0.485414	1.31658
WDR12	-3.27334	-1.75067	1.52267
WDR4	-2.5598	-0.536476	2.02333
WDR5	-2.19846	-0.491908	1.70655
WDR55	-1.8728	-0.549104	1.3237
WRAP53	-2.24657	-0.0107008	2.23587
XPNPEP3	-2.41663	-0.45507	1.96156
XRN1	-1.25793	0.654529	1.91246
YARS1	-0.407609	1.04276	1.45037
YEATS4	-1.82239	0.920744	2.74313
YY1	-0.814185	1.08892	1.90311
ZFR	0.752727	2.61382	1.86109
ZNF131	-0.331931	1.133	1.46493
ZNHIT1	-0.291063	1.1067	1.39777
ZNHIT3	-1.50347	0.204146	1.70761
ZSWIM8	-0.103617	1.3476	1.45122

## Sheet: Day 8
Gene	DMSO	DAC	Difference
ABHD18	-1.85003	-0.396298	1.45373
ACLY	-1.8007	0.351057	2.15176
ACTL6A	-1.7436	0.529758	2.27336
ACTR1A	-2.72895	0.430148	3.1591
AGGF1	-1.13048	0.285888	1.41637
AGO2	-0.421053	1.90125	2.3223
AGPAT5	-2.77391	-1.06367	1.71025
AK2	0.459968	4.74697	4.287
ALAD	-2.09362	-0.424698	1.66892
ANAPC11	-2.50607	-0.611532	1.89453
ANAPC4	-1.81817	0.668332	2.4865
ANKRD49	-2.01145	-0.185417	1.82603
ANKRD52	-0.435108	2.19031	2.62542
ARID4B	-0.49015	1.25988	1.75003
ARL2	-3.55384	-1.69707	1.85678
ARL6IP6	-0.5794	0.832537	1.41194
ASH2L	0.083274	1.53838	1.45511
ATP5F1A	-0.922767	1.32495	2.24772
ATP5F1B	-2.69789	-0.444204	2.25369
ATP5F1C	-1.50233	0.522789	2.02512
ATP6V1A	-5.27949	-3.84232	1.43717
AURKA	-2.55443	0.48494	3.03937
BPTF	-0.0837673	1.92572	2.00949
BRD4	-0.684874	0.934814	1.61969
CARNMT1	-1.75088	-0.320126	1.43076
CCDC115	-3.26465	-1.48158	1.78306
CCDC18	-0.184469	2.11657	2.30104
CCDC33	-0.388526	1.10474	1.49327
CCDC6	0.211125	2.64103	2.4299
CCT2	-0.311972	1.29235	1.60432
CCT5	-1.72403	1.19235	2.91638
CCT8	-1.58359	0.0520393	1.63563
CDC16	-0.881587	1.57942	2.46101
CDC26	-1.78647	-0.23464	1.55183
CDC73	-0.605425	0.844333	1.44976
CDH19	-0.807605	0.924554	1.73216
CEBPZ	-0.849545	1.53863	2.38818
CELF1	-0.381862	1.20751	1.58937
CHCHD1	-2.70695	-1.16385	1.5431
CHCHD3	-0.7322	0.99082	1.72302
CHD8	-0.519053	2.44225	2.9613
CHORDC1	-0.997008	0.763993	1.761
CIAO1	-2.49183	-0.387759	2.10407
CIAO2B	-1.05064	1.0228	2.07344
CINP	-2.25164	-0.657886	1.59376
CLASP2	-1.84162	-0.147343	1.69428
CLEC18C	-0.96102	0.503113	1.46413
CLPP	-3.11309	-1.31179	1.8013
CMPK1	0.146943	2.05801	1.91107
CNOT9	-0.619367	2.18744	2.80681
COA5	-1.02806	0.818211	1.84627
COG4	-0.736794	0.772633	1.50943
COG7	-1.76269	-0.312347	1.45034
COG8	-0.694093	1.28898	1.98307
COPA	-1.06758	0.551881	1.61946
COPE	-1.75735	-0.0401495	1.7172
CSNK1A1	-2.79623	-0.906768	1.88947
CSRNP2	-0.0693721	1.48955	1.55892
CTU1	-1.10937	0.467829	1.5772
CTU2	-1.40155	0.792815	2.19436
CYCS	-3.24491	-1.75444	1.49047
DARS1	-0.232556	1.5653	1.79785
DCK	1.96196	7.0829	5.12095
DCTD	0.0831527	3.51175	3.4286
DCTPP1	0.26188	2.57623	2.31435
DDX18	-0.807104	1.10506	1.91216
DDX28	-2.80335	-0.909181	1.89417
DDX42	-0.86242	0.830512	1.69293
DDX5	-3.4238	-1.07727	2.34653
DDX54	0.0095793	1.88522	1.87564
DEK	-1.42728	0.0711716	1.49845
DICER1	-0.697134	1.04365	1.74079
DIS3	-2.55297	-0.0488365	2.50413
DNAJC13	-1.13826	0.586355	1.72461
DNLZ	-1.19796	1.50634	2.7043
DNMT1	-0.350306	1.97297	2.32327
DPF2	-0.39134	1.02455	1.41589
DPH3	-3.83204	-1.98883	1.84322
DPY30	0.157807	3.13748	2.97967
DTL	-0.937098	1.64447	2.58157
DYNC1H1	0.00564132	1.88438	1.87873
E4F1	-0.938521	0.673715	1.61224
ECT2	-1.70915	0.397867	2.10702
EIF1AD	-2.72313	-0.842814	1.88031
EIF2B1	-0.857762	0.945293	1.80305
EIF2B2	0.722673	2.21731	1.49464
EIF2B3	-0.48884	1.16009	1.64893
ELAVL1	-2.53081	-1.05091	1.4799
ELP3	-3.7337	-1.04413	2.68958
EMSY	-0.591644	0.849969	1.44161
EP400	-0.812086	1.68492	2.497
EPC2	-0.353605	1.70956	2.06316
EXOSC5	-3.66739	-1.99592	1.67147
F8A3	-1.80587	0.162537	1.96841
FAM72C	-0.409084	1.02654	1.43563
FARS2	-2.43134	-0.573041	1.8583
FAU	0.949892	2.87238	1.92249
FBXO42	-0.693931	1.64186	2.33579
FLII	-0.422023	1.14451	1.56654
FNTB	-1.86895	-0.190834	1.67812
FOXD4L6	-0.635768	0.861865	1.49763
FOXRED1	-2.84266	-1.21642	1.62624
FTSJ3	-1.74004	-0.0265132	1.71353
GAPDH	1.34953	5.20697	3.85744
GATAD1	-0.691166	2.27873	2.9699
GCN1	0.581616	3.04247	2.46086
GEMIN4	-1.15401	0.271882	1.42589
GET4	-4.53321	-2.16382	2.36939
GGPS1	-2.23628	-0.109919	2.12636
GK	-1.14056	0.319316	1.45987
GMFB	-0.75968	0.680059	1.43974
GOLGA8N	-0.901304	0.571033	1.47234
GOT2	-2.12791	0.502337	2.63024
GPI	-2.34303	0.334115	2.67714
GTF2H4	-1.38249	0.0886907	1.47118
GUK1	-1.08718	1.2111	2.29828
H2AB1	-0.721897	1.06193	1.78383
H2AZ1	-1.81267	0.849176	2.66184
H3-3A	-2.43619	0.58887	3.02506
HAPSTR1	-0.82716	0.92857	1.75573
HAUS5	-1.23589	0.797202	2.03309
HINFP	-1.16728	1.12636	2.29363
HK2	-0.821483	0.632406	1.45389
HMGCS1	-4.29916	-2.15673	2.14243
HPRT1	0.14125	1.89838	1.75713
HUWE1	-2.36114	-0.498692	1.86245
IARS1	0.856226	3.49032	2.6341
IHO1	0.166774	1.94124	1.77447
IMMP2L	-2.21266	-0.249203	1.96346
IMPDH2	-1.33423	0.817705	2.15193
ING3	-0.38094	1.2736	1.65454
INTS1	-1.95306	0.239399	2.19246
INTS5	-1.02848	0.562326	1.59081
IPO9	-1.54995	1.26714	2.81709
ISCU	-2.62317	-0.0470427	2.57613
KDM5A	-0.715977	0.967213	1.68319
KIF20A	-1.15016	0.261065	1.41123
KIF21B	0.0441319	1.61538	1.57125
KPNB1	-1.40011	0.362228	1.76233
LIPN	0.505823	2.06021	1.55439
LYSET	-0.816938	0.958657	1.7756
MARS2	-4.34283	-2.28008	2.06275
MCAT	-3.52538	-1.0525	2.47288
MEAF6	-0.0869925	2.32311	2.41011
MED11	-3.74761	-1.09863	2.64898
METTL1	-3.58684	-1.90074	1.6861
MFGE8	-0.53602	1.02136	1.55738
MIPEP	-2.96607	-0.379356	2.58671
MPI	0.375651	1.79258	1.41693
MRPL1	-2.00547	-0.557416	1.44805
MRPL12	-3.13331	-1.69403	1.43928
MRPL13	-2.56801	-0.405258	2.16276
MRPL16	-2.06968	-0.55966	1.51002
MRPL19	-1.88545	0.0459138	1.93137
MRPS16	-4.6288	-2.25359	2.37521
MRPS33	-2.86223	-1.0472	1.81503
MRRF	-1.63006	0.510353	2.14041
MTCL3	-0.113638	1.56722	1.68086
MTG1	-2.84864	-0.958624	1.89002
MTIF3	-2.18371	-0.635949	1.54776
MTREX	2.62576	4.09629	1.47053
NAPG	-1.60232	0.660249	2.26257
NCBP2	-0.910054	0.55696	1.46701
NDUFA13	-1.7284	-0.250907	1.47749
NDUFA4	-2.0865	-0.467643	1.61886
NDUFA9	-2.45867	-0.593696	1.86498
NDUFAF3	-2.51723	-0.357014	2.16021
NDUFAF7	-1.43516	0.098321	1.53348
NDUFB8	-1.76366	-0.046253	1.71741
NDUFS1	-2.67768	-0.53909	2.13859
NDUFS2	-1.8476	-0.0230354	1.82457
NDUFS5	-2.97448	-0.468706	2.50577
NDUFS7	-2.21525	-0.783399	1.43185
NDUFS8	-1.34461	0.254349	1.59896
NDUFV1	-3.46327	-1.79899	1.66428
NELFA	0.0938828	2.192	2.09812
NELFB	-3.37318	-1.22512	2.14805
NELFCD	-2.96671	0.126609	3.09332
NGDN	-0.991169	0.852686	1.84385
NLK	-0.241452	1.20563	1.44708
NME2	0.119825	1.59211	1.47228
NME6	-4.79281	-2.09699	2.69581
NOC4L	-1.53526	0.707936	2.2432
NOP53	-1.04365	1.38206	2.42571
NOP56	-1.04131	0.86146	1.90277
NOSIP	-2.15088	-0.0442905	2.10658
NOVA1	-0.616213	1.01566	1.63187
NSF	3.11843	4.82037	1.70194
NUBP2	-0.842057	1.31002	2.15208
NUP93	-2.24452	0.0315756	2.2761
NXT1	-3.21337	-0.916724	2.29665
OPA3	-3.49238	-0.696023	2.79636
PAQR5	-0.11467	1.33675	1.45142
PCYT2	-2.41209	-0.939792	1.4723
PDCD5	-1.62779	1.19169	2.81949
PET117	-3.02575	-1.5708	1.45495
PFDN5	-2.16527	-0.159918	2.00535
PFN1	-2.0404	-0.321139	1.71927
PGLS	-1.92621	-0.126927	1.79929
PHF12	-1.31616	0.917973	2.23413
PIH1D1	0.132811	2.33138	2.19857
PISD	-1.29979	1.52132	2.82111
PITRM1	-2.45948	-1.03139	1.4281
PMAIP1	0.916847	2.41002	1.49317
POLA2	-0.949212	0.486357	1.43557
POLE	-0.626824	3.43447	4.06129
POMZP3	-0.615259	0.834529	1.44979
PPOX	-2.60344	-1.17058	1.43285
PPP6C	-1.39849	1.80507	3.20356
PRCC	-0.298661	1.41265	1.71131
PRDM4	-1.12551	0.55453	1.68004
PRELID1	-1.88513	0.157468	2.0426
PRKRIP1	-1.17462	2.20938	3.384
PRMT1	-3.81813	-0.848416	2.96972
PRPF31	-1.48501	0.588262	2.07327
PRPF39	-1.80798	0.239989	2.04797
PRUNE1	-0.350015	1.70787	2.05788
PSMB3	-4.19937	-0.760061	3.4393
PSMB4	-1.2169	0.436071	1.65297
PSMB5	-1.26107	0.249287	1.51036
PSMC2	-0.0970142	2.41559	2.5126
PSMC3	0.491703	2.55851	2.06681
PSMC5	-0.514379	1.03071	1.54509
PSMC6	0.441643	3.91489	3.47324
PSMD11	-0.130279	2.49523	2.62551
PSMD12	0.74645	2.89516	2.14871
PSMD13	0.0794455	2.41305	2.33361
PSMD14	0.13451	2.87558	2.74107
PSMD2	-0.870313	1.98934	2.85965
PSMD4	-0.119369	2.87947	2.99883
PSMD6	-0.584075	1.93449	2.51857
PSMD7	0.987238	2.47195	1.48471
PTCD1	-1.1989	0.458818	1.65771
PTDSS1	-2.17174	-0.758998	1.41274
PWP2	-2.01177	-0.243212	1.76856
RABGGTA	-1.10318	0.989099	2.09228
RAMAC	-1.43847	-0.00723174	1.43124
RANGAP1	-0.218646	1.47112	1.68977
RBBP4	-1.15775	0.319839	1.47759
RBM3	0.0153371	1.57351	1.55818
RBM8A	0.391793	2.63883	2.24704
REXO2	-2.53372	0.100285	2.63401
RHEB	-1.44027	0.269098	1.70937
RHOA	-2.15055	1.16625	3.3168
RHOT2	-1.83111	-0.256897	1.57421
RIC8A	-0.937389	0.530163	1.46755
RMND1	-2.38573	-0.898449	1.48728
RNH1	-0.646508	1.43248	2.07898
RPA2	-1.07285	0.978721	2.05157
RPF2	-0.473361	1.25833	1.73169
RPL10A	-2.33656	-0.392923	1.94363
RPL12	-3.39291	-1.67439	1.71852
RPL18	-1.23597	0.328108	1.56408
RPL31	-0.666354	2.27519	2.94154
RPL39	-3.46181	-1.52697	1.93484
RPL4	-1.47784	-0.0411637	1.43668
RPP21	-4.00576	-2.37542	1.63033
RPP38	-0.869683	0.550919	1.4206
RPS11	0.982596	2.56982	1.58722
RPS17	-2.15524	0.283222	2.43846
RPS18	-0.267525	3.69906	3.96659
RPS26	-1.27383	0.372775	1.64661
RPS27	-2.80093	-0.826733	1.97419
RPS29	-1.60971	-0.041135	1.56858
RPS6	-3.00391	-0.186463	2.81745
RSBN1L	-0.698638	0.933903	1.63254
RUBCNL	-0.352683	1.35917	1.71186
SCAP	-3.54851	-2.03726	1.51125
SHMT2	-1.41712	0.602487	2.01961
SHQ1	-1.50854	-0.011894	1.49665
SIN3B	-0.73516	1.54368	2.27884
SINHCAF	-0.489487	2.87812	3.3676
SKIC8	-0.717643	0.86519	1.58283
SKP2	-0.153744	2.18559	2.33933
SLC25A25	-0.503348	0.955991	1.45934
SLC29A1	1.34686	5.90203	4.55517
SLC2A1	-1.57526	1.66411	3.23937
SLC35A2	-1.30731	0.129573	1.43689
SMG7	-1.09894	1.01909	2.11802
SMIM10L1	-0.845534	0.753193	1.59873
SNRNP35	-1.01769	0.408954	1.42665
SNRPD1	-2.91091	-0.497528	2.41338
SNRPD2	-2.76744	0.743676	3.51112
SPCS2	-1.03361	0.638076	1.67169
SRCAP	-0.505887	1.13407	1.63996
SRSF10	-1.8324	-0.0543325	1.77807
ST18	-0.725892	1.37573	2.10162
STT3B	-0.421732	2.17057	2.5923
TARDBP	-2.94633	-0.81838	2.12795
TCP1	0.84183	2.5683	1.72647
TDP1	-0.373726	1.58308	1.95681
TEDC1	-5.60088	-2.34556	3.25532
TFAM	-5.30133	-2.65605	2.64528
TFB2M	-1.6933	-0.0216432	1.67166
TFRC	-3.32659	-1.83949	1.4871
TGIF2	-0.594879	1.38033	1.97521
THAP9	-0.66121	1.10231	1.76352
TIAL1	-0.861223	0.972478	1.8337
TIMM23	-2.55976	-0.655406	1.90436
TIMMDC1	-2.2277	-0.59918	1.62852
TK1	0.48761	4.33827	3.85066
TMEM70	-1.5701	0.500093	2.07019
TMEM74B	-0.377382	1.0917	1.46908
TNRC6A	-0.12206	1.53744	1.6595
TOR1AIP1	0.242163	1.9922	1.75004
TRAIP	-3.19865	-1.73909	1.45957
TRRAP	-1.05881	1.3667	2.42551
TUBGCP2	-1.85343	1.60304	3.45647
TUSC2	-0.978197	1.37721	2.35541
TXNDC17	-1.88432	0.26201	2.14633
TYMS	-2.43247	-0.94941	1.48306
UBA3	-3.22631	-0.605137	2.62118
UBA52	-3.15466	-1.245	1.90966
UBE2I	-0.230016	2.80252	3.03253
UBQLN4	-0.777359	0.649517	1.42688
UHRF1	-0.917219	3.28175	4.19897
UPF1	-1.1511	1.21338	2.36448
UPF2	-0.762656	0.724777	1.48743
UQCRB	-3.87426	-0.854002	3.02026
UROS	-3.66238	-2.04586	1.61651
USF2	-1.82868	0.249793	2.07847
UTP15	-2.02779	0.0113881	2.03918
VDAC2	-2.92401	-0.207	2.71701
VKORC1L1	-2.43829	0.189939	2.62823
VPS29	-2.15443	0.281264	2.4357
VPS72	-0.858781	1.07803	1.93681
WDHD1	-1.62601	0.208653	1.83467
WDR4	-2.79397	-1.0673	1.72667
WDR46	-1.44747	0.648082	2.09555
WDR75	-1.27542	0.402406	1.67782
WDR83	-2.40514	-0.90795	1.49719
WEE1	-0.35092	1.23105	1.58197
XPNPEP3	-2.84799	-1.35941	1.48858
XPO1	-0.905137	1.20808	2.11322
XRN1	-1.50108	0.0553349	1.55642
YBEY	-3.48899	-1.9787	1.51028
YEATS4	-1.38498	0.46685	1.85183
YRDC	-3.23537	-1.21696	2.01841
YY1	-1.16986	0.294595	1.46446
ZFP36L2	-1.11642	0.380486	1.49691
ZFR	0.696002	2.86664	2.17064
ZNF165	-0.258192	1.43771	1.6959
ZNF581	-1.66677	0.228295	1.89507
ZNF846	-0.217611	1.24144	1.45905
ZNHIT3	-1.28873	0.278767	1.5675
ZUP1	0.11948	2.15673	2.03725

## Sheet: Day 10
Gene	DMSO	DAC	Difference
ABCA1	0.189371	2.01155	1.82218
ACAP1	-0.115498	1.95585	2.07134
ACLY	-2.00608	0.143641	2.14972
ACTL6A	-1.83215	0.459499	2.29165
ACTR1A	-2.89076	-0.271742	2.61902
ADCK1	0.00568128	1.68915	1.68347
ADIPOR1	-1.39423	0.32325	1.71748
ADNP	-1.2867	0.511954	1.79865
AGAP4	-2.63425	0.260317	2.89456
AGO2	-0.158009	2.31517	2.47318
AGPAT5	-3.80185	-0.975745	2.8261
AIMP2	0.233674	2.30239	2.06871
AK6	-1.26907	0.539854	1.80893
ANKRD52	-0.294388	2.36867	2.66305
ANXA2R	-0.412821	1.2897	1.70252
APAF1	0.15609	2.08493	1.92884
ASB3	0.524485	2.86213	2.33764
ASH2L	0.0362884	1.75543	1.71914
ATAD3A	-1.07875	0.676924	1.75568
ATP1A1	-2.98916	-1.07299	1.91618
ATXN2L	1.15373	3.10341	1.94968
BCL11A	0.0298548	1.9923	1.96244
BCS1L	-3.32489	-1.28872	2.03617
BMP8A	-0.0405453	1.6901	1.73065
BPTF	-0.387384	1.37495	1.76233
BRAP	-0.321175	1.30029	1.62146
C1orf122	-0.0753523	2.03522	2.11057
C2	-0.490759	1.18978	1.68054
CACNA1A	0.177888	2.39786	2.21997
CAMTA1	0.117677	2.11428	1.99661
CARNMT1	-1.95373	-0.0541905	1.89954
CCDC6	0.455221	3.78781	3.33259
CCT2	-0.718216	1.14138	1.85959
CCT4	-2.30727	0.544162	2.85143
CDC16	-0.365724	2.08651	2.45223
CDC37	-2.38218	1.43548	3.81766
CDK5	-0.755595	0.929555	1.68515
CDK9	-1.60634	1.0072	2.61353
CDKN2B	0.537933	2.1228	1.58487
CELF1	-0.640263	1.04575	1.68601
CENPK	-0.58549	1.66359	2.24908
CEP192	-0.787326	0.816503	1.60383
CHCHD3	-1.08603	0.522748	1.60878
CHD8	-0.973826	2.24147	3.2153
CHMP2A	-2.14731	-0.407108	1.7402
CHMP6	-1.63335	0.482744	2.1161
CILK1	-0.0978555	1.99198	2.08984
CKAP5	0.125584	1.96579	1.8402
CKS1B	-1.10712	0.7943	1.90142
CLPP	-2.59418	0.451341	3.04552
CMPK1	-0.0174634	2.72042	2.73788
CMTR1	-5.69679	-3.72595	1.97083
CNOT9	-0.918102	1.51655	2.43465
COA5	-1.68018	0.874323	2.5545
COA6	-3.65003	-1.90819	1.74184
COG3	-2.48196	-0.0655557	2.41641
COPE	-1.03462	0.743928	1.77855
COQ2	-3.86586	-1.59763	2.26824
COX6C	-0.692886	1.01734	1.71023
CRLS1	-1.26969	0.703167	1.97285
CSRNP2	-0.712444	2.14916	2.8616
CTPS2	0.445227	2.69816	2.25294
CTU1	-2.19935	0.316196	2.51554
CUL4A	-0.249655	1.34646	1.59612
CYFIP2	-0.121412	1.65775	1.77916
DCK	2.53968	7.655	5.11532
DCTD	0.530119	4.81892	4.2888
DCTPP1	-0.0944337	2.72578	2.82021
DDX23	-1.72561	-0.078873	1.64674
DDX28	-2.32569	0.0898042	2.41549
DDX51	-2.21854	-0.496599	1.72194
DDX55	-3.21728	-0.772239	2.44504
DEPDC1B	0.242347	1.92365	1.68131
DGCR8	0.264284	2.55661	2.29233
DHPS	-5.25606	-2.8686	2.38746
DHRS1	0.197031	1.91008	1.71305
DIP2B	0.00816892	1.69199	1.68383
DNA2	0.239231	1.95048	1.71125
DNAAF10	-2.5515	0.0387413	2.59024
DNAJC13	-1.26501	0.494642	1.75965
DNAJC16	-0.812011	0.886127	1.69814
DNLZ	-0.145069	1.59494	1.74001
DPH3	-4.49249	-2.2328	2.2597
DPY30	0.863943	3.43307	2.56912
DYNC1LI1	-0.258835	1.7264	1.98523
DYNLL1	-1.16591	0.458158	1.62407
EIF2AK1	-3.21221	-1.03901	2.1732
EIF2S1	-2.80894	-1.19642	1.61252
EIF3B	-1.79009	0.568022	2.35811
ELOC	-2.58788	0.845129	3.43301
ELP1	-2.7873	-1.11114	1.67615
EMSY	-0.677658	1.01509	1.69274
ENPP1	-0.326272	1.68032	2.00659
EP400	-0.863314	1.90109	2.7644
EPC2	-0.0639541	1.85043	1.91439
ERAL1	-2.2629	0.72485	2.98775
ESF1	-1.26326	0.875807	2.13906
EXOSC5	-2.26981	-0.0751266	2.19468
FAM32A	-0.705474	1.09459	1.80006
FAM83B	-0.116539	1.56338	1.67992
FAR2	-0.798364	1.04067	1.83903
FBL	-1.25087	2.38019	3.63105
FBXO24	-0.247214	1.89746	2.14467
FBXO42	-0.714025	1.45737	2.17139
FCF1	-1.05462	1.14756	2.20218
FIBP	-0.174772	1.43229	1.60707
FIS1	-1.46951	0.196989	1.6665
FOSL2	-0.484772	1.10934	1.59412
GADD45GIP1	-3.02785	-0.551311	2.47654
GATA5	-0.491649	1.93233	2.42398
GATAD1	-0.266357	2.86402	3.13038
GCN1	-0.0398268	3.1184	3.15823
GLE1	-0.392834	3.02072	3.41355
GNPNAT1	0.0892312	2.03617	1.94694
GOLGA6L10	-1.28734	1.24856	2.5359
GOLGA6L4	-3.24276	-0.902586	2.34018
GOLPH3	-0.0776181	1.6093	1.68692
GPC2	-0.50241	1.61562	2.11803
GPI	-3.87031	-1.02916	2.84115
GSTA3	-0.375365	1.24764	1.62301
GTF2H3	-1.88926	-0.257508	1.63175
GUK1	-2.23235	-0.613407	1.61895
H2AZ1	-1.69952	0.190109	1.88963
H3-3A	-0.72408	1.22486	1.94894
HAUS5	-0.645436	0.931986	1.57742
HIBCH	-2.33229	-0.466648	1.86564
HK2	-0.940668	1.44473	2.3854
HNRNPUL2	-0.131005	2.2713	2.4023
HPRT1	0.112173	2.61074	2.49857
HTRA2	0.955973	3.14807	2.1921
HUWE1	-3.0128	-0.554735	2.45807
IFIT3	-0.812318	0.988464	1.80078
IMMP2L	-2.15099	-0.247597	1.9034
IMPDH2	-1.29651	0.983841	2.28035
ING3	0.195327	3.081	2.88567
IPO9	-1.60987	0.99211	2.60198
IRAK1BP1	-0.653035	1.11774	1.77077
KANSL3	-0.181327	1.41602	1.59735
KAT8	0.0331737	2.4624	2.42923
KIF15	0.0572764	1.72498	1.6677
KIF21B	0.218461	1.89399	1.67552
KIF23	-1.65469	-0.0596774	1.59502
KIF27	-0.848623	0.737569	1.58619
KIF5B	-0.224586	1.38609	1.61067
KPNB1	-1.73436	1.31989	3.05425
LIMS1	-0.60121	1.18743	1.78864
LMTK2	-0.423245	1.45933	1.88257
LNX1	-0.306945	1.71235	2.0193
LRPPRC	-3.28528	-1.68205	1.60323
LRRC37A3	0.278868	2.60064	2.32177
LRRC43	-0.184627	1.84191	2.02654
LTB4R	-0.0284225	2.16873	2.19715
M1AP	0.2291	1.89162	1.66252
MAPK6	-0.0615962	1.78494	1.84654
MARS1	-0.927113	2.6756	3.60271
MEAF6	-0.277824	1.5013	1.77913
METTL18	-0.484649	1.13276	1.61741
METTL4	-0.0394538	1.57759	1.61704
MGAT1	-0.93637	0.675046	1.61142
MGAT2	-0.794388	0.782102	1.57649
MNT	-0.145591	1.46927	1.61486
MOCS3	-1.45884	0.35298	1.81182
MPI	0.0372417	2.19571	2.15847
MRPL1	-2.20349	-0.315485	1.88801
MRPL11	-2.92668	-1.1464	1.78029
MRPL15	-3.11612	-1.4419	1.67421
MRPL19	-1.72546	0.141303	1.86676
MRPL34	-1.75401	-0.11357	1.64044
MRPS18B	-4.50662	-1.49111	3.01551
MSTO1	-0.80894	1.63298	2.44192
MTERF4	-2.80311	-0.833972	1.96913
MTO1	-2.20457	-0.286639	1.91793
MTRF1L	-1.70397	0.23723	1.9412
NAA10	-0.066986	1.69815	1.76513
NAA30	-0.380246	1.41028	1.79053
NCBP1	-2.4706	-0.758383	1.71222
NCBP2	0.0349068	1.72529	1.69038
NDUFA3	-2.27058	-0.416986	1.85359
NDUFA4	-2.09143	-0.327889	1.76354
NDUFC2-KCTD14	-2.15514	-0.387761	1.76738
NDUFS1	-3.20884	-0.127054	3.08178
NDUFS5	-4.35357	-2.17662	2.17695
NDUFS7	-2.70302	-1.11158	1.59143
NDUFV1	-4.30337	-2.10261	2.20076
NEDD9	-0.64912	1.05449	1.70361
NELFB	-2.42378	0.751251	3.17503
NELFCD	-2.82951	0.699222	3.52873
NICOL1	-0.506279	1.28833	1.79461
NIP7	-2.41073	-0.0224447	2.38829
NME2	0.375211	2.19366	1.81845
NME6	-3.00543	-1.04108	1.96436
NOLC1	-0.59097	1.10388	1.69485
NOP14	-0.799162	2.32306	3.12222
NOP53	-2.21608	-0.337184	1.8789
NOPCHAP1	-1.70029	0.0902366	1.79052
NOSIP	-2.38065	0.0878505	2.4685
NPEPPS	-0.735931	1.03082	1.76675
NPR1	0.495732	2.40039	1.90465
NTHL1	0.341623	2.20881	1.86719
NUBP1	-1.29457	1.71077	3.00535
NUF2	-1.78717	0.957045	2.74422
NUP37	-0.306484	1.44329	1.74978
OGT	-1.05051	1.4046	2.4551
OSGEPL1	-0.919775	0.776705	1.69648
OTUD6B	-0.109346	1.87442	1.98376
PARN	-0.159375	1.58989	1.74927
PARS2	-4.38365	-2.66076	1.72289
PCYT2	-2.63409	-1.02044	1.61366
PDCD5	-1.5807	2.02023	3.60093
PDCL	-1.02617	0.563556	1.58973
PDE12	-2.80817	-0.783538	2.02464
PDSS2	-2.8751	-1.00507	1.87004
PEX1	-0.0383209	1.57462	1.61294
PEX16	0.0469728	1.79141	1.74444
PFKP	-1.30661	0.388502	1.69511
PGLS	-2.44236	1.22364	3.666
PGRMC2	-0.808695	2.43384	3.24253
PHF12	-0.89113	1.8285	2.71963
PHLDA2	-0.867121	0.874166	1.74129
PIH1D1	-0.510638	2.28329	2.79393
PIK3AP1	-1.48107	0.533952	2.01502
PISD	-2.04753	1.17581	3.22334
PITRM1	-2.4204	-0.79318	1.62723
PLA2G4F	0.0650318	1.99893	1.9339
PMS1	0.239799	1.861	1.62121
POLR2B	-0.917242	1.10316	2.0204
POMP	-1.20805	0.555224	1.76328
POP4	-1.25411	0.573908	1.82801
POTEG	-0.971186	1.12973	2.10092
PPP1R35	-0.239615	1.42585	1.66547
PPP1R8	-1.54938	0.0605911	1.60998
PPP2CA	-2.84824	-1.13549	1.71275
PPP6C	-1.93546	1.27021	3.20568
PRCC	-0.579933	1.99151	2.57144
PRKRIP1	-1.0142	2.64183	3.65603
PRPF8	1.13254	3.59797	2.46543
PRUNE1	-1.02346	1.17916	2.20261
PSMB2	-0.0466765	3.00715	3.05383
PSMB4	-0.612262	3.07548	3.68774
PSMC1	0.302155	2.66171	2.35956
PSMC2	-0.38588	2.24558	2.63146
PSMC3	0.525191	3.63916	3.11397
PSMC4	-0.22147	1.38366	1.60513
PSMC6	0.668754	4.64296	3.97421
PSMD1	-0.953302	0.733482	1.68678
PSMD11	0.592383	3.81859	3.2262
PSMD12	0.962666	3.6349	2.67223
PSMD13	-1.25799	1.02378	2.28177
PSMD14	-0.416674	2.60269	3.01937
PSMD2	-0.986	2.24416	3.23016
PSMD3	-0.759664	0.951853	1.71152
PSMD4	-1.40476	1.92728	3.33204
PSMD6	-0.553591	1.78952	2.34311
PSMD7	0.607427	3.26421	2.65679
PSMD8	-0.348546	1.2986	1.64715
PTAR1	-2.79942	-0.913017	1.88641
PTPMT1	-3.8086	-1.34203	2.46657
RAB1A	-1.68447	-0.0703562	1.61412
RAB3GAP2	-2.23681	-0.345263	1.89154
RAD9A	-1.01752	0.732156	1.74967
RANGAP1	-0.588944	2.45625	3.04519
RBBP4	-1.95342	-0.127831	1.82559
RCC1L	-0.889656	1.50828	2.39793
RHOA	-1.3646	1.2252	2.58981
RIC8A	-1.41534	0.609099	2.02444
RNF187	0.231939	2.24179	2.00985
RNH1	-1.35211	1.33722	2.68932
RPAP1	-0.628304	0.96675	1.59505
RPF2	-1.7468	1.23209	2.97888
RPL10	-0.826702	2.7444	3.5711
RPL23	-0.108222	1.89241	2.00063
RPL28	-4.4753	-2.52963	1.94567
RPS11	0.388674	2.21922	1.83055
RPS18	-1.20147	0.376414	1.57788
RPS20	1.15211	2.81747	1.66535
RPS21	-0.596435	1.49441	2.09084
RPS23	-0.351402	2.1056	2.45701
RPS25	-1.18787	1.54411	2.73198
RPS3	-3.06346	-1.40608	1.65738
RPS6	-2.80787	-0.760025	2.04784
RPTOR	-0.401062	1.23442	1.63548
RSL1D1	-2.49348	0.571115	3.06459
RUVBL1	-0.547128	1.47187	2.019
SAP18	-2.37665	0.376714	2.75337
SCD	-2.74278	-0.638262	2.10452
SEPHS2	-2.71576	-0.879499	1.83626
SF3A1	-1.2931	0.874008	2.16711
SF3B1	-0.987259	0.972116	1.95937
SHMT2	-1.46276	0.756979	2.21974
SIN3B	-0.81941	2.01834	2.83775
SINHCAF	-0.42306	2.54194	2.965
SKIC8	-0.983728	0.801244	1.78497
SKP2	-0.17973	2.20597	2.3857
SLC25A6	0.844156	2.84035	1.99619
SLC27A5	-0.419391	1.37992	1.79931
SLC29A1	2.34534	7.23524	4.8899
SLC2A1	-1.27319	1.68694	2.96013
SLC36A4	-0.19416	1.45819	1.65235
SLC39A13	-0.239369	1.4803	1.71967
SLC6A9	0.192978	1.98741	1.79443
SMG7	-0.893034	1.46338	2.35641
SOD1	-1.10813	0.903786	2.01192
SPC25	-2.184	-0.159936	2.02406
SPDL1	-0.319226	1.88452	2.20374
SPOUT1	-2.82828	-0.947135	1.88115
SPRING1	-1.05533	0.611498	1.66682
SPTB	0.404086	2.35794	1.95385
ST18	-0.555341	1.48454	2.03988
ST3GAL3	-0.1241	1.80293	1.92703
STAC	-0.175002	1.59636	1.77137
STEEP1	-3.61625	-2.0065	1.60975
STT3B	-0.0585613	2.09061	2.14917
STX16	0.349022	2.20471	1.85568
SUCLA2	-1.0189	0.72283	1.74173
SUPT16H	-2.57775	0.0502028	2.62796
SUPV3L1	-3.23754	-1.6052	1.63234
SYNCRIP	-0.535077	1.26669	1.80177
SYS1	-4.67993	-1.90551	2.77442
TACO1	-2.02297	-0.0925752	1.93039
TAF2	-3.65954	-0.645742	3.0138
TBCE	-1.81634	-0.132836	1.6835
TBPL1	-0.166851	1.49311	1.65996
TBXAS1	-0.0503531	1.64481	1.69516
TDP1	-0.841638	1.23953	2.08117
TDRD3	-0.363053	2.01313	2.37618
TELO2	-2.67646	-0.765122	1.91134
TENT4B	-0.524823	1.21641	1.74124
TGIF2	-0.805855	1.8184	2.62425
TIAL1	-0.602591	1.0276	1.63019
TIMM23	-3.8456	-1.44523	2.40037
TK1	1.2124	5.70547	4.49307
TMEM183A	-0.210018	1.72624	1.93626
TMEM30A	-0.738847	1.01081	1.74966
TMEM70	-1.65914	0.160741	1.81989
TNFRSF13C	0.0247874	1.95884	1.93406
TNRC6A	-0.308081	1.79662	2.1047
TOMM6	-1.51902	0.239123	1.75814
TRAF2	-1.51225	0.074052	1.5863
TRIT1	-4.44798	-2.34184	2.10614
TRRAP	-1.49721	1.45093	2.94814
TSGA10	-0.451337	1.17576	1.6271
TTI2	-1.10496	0.828071	1.93303
TUBB	-3.16647	-0.44962	2.71685
TUBGCP2	-2.19966	0.40504	2.6047
TYMS	-2.96537	0.412978	3.37835
UBA3	-3.08894	-0.961764	2.12718
UHRF1	-1.08463	3.60934	4.69397
UPF2	-0.97771	1.16382	2.14153
URM1	-0.701375	1.32529	2.02666
VAPA	-2.8008	-0.451924	2.34888
VDAC2	-3.54257	-0.793416	2.74915
VPS13D	-0.78837	1.21411	2.00248
VPS29	-2.70701	-0.116263	2.59075
WDR33	-1.23619	0.728937	1.96513
WDR4	-3.09693	-1.50454	1.59239
WDR46	-0.604188	1.17949	1.78368
WDR75	-1.68417	0.561899	2.24607
YEATS4	-1.68862	0.133742	1.82236
YY1	-1.08041	1.03694	2.11735
ZBED1	-0.491572	1.16499	1.65656
ZFR	0.807743	3.71459	2.90685
ZNF165	0.0527064	1.88531	1.8326
ZNHIT1	-0.482699	1.42453	1.90723
ZNHIT2	-0.523779	1.45418	1.97796
ZUP1	0.0999601	1.97194	1.87198
