# Supplementary material for: A CRISPR-Cas9 screen reveals genetic determinants of the cellular response to decitabine
Source: EMBO Rep. 2025 Feb 10;26(6):1528–65. doi: 10.1038/s44319-025-00385-w (PMC11933316; doi:10.1038/s44319-025-00385-w)
Supplement: Supplementary file 5 — Source data Fig. 1 [file 44319_2025_385_MOESM5_ESM.zip › Figure 1/1C/Negatively selected genes at Day 6 8 10.xlsx]

## Sheet: Day 6
Gene	DMSO	DAC	Difference
ABHD17A	-0.648181	-1.81604	-1.16786
ACTR10	-0.676874	-2.00162	-1.32474
ADAP2	-0.069236	-1.37151	-1.30228
AFG2A	-0.423134	-1.9016	-1.47847
AGAP9	0.97119	-0.484583	-1.45577
ALG13	-1.85805	-4.04561	-2.18756
ANAPC11	-1.541	-2.77373	-1.23273
ANAPC4	-0.367052	-2.20455	-1.8375
ANAPC5	-1.02986	-3.73834	-2.70848
APEX1	-2.23508	-3.77156	-1.53648
APEX2	-0.104798	-1.86055	-1.75575
ARGLU1	0.899622	-0.394574	-1.2942
ARHGEF17	-0.873714	-2.72795	-1.85424
ARL2	-2.25281	-4.0256	-1.77279
ASB12	-0.275109	-1.42888	-1.15377
ASNSD1	-0.132439	-1.28295	-1.15051
ATG5	0.326808	-0.829458	-1.15627
ATL2	-2.77953	-3.89911	-1.11958
ATM	-1.05076	-2.62851	-1.57774
ATP5F1A	1.11452	-1.46527	-2.57979
ATP5PB	-0.0704048	-1.9072	-1.8368
ATP6V1B2	-3.24061	-4.60436	-1.36375
ATRX	-0.186828	-1.7502	-1.56337
ATXN7L3	0.0475748	-2.58656	-2.63413
BANP	-1.04965	-2.7716	-1.72195
BNIP1	-0.438834	-4.07478	-3.63595
BTAF1	-0.0828054	-1.40595	-1.32314
BUB3	-2.81265	-5.31132	-2.49867
C19orf44	0.732663	-0.583749	-1.31641
CAB39	-0.737319	-1.99664	-1.25932
CAD	-1.92576	-3.47281	-1.54704
CARS1	-0.209716	-1.70353	-1.49381
CCDC9B	-0.262175	-1.494	-1.23182
CCNF	-1.86337	-4.23513	-2.37176
CCT6A	4.26913	2.10981	-2.15932
CDCA5	-0.00618961	-1.35767	-1.35148
CDK12	-0.118081	-2.4803	-2.36222
CDK9	-0.96443	-2.14322	-1.17879
CENPS	-0.525596	-2.11914	-1.59354
CHD4	-1.62186	-4.66952	-3.04766
CHMP2A	-2.12482	-4.72552	-2.6007
CIR1	-0.985819	-2.72284	-1.73702
CNTNAP3	-0.520298	-2.37341	-1.85311
COPS3	-0.895687	-2.01542	-1.11973
COPS4	-0.671946	-3.60973	-2.93778
COX6B1	-2.78265	-3.94851	-1.16586
CPSF1	-0.929309	-2.4062	-1.47689
CSE1L	-2.90965	-4.22065	-1.31099
CSNK2A1	-0.230014	-2.00592	-1.77591
CTDNEP1	-0.923368	-2.82782	-1.90445
CTPS1	-1.4805	-4.72339	-3.24289
CUL2	-1.52209	-2.71475	-1.19266
CUL3	-0.972631	-2.11269	-1.14006
DAD1	-1.78647	-2.92215	-1.13568
DAZAP1	0.498636	-0.990482	-1.48912
DCTN6	-1.11639	-2.30825	-1.19186
DDT	-0.352715	-1.53411	-1.1814
DDX21	3.7724	1.82997	-1.94243
DDX39B	-0.231358	-1.70989	-1.47853
DDX47	-0.144183	-1.96427	-1.82009
DENR	-0.810601	-3.22495	-2.41435
DERL2	-0.313659	-1.48974	-1.17608
DGCR8	0.192715	-1.15459	-1.34731
DHFR	-0.75935	-2.20199	-1.44264
DKC1	-2.27423	-4.15229	-1.87806
DLX3	-0.601196	-1.96625	-1.36505
DNA2	1.2165	-0.377731	-1.59423
DNAJC21	-0.452412	-1.69373	-1.24132
DNAJC9	-0.686049	-2.4703	-1.78425
DR1	-2.6272	-5.05813	-2.43093
DRAP1	-1.86682	-3.92019	-2.05337
DSCC1	-1.80088	-4.53899	-2.73811
E2F6	-0.583664	-2.10692	-1.52325
E2F7	-0.841671	-2.6283	-1.78662
ECD	0.66205	-0.670478	-1.33253
EED	0.1857	-1.66907	-1.85477
EIF2B2	2.27774	0.753396	-1.52434
EIF2S3	0.878565	-1.17056	-2.04913
EIF3C	-0.0335671	-2.04572	-2.01215
EIF3H	-1.03734	-3.081	-2.04366
EIF4E	-0.628935	-2.04687	-1.41793
EIF4E2	-1.50775	-2.9477	-1.43995
EIF5A	-4.90494	-6.10962	-1.20468
EIF6	-0.15928	-2.12706	-1.96778
ELOC	-1.89506	-4.53154	-2.63647
ERCC1	-2.09638	-4.09033	-1.99394
ERCC6	-0.327353	-1.94766	-1.62031
ERCC8	-0.235079	-1.46695	-1.23187
ETAA1	-0.715833	-2.13726	-1.42143
EVI5L	0.0146478	-1.262	-1.27665
EXO1	-0.842742	-2.1235	-1.28076
EXOSC5	-1.91482	-4.06286	-2.14804
EZH2	-0.177291	-1.5017	-1.32441
FAAP100	-1.54266	-3.24113	-1.69847
FAM50A	0.0640194	-1.96156	-2.02558
FAM98B	-2.06463	-3.32822	-1.26359
FANCA	-0.676114	-2.34828	-1.67217
FANCB	-0.991546	-2.14088	-1.14933
FANCC	-0.155887	-1.32548	-1.16959
FANCD2	-0.927283	-2.70069	-1.77341
FANCG	-0.470099	-1.6185	-1.1484
FANCL	-0.326418	-1.82132	-1.49491
FARSB	-0.167409	-1.76298	-1.59557
FBXL5	-0.519402	-2.14791	-1.62851
FBXW7	-0.730969	-2.426	-1.69504
FZR1	-0.521642	-2.19348	-1.67183
GATAD2A	-0.332593	-1.61771	-1.28512
GDPD3	0.23691	-0.940888	-1.1778
GINS1	0.179987	-2.08835	-2.26833
GNL2	-1.2387	-2.36361	-1.12491
GNL3	0.056214	-1.12018	-1.1764
GOLGA6L4	-3.0949	-4.59691	-1.502
GPN1	-1.09946	-2.89021	-1.79075
GPN2	4.79449	2.10592	-2.68858
GRSF1	-1.58774	-3.23027	-1.64254
GSK3A	0.349657	-0.963417	-1.31307
GSPT1	0.202412	-1.08296	-1.28537
GTF2A2	-0.845722	-2.53716	-1.69144
GTF2E2	-1.21168	-2.3634	-1.15172
GTF3C5	-1.92738	-3.31247	-1.38509
GTPBP4	-1.49008	-2.87765	-1.38756
H1-2	-1.16304	-3.25029	-2.08724
H2AC13	-0.177523	-2.6662	-2.48868
H3C14	-2.06833	-5.58302	-3.51469
HARS2	-4.12479	-5.38606	-1.26127
HCFC1	0.378389	-0.838486	-1.21688
HEBP2	0.177579	-1.10794	-1.28552
HELZ	-0.269402	-1.48207	-1.21267
HIRA	-0.584872	-3.03756	-2.45269
HNRNPD	0.225514	-2.44687	-2.67239
HNRNPF	-0.00805302	-2.05624	-2.04818
HSCB	-3.79169	-5.5826	-1.79091
HSPA5	0.656771	-1.469	-2.12577
HYOU1	-0.972904	-2.24948	-1.27657
ILF2	-2.08216	-3.77284	-1.69067
ILF3	-1.16006	-2.59976	-1.4397
IQCE	-0.378156	-1.66124	-1.28308
KANSL2	-0.0398862	-1.25589	-1.216
KANSL3	0.547024	-1.21918	-1.7662
KDM1A	-0.133177	-2.29441	-2.16123
KHDRBS1	0.319308	-1.42899	-1.74829
KIF11	-1.03645	-3.45428	-2.41784
KIF23	-0.626675	-2.11778	-1.4911
KPNB1	-1.14201	-3.42852	-2.28651
KPTN	-0.320555	-1.47264	-1.15208
L3MBTL3	-0.42514	-1.63735	-1.2122
LETM1	-1.49112	-4.1359	-2.64478
LIN28B	-0.125814	-1.73097	-1.60516
LOC100652758	-0.0682289	-1.37077	-1.30254
LSM11	-3.18042	-4.56837	-1.38796
LSM8	-0.134173	-3.56842	-3.43424
LUC7L2	-1.54426	-3.26668	-1.72243
MAD2L2	-1.73418	-3.49708	-1.7629
MAGOH	-1.64606	-3.75218	-2.10613
MARS2	-3.71416	-5.16503	-1.45087
MAU2	-1.21028	-2.51203	-1.30175
MCM4	-1.65323	-3.4809	-1.82767
MCM5	-1.17253	-4.74362	-3.57109
MCM8	0.401258	-0.859141	-1.2604
MED11	-1.99977	-3.9253	-1.92554
MED19	-1.45068	-3.45151	-2.00084
MED24	0.408388	-0.926941	-1.33533
MED27	-1.17045	-2.3157	-1.14526
MED7	-0.590989	-1.72844	-1.13745
MEPCE	1.42586	-0.858013	-2.28387
METTL14	-1.03436	-2.39832	-1.36396
MMS22L	0.0400051	-1.82339	-1.86339
MRE11	-1.98438	-3.68255	-1.69817
MRPL22	-1.34876	-3.53924	-2.19048
MRPL24	-1.29529	-2.54333	-1.24804
MRPL57	-1.21412	-2.66492	-1.4508
MRPS10	-1.02419	-2.28248	-1.25829
MRPS15	-1.16976	-2.31953	-1.14977
MRPS18A	-0.908466	-4.70444	-3.79598
MRPS25	-1.90488	-3.59418	-1.6893
MTA3	0.403109	-1.17872	-1.58183
MTBP	-1.72698	-3.27137	-1.54439
MVD	-2.95757	-4.11886	-1.16129
MYO1F	0.269168	-1.13181	-1.40098
N6AMT1	-3.78993	-5.01001	-1.22008
NBN	-0.596696	-1.99566	-1.39896
NDOR1	-2.53331	-4.38738	-1.85407
NIPBL	-1.03481	-2.19859	-1.16378
NOP2	-1.07015	-3.04012	-1.96997
NPIPA8	0.310796	-0.857481	-1.16828
NSMCE1	-3.3495	-6.96372	-3.61421
NSMCE3	-2.34884	-3.49091	-1.14207
NSMCE4A	-1.94437	-4.5967	-2.65233
NUP160	-0.850806	-3.64763	-2.79682
NUS1	0.298017	-1.00958	-1.3076
OGA	-0.761298	-2.09029	-1.32899
ORC3	0.402408	-0.877561	-1.27997
OTUB1	-0.228865	-2.49138	-2.26251
PAK1IP1	-0.607605	-2.30676	-1.69915
PARP1	-0.879149	-2.36745	-1.4883
PARP11	-0.479176	-1.64933	-1.17016
PAXIP1	-0.543459	-1.97841	-1.43495
PDAP1	-0.966145	-2.56271	-1.59657
PDIA6	-0.438289	-2.04335	-1.60507
PDRG1	-0.331152	-2.35233	-2.02118
PELP1	-0.75	-3.00009	-2.25009
PES1	-0.512876	-1.63094	-1.11806
PFDN6	-0.204028	-1.52809	-1.32406
PGAM1	1.19503	-1.68747	-2.8825
PGD	-1.68254	-3.37486	-1.69231
PIAS4	-0.48913	-2.23755	-1.74842
PNKP	-1.01519	-2.69111	-1.67592
PNPT1	-2.69596	-3.88016	-1.18419
POLR1B	-0.0850495	-2.27013	-2.18508
POLR2D	1.33425	-1.57938	-2.91363
POLR2F	-1.75997	-3.03799	-1.27801
POLR2J	3.7611	1.89342	-1.86768
POLR3A	-0.189462	-2.06588	-1.87642
POLR3B	0.816932	-2.72348	-3.54041
PPA1	-1.87751	-4.70678	-2.82927
PPIH	-1.44314	-2.6481	-1.20496
PPP1R12B	0.475826	-0.753694	-1.22952
PPP4R2	-0.390895	-1.94794	-1.55704
PPWD1	-0.431568	-1.75923	-1.32766
PRICKLE4	0.73539	-0.47334	-1.20873
PRIM2	-0.0238001	-1.74096	-1.71716
PRKCSH	-1.19248	-2.4556	-1.26313
PRPF19	-0.441932	-3.28862	-2.84668
PRPF38A	-1.18457	-4.2215	-3.03693
PSMC3IP	-0.00747409	-1.16156	-1.15408
PSMG3	-0.815782	-2.82292	-2.00714
PTBP1	-2.10359	-4.0997	-1.99611
PTPA	-0.632831	-2.65172	-2.01889
PTPRG	-0.00365572	-1.30748	-1.30383
QNG1	0.0529862	-1.08779	-1.14078
RAB18	-2.34514	-3.67361	-1.32847
RAD18	-0.2672	-2.20796	-1.94075
RAD51B	-0.464255	-1.86268	-1.39842
RAD51C	-0.822912	-3.2554	-2.43249
RAD54L	-0.3907	-2.30484	-1.91414
RBPJ	0.114413	-1.5297	-1.64412
RFC1	0.576477	-0.606299	-1.18278
RFC2	-0.496922	-1.83738	-1.34046
RFC3	1.50662	-0.720497	-2.22712
RFC5	3.34444	1.89626	-1.44818
RFWD3	-1.28086	-3.24411	-1.96326
RNASEH2A	-4.38776	-6.17393	-1.78617
RNF113A	0.586937	-0.577595	-1.16453
RNPC3	-0.148514	-1.33069	-1.18218
RPA3	0.535083	-1.03469	-1.56977
RPAP3	0.978612	-0.611622	-1.59023
RPE	-5.91281	-9.05072	-3.13791
RPF2	0.0401745	-2.74413	-2.78431
RPL12	-1.47976	-4.2347	-2.75494
RPL17-C18orf32	-1.73701	-4.10098	-2.36397
RPL18	-0.888791	-2.46412	-1.57533
RPL23A	0.607059	-2.81909	-3.42615
RPL27	-0.691425	-2.95579	-2.26437
RPL32	-0.687627	-1.95375	-1.26612
RPL34	-0.0780037	-1.71319	-1.63519
RPL35	-0.179243	-1.59693	-1.41769
RPL37	-0.549497	-2.41727	-1.86778
RPL37A	-0.79903	-2.08939	-1.29036
RPL39	-2.25709	-4.05775	-1.80066
RPL7	0.0686146	-2.04881	-2.11742
RPL8	-1.20068	-2.9147	-1.71402
RPP25	-0.39859	-1.72676	-1.32817
RPP30	-1.42103	-4.49236	-3.07133
RPS10	-0.957009	-2.14961	-1.1926
RPS15A	-2.09385	-3.37443	-1.28058
RPS20	0.0443529	-2.1221	-2.16645
RPS4X	-0.706015	-2.52523	-1.81922
RPS9	-1.32766	-3.43874	-2.11107
RREB1	-0.179897	-1.65329	-1.4734
RRM1	0.757363	-1.13436	-1.89173
RTEL1	-2.20216	-3.60824	-1.40608
SAMHD1	-0.518174	-3.78498	-3.2668
SCAF1	-0.24141	-1.44321	-1.2018
SCAI	-0.299303	-1.96278	-1.66348
SEC61A1	-1.61723	-5.88859	-4.27136
SENP1	-0.400051	-2.86551	-2.46546
SENP3	0.0636629	-1.13613	-1.19979
SETD1A	0.189625	-0.975448	-1.16507
SETDB1	-1.08822	-2.87062	-1.7824
SHOC1	-0.492422	-1.64846	-1.15604
SKP1	0.963047	-1.86853	-2.83158
SLBP	-0.0961216	-1.42739	-1.33127
SLF1	-0.644694	-2.21179	-1.56709
SLF2	-0.755143	-1.88167	-1.12653
SMARCAL1	0.185453	-1.27837	-1.46383
SMC3	-2.13632	-3.37486	-1.23854
SMC5	-1.3062	-3.48452	-2.17832
SMC6	-3.66974	-5.6633	-1.99356
SNAPC2	-0.917543	-2.26715	-1.34961
SNRNP200	2.82083	0.513479	-2.30735
SNRNP25	-0.221638	-1.57446	-1.35283
SNRNP40	-1.28387	-2.46156	-1.17769
SNRNP70	-0.462872	-1.65121	-1.18834
SNRPA1	-0.239014	-1.58251	-1.3435
SNRPB2	0.172666	-2.31379	-2.48645
SOD1	-1.18056	-2.42025	-1.2397
SPOUT1	-2.35644	-3.82394	-1.46751
SPTBN4	0.90083	-0.549572	-1.4504
SRP19	-0.89559	-2.36872	-1.47313
SRP54	0.173346	-1.02289	-1.19624
SRSF1	-1.08707	-3.50411	-2.41704
SRSF7	-1.62874	-2.94259	-1.31385
STAG2	-1.39645	-3.46067	-2.06422
SUB1	0.0601371	-1.32531	-1.38544
SUMO1	-1.05702	-2.1873	-1.13028
SUZ12	0.28779	-1.33904	-1.62683
SWSAP1	-0.184564	-2.73668	-2.55212
SYNC	0.0875643	-1.13686	-1.22442
SYNGR2	0.394109	-0.726396	-1.12051
SYS1	-5.17122	-7.0276	-1.85637
TAF12	0.260441	-0.932371	-1.19281
TAF1B	-3.23535	-4.62118	-1.38583
TBX1	-0.108612	-1.26585	-1.15724
TFB2M	-1.85782	-4.12312	-2.2653
TFDP1	-0.637759	-2.09631	-1.45855
THOC2	-1.67015	-3.66126	-1.9911
TICRR	1.40858	-0.452643	-1.86123
TIMM10	-1.63766	-2.7667	-1.12904
TIMM22	0.251519	-0.905647	-1.15717
TIPIN	-0.70995	-2.42004	-1.71009
TIPRL	-0.318139	-2.95963	-2.64149
TMED2	-0.826613	-3.01222	-2.18561
TMEM258	0.0619059	-1.38846	-1.45037
TMEM86A	0.362475	-0.87952	-1.24199
TOE1	-0.143558	-1.86189	-1.71833
TOMM20	-2.22047	-3.54925	-1.32878
TOP2A	-2.56097	-4.71466	-2.15369
TOPBP1	0.829165	-0.462523	-1.29169
TOPORS	-0.215697	-2.38044	-2.16474
TRA2A	-0.775966	-2.08762	-1.31166
TRAF2	-2.56233	-3.70491	-1.14258
TRAM2	-0.251364	-1.42155	-1.17019
TRAPPC1	-1.55213	-3.74963	-2.1975
TRIAP1	-2.04126	-4.06456	-2.02331
TRIM39	-0.215872	-1.34334	-1.12747
TRMT6	-0.92364	-2.1741	-1.25046
TTC14	-1.64954	-2.89127	-1.24173
TUBG2	-0.476449	-1.92488	-1.44843
TUFM	0.122199	-2.87403	-2.99622
TVP23C	-0.711995	-2.11396	-1.40197
TXN	-2.10398	-3.47621	-1.37223
U2SURP	-0.763714	-2.61041	-1.84669
UBA1	0.453152	-2.73178	-3.18493
UBA2	-1.69762	-4.1491	-2.45148
UBE2C	0.134625	-1.15089	-1.28551
UBE2G2	-2.12599	-3.29671	-1.17071
UBE2I	2.44331	0.399408	-2.04391
UBE2K	-2.65837	-4.70402	-2.04565
UBE2N	-2.17586	-5.1563	-2.98044
UBE2T	-0.894265	-3.51667	-2.62241
UBE3D	-2.00191	-3.5435	-1.54159
UFL1	0.185258	-0.997402	-1.18266
UMPS	-1.06446	-4.50151	-3.43705
UROD	-5.54387	-7.65001	-2.10615
USP3	-0.563951	-2.07693	-1.51298
USP37	-0.327392	-1.92605	-1.59865
USP7	-0.42027	-3.30459	-2.88432
UTP20	0.438971	-0.918871	-1.35784
VARS2	-1.82268	-5.07623	-3.25355
VCF1	-0.677692	-1.79837	-1.12068
VCP	-1.71963	-4.3384	-2.61877
VPS28	-0.463262	-2.19092	-1.72766
WBP11	-0.656031	-1.86689	-1.21086
WDR1	0.707398	-1.47006	-2.17746
WDR18	-2.00366	-3.21962	-1.21596
WDR74	1.47959	0.208669	-1.27092
WIPF1	0.0846365	-1.04404	-1.12867
WSB2	-0.938542	-2.63106	-1.69252
XPO7	0.189847	-1.14665	-1.3365
XPOT	-0.122538	-1.55247	-1.42993
XRCC1	-2.65817	-4.16635	-1.50817
XRCC3	-2.78089	-4.26728	-1.48639
YTHDF2	-0.0250409	-1.66515	-1.64011
ZNF205	0.468268	-0.72433	-1.1926
ZNF217	-0.263227	-1.42311	-1.15988
ZPR1	-1.37023	-2.66386	-1.29363
ZSWIM7	-0.483735	-2.71432	-2.23059

## Sheet: Day 8
Gene	DMSO	DAC	Difference
ACTR10	-0.584301	-2.31468	-1.73037
ACTR5	-1.28744	-2.61875	-1.33132
ADSS2	-0.704299	-3.54989	-2.84559
AGAP4	-0.886229	-2.82648	-1.94025
ALDOA	-0.14409	-2.50586	-2.36177
ALG3	-0.73406	-2.15977	-1.42571
ALKBH5	-0.177789	-1.94782	-1.77003
APEX2	-0.777585	-2.73907	-1.96148
ARFRP1	-0.792126	-3.6076	-2.81547
ARID5B	0.323311	-0.972376	-1.29569
ARMC5	0.43121	-1.17975	-1.61096
ARMC7	-0.584204	-2.01144	-1.42724
ARPC4	-1.89661	-4.31059	-2.41398
ATP6V1G1	-2.33154	-4.49824	-2.16669
ATPAF1	-0.364523	-1.8324	-1.46788
ATR	-1.02932	-3.62987	-2.60055
ATXN10	-1.28627	-3.22455	-1.93828
ATXN7L3	-0.670996	-2.55547	-1.88448
BABAM1	-0.363229	-2.62905	-2.26582
BANF1	-1.34332	-3.02492	-1.68161
BARD1	-0.81249	-2.7632	-1.95071
BAZ2A	-0.593795	-2.03237	-1.43857
BCL2L1	-2.459	-4.98102	-2.52202
BCORL1	0.148221	-1.14551	-1.29373
BRCA1	-0.551127	-1.97921	-1.42808
BRF2	-0.0295199	-1.91492	-1.8854
C19orf53	-0.537136	-1.84219	-1.30505
C2orf81	-0.589833	-1.90648	-1.31665
CAD	-3.20205	-5.14892	-1.94687
CASC3	-0.335053	-2.27316	-1.93811
CCDC51	-0.814932	-2.29038	-1.47544
CCM2L	0.0422363	-1.35286	-1.3951
CCNH	0.171158	-2.22777	-2.39893
CCNQ	-2.1719	-3.46855	-1.29665
CCT3	-0.457882	-2.01313	-1.55525
CDC45	1.26851	-2.04991	-3.31843
CDIPT	-1.62229	-5.15719	-3.53489
CDK1	1.59711	-0.799244	-2.39636
CDK10	-0.144866	-1.83493	-1.69007
CDK9	-0.111641	-1.41439	-1.30275
CENPS	-0.648093	-3.47125	-2.82316
CENPS-CORT	-0.539611	-2.83357	-2.29396
CFAP20	-2.20959	-3.55833	-1.34874
CFLAR	-2.58435	-4.6982	-2.11385
CHAF1A	-0.740465	-4.30097	-3.56051
CHTF18	-2.36519	-4.79776	-2.43257
CHTF8	-1.52036	-3.35161	-1.83125
CLTA	-0.0421942	-1.33746	-1.29526
CLTC	-1.40824	-2.83188	-1.42364
CNOT10	-0.953709	-3.03927	-2.08556
CNOT2	0.13418	-1.17082	-1.305
COPS2	0.978165	-0.509846	-1.48801
COPS5	-0.33832	-2.80944	-2.47112
CRCP	1.04107	-1.20546	-2.24653
CSE1L	-1.65836	-3.88873	-2.23037
CSNK2A1	-0.355093	-1.70146	-1.34636
CSNK2B	-1.38574	-5.06336	-3.67762
CTDNEP1	-0.957801	-2.93043	-1.97263
CTPS1	-1.57634	-3.45202	-1.87567
CUL3	-0.782955	-3.06863	-2.28567
DAZAP1	0.656099	-1.45406	-2.11016
DBR1	-2.60457	-5.13491	-2.53034
DCTN6	-0.354091	-3.27146	-2.91737
DDX19A	-0.397486	-2.46621	-2.06872
DDX49	-0.930935	-2.89803	-1.96709
DENR	-0.541843	-2.4873	-1.94546
DHRSX	-3.77705	-5.30163	-1.52458
DHX15	1.66208	-0.281247	-1.94333
DHX36	-2.72442	-5.1312	-2.40678
DLST	-0.211416	-2.12484	-1.91342
DNA2	0.961117	-0.398019	-1.35914
DNAJC9	-1.38938	-3.06542	-1.67604
DNTTIP1	-0.0638049	-1.56962	-1.50581
DOLK	-1.89613	-4.58835	-2.69222
DPH1	-1.27272	-2.92131	-1.6486
DR1	-1.42235	-3.09428	-1.67193
DRD3	0.255734	-1.21793	-1.47367
E2F3	0.348041	-1.50968	-1.85772
E2F7	-0.560686	-1.98208	-1.42139
EAF1	-0.175315	-1.70686	-1.53154
EFTUD2	-1.13477	-2.44528	-1.31052
EIF2B5	-2.0066	-3.99285	-1.98625
EIF2S1	-1.32076	-2.74194	-1.42118
EIF3CL	-0.487885	-1.96318	-1.47529
EIF3D	1.60594	-0.00638278	-1.61233
EIF3G	-0.121701	-1.55026	-1.42856
EIF3H	-1.28842	-2.75173	-1.4633
EIF4A1	-2.39058	-3.98711	-1.59653
EIF4E2	-1.05274	-3.63899	-2.58624
EIF4G1	-0.493546	-2.50451	-2.01097
EIF6	-1.18573	-3.32816	-2.14243
ELOB	-2.10009	-3.73973	-1.63964
EPRS1	-1.02151	-3.8867	-2.86519
ERCC2	0.385129	-1.09762	-1.48275
ERCC8	-0.105577	-2.53472	-2.42914
EXO1	-0.0906463	-2.28228	-2.19163
FAAP100	-1.40197	-4.69246	-3.2905
FAAP24	-1.39394	-4.75102	-3.35707
FANCA	-0.494873	-4.13088	-3.63601
FANCB	-0.835943	-3.13225	-2.2963
FANCC	-0.528143	-2.53928	-2.01113
FANCE	-0.695549	-3.67982	-2.98427
FANCF	-0.304791	-2.0052	-1.70041
FANCI	-0.963446	-4.04094	-3.07749
FANCL	-0.895222	-3.37676	-2.48153
FARSA	-1.67599	-3.44847	-1.77248
FBXW11	-2.84411	-5.45468	-2.61057
FBXW7	-1.02898	-3.33541	-2.30643
FDX2	0.320205	-1.33661	-1.65682
FDXR	-4.47465	-7.04679	-2.57214
FIRRM	-0.854042	-3.01902	-2.16498
FOXO3	-0.498722	-2.28565	-1.78693
FUBP3	0.208779	-1.21289	-1.42167
FZR1	-0.906479	-2.44444	-1.53796
GATAD2B	-0.562401	-2.34994	-1.78754
GBF1	-0.370653	-1.7779	-1.40724
GEMIN5	0.372529	-1.20042	-1.57295
GEMIN6	-1.80329	-4.26925	-2.46596
GET1	-1.78291	-3.08095	-1.29804
GFER	0.820626	-1.03539	-1.85601
GINS1	0.571119	-1.57184	-2.14296
GMPPB	-1.46008	-4.1545	-2.69442
GNB1L	-2.57934	-5.91485	-3.33552
GNL2	0.114419	-3.49741	-3.61183
GOLGA6L10	0.48554	-1.73251	-2.21805
GPN2	3.66383	1.39719	-2.26664
GRPEL1	3.21321	1.59766	-1.61555
GSPT1	0.444522	-1.1167	-1.56123
GTF2H3	-1.08577	-3.29711	-2.21134
GTPBP4	-1.86734	-3.51968	-1.65235
H2BC14	-0.237182	-1.90479	-1.66761
H3C14	-1.09425	-3.12769	-2.03344
H3C4	-0.133931	-1.72289	-1.58896
HARS1	3.92764	1.7671	-2.16054
HARS2	-4.11898	-5.60689	-1.48791
HAUS1	-0.00703685	-1.53759	-1.53055
HBEGF	0.728528	-0.632119	-1.36065
HELQ	-1.58357	-3.45134	-1.86777
HEXIM1	0.284621	-1.72964	-2.01426
HIRA	-1.34146	-4.05326	-2.7118
HMGA2	0.500275	-0.869678	-1.36995
HNRNPA2B1	-1.69104	-2.99033	-1.29929
HNRNPD	-0.116545	-2.89297	-2.77642
HNRNPF	0.0868599	-1.92977	-2.01663
HNRNPU	-1.09714	-3.41911	-2.32197
HSPA5	0.530343	-2.06544	-2.59578
HSPA8	-1.18846	-2.75156	-1.56309
HYOU1	-1.12873	-2.55868	-1.42995
ILF3	-1.25339	-2.98561	-1.73222
INTS15	-1.29476	-2.97565	-1.68089
INTS8	0.207971	-1.47203	-1.68
IPO13	-0.569356	-3.78073	-3.21138
IVNS1ABP	-0.509074	-2.31721	-1.80813
KDM1A	-0.180312	-2.68153	-2.50121
KLF4	0.0806958	-1.63964	-1.72034
KPNA3	-0.858021	-2.50384	-1.64582
LARP1	-1.60617	-2.91845	-1.31228
LIG1	-0.815498	-2.20381	-1.38831
LIMCH1	0.536667	-0.745853	-1.28252
LIN28B	-0.409617	-2.24684	-1.83722
LRR1	-0.75237	-4.34653	-3.59417
LRRC37A3	1.03528	-0.638278	-1.67355
LSG1	0.0320658	-2.25848	-2.29055
LSM10	-3.3591	-4.71237	-1.35327
LSM11	-2.01663	-4.19534	-2.17871
LSM2	-0.692007	-2.36648	-1.67447
LSM4	-0.679488	-2.36142	-1.68193
LSM5	-1.51714	-3.89312	-2.37597
LSM7	0.86069	-1.05261	-1.9133
LUC7L2	-0.998075	-2.67073	-1.67265
LUC7L3	0.102292	-1.49371	-1.59601
MAGOH	-2.00514	-3.97158	-1.96644
MALSU1	-1.4782	-2.86006	-1.38186
MAPK13	0.381425	-1.03481	-1.41624
MAU2	-0.929091	-2.55919	-1.6301
MCL1	-1.02721	-2.75645	-1.72924
MCM3	-0.514347	-2.9311	-2.41675
MCM4	-0.969641	-3.79626	-2.82662
MCM7	-1.21255	-3.28462	-2.07207
MED10	-0.51336	-2.16382	-1.65046
MED16	-0.338498	-2.15741	-1.81891
MED18	-0.316259	-1.89956	-1.5833
MED25	-0.55234	-1.99794	-1.4456
MED8	-0.984456	-2.46334	-1.47888
METAP1	-0.78391	-2.75864	-1.97473
MEX3D	-0.0858668	-1.40791	-1.32204
MFAP1	0.478197	-2.61909	-3.09729
MGA	-0.488662	-2.26355	-1.77488
MGAT5B	0.197619	-1.21189	-1.40951
MMS22L	-0.175428	-1.60282	-1.4274
MND1	-0.337496	-3.1071	-2.76961
MRPL10	-0.618187	-4.05326	-3.43507
MRPL37	-1.88788	-3.43278	-1.5449
MRPL41	-1.86588	-3.82781	-1.96193
MRPL51	-1.52526	-4.31717	-2.79191
MRPS25	-3.41491	-4.82999	-1.41508
MRPS34	-1.34193	-3.26235	-1.92042
MRPS35	-0.719584	-4.02913	-3.30954
MSL3	-0.843949	-2.30202	-1.45807
MSMO1	-0.401126	-2.08991	-1.68878
MTBP	-1.83515	-3.17798	-1.34283
MTERF4	-2.16737	-3.7588	-1.59142
MYC	0.612364	-1.98545	-2.59782
NAA50	0.00408938	-2.93498	-2.93907
NBN	-0.55213	-2.1272	-1.57507
NCAPG	-1.49997	-3.34537	-1.8454
NCDN	-0.0554362	-1.50536	-1.44992
NDUFA11	-2.50833	-4.28747	-1.77914
NFKBIB	0.119607	-1.58509	-1.7047
NFS1	0.627665	-2.15538	-2.78305
NFU1	-0.663346	-2.18525	-1.5219
NMD3	0.0205124	-1.92572	-1.94623
NOL11	-0.0156945	-1.62125	-1.60556
NOL9	-0.433345	-1.90547	-1.47212
NONO	-0.952803	-2.4085	-1.45569
NOP10	-0.760877	-4.15484	-3.39396
NRF1	0.689047	-1.10898	-1.79802
NSMCE2	-1.69589	-3.62684	-1.93095
NSMCE4A	-2.1905	-5.36322	-3.17272
NUP160	-0.0889642	-2.21731	-2.12835
NUP54	-1.34353	-3.81769	-2.47416
NUP62	-0.81642	-2.50671	-1.69029
NUS1	0.601365	-1.19282	-1.79419
ORC1	-0.358878	-1.79882	-1.43994
ORC5	-1.25226	-2.8204	-1.56815
PAK1IP1	-0.838256	-3.09748	-2.25923
PAM16	-0.532608	-2.08029	-1.54768
PAPOLG	2.09524	0.267258	-1.82798
PAQR9	0.929674	-0.572906	-1.50258
PARP1	-0.571119	-2.25764	-1.68652
PARS2	-3.72384	-5.31446	-1.59062
PAXIP1	-0.827694	-2.29544	-1.46774
PCDHB16	-0.65508	-1.96048	-1.3054
PCID2	0.587843	-1.34476	-1.93261
PDRG1	-0.334439	-1.62672	-1.29228
PDS5A	-1.38005	-2.78851	-1.40846
PFDN6	0.389723	-1.03191	-1.42163
PGAM1	-0.0335975	-2.64069	-2.60709
PGS1	0.609274	-2.2757	-2.88497
PIAS4	-0.288746	-3.43211	-3.14336
PIK3R2	0.0839372	-1.80017	-1.88411
PIN1	-0.499903	-1.935	-1.4351
PKM	0.721396	-2.44225	-3.16364
PKMYT1	-0.0574127	-1.39464	-1.33723
PLK4	-0.789862	-2.50316	-1.7133
PMPCB	0.0953272	-1.23236	-1.32769
PNPT1	-1.58985	-4.93259	-3.34274
POGLUT2	-0.0200353	-1.35259	-1.33256
POLB	-0.430773	-1.73993	-1.30916
POLD2	1.12419	-1.12582	-2.25
POLG2	-2.2167	-3.8646	-1.64789
POLR1D	-1.21603	-2.85483	-1.6388
POLR2A	0.0595866	-2.1569	-2.21649
POLR2C	-0.422023	-1.71462	-1.2926
POLR2K	0.434251	-1.47048	-1.90473
POLR3C	-1.00563	-2.9797	-1.97407
POU2F1	-0.828438	-2.38066	-1.55222
PPA1	-2.93841	-4.38214	-1.44373
PPIL1	-1.71756	-3.02104	-1.30348
PPP2R1A	-0.767396	-2.79324	-2.02584
PPP4R2	-0.369392	-2.09176	-1.72237
PRORP	-3.10355	-4.45689	-1.35335
PRPF38A	-1.46102	-2.84589	-1.38487
PRPF6	0.00392764	-1.62739	-1.63132
PSMA4	1.15387	-0.651997	-1.80586
PSMA7	0.00473975	-1.66546	-1.6702
PSMG3	-0.841604	-3.13765	-2.29604
PTPA	-0.807249	-2.69452	-1.88727
PTPMT1	-2.88536	-4.59307	-1.70772
QDPR	0.0518309	-1.22784	-1.27967
RAB11A	-0.571345	-2.1056	-1.53426
RAD17	-0.763514	-2.0543	-1.29079
RAD18	-0.180021	-3.12026	-2.94024
RAD51B	-0.658606	-3.58617	-2.92756
RAD51C	-1.24179	-5.06893	-3.82714
RAD54L	-0.597095	-4.14134	-3.54425
RAE1	-1.78226	-3.22219	-1.43993
RARS2	-1.58673	-3.44291	-1.85618
RBBP8	0.0605554	-2.54079	-2.60135
RBM14	-0.678048	-2.01144	-1.33339
RBM19	-0.266813	-1.58826	-1.32145
RECQL5	0.0416249	-1.2488	-1.29042
RFC3	1.36208	-0.893724	-2.25581
RFWD3	-1.79973	-3.67189	-1.87216
RIF1	-0.850257	-2.57775	-1.72749
RIOK1	-0.372529	-1.8292	-1.45667
RNASEH2A	-3.16081	-4.63509	-1.47428
RNF138	0.530699	-1.51214	-2.04284
RNF4	-0.558956	-2.62297	-2.06402
RNGTT	0.680652	-2.46418	-3.14484
RPA3	0.751189	-1.85755	-2.60873
RPE	-4.28833	-7.11497	-2.82664
RPL10	-0.282648	-2.19605	-1.9134
RPL11	0.0356177	-1.34061	-1.37623
RPL15	-1.74279	-4.23618	-2.49338
RPL23A	0.124795	-1.96875	-2.09354
RPL24	-0.0958658	-1.46591	-1.37004
RPL27	0.32213	-2.29746	-2.61959
RPL27A	-0.902242	-3.47227	-2.57002
RPL3	3.04581	1.59857	-1.44723
RPL32	-0.780788	-2.97869	-2.1979
RPL35A	-1.47815	-2.87592	-1.39777
RPL37	-0.783052	-2.57201	-1.78896
RPL38	-0.0596755	-3.03977	-2.9801
RPL5	-1.34625	-2.87035	-1.52411
RPL7	1.56593	-1.32251	-2.88843
RPL7A	0.846958	-1.34527	-2.19223
RPLP0	0.462734	-3.10322	-3.56596
RPRD1B	-2.07987	-3.82613	-1.74626
RPS19	-0.958011	-2.9986	-2.04059
RPS21	0.735241	-1.12614	-1.86138
RPS9	-1.64348	-3.00602	-1.36254
RPUSD4	-3.4492	-5.17305	-1.72385
RRP1	-1.60434	-4.78358	-3.17924
RRP12	-0.682318	-2.18964	-1.50732
RRS1	-0.106001	-1.62404	-1.51804
RTCB	-2.34125	-3.7399	-1.39865
RTEL1	-1.46544	-5.06724	-3.60181
SAMD4B	-0.0430143	-1.35193	-1.30892
SAMHD1	-0.811083	-4.49469	-3.68361
SARS1	-0.785252	-2.78261	-1.99735
SDE2	-1.68861	-3.11875	-1.43014
SEC13	0.183192	-1.16463	-1.34782
SEC61G	0.470126	-2.06223	-2.53236
SEC63	-0.913062	-3.42147	-2.50841
SENP1	-0.358765	-3.11638	-2.75762
SFPQ	-0.300909	-2.13378	-1.83287
SHANK1	-0.0814026	-1.5345	-1.4531
SKA2	-0.926617	-2.21495	-1.28833
SLC25A1	-0.790024	-3.53706	-2.74704
SLC25A26	-4.04312	-5.38111	-1.33799
SLC35B1	0.248585	-2.71848	-2.96707
SLC4A1AP	0.2552	-1.31113	-1.56633
SLF2	-1.17134	-2.47903	-1.3077
SLTM	0.638857	-0.737045	-1.3759
SLX1A	-0.149664	-2.19706	-2.0474
SLX4	-0.354349	-2.00199	-1.64764
SMARCAL1	0.321046	-1.22171	-1.54276
SMC3	-0.961214	-3.5752	-2.61399
SMC5	-1.93236	-3.79221	-1.85985
SMC6	-2.19115	-5.32053	-3.12938
SNRNP200	1.43113	-0.457704	-1.88883
SNRNP40	-1.06394	-4.46989	-3.40595
SNRNP48	0.0801847	-1.37978	-1.45996
SNRPB2	0.286303	-1.37016	-1.65646
SOD1	-0.629412	-1.93365	-1.30424
SOX2	-1.77935	-3.31989	-1.54054
SP2	0.0926924	-1.62879	-1.72149
SPIDR	-0.06298	-2.04249	-1.97951
SRBD1	-0.283311	-2.51717	-2.23386
SRRM2	-0.629056	-2.24347	-1.61441
STAG2	-1.31401	-4.89664	-3.58263
STARD10	-0.166888	-1.45004	-1.28316
STN1	-1.94853	-3.4208	-1.47227
SUZ12	-0.0750348	-2.57826	-2.50322
SWSAP1	-0.234173	-2.93566	-2.70148
SYMPK	-1.31361	-2.68558	-1.37197
TADA2B	-0.515948	-1.97854	-1.46259
TAF13	-0.77723	-2.15572	-1.37849
TAF1B	-2.44671	-5.84988	-3.40318
TDP2	-0.448177	-1.73082	-1.28264
TEN1	-0.707663	-2.19807	-1.49041
TFDP1	-0.737635	-2.28633	-1.54869
TFIP11	-1.50501	-4.28545	-2.78044
TGS1	-0.324168	-1.64582	-1.32165
THAP1	0.573157	-1.88049	-2.45365
TIMM13	-0.182836	-2.98797	-2.80513
TIMM22	0.176431	-1.27085	-1.44728
TIMM29	-1.27194	-2.72608	-1.45414
TIMM44	0.152622	-3.03522	-3.18784
TIPRL	-0.49256	-3.24125	-2.7487
TMED10	-1.3271	-2.99742	-1.67032
TMED2	-1.03615	-3.06525	-2.0291
TMEM98	-0.161906	-1.63311	-1.47121
TNFAIP8L2-SCNM1	-0.30306	-2.78632	-2.48326
TOP2A	-1.8282	-3.89531	-2.06712
TOPORS	0.104377	-2.08653	-2.19091
TP53RK	-0.606201	-2.16551	-1.5593
TPM1	0.625061	-0.886924	-1.51198
TRAF7	-0.635477	-2.12568	-1.4902
TRAPPC11	-1.03321	-2.45541	-1.4222
TRAPPC3	-1.29533	-3.62717	-2.33185
TRMT5	-1.81898	-4.51528	-2.6963
TTC27	-1.46037	-3.45809	-1.99772
TUT1	-0.46275	-2.3626	-1.89985
TXN	-0.835797	-2.67191	-1.83611
TXNRD1	0.971889	-0.981674	-1.95356
U2SURP	-1.31846	-3.62701	-2.30855
UBE2J1	-0.564196	-1.90024	-1.33604
UBE2K	-5.01601	-6.92496	-1.90895
UBE2N	-2.48083	-5.43983	-2.959
UBE2T	-1.44483	-2.98999	-1.54516
UBE3D	-1.5776	-5.23616	-3.65855
UBXN7	-0.280982	-1.83291	-1.55193
UFD1	0.770356	-0.739053	-1.50941
UMPS	-1.81849	-3.49353	-1.67504
UPRT	0.610132	-0.892695	-1.50283
UQCRQ	-1.48619	-3.57453	-2.08834
URB1	0.577831	-1.26655	-1.84438
USO1	-0.64117	-3.04804	-2.40687
USP3	-0.69694	-3.24446	-2.54752
USP7	-0.479232	-3.08854	-2.60931
UTP11	1.14673	-0.442365	-1.5891
VARS2	-2.98467	-5.00194	-2.01727
VCP	-1.65222	-3.45016	-1.79794
VDAC1	-2.95717	-5.10184	-2.14467
VRK1	-0.662294	-2.14002	-1.47773
WDR55	-2.00757	-3.88654	-1.87897
XAB2	-1.04582	-4.66023	-3.61441
XPO7	0.34031	-0.985674	-1.32598
XRCC1	-3.1752	-4.95672	-1.78152
XRCC2	-2.63368	-4.56303	-1.92935
XRCC3	-2.77084	-4.19618	-1.42534
XRCC5	-1.63718	-3.21054	-1.57337
XRCC6	0.177547	-1.39124	-1.56878
YJU2	-0.028818	-1.77368	-1.74486
ZBTB10	0.577524	-0.840603	-1.41813
ZBTB45	0.143047	-1.27829	-1.42134
ZC3H3	-0.232588	-1.93719	-1.7046
ZFC3H1	-0.449471	-1.86902	-1.41955
ZNF217	0.330573	-1.34761	-1.67819
ZNF287	-0.0776744	-1.44879	-1.37112
ZSWIM7	-0.759907	-3.57065	-2.81074

## Sheet: Day 10
Gene	DMSO	DAC	Difference
AARS2	-1.53772	-4.18107	-2.64335
ADA2	0.648092	-0.843204	-1.4913
ADSS2	-0.884452	-3.25459	-2.37014
AEBP1	0.0365386	-1.79851	-1.83505
AFG2B	0.337432	-1.41397	-1.7514
AGK	-1.16889	-2.56734	-1.39845
AHCY	-2.14301	-3.5773	-1.43429
ALG8	-1.02206	-2.86528	-1.84322
ALS2	-0.340947	-1.84854	-1.50759
ANKLE2	0.670351	-1.47129	-2.14164
APEX1	-2.34872	-3.69834	-1.34962
ARGLU1	-0.139379	-2.8686	-2.72922
ARL4A	-0.356375	-1.92413	-1.56775
ARL6IP1	0.542814	-1.02727	-1.57008
ARMC5	0.293774	-1.88657	-2.18034
ARMC7	-0.728608	-4.06824	-3.33963
ATM	-1.30415	-3.79034	-2.48619
ATP5PB	-0.934389	-2.42847	-1.49409
ATP5PO	-0.111962	-1.53498	-1.42302
ATP6V0C	-4.57662	-6.33512	-1.7585
ATP6V1C1	-2.49194	-4.36696	-1.87502
ATP6V1F	-2.40659	-3.7684	-1.36182
ATXN7L3	-0.713288	-3.6693	-2.95601
BABAM1	-0.566332	-2.26657	-1.70023
BARD1	-0.981517	-3.1457	-2.16418
BAZ2A	0.0136658	-1.41538	-1.42904
BEX3	0.208621	-1.31107	-1.51969
BIRC5	-0.850005	-2.44252	-1.59251
BRCA1	-0.333779	-3.50424	-3.17046
BRF1	-0.0386095	-2.56955	-2.53094
BTF3	-2.17525	-4.02279	-1.84754
BTF3L4	0.354134	-1.04352	-1.39766
C19orf53	-1.87636	-4.30084	-2.42448
C1orf52	-0.210509	-1.98504	-1.77453
C4B	-0.100823	-1.45835	-1.35752
CAB39	-0.176353	-1.89683	-1.72047
CABIN1	0.0681035	-1.60078	-1.66889
CAD	-2.5756	-4.50315	-1.92754
CAND1	-0.75601	-2.30002	-1.54401
CAPRIN1	-1.09146	-3.03366	-1.9422
CAPZB	-0.945089	-3.43512	-2.49003
CCDC115	-2.42133	-4.48879	-2.06746
CCDC86	0.57588	-1.08193	-1.65781
CCNA2	-0.921142	-3.96298	-3.04184
CDC23	0.599813	-0.820149	-1.41996
CDC42	-0.219566	-2.06205	-1.84248
CDC7	-1.16439	-3.75815	-2.59375
CDK10	-0.23088	-2.68302	-2.45214
CDK7	-1.57441	-2.99784	-1.42343
CEBPZ	-0.431181	-2.06252	-1.63134
CENATAC	-0.886648	-2.55219	-1.66555
CENPC	-0.414341	-2.30728	-1.89294
CENPM	0.572565	-1.73776	-2.31032
CENPS	-0.871281	-3.59292	-2.72164
CHCHD5	-0.104053	-1.76411	-1.66006
CHD1L	-0.298271	-1.97399	-1.67572
CIAO2B	-0.565918	-1.95127	-1.38535
CIP2A	-0.724632	-2.12722	-1.40259
CIR1	-1.14094	-2.84492	-1.70399
CLN6	0.0578291	-1.36702	-1.42485
CLNS1A	-0.598201	-2.31706	-1.71886
CNOT1	-0.765973	-2.27225	-1.50627
CNOT10	-0.99386	-3.19872	-2.20487
CNOT11	-0.814375	-2.65871	-1.84434
COA7	-1.42513	-2.77754	-1.35241
COG4	0.2396	-2.37135	-2.61095
COG5	-0.86597	-2.39975	-1.53378
COPG1	-1.25334	-2.81289	-1.55955
COPS6	0.839535	-0.665515	-1.50505
CRNKL1	-0.895091	-2.77312	-1.87803
CSNK2A1	-0.329849	-1.78526	-1.45541
CTDNEP1	-1.44633	-3.94988	-2.50355
CTPS1	-2.00608	-5.25636	-3.25028
CUL3	-0.937061	-3.25301	-2.31595
DARS2	-1.22121	-3.02798	-1.80677
DAXX	-0.560606	-3.14539	-2.58478
DAZAP1	0.372248	-1.5921	-1.96435
DDX21	3.11366	1.33297	-1.78069
DDX39B	0.228439	-1.20291	-1.43135
DHDDS	-0.741165	-2.44615	-1.70498
DHRSX	-3.13976	-5.16625	-2.02649
DHX15	2.03018	0.191639	-1.83854
DHX36	-2.64791	-4.6043	-1.95639
DNM2	-3.01127	-4.83217	-1.82091
DOLK	-2.62918	-4.7771	-2.14792
DONSON	-0.480197	-1.96042	-1.48023
DPM1	-1.29426	-2.72846	-1.4342
DR1	-1.9238	-3.45469	-1.53089
E2F3	0.303414	-1.94606	-2.24948
E2F6	-0.202204	-1.90519	-1.70299
E2F7	-0.766633	-2.80516	-2.03852
EAF1	-0.354763	-2.04438	-1.68961
EARS2	-2.44727	-3.87429	-1.42702
EEF1G	-1.2108	-2.76839	-1.55759
EHMT2	0.154463	-1.35022	-1.50468
EIF2B2	1.90261	-0.97393	-2.87654
EIF2B3	0.273034	-1.25531	-1.52835
EIF2B5	-0.957938	-3.26058	-2.30265
EIF2S3	0.511759	-1.94212	-2.45388
EIF3C	0.0607488	-2.07483	-2.13558
EIF3CL	-0.296491	-2.36235	-2.06586
EIF3E	-0.44733	-3.4034	-2.95607
EIF3H	-0.593058	-3.58077	-2.98771
EIF4E2	-1.79961	-3.79807	-1.99846
EIF4EBP1	-0.432885	-2.39597	-1.96308
EIF4G1	0.180145	-1.96263	-2.14278
ELL	-0.11283	-1.57964	-1.46681
EMC2	-1.74388	-3.16969	-1.42581
ENSA	0.0502134	-1.44484	-1.49505
EPB41L2	-0.0493844	-1.42975	-1.38037
EPRS1	-1.4595	-3.07406	-1.61455
EPSTI1	0.0435879	-1.41228	-1.45587
ERCC1	-1.59774	-3.12203	-1.52429
ERCC2	0.11113	-1.78557	-1.8967
ERCC6	-0.51354	-2.54336	-2.02982
ERCC6L	-0.85966	-2.25457	-1.39491
ETAA1	-0.649919	-2.20739	-1.55747
EXO1	-0.487243	-3.45106	-2.96381
FAAP100	-1.88158	-6.41702	-4.53544
FAAP24	-1.8538	-4.81466	-2.96086
FAM120A	-0.0214731	-1.40592	-1.38445
FAM50A	-0.401569	-2.7788	-2.37723
FANCA	-1.51927	-4.53045	-3.01118
FANCB	-0.708974	-2.17188	-1.46291
FANCD2	-2.11093	-4.30763	-2.1967
FANCE	-0.734257	-3.12077	-2.38651
FANCF	-0.626892	-3.51828	-2.89139
FANCI	-1.50525	-4.44934	-2.94409
FANCL	-1.19353	-3.7602	-2.56667
FANCM	-0.775951	-2.82583	-2.04988
FDX2	0.0401876	-1.95948	-1.99966
FDXR	-4.29539	-6.02534	-1.72996
FIGNL1	-1.35765	-4.10485	-2.7472
FIP1L1	-0.0576633	-2.90221	-2.84454
FIRRM	-0.978048	-4.2606	-3.28255
FNTB	-0.806991	-2.77991	-1.97292
FOXD4L5	-1.14789	-2.86197	-1.71407
GARS1	-1.44547	-2.85581	-1.41034
GATA2	0.159881	-1.6112	-1.77108
GATAD2A	-0.41451	-2.43779	-2.02328
GATB	-1.73605	-3.44127	-1.70522
GEN1	-0.200608	-1.91608	-1.71547
GET1	-1.94314	-4.05198	-2.10884
GINS1	-0.0682662	-1.99688	-1.92861
GIPC1	-0.501873	-1.94938	-1.4475
GLRX5	-3.21835	-5.76244	-2.54409
GLS	-0.034107	-1.4764	-1.44229
GLS2	0.508658	-0.986224	-1.49488
GMIP	0.00365632	-1.52565	-1.52931
GNL3	-0.0928234	-3.16906	-3.07623
GNMT	-0.125747	-1.54953	-1.42378
GOLGA2	0.278361	-1.15948	-1.43784
GOT2	-1.27951	-2.78496	-1.50545
GPN2	4.61699	1.99845	-2.61854
GPR158	-0.0212382	-1.67495	-1.65371
GPR89A	-2.53047	-3.95035	-1.41988
GPS1	-1.32251	-2.86749	-1.54498
GSPT1	0.445734	-1.45382	-1.89955
H2AC16	0.480305	-1.89667	-2.37697
H2BC13	-0.866937	-2.6584	-1.79146
H3C13	0.667112	-1.06558	-1.7327
H3C14	-1.6791	-3.77456	-2.09546
HCFC1	0.0871097	-1.99419	-2.0813
HELQ	-1.10712	-3.93505	-2.82793
HEXIM1	-0.584001	-1.94243	-1.35843
HIRA	-0.902106	-4.51372	-3.61162
HMBS	-3.50895	-4.87494	-1.36599
HNRNPA1	-1.11719	-2.64909	-1.5319
HNRNPD	-0.177121	-2.69958	-2.52246
HNRNPF	-0.759264	-3.46905	-2.70978
HNRNPU	0.217325	-1.95553	-2.17286
HOPX	0.326794	-1.25405	-1.58085
HYOU1	-1.16126	-2.54525	-1.38399
IGBP1	-0.263133	-3.04534	-2.7822
ILF3	-1.32702	-2.73967	-1.41264
INTS15	-1.57671	-3.26563	-1.68893
IQCH	0.158101	-1.36619	-1.52429
IRAK4	-0.265343	-1.6254	-1.36006
ISCA2	-1.54908	-2.92619	-1.37712
IVNS1ABP	-0.430905	-2.50201	-2.07111
KANSL1	-1.19941	-2.9183	-1.71889
KDM1A	-0.3308	-2.89132	-2.56052
KHDRBS1	-0.134256	-2.35888	-2.22463
KMT5B	-0.17052	-1.70415	-1.53363
KPTN	0.129084	-1.35535	-1.48443
KXD1	0.945811	-0.445944	-1.39175
L3MBTL3	-0.326794	-1.93612	-1.60933
LARP1	-1.66237	-4.30179	-2.63942
LRR1	-0.634015	-2.97085	-2.33684
LRRC45	-0.508504	-1.95379	-1.44529
LSM10	-3.10169	-6.11624	-3.01455
LSM6	-0.047309	-1.91781	-1.87051
LUC7L2	-1.25949	-3.30398	-2.04449
LYPD6	0.100728	-1.4666	-1.56733
MAD2L1	-0.561005	-2.64735	-2.08635
MAK16	0.544533	-1.78968	-2.33421
MALSU1	-2.32676	-3.70875	-1.38199
MAP2K1	-0.0849191	-1.52986	-1.44495
MCM10	-0.195358	-1.77263	-1.57728
MCM2	0.15523	-1.87284	-2.02807
MCRS1	-0.413604	-2.77139	-2.35778
MDN1	-0.477342	-2.67023	-2.19289
MECR	-2.57699	-4.17318	-1.59619
MED18	-0.188926	-1.57736	-1.38844
MED27	-0.805149	-2.49223	-1.68708
MED4	0.225124	-1.25388	-1.479
MFN2	-1.15345	-3.50234	-2.34889
MGA	-0.460809	-2.4886	-2.02779
MIPEP	-2.31018	-3.78734	-1.47716
MND1	-0.370145	-2.87712	-2.50697
MOB4	-1.10413	-2.69375	-1.58962
MRE11	-3.17322	-5.42331	-2.25009
MRFAP1	0.264392	-1.2117	-1.47609
MRPL10	-1.36774	-2.98048	-1.61274
MRPL24	-1.79915	-3.14775	-1.34861
MRPL38	1.45378	-0.650539	-2.10432
MRPL51	-1.15225	-2.84019	-1.68794
MRPS12	-2.816	-4.32057	-1.50456
MRPS15	-0.898238	-2.38097	-1.48274
MRPS25	-3.28743	-4.87557	-1.58814
MSL3	-1.14768	-3.56878	-2.4211
MST1	-0.0227764	-1.64544	-1.62267
MTRFR	-1.2275	-2.59054	-1.36304
NAA15	-1.11946	-2.53673	-1.41727
NAA25	-1.45636	-3.6562	-2.19985
NBN	-0.709772	-3.42202	-2.71225
NCAPD3	-1.11107	-2.85092	-1.73986
NDOR1	-2.39323	-3.95509	-1.56186
NDUFAB1	0.0645697	-2.6068	-2.67136
NDUFAF1	-1.23159	-3.27163	-2.04004
NFATC2IP	-0.599321	-2.2096	-1.61028
NGLY1	0.155015	-1.62414	-1.77915
NIFK	-0.130146	-1.82455	-1.6944
NLE1	1.91704	0.0359056	-1.88114
NMD3	-1.25713	-4.03304	-2.77591
NOL9	-1.45241	-3.24449	-1.79208
NPRL2	0.605631	-0.962442	-1.56807
NRBP1	-0.786144	-2.31817	-1.53202
NSA2	0.40031	-1.39526	-1.79557
NSMCE3	-1.32804	-3.71349	-2.38545
NSMCE4A	-0.95691	-5.14936	-4.19245
NSMF	-0.147636	-1.60725	-1.45962
NUP133	0.0116902	-2.29292	-2.30461
NUP205	-1.05952	-2.77912	-1.7196
NXF1	0.413681	-1.14551	-1.55919
OGDH	0.0592398	-2.32653	-2.38577
ORC1	-0.404562	-1.79741	-1.39285
OTUB1	-0.40249	-2.05037	-1.64788
PAK1IP1	-0.240628	-1.70998	-1.46936
PAPOLG	2.7526	1.2328	-1.51981
PARP1	-0.634337	-2.71047	-2.07614
PAXIP1	-0.624651	-3.06506	-2.44041
PCBP1	0.00201821	-2.52095	-2.52297
PCMTD1	-0.444352	-1.80483	-1.36047
PDRG1	-0.798486	-2.88248	-2.084
PDS5A	-0.579641	-3.99312	-3.41348
PELP1	-1.2056	-2.83183	-1.62623
PGAM1	0.856007	-1.6718	-2.5278
PGS1	0.549906	-1.6587	-2.2086
PIAS4	-0.0365525	-3.53722	-3.50067
PKD1	-0.172469	-2.00761	-1.83514
PKMYT1	-0.950754	-2.29876	-1.348
PLRG1	0.74987	-1.61136	-2.36123
PNPT1	-2.79635	-4.24845	-1.4521
POLA2	0.801434	-1.01968	-1.82111
POLD2	1.69123	-0.588332	-2.27956
POLR1D	-2.07209	-3.45563	-1.38354
POLR1E	-2.03632	-4.28427	-2.24795
POLR3B	0.476467	-0.898373	-1.37484
POLR3F	-0.772574	-2.97496	-2.20238
POTEE	-0.0935111	-1.62193	-1.52842
POU2F1	-1.07206	-2.47156	-1.3995
PPIH	-1.89785	-3.56247	-1.66461
PPP1R7	-1.03293	-2.38066	-1.34773
PPP2R1A	-0.355623	-2.91688	-2.56126
PPP4R2	0.0932563	-1.62051	-1.71376
PPRC1	-0.417519	-3.12235	-2.70483
PQBP1	0.193424	-1.66312	-1.85654
PRMT5	-1.2204	-3.42786	-2.20746
PROSER3	-0.182739	-1.57194	-1.3892
PRPF3	-0.67838	-3.3196	-2.64122
PRPF38A	-1.4813	-2.8383	-1.35699
PTGER3	0.2361	-1.33804	-1.57414
PTPA	-0.875948	-2.7859	-1.90996
PTPN2	-0.318443	-2.0327	-1.71425
PWP1	-1.24916	-3.83184	-2.58268
PYCARD	0.489577	-0.868327	-1.3579
RABGGTA	0.249317	-1.63108	-1.8804
RACGAP1	-0.401431	-2.45798	-2.05655
RAD18	-0.388137	-2.94545	-2.55731
RAD50	-1.93715	-4.14382	-2.20667
RAD51B	-1.11444	-3.0406	-1.92616
RAD51C	-2.1295	-3.61028	-1.48078
RAD51D	-1.75156	-3.55174	-1.80018
RAD54L	-0.223512	-4.27607	-4.05255
RALGAPB	0.040206	-2.55661	-2.59682
RB1CC1	-2.29161	-3.65384	-1.36223
RBM14	-0.47593	-1.89414	-1.41821
RBM33	-2.09404	-3.88281	-1.78877
RBM34	-0.273418	-1.76017	-1.48675
RECQL4	-1.08554	-3.17253	-2.08699
REV1	-0.498434	-2.48639	-1.98796
RFC1	0.0417227	-1.58248	-1.6242
RHOT1	-0.940484	-2.31375	-1.37327
RIF1	-1.26121	-2.95334	-1.69212
RNASEH2A	-3.43803	-6.19909	-2.76106
RNF138	0.123644	-2.22049	-2.34413
RNF4	-0.54656	-2.56245	-2.01589
RNF7	-0.265236	-1.89635	-1.63112
RNF8	-0.669967	-2.31375	-1.64378
RPAP2	-0.42894	-1.91923	-1.4903
RPL13	-0.16309	-2.50627	-2.34318
RPL14	-0.950462	-2.71568	-1.76522
RPL15	-2.55442	-4.06745	-1.51303
RPL23A	0.870606	-1.52545	-2.39605
RPL24	0.681081	-2.00492	-2.686
RPL27A	-1.40059	-2.94829	-1.5477
RPL34	1.21894	-0.324764	-1.5437
RPL36	1.08538	-1.26309	-2.34848
RPL4	-1.0111	-2.37103	-1.35993
RPL7L1	-0.700761	-2.0611	-1.36034
RPLP0	0.391391	-2.1045	-2.49589
RPS16	0.197492	-1.18462	-1.38211
RPS28	-1.49143	-3.35669	-1.86525
RRM2	-0.00705597	-1.89067	-1.88362
RRS1	-1.22184	-3.4621	-2.24026
RSRC2	0.850266	-0.678881	-1.52915
RTEL1	-1.64303	-4.5456	-2.90257
RUVBL2	-0.0743269	-2.3693	-2.29497
SACM1L	0.34193	-2.07625	-2.41818
SAMHD1	-0.430644	-4.43214	-4.00149
SCAF1	-0.425348	-1.94559	-1.52024
SDE2	-0.23679	-2.11002	-1.87323
SDHA	-3.09478	-4.66979	-1.57501
SDHAF2	-1.4798	-3.62527	-2.14548
SEC13	-0.859277	-2.41112	-1.55184
SENP1	-0.162184	-2.79159	-2.6294
SEPTIN7	-1.2796	-2.72831	-1.4487
SETDB1	-1.65393	-4.73923	-3.0853
SF3B4	-0.464723	-2.05132	-1.5866
SFRP1	-0.490974	-1.9145	-1.42353
SFSWAP	-0.246277	-1.86116	-1.61489
SGF29	-0.726981	-2.18924	-1.46226
SIRT7	0.344862	-1.04979	-1.39465
SIX2	0.2674	-1.17857	-1.44597
SKP1	0.979921	-0.646846	-1.62677
SLC12A3	0.138233	-1.46879	-1.60703
SLC25A1	-0.922001	-3.50866	-2.58665
SLC25A28	-1.6111	-3.96235	-2.35125
SLC35B1	0.346934	-1.03352	-1.38045
SLX1A	-0.31614	-1.86006	-1.54392
SMC2	-0.140109	-2.65382	-2.51371
SMC5	-1.35349	-4.24072	-2.88723
SMN1	-0.76169	-2.20376	-1.44207
SNAPC3	-0.0821851	-2.00303	-1.92084
SNF8	-1.8541	-3.54448	-1.69037
SNRNP25	-0.869393	-2.31785	-1.44846
SNRNP40	-2.05474	-3.84967	-1.79493
SNRNP70	-0.329664	-1.77027	-1.4406
SNRPB2	0.227012	-1.25675	-1.48376
SP2	0.376992	-1.63913	-2.01612
SPIDR	-0.441804	-2.40559	-1.96379
SRP54	0.312778	-1.10952	-1.4223
STAG2	-1.63059	-4.32388	-2.69329
STMN3	0.84107	-1.02809	-1.86916
STUB1	-1.80391	-3.933	-2.12909
SUMO1	-0.452534	-2.24069	-1.78815
SUPT6H	-0.215652	-3.26926	-3.05361
SURF6	-0.965107	-4.0452	-3.08009
SUZ12	-0.000590587	-1.73681	-1.73622
SWSAP1	-0.433407	-4.0452	-3.61179
SYVN1	-0.353305	-2.06663	-1.71332
TADA2B	-0.941482	-3.05828	-2.1168
TAF1B	-3.16217	-5.07882	-1.91666
TAF1C	-2.25338	-4.49936	-2.24598
TASOR	-0.851233	-3.31329	-2.46206
TBC1D3B	-0.866062	-2.59149	-1.72543
TEX10	-0.232968	-2.39092	-2.15795
TFB1M	-1.7729	-3.15454	-1.38164
TFDP1	-0.637807	-5.00892	-4.37111
TFIP11	-1.64072	-3.72264	-2.08192
TGS1	-0.0681956	-2.17756	-2.10937
THOC1	0.224985	-2.01155	-2.23654
TIMM44	-1.11093	-2.50943	-1.3985
TIPRL	-0.803783	-4.77741	-3.97363
TMA16	-1.45432	-3.50613	-2.05182
TMEM203	-0.132386	-1.68316	-1.55077
TOE1	0.0378527	-1.86385	-1.9017
TOMM20	-1.69798	-3.16495	-1.46697
TOMM70	-1.26795	-2.91294	-1.64499
TOP2A	-1.30937	-2.78117	-1.4718
TOPORS	0.160849	-2.1662	-2.32705
TP53RK	-0.965076	-3.10451	-2.13944
TRAPPC13	-0.388152	-2.55977	-2.17162
TRAPPC5	-0.48689	-1.87047	-1.38358
TRIM39	-0.671456	-2.46793	-1.79647
TRMT61A	-1.96156	-3.82474	-1.86318
TSFM	-1.42931	-3.76541	-2.3361
TTC1	-0.719628	-2.43999	-1.72037
TTK	-0.123034	-3.22808	-3.10504
TUBD1	-1.83937	-4.04504	-2.20567
TUBGCP3	1.03248	-0.802948	-1.83543
TUT1	-1.00023	-2.88106	-1.88083
TXLNA	-0.740275	-2.53357	-1.7933
TXN	-0.907817	-2.51495	-1.60714
UBA2	-2.37466	-4.0403	-1.66565
UBA5	0.143215	-1.87915	-2.02237
UBAP2L	-0.661309	-3.33286	-2.67155
UBC	-0.975331	-2.45514	-1.47981
UBE2D3	-1.32273	-3.21561	-1.89288
UBE2J2	-1.28154	-2.76776	-1.48622
UBE2K	-3.54349	-6.17337	-2.62988
UBE2T	-1.38671	-4.71382	-3.32711
UBXN1	0.500921	-1.35349	-1.85441
UCK2	-0.613322	-2.61626	-2.00294
UMPS	-1.63704	-4.53723	-2.9002
USP34	0.027939	-1.82108	-1.84902
USP48	-0.154846	-1.65665	-1.5018
USP7	-0.19304	-3.33333	-3.14029
VCP	-0.0171441	-2.14079	-2.12365
VMP1	0.621304	-1.34623	-1.96753
VPS45	-1.82862	-3.61565	-1.78703
WDR18	-1.89386	-3.3499	-1.45604
WDR70	0.336849	-1.01416	-1.351
WDR73	-1.50597	-4.06555	-2.55958
WDR74	2.75751	0.744228	-2.01329
WDR77	-1.4566	-3.25869	-1.80209
XAB2	-0.0704707	-3.36174	-3.29127
XPO7	0.175601	-2.1479	-2.3235
XRCC2	-2.81692	-5.51169	-2.69476
XRCC3	-2.09895	-5.15205	-3.05309
XRCC4	-0.901431	-3.5874	-2.68597
YBX1	-2.29437	-4.19527	-1.9009
YRDC	-2.38709	-3.91422	-1.52712
ZFP69B	-0.337309	-1.94369	-1.60639
ZNF224	-0.452581	-1.90551	-1.45293
ZNF407	0.417334	-1.48781	-1.90514
ZNF516	-0.637638	-2.59622	-1.95858
ZPR1	-1.12468	-2.7859	-1.66122
ZRSR2	-0.819302	-2.2874	-1.46809
ZSWIM6	-0.136334	-1.86732	-1.73098
ZSWIM7	-0.469359	-3.06033	-2.59097
ZWINT	0.0829403	-1.29811	-1.38105
