# Supplementary material for: A CRISPR-Cas9 screen reveals genetic determinants of the cellular response to decitabine
Source: EMBO Rep. 2025 Feb 10;26(6):1528–65. doi: 10.1038/s44319-025-00385-w (PMC11933316; doi:10.1038/s44319-025-00385-w)
Supplement: Supplementary file 5 — Source data Fig. 1 [file 44319_2025_385_MOESM5_ESM.zip › Figure 1/1H/Relative cell viability.xlsx]

## Sheet: Sheet1
Sample DAC (μM)	sgCTRL				sgDCTD #1				sgDCTD #2
0	100	100	100	100	100	100	100	100	100	100	100	100
0.015242	114.381	103.208	97.814	98.3185	89.0482	100.16	100.263	100.596	102.372	94.2253	97.6002	99.8597
0.045725	104.632	103.552	99.1063	98.2083	86.5972	91.9955	98.8792	97.1495	104.455	90.1975	96.8594	99.228
0.137174	106.795	107.216	99.3715	91.8038	85.4314	92.4551	97.8584	94.3151	103.485	102.939	95.1739	97.4106
0.411523	79.5055	74.6509	65.6598	65.1004	88.0855	88.9997	94.1556	94.2957	103.549	93.872	92.038	95.5658
1.23457	39.1749	36.4397	30.1951	30.6103	68.9587	83.2031	88.6789	85.6111	87.2827	86.2136	92.1464	93.0561
3.7037	19.7514	17.4134	17.734	16.1971	51.6007	48.5634	75.0287	71.7965	64.8765	52.7993	79.1639	79.0523
11.1111	16.1551	14.2679	12.8929	11.8628	28.7065	32.5061	54.1647	56.0753	38.1646	32.5474	59.7552	64.0217
33.3333	13.111	12.8936	10.2101	9.62708	24.5054	24.5359	40.3018	40.8981	31.5106	26.1458	48.24	44.3785
100	15.1452	14.7713	11.9565	11.1497	22.0326	25.0711	38.1431	39.1355	29.3299	26.2381	42.1638	43.8934
