# Supplementary material for: A CRISPR-Cas9 screen reveals genetic determinants of the cellular response to decitabine
Source: EMBO Rep. 2025 Feb 10;26(6):1528–65. doi: 10.1038/s44319-025-00385-w (PMC11933316; doi:10.1038/s44319-025-00385-w)
Supplement: Supplementary file 5 — Source data Fig. 1 [file 44319_2025_385_MOESM5_ESM.zip › Figure 1/1I/Relative cell viability.xlsx]

## Sheet: Sheet1
Sample DAC (μM)	sgCTRL		sgDCTD #1		sgDCTD #2		sgCTRL +dT		sgDCTD #1 +dT		sgDCTD #2 +dT
0	100	100	100	100	100	100	100	100	100	100	100	100
0.015242	91.3753	100.076	95.6564	98.2391	97.0327	94.8112	83.1392	93.2859	93.2411	98.0118	96.6853	94.5652
0.045725	91.4079	98.2132	95.0914	97.4287	96.2539	93.1176	80.3722	86.1509	94.8352	97.1659	89.5565	92.3504
0.137174	80.722	85.8607	88.36	99.4495	90.5213	92.4703	48.3765	54.1111	72.0254	70.3621	70.5293	66.7004
0.411523	55.7884	56.188	82.7365	94.1141	85.3313	87.0032	18.94	22.1351	37.6249	39.4005	35.2533	35.3044
1.23457	26.8417	27.0246	65.1768	69.1475	66.0409	66.4321	9.14372	9.52657	18.452	17.6774	13.9076	14.2025
3.7037	15.3386	16.7754	42.7503	45.7924	43.106	47.9311	5.57706	5.71304	10.8874	11.2911	8.62428	8.12398
11.1111	12.2791	12.2269	31.6812	29.0726	30.049	28.4601	4.297	4.07934	7.64793	7.7784	6.05667	6.16862
33.3333	11.9632	11.6438	24.7983	22.907	21.9158	22.8393	4.625	4.97714	7.10039	7.58471	5.96109	6.15017
100	15.141	13.7911	25.6842	24.5736	23.9677	22.7345	6.5359	6.07381	9.56435	9.08696	7.99665	7.65501
