# Supplementary material for: A CRISPR-Cas9 screen reveals genetic determinants of the cellular response to decitabine
Source: EMBO Rep. 2025 Feb 10;26(6):1528–65. doi: 10.1038/s44319-025-00385-w (PMC11933316; doi:10.1038/s44319-025-00385-w)
Supplement: Supplementary file 6 — Source data Fig. 2 [file 44319_2025_385_MOESM6_ESM.zip]

Archive with 15 entries (7 files):
- Figure 2/
- Figure 2/2A/
- Figure 2/2A/Correlation between sensitivity of DAC and PARPi.xlsx
- Figure 2/2B/
- Figure 2/2B/Breast cancer cell lines.xlsx
- Figure 2/2C/
- Figure 2/2C/Relative cell viability.xlsx
- Figure 2/2D/
- Figure 2/2D/Relative cell viability.xlsx
- Figure 2/2E/
- Figure 2/2E/Relative cell viability.xlsx
- Figure 2/2F/
- Figure 2/2F/HR-DR_GFP.xlsx
- Figure 2/2G/
- Figure 2/2G/NHEJ-EJ_7.xlsx
