# Supplementary material for: A CRISPR-Cas9 screen reveals genetic determinants of the cellular response to decitabine
Source: EMBO Rep. 2025 Feb 10;26(6):1528–65. doi: 10.1038/s44319-025-00385-w (PMC11933316; doi:10.1038/s44319-025-00385-w)
Supplement: Supplementary file 6 — Source data Fig. 2 [file 44319_2025_385_MOESM6_ESM.zip › Figure 2/2A/Correlation between sensitivity of DAC and PARPi.xlsx]

## Sheet: DAC - Talazoparib
DepMap ID	Talazoparib sensitivity	Decitabine sensitivity	Cell Line Name	Primary Disease	Lineage
ACH-001321	0.732937	0.0167644	TT	Medullary Thyroid Cancer	Thyroid
ACH-001318	0.354957	-1.87157	PLCPRF5	Hepatocellular Carcinoma	Liver
ACH-001307	-0.1721	-0.816906	8505C	Anaplastic Thyroid Cancer	Thyroid
ACH-001306	0.292755	0.140982	8305C	Anaplastic Thyroid Cancer	Thyroid
ACH-001239	0.734327	-0.588944	WM2664	Melanoma	Skin
ACH-001212	-0.723046	-0.445915	TTC642	Embryonal Tumor	CNS/Brain
ACH-001211	-1.00753	-0.721844	TTC549	Embryonal Tumor	CNS/Brain
ACH-001210	-1.01782	-0.39627	TTC1240	Rhabdoid Cancer	Kidney
ACH-001205	-2.76635	-3.59956	TC32	Ewing Sarcoma	Bone
ACH-001200	0.877899	-0.0372173	STM9101	Rhabdoid Cancer	Kidney
ACH-001193	-2.90833	-2.97629	SKPNDW	Ewing Sarcoma	Bone
ACH-001192	-2.02862	-1.49186	SKNEP1	Ewing Sarcoma	Bone
ACH-001190	-0.321515	-1.95102	SKMEL2	Melanoma	Skin
ACH-001164	0.412975	1.30591	CCLFPEDS0003T	Undifferentiated Pleomorphic Sarcoma/Malignant Fibrous Histiocytoma/High-Grade Spindle Cell Sarcoma	Soft Tissue
ACH-001163	-1.59408	-1.64773	CCLFPEDS0001T	Renal Cell Carcinoma	Kidney
ACH-001145	-4.08173	-3.14081	OC316	Ovarian Epithelial Tumor	Ovary/Fallopian Tube
ACH-001128	-2.09393	-3.97807	MON	Embryonal Tumor	CNS/Brain
ACH-001113	0.385844	-0.0560925	LC1SQSF	Non-Small Cell Lung Cancer	Lung
ACH-001099	-1.24074	-0.506837	KD	Embryonal Tumor	CNS/Brain
ACH-001075	-2.06988	0.705877	NCIH292	Non-Small Cell Lung Cancer	Lung
ACH-001029	-1.07971	-0.753888	CHLA10	Ewing Sarcoma	Bone
ACH-001024	-1.77456	-1.08751	CHL1	Melanoma	Skin
ACH-001022	-2.08268	-1.5779	CBAGPN	Ewing Sarcoma	Bone
ACH-001016	-0.892311	-0.794656	BECKER	Diffuse Glioma	CNS/Brain
ACH-001010	-2.00831	0.0407282	A673STAG2NT23	Ewing Sarcoma	Bone
ACH-001009	-2.26392	-1.11566	A673STAG2NT14	Ewing Sarcoma	Bone
ACH-001008	-2.64617	-1.671	A673STAG2KO45	Ewing Sarcoma	Bone
ACH-001007	-1.84715	-2.77865	A673STAG2KO16	Ewing Sarcoma	Bone
ACH-000998	-0.0248895	-0.311585	CW2	Colorectal Adenocarcinoma	Bowel
ACH-000997	-3.74665	-0.961089	HCT15	Colorectal Adenocarcinoma	Bowel
ACH-000996	-0.860101	-2.04466	HEC251	Endometrial Carcinoma	Uterus
ACH-000994	-0.135274	-0.642063	HEC59	Endometrial Carcinoma	Uterus
ACH-000991	-0.555648	-0.565847	SNU81	Colorectal Adenocarcinoma	Bowel
ACH-000990	-1.76347	-1.89029	HEC108	Endometrial Carcinoma	Uterus
ACH-000988	-1.57223	-1.63371	MFE319	Endometrial Carcinoma	Uterus
ACH-000987	-0.245635	-2.05416	MEWO	Melanoma	Skin
ACH-000986	-2.3313	-0.745764	HT115	Colorectal Adenocarcinoma	Bowel
ACH-000985	-0.793676	-1.17658	LS411N	Colorectal Adenocarcinoma	Bowel
ACH-000984	0.508106	0.678265	HEC6	Endometrial Carcinoma	Uterus
ACH-000982	-2.86596	-3.16624	GP2D	Colorectal Adenocarcinoma	Bowel
ACH-000979	-1.33141	-1.41226	DU145	Prostate Adenocarcinoma	Prostate
ACH-000978	0.208817	0.792297	EN	Endometrial Carcinoma	Uterus
ACH-000977	-0.394679	-0.515958	LNCAPCLONEFGC	Prostate Adenocarcinoma	Prostate
ACH-000976	-0.718665	-1.64459	HUCCT1	Intraductal Papillary Neoplasm of the Bile Duct	Biliary Tract
ACH-000974	-0.410873	-2.06153	SNGM	Endometrial Carcinoma	Uterus
ACH-000973	-5.53433	-2.44599	639V	Urethral Cancer	Bladder/Urinary Tract
ACH-000972	-0.405982	-1.53154	HEC151	Endometrial Carcinoma	Uterus
ACH-000971	-2.09347	-2.50083	HCT116	Colorectal Adenocarcinoma	Bowel
ACH-000970	1.21172	0.624302	SNUC5	Colorectal Adenocarcinoma	Bowel
ACH-000968	0.368808	0.247388	COLO792	Melanoma	Skin
ACH-000967	-0.688366	-0.785436	SNUC2A	Colorectal Adenocarcinoma	Bowel
ACH-000966	-2.2603	-0.488587	IGROV1	Ovarian Epithelial Tumor	Ovary/Fallopian Tube
ACH-000965	-2.60192	-2.78812	RL952	Endometrial Carcinoma	Uterus
ACH-000963	-0.464481	-2.1395	CCK81	Colorectal Adenocarcinoma	Bowel
ACH-000962	-4.53764	-2.53868	OC314	Ovarian Epithelial Tumor	Ovary/Fallopian Tube
ACH-000961	-0.359866	-0.00116262	ISHIKAWAHERAKLIO02ER	Endometrial Carcinoma	Uterus
ACH-000959	-1.14724	-1.11633	SNUC4	Colorectal Adenocarcinoma	Bowel
ACH-000958	-1.4928	-0.974761	SW48	Colorectal Adenocarcinoma	Bowel
ACH-000957	-1.60622	-0.916748	LS180	Colorectal Adenocarcinoma	Bowel
ACH-000956	-0.709849	0.324629	22RV1	Prostate Adenocarcinoma	Prostate
ACH-000955	-1.57547	-1.52588	SNU407	Colorectal Adenocarcinoma	Bowel
ACH-000954	-0.105874	-1.07255	HEC1A	Endometrial Carcinoma	Uterus
ACH-000950	-0.462067	-1.06898	LOVO	Colorectal Adenocarcinoma	Bowel
ACH-000948	-2.46438	-1.51374	2313287	Esophagogastric Adenocarcinoma	Esophagus/Stomach
ACH-000947	-2.90746	-1.89759	OVK18	Ovarian Epithelial Tumor	Ovary/Fallopian Tube
ACH-000946	-0.185967	-1.24079	HEC265	Endometrial Carcinoma	Uterus
ACH-000945	0.286299	-1.67204	NCIH650	Non-Small Cell Lung Cancer	Lung
ACH-000943	-0.207804	-1.02973	RKO	Colorectal Adenocarcinoma	Bowel
ACH-000941	0.198954	-0.271942	HEC1B	Endometrial Carcinoma	Uterus
ACH-000940	-1.94038	-1.14395	AN3CA	Endometrial Carcinoma	Uterus
ACH-000939	-3.8558	-2.04537	SKUT1	Uterine Sarcoma/Mesenchymal	Uterus
ACH-000936	0.985619	-0.557741	EFO27	Ovarian Epithelial Tumor	Ovary/Fallopian Tube
ACH-000934	-0.922902	0.244232	MDAMB361	Invasive Breast Carcinoma	Breast
ACH-000929	0.250104	-0.777706	NCIH2110	Non-Small Cell Lung Cancer	Lung
ACH-000927	0.322178	0.0485489	BT474	Invasive Breast Carcinoma	Breast
ACH-000926	-0.267088	1.02427	HT55	Colorectal Adenocarcinoma	Bowel
ACH-000924	-0.961522	-1.74993	NCIH2172	Non-Small Cell Lung Cancer	Lung
ACH-000921	-1.82976	-2.02239	NCIH157DM	Non-Small Cell Lung Cancer	Lung
ACH-000919	0.826358	-1.34486	IM95	Esophagogastric Adenocarcinoma	Esophagus/Stomach
ACH-000917	-1.15819	-0.684034	TE4	Esophageal Squamous Cell Carcinoma	Esophagus/Stomach
ACH-000916	-1.22198	-0.835154	NCIH1573	Non-Small Cell Lung Cancer	Lung
ACH-000915	0.168793	-1.54037	IPC298	Melanoma	Skin
ACH-000913	-1.80212	0.0633546	ESS1	Uterine Sarcoma/Mesenchymal	Uterus
ACH-000911	-4.00158	-0.968255	NUGC3	Esophagogastric Adenocarcinoma	Esophagus/Stomach
ACH-000909	-4.59376	-1.40622	JHUEM2	Endometrial Carcinoma	Uterus
ACH-000906	-2.50554	-1.97998	ES2	Ovarian Epithelial Tumor	Ovary/Fallopian Tube
ACH-000905	-2.83205	-2.05094	5637	Bladder Urothelial Carcinoma	Bladder/Urinary Tract
ACH-000903	-0.927758	-1.20725	FTC133	Well-Differentiated Thyroid Cancer	Thyroid
ACH-000901	-1.16485	-1.66429	HCC1359	Non-Small Cell Lung Cancer	Lung
ACH-000900	-3.46205	-3.05715	NCIH23	Non-Small Cell Lung Cancer	Lung
ACH-000899	-0.597131	-0.994111	WM88	Melanoma	Skin
ACH-000898	-0.425915	-0.398651	SNU719	Esophagogastric Adenocarcinoma	Esophagus/Stomach
ACH-000897	-1.67991	-1.2418	FTC238	Well-Differentiated Thyroid Cancer	Thyroid
ACH-000896	-3.50222	-1.49849	647V	Bladder Urothelial Carcinoma	Bladder/Urinary Tract
ACH-000895	-0.797736	-0.733511	CL34	Colorectal Adenocarcinoma	Bowel
ACH-000893	-2.27221	0.336658	NCIH1651	Non-Small Cell Lung Cancer	Lung
ACH-000892	0.221948	-0.682632	NCIH1563	Non-Small Cell Lung Cancer	Lung
ACH-000891	-2.55495	-2.25107	HCC1438	Non-Small Cell Lung Cancer	Lung
ACH-000890	-0.265951	-1.63278	SW1271	Lung Neuroendocrine Tumor	Lung
ACH-000888	-0.142616	0.555454	NCIH1793	Non-Small Cell Lung Cancer	Lung
ACH-000886	-2.01113	-2.73304	NCIH2009	Non-Small Cell Lung Cancer	Lung
ACH-000885	-1.94758	-2.77111	TOV21G	Ovarian Epithelial Tumor	Ovary/Fallopian Tube
ACH-000884	-1.5562	-1.64796	MDAMB435S	Melanoma	Skin
ACH-000883	-2.39304	-2.69435	SW1783	Diffuse Glioma	CNS/Brain
ACH-000882	-0.310621	-1.20409	IGR1	Melanoma	Skin
ACH-000881	0.278277	-2.22984	MELJUSO	Melanoma	Skin
ACH-000880	-0.479096	-1.6299	AGS	Esophagogastric Adenocarcinoma	Esophagus/Stomach
ACH-000879	-1.20876	0.446357	MFE296	Endometrial Carcinoma	Uterus
ACH-000878	-1.73	-0.868069	HCC15	Non-Small Cell Lung Cancer	Lung
ACH-000875	-1.71583	-0.754339	NCIH2347	Non-Small Cell Lung Cancer	Lung
ACH-000873	-2.19091	-3.15522	KYSE270	Esophageal Squamous Cell Carcinoma	Esophagus/Stomach
ACH-000869	-0.758415	-0.913927	NCIH1568	Non-Small Cell Lung Cancer	Lung
ACH-000868	-1.15545	1.52769	HCC1195	Non-Small Cell Lung Cancer	Lung
ACH-000866	-2.74688	-2.76739	NCIH1048	Lung Neuroendocrine Tumor	Lung
ACH-000863	-0.656154	-0.950455	DBTRG05MG	Diffuse Glioma	CNS/Brain
ACH-000862	-2.1913	-2.88469	KMBC2	Bladder Urothelial Carcinoma	Bladder/Urinary Tract
ACH-000860	-0.120263	-1.16162	NCIH358	Non-Small Cell Lung Cancer	Lung
ACH-000859	-0.404977	-0.145074	HCC1954	Breast Ductal Carcinoma In Situ	Breast
ACH-000858	-0.223685	-1.43052	KNS62	Non-Small Cell Lung Cancer	Lung
ACH-000856	-1.15276	-1.82722	CAL51	Invasive Breast Carcinoma	Breast
ACH-000855	-1.93206	-0.188706	KYSE150	Esophageal Squamous Cell Carcinoma	Esophagus/Stomach
ACH-000853	-1.26365	-1.0129	NCIH661	Non-Small Cell Lung Cancer	Lung
ACH-000852	1.47611	-0.392649	NCIH1435	Non-Small Cell Lung Cancer	Lung
ACH-000849	-0.697135	-1.4389	MDAMB468	Invasive Breast Carcinoma	Breast
ACH-000848	-3.40726	-2.32416	JHH7	Hepatocellular Carcinoma	Liver
ACH-000847	-3.12839	-2.54618	HGC27	Esophagogastric Adenocarcinoma	Esophagus/Stomach
ACH-000846	-1.43041	-2.32221	FADU	Head and Neck Squamous Cell Carcinoma	Head and Neck
ACH-000845	-0.31447	-1.6046	NCIH1373	Non-Small Cell Lung Cancer	Lung
ACH-000843	-0.518725	-0.310553	HARA	Non-Small Cell Lung Cancer	Lung
ACH-000842	1.38792	-0.252078	SW480	Colorectal Adenocarcinoma	Bowel
ACH-000841	-3.83211	-1.23951	NCIH2087	Non-Small Cell Lung Cancer	Lung
ACH-000840	-2.9852	-0.466935	HCC366	Non-Small Cell Lung Cancer	Lung
ACH-000839	-2.2051	-1.19904	SCABER	Bladder Squamous Cell Carcinoma	Bladder/Urinary Tract
ACH-000837	-0.637549	-0.988149	NCIH322	Non-Small Cell Lung Cancer	Lung
ACH-000836	0.189777	-0.387849	YD15	Head and Neck Squamous Cell Carcinoma	Head and Neck
ACH-000835	0.423649	0.169113	GCT	Undifferentiated Pleomorphic Sarcoma/Malignant Fibrous Histiocytoma/High-Grade Spindle Cell Sarcoma	Soft Tissue
ACH-000834	-2.88405	-2.41964	UMUC1	Bladder Urothelial Carcinoma	Bladder/Urinary Tract
ACH-000833	-1.44859	-0.718733	RH30	Rhabdomyosarcoma	Soft Tissue
ACH-000832	-0.84459	-1.13486	CAL27	Head and Neck Squamous Cell Carcinoma	Head and Neck
ACH-000827	-2.00211	-1.76371	WM793	Melanoma	Skin
ACH-000826	0.311158	-0.873063	CAL12T	Non-Small Cell Lung Cancer	Lung
ACH-000824	-2.37628	-3.02254	KYSE510	Esophageal Squamous Cell Carcinoma	Esophagus/Stomach
ACH-000823	0.505252	-0.403682	KYSE140	Esophageal Squamous Cell Carcinoma	Esophagus/Stomach
ACH-000822	-1.84201	-0.838746	SKMEL24	Melanoma	Skin
ACH-000819	-3.08447	0.04438	LN18	Diffuse Glioma	CNS/Brain
ACH-000814	0.364982	-0.700138	HS939T	Melanoma	Skin
ACH-000813	-2.45658	-3.28774	T3M10	Non-Small Cell Lung Cancer	Lung
ACH-000812	-1.83436	-3.84485	COLO783	Melanoma	Skin
ACH-000811	-1.91559	-0.938344	SKOV3	Ovarian Epithelial Tumor	Ovary/Fallopian Tube
ACH-000810	-0.466186	-0.0807583	SKMEL30	Melanoma	Skin
ACH-000809	-1.4518	-1.905	KYSE410	Esophageal Squamous Cell Carcinoma	Esophagus/Stomach
ACH-000808	-0.712285	-0.249072	HUH28	Intraductal Papillary Neoplasm of the Bile Duct	Biliary Tract
ACH-000805	-1.94593	-2.03468	COLO679	Melanoma	Skin
ACH-000804	-2.51931	-2.14103	NB1	Neuroblastoma	Peripheral Nervous System
ACH-000803	-0.700338	-0.348755	COLO668	Lung Neuroendocrine Tumor	Lung
ACH-000802	-1.74305	-1.7038	BFTC905	Bladder Urothelial Carcinoma	Bladder/Urinary Tract
ACH-000800	-2.01975	-0.874334	NCIH446	Lung Neuroendocrine Tumor	Lung
ACH-000796	-0.581727	-1.46793	MCAS	Ovarian Epithelial Tumor	Ovary/Fallopian Tube
ACH-000794	-3.21435	-2.02018	BICR22	Head and Neck Squamous Cell Carcinoma	Head and Neck
ACH-000792	-0.350748	-0.200092	BFTC909	Renal Cell Carcinoma	Kidney
ACH-000791	-1.43101	0.442893	RERFLCAD1	Non-Small Cell Lung Cancer	Lung
ACH-000788	-2.58169	-1.59949	A2058	Melanoma	Skin
ACH-000787	-1.01968	-0.516299	LXF289	Non-Small Cell Lung Cancer	Lung
ACH-000785	-0.29823	-1.37866	NCIH2126	Non-Small Cell Lung Cancer	Lung
ACH-000784	-0.218434	-1.1159	KYSE70	Esophageal Squamous Cell Carcinoma	Esophagus/Stomach
ACH-000783	-1.31609	0.669735	CAMA1	Invasive Breast Carcinoma	Breast
ACH-000781	-0.953971	-2.03906	NCIH2023	Non-Small Cell Lung Cancer	Lung
ACH-000778	-0.352209	-1.51091	HSC3	Head and Neck Squamous Cell Carcinoma	Head and Neck
ACH-000777	-1.39754	-1.75464	KYSE30	Esophageal Squamous Cell Carcinoma	Esophagus/Stomach
ACH-000776	-1.10217	-2.33105	ONS76	Embryonal Tumor	CNS/Brain
ACH-000775	0.653503	0.204355	NCIH727	Lung Neuroendocrine Tumor	Lung
ACH-000774	1.28589	-0.125047	RERFLCAD2	Non-Small Cell Lung Cancer	Lung
ACH-000771	-1.27653	1.17611	BICR56	Head and Neck Squamous Cell Carcinoma	Head and Neck
ACH-000769	-1.07297	0.00782167	LK2	Non-Small Cell Lung Cancer	Lung
ACH-000768	0.165591	-1.91229	MDAMB231	Invasive Breast Carcinoma	Breast
ACH-000766	-2.26474	-1.78993	NCIH1648	Non-Small Cell Lung Cancer	Lung
ACH-000765	1.16515	-0.50958	WM983B	Melanoma	Skin
ACH-000764	-1.47937	-2.16191	SH10TC	Esophagogastric Adenocarcinoma	Esophagus/Stomach
ACH-000762	-0.00778655	-0.419258	YD38	Head and Neck Squamous Cell Carcinoma	Head and Neck
ACH-000759	0.415447	1.03428	MDAMB175VII	Invasive Breast Carcinoma	Breast
ACH-000758	0.508278	-0.251173	MKN74	Esophagogastric Adenocarcinoma	Esophagus/Stomach
ACH-000756	-1.14939	-2.36522	GI1	Diffuse Glioma	CNS/Brain
ACH-000753	-0.248167	-0.745559	JMSU1	Bladder Urothelial Carcinoma	Bladder/Urinary Tract
ACH-000750	-1.76308	-1.22295	LOXIMVI	Melanoma	Skin
ACH-000749	-2.66897	-2.4218	DMS273	Lung Neuroendocrine Tumor	Lung
ACH-000748	0.0907729	-0.575906	SJSA1	Osteosarcoma	Bone
ACH-000747	-0.0300716	-2.97386	NCIH1703	Non-Small Cell Lung Cancer	Lung
ACH-000744	-2.50545	-0.73841	NCIH1623	Non-Small Cell Lung Cancer	Lung
ACH-000741	-0.266317	-1.97949	UBLC1	Bladder Urothelial Carcinoma	Bladder/Urinary Tract
ACH-000740	-1.37415	-1.83478	A253	Head and Neck Squamous Cell Carcinoma	Head and Neck
ACH-000739	-0.208362	0.189523	HEPG2	Hepatoblastoma	Liver
ACH-000738	-1.38144	-1.00618	GB1	Diffuse Glioma	CNS/Brain
ACH-000736	-4.22464	-1.59481	SNU601	Esophagogastric Adenocarcinoma	Esophagus/Stomach
ACH-000735	-2.59723	-1.8943	PECAPJ49	Head and Neck Squamous Cell Carcinoma	Head and Neck
ACH-000734	-0.679183	-0.707939	JHH5	Hepatocellular Carcinoma	Liver
ACH-000733	-0.583116	-1.43505	NCIH1838	Non-Small Cell Lung Cancer	Lung
ACH-000732	-1.25847	-1.39408	PECAPJ41CLONED2	Head and Neck Squamous Cell Carcinoma	Head and Neck
ACH-000730	-0.392975	-1.30802	SKMEL5	Melanoma	Skin
ACH-000726	-3.28357	-2.28351	TE14	Esophageal Squamous Cell Carcinoma	Esophagus/Stomach
ACH-000724	-0.595358	-1.64398	HT1376	Bladder Urothelial Carcinoma	Bladder/Urinary Tract
ACH-000723	-0.633191	-0.359262	YD10B	Head and Neck Squamous Cell Carcinoma	Head and Neck
ACH-000721	-1.38595	-3.32067	HMC18	Invasive Breast Carcinoma	Breast
ACH-000720	-0.950395	0.0521588	TCCSUP	Bladder Urothelial Carcinoma	Bladder/Urinary Tract
ACH-000719	-0.429529	-0.543128	RMGI	Ovarian Epithelial Tumor	Ovary/Fallopian Tube
ACH-000717	-0.616973	-0.438653	COLO680N	Esophageal Squamous Cell Carcinoma	Esophagus/Stomach
ACH-000716	-1.53332	-1.50033	TT2609C02	Well-Differentiated Thyroid Cancer	Thyroid
ACH-000715	0.452713	-1.53517	SNU1214	Head and Neck Squamous Cell Carcinoma	Head and Neck
ACH-000713	-2.54351	-0.610985	CAOV3	Ovarian Epithelial Tumor	Ovary/Fallopian Tube
ACH-000711	-1.79109	-2.35331	JIMT1	Invasive Breast Carcinoma	Breast
ACH-000706	-1.27122	-1.88368	EKVX	Non-Small Cell Lung Cancer	Lung
ACH-000704	-1.68828	-1.65113	OAW42	Ovarian Epithelial Tumor	Ovary/Fallopian Tube
ACH-000701	-1.2687	-0.0447572	RMUGS	Ovarian Epithelial Tumor	Ovary/Fallopian Tube
ACH-000699	-1.59403	-0.993001	HCC1395	Invasive Breast Carcinoma	Breast
ACH-000696	-1.19742	-1.39705	OVCAR8	Ovarian Epithelial Tumor	Ovary/Fallopian Tube
ACH-000694	-1.62116	-0.782049	TE9	Esophageal Squamous Cell Carcinoma	Esophagus/Stomach
ACH-000693	-2.1452	-1.30986	KYSE180	Esophageal Squamous Cell Carcinoma	Esophagus/Stomach
ACH-000692	-1.12181	-0.658566	SNU899	Head and Neck Squamous Cell Carcinoma	Head and Neck
ACH-000688	-1.37813	-0.367844	OV7	Ovarian Epithelial Tumor	Ovary/Fallopian Tube
ACH-000686	-0.0221181	-1.4467	SNU878	Hepatocellular Carcinoma	Liver
ACH-000685	-3.39124	-0.889055	L33	Adenosquamous Carcinoma of the Pancreas	Pancreas
ACH-000684	-1.40601	-0.705623	KMRC1	Renal Cell Carcinoma	Kidney
ACH-000682	-0.159076	-1.05988	SNU1066	Head and Neck Squamous Cell Carcinoma	Head and Neck
ACH-000681	-0.279066	-0.888604	A549	Non-Small Cell Lung Cancer	Lung
ACH-000680	1.35316	0.165531	SW948	Colorectal Adenocarcinoma	Bowel
ACH-000679	-1.14872	0.940718	OE19	Esophageal Squamous Cell Carcinoma	Esophagus/Stomach
ACH-000678	0.379345	-0.592857	MKN7	Esophagogastric Adenocarcinoma	Esophagus/Stomach
ACH-000677	-0.675086	0.468281	SW1573	Non-Small Cell Lung Cancer	Lung
ACH-000674	-0.950404	-2.63261	NUGC4	Esophagogastric Adenocarcinoma	Esophagus/Stomach
ACH-000672	0.498196	-1.15617	IALM	Non-Small Cell Lung Cancer	Lung
ACH-000671	-1.38135	0.0273144	HUH6	Hepatoblastoma	Liver
ACH-000670	-4.02154	-0.815239	SBC5	Lung Neuroendocrine Tumor	Lung
ACH-000669	-0.242798	-1.05227	SW900	Non-Small Cell Lung Cancer	Lung
ACH-000667	-0.793725	-0.655258	HCC44	Non-Small Cell Lung Cancer	Lung
ACH-000666	-0.199074	-1.93067	NCIH1355	Non-Small Cell Lung Cancer	Lung
ACH-000665	-1.25484	-2.44162	SKMES1	Non-Small Cell Lung Cancer	Lung
ACH-000663	-0.0786825	-1.01465	OVTOKO	Ovarian Epithelial Tumor	Ovary/Fallopian Tube
ACH-000662	-1.67195	-1.67036	CORL23	Non-Small Cell Lung Cancer	Lung
ACH-000661	-0.150576	-0.633411	WM1799	Melanoma	Skin
ACH-000657	-1.2504	-1.48111	A2780	Ovarian Epithelial Tumor	Ovary/Fallopian Tube
ACH-000652	-0.854147	-1.23612	SUIT2	Pancreatic Adenocarcinoma	Pancreas
ACH-000651	-3.6611	-1.33077	SW620	Colorectal Adenocarcinoma	Bowel
ACH-000650	-1.93676	-1.98813	IGR37	Melanoma	Skin
ACH-000649	1.42543	-0.321275	786O	Renal Cell Carcinoma	Kidney
ACH-000648	0.139075	-0.439526	NCIH28	Pleural Mesothelioma	Pleura
ACH-000647	-0.213855	-1.58175	TE1	Esophageal Squamous Cell Carcinoma	Esophagus/Stomach
ACH-000645	-0.339206	0.47265	JL1	Pleural Mesothelioma	Pleura
ACH-000644	-0.896823	-1.31323	COLO829	Melanoma	Skin
ACH-000643	-0.0858804	-2.49	HDQP1	Invasive Breast Carcinoma	Breast
ACH-000638	-0.47664	-0.493406	NCIH441	Non-Small Cell Lung Cancer	Lung
ACH-000637	0.0246847	-1.1575	KYSE520	Esophageal Squamous Cell Carcinoma	Esophagus/Stomach
ACH-000632	-2.59681	-1.3224	HS944T	Melanoma	Skin
ACH-000631	-0.609835	0.186804	KS1	Diffuse Glioma	CNS/Brain
ACH-000630	0.257029	-0.161437	YD8	Head and Neck Squamous Cell Carcinoma	Head and Neck
ACH-000628	-1.55492	-0.222121	NCIH596	Non-Small Cell Lung Cancer	Lung
ACH-000627	-0.980921	-1.79938	LCLC103H	Non-Small Cell Lung Cancer	Lung
ACH-000625	-0.262495	-0.00567186	HEP3B217	Hepatocellular Carcinoma	Liver
ACH-000624	-1.04938	-2.31006	HCC1806	Breast Ductal Carcinoma In Situ	Breast
ACH-000623	0.227614	-0.154343	SNU201	Diffuse Glioma	CNS/Brain
ACH-000622	-0.99217	0.674687	KNS42	Diffuse Glioma	CNS/Brain
ACH-000620	-0.534996	0.42306	JHH1	Hepatocellular Carcinoma	Liver
ACH-000619	-2.28857	-1.66915	PECAPJ15	Head and Neck Squamous Cell Carcinoma	Head and Neck
ACH-000618	-0.31585	-0.0058575	SNU1041	Head and Neck Squamous Cell Carcinoma	Head and Neck
ACH-000617	-0.810139	-1.30557	OVCAR4	Ovarian Epithelial Tumor	Ovary/Fallopian Tube
ACH-000616	-1.72573	-1.64078	HS746T	Esophagogastric Adenocarcinoma	Esophagus/Stomach
ACH-000614	-0.263646	0.0659838	RVH421	Melanoma	Skin
ACH-000613	-4.30223	-2.09895	HOS	Osteosarcoma	Bone
ACH-000609	-2.59048	-3.08256	SF126	Diffuse Glioma	CNS/Brain
ACH-000608	0.707682	-0.863851	COV644	Ovarian Epithelial Tumor	Ovary/Fallopian Tube
ACH-000605	-2.11843	-2.47559	TE6	Esophageal Squamous Cell Carcinoma	Esophagus/Stomach
ACH-000603	-0.301247	-0.914364	BEN	Non-Small Cell Lung Cancer	Lung
ACH-000601	-1.76918	0.088659	MIAPACA2	Pancreatic Adenocarcinoma	Pancreas
ACH-000599	-1.19196	-1.36879	PATU8902	Pancreatic Adenocarcinoma	Pancreas
ACH-000597	0.122841	-0.756672	TTC709	Embryonal Tumor	CNS/Brain
ACH-000595	0.826637	-0.575667	LN229	Diffuse Glioma	CNS/Brain
ACH-000593	-0.84342	-2.62952	BC3C	Bladder Urothelial Carcinoma	Bladder/Urinary Tract
ACH-000592	-0.244663	0.211672	TM31	Diffuse Glioma	CNS/Brain
ACH-000590	-1.16938	-0.664292	NCIH2073	Non-Small Cell Lung Cancer	Lung
ACH-000589	-1.48976	-1.28723	NCIH1437	Non-Small Cell Lung Cancer	Lung
ACH-000587	-1.47579	-1.77702	NCIH1975	Non-Small Cell Lung Cancer	Lung
ACH-000582	0.587749	-2.62579	COLO741	Melanoma	Skin
ACH-000580	0.878673	-1.55248	C32	Melanoma	Skin
ACH-000579	0.0136033	-0.486252	UACC257	Melanoma	Skin
ACH-000573	-1.74146	-1.65082	MDAMB436	Invasive Breast Carcinoma	Breast
ACH-000572	0.379892	0.0140687	G361	Melanoma	Skin
ACH-000571	-3.52354	-1.75069	T98G	Diffuse Glioma	CNS/Brain
ACH-000570	-2.20094	-1.68989	YKG1	Diffuse Glioma	CNS/Brain
ACH-000569	-2.63598	-0.924794	ISTMES1	Pleural Mesothelioma	Pleura
ACH-000566	0.202154	-0.891731	SW1710	Bladder Urothelial Carcinoma	Bladder/Urinary Tract
ACH-000565	-0.802159	-2.22987	RCM1	Colorectal Adenocarcinoma	Bowel
ACH-000563	0.569354	-1.66458	EBC1	Non-Small Cell Lung Cancer	Lung
ACH-000562	-1.55791	0.0203445	HCC78	Non-Small Cell Lung Cancer	Lung
ACH-000561	-3.754	-2.09966	TDOTT	Esophageal Squamous Cell Carcinoma	Esophagus/Stomach
ACH-000558	0.0828287	-0.177351	A172	Diffuse Glioma	CNS/Brain
ACH-000555	1.58155	0.473488	A498	Renal Cell Carcinoma	Kidney
ACH-000553	-2.12173	-1.40652	SQ1	Non-Small Cell Lung Cancer	Lung
ACH-000552	-1.1023	0.0496148	HT29	Colorectal Adenocarcinoma	Bowel
ACH-000549	0.461755	0.0766024	SNU1076	Head and Neck Squamous Cell Carcinoma	Head and Neck
ACH-000548	1.15221	-0.330755	BHY	Head and Neck Squamous Cell Carcinoma	Head and Neck
ACH-000547	0.09268	-1.62294	HT1197	Bladder Urothelial Carcinoma	Bladder/Urinary Tract
ACH-000545	-0.634898	-1.10416	VMCUB1	Bladder Urothelial Carcinoma	Bladder/Urinary Tract
ACH-000544	-0.646679	-1.9497	OE21	Esophageal Squamous Cell Carcinoma	Esophagus/Stomach
ACH-000543	0.695722	-0.463633	SNU489	Diffuse Glioma	CNS/Brain
ACH-000542	0.620465	-1.96476	HEYA8	Ovarian Epithelial Tumor	Ovary/Fallopian Tube
ACH-000537	-0.170989	0.420156	SNU761	Hepatocellular Carcinoma	Liver
ACH-000535	-0.256627	-0.178286	BXPC3	Pancreatic Adenocarcinoma	Pancreas
ACH-000533	0.933448	0.421209	NCIH2004RT	Rhabdoid Cancer	Kidney
ACH-000532	-2.89528	-0.057872	SNU61	Colorectal Adenocarcinoma	Bowel
ACH-000530	1.3121	0.1914	DMS114	Lung Neuroendocrine Tumor	Lung
ACH-000528	-0.214048	0.00478606	ABC1	Non-Small Cell Lung Cancer	Lung
ACH-000527	-0.423146	-1.02473	OVISE	Ovarian Epithelial Tumor	Ovary/Fallopian Tube
ACH-000524	-0.304607	-1.13632	KURAMOCHI	Ovarian Epithelial Tumor	Ovary/Fallopian Tube
ACH-000521	-1.35971	-0.821358	NCIH2030	Non-Small Cell Lung Cancer	Lung
ACH-000518	-0.870564	-1.68403	CAL33	Head and Neck Squamous Cell Carcinoma	Head and Neck
ACH-000517	-0.0866789	-0.113386	SNU410	Pancreatic Adenocarcinoma	Pancreas
ACH-000510	-0.131708	-1.05672	NCIH1299	Non-Small Cell Lung Cancer	Lung
ACH-000507	-1.85213	-0.349473	KE39	Esophagogastric Adenocarcinoma	Esophagus/Stomach
ACH-000505	-1.02221	-0.664879	RKN	Leiomyosarcoma	Soft Tissue
ACH-000504	0.353519	-0.829657	SNB75	Diffuse Glioma	CNS/Brain
ACH-000503	-1.32091	-1.5955	BICR16	Head and Neck Squamous Cell Carcinoma	Head and Neck
ACH-000502	-0.241131	-0.981858	TCCPAN2	Pancreatic Adenocarcinoma	Pancreas
ACH-000500	-2.48992	-0.359203	SNU46	Head and Neck Squamous Cell Carcinoma	Head and Neck
ACH-000499	-2.25662	-2.26661	EW8	Ewing Sarcoma	Bone
ACH-000496	-3.61001	-2.35541	NCIH1792	Non-Small Cell Lung Cancer	Lung
ACH-000495	-0.421696	-0.750935	TUHR4TKB	Renal Cell Carcinoma	Kidney
ACH-000493	-1.42741	-1.1897	SNU423	Hepatocellular Carcinoma	Liver
ACH-000489	-0.00450175	-0.516896	SW1116	Colorectal Adenocarcinoma	Bowel
ACH-000488	-1.74057	-2.28449	TE11	Esophageal Squamous Cell Carcinoma	Esophagus/Stomach
ACH-000486	-1.45158	-2.15868	KU1919	Bladder Urothelial Carcinoma	Bladder/Urinary Tract
ACH-000484	-0.0570213	-0.1112	VMRCRCW	Renal Cell Carcinoma	Kidney
ACH-000483	0.0616537	0.673144	SNU182	Hepatocellular Carcinoma	Liver
ACH-000482	0.267953	-0.543869	RERFLCKJ	Non-Small Cell Lung Cancer	Lung
ACH-000481	-4.66082	-0.741459	NCIH2170	Non-Small Cell Lung Cancer	Lung
ACH-000480	0.880212	0.536238	HUH7	Hepatocellular Carcinoma	Liver
ACH-000479	-0.730468	-0.859632	KNS81	Diffuse Glioma	CNS/Brain
ACH-000477	1.76637	-0.471516	MALME3M	Melanoma	Skin
ACH-000476	0.563112	-0.23762	JHH4	Hepatocellular Carcinoma	Liver
ACH-000475	-0.814794	0.560396	HUH1	Hepatocellular Carcinoma	Liver
ACH-000473	-2.01189	-0.914149	RT112	Bladder Urothelial Carcinoma	Bladder/Urinary Tract
ACH-000472	0.124904	-0.560751	HSC2	Head and Neck Squamous Cell Carcinoma	Head and Neck
ACH-000471	0.219788	-0.384959	LI7	Hepatocellular Carcinoma	Liver
ACH-000470	0.50804	-0.605036	SW1463	Colorectal Adenocarcinoma	Bowel
ACH-000469	-0.978872	0.313364	YH13	Diffuse Glioma	CNS/Brain
ACH-000468	-0.0462213	-0.502849	PK45H	Pancreatic Adenocarcinoma	Pancreas
ACH-000467	-1.81203	-2.08784	HCC56	Colorectal Adenocarcinoma	Bowel
ACH-000466	0.487512	-0.90239	SNU216	Esophagogastric Adenocarcinoma	Esophagus/Stomach
ACH-000464	-0.507704	-0.974344	CAS1	Diffuse Glioma	CNS/Brain
ACH-000463	-2.05421	-3.31351	NCIH460	Non-Small Cell Lung Cancer	Lung
ACH-000461	-1.39116	-0.552291	SNU1196	Intraductal Papillary Neoplasm of the Bile Duct	Biliary Tract
ACH-000458	0.363977	0.267091	CJM	Melanoma	Skin
ACH-000457	0.16558	0.415691	CAL54	Renal Cell Carcinoma	Kidney
ACH-000456	-2.50345	-1.38971	BCPAP	Poorly Differentiated Thyroid Cancer	Thyroid
ACH-000454	-1.39378	-2.76591	HCC95	Non-Small Cell Lung Cancer	Lung
ACH-000452	0.023599	0.321621	TE8	Esophageal Squamous Cell Carcinoma	Esophagus/Stomach
ACH-000450	-0.449278	-1.55445	MELHO	Melanoma	Skin
ACH-000449	-0.556596	0.0546212	MESSA	Uterine Sarcoma/Mesenchymal	Uterus
ACH-000447	-1.7222	-1.02996	NCIH2228	Non-Small Cell Lung Cancer	Lung
ACH-000446	-1.6991	-0.00455326	KPNSI9S	Neuroblastoma	Peripheral Nervous System
ACH-000445	-3.0076	-2.1029	KNS60	Diffuse Glioma	CNS/Brain
ACH-000444	-1.66669	-0.939903	LU99	Non-Small Cell Lung Cancer	Lung
ACH-000443	-0.829873	-0.0294078	OVKATE	Ovarian Epithelial Tumor	Ovary/Fallopian Tube
ACH-000441	-0.0201377	-0.382028	SH4	Melanoma	Skin
ACH-000437	-2.10932	-0.88566	SW1088	Diffuse Glioma	CNS/Brain
ACH-000435	-0.852307	-1.31616	EFE184	Endometrial Carcinoma	Uterus
ACH-000434	-1.88188	-2.13684	NCIH1915	Non-Small Cell Lung Cancer	Lung
ACH-000433	2.1207	-0.668001	CAKI1	Renal Cell Carcinoma	Kidney
ACH-000430	-2.89027	-2.57856	TYKNU	Ovarian Epithelial Tumor	Ovary/Fallopian Tube
ACH-000429	0.543915	0.540858	A704	Renal Cell Carcinoma	Kidney
ACH-000428	0.222185	-1.07824	UO31	Renal Cell Carcinoma	Kidney
ACH-000427	0.403325	-0.515412	NCIN87	Esophagogastric Adenocarcinoma	Esophagus/Stomach
ACH-000425	-0.517815	-0.577852	UACC62	Melanoma	Skin
ACH-000423	0.436209	-1.11471	SKMEL3	Melanoma	Skin
ACH-000421	-1.74238	-1.08532	SW837	Colorectal Adenocarcinoma	Bowel
ACH-000420	0.253328	-2.06293	SNU449	Hepatocellular Carcinoma	Liver
ACH-000418	0.613603	-0.93038	SW1353	Chondrosarcoma	Bone
ACH-000417	0.989025	-1.32559	PANC0813	Pancreatic Adenocarcinoma	Pancreas
ACH-000416	-1.90353	-3.01136	NCIH838	Non-Small Cell Lung Cancer	Lung
ACH-000415	-2.8471	-1.46949	BICR6	Head and Neck Squamous Cell Carcinoma	Head and Neck
ACH-000414	-1.96837	-4.27132	NCIH1944	Non-Small Cell Lung Cancer	Lung
ACH-000411	-0.709174	-2.29005	769P	Renal Cell Carcinoma	Kidney
ACH-000408	0.0391977	0.130896	TE5	Esophageal Squamous Cell Carcinoma	Esophagus/Stomach
ACH-000407	-4.07381	-1.85124	SNU685	Endometrial Carcinoma	Uterus
ACH-000404	1.4118	0.448969	K029AX	Melanoma	Skin
ACH-000403	-0.621408	-0.00301865	NCIH747	Colorectal Adenocarcinoma	Bowel
ACH-000401	-2.21331	-0.135833	COLO800	Melanoma	Skin
ACH-000400	-1.32512	0.868946	SKCO1	Colorectal Adenocarcinoma	Bowel
ACH-000397	-1.07766	-0.947444	TEN	Endometrial Carcinoma	Uterus
ACH-000396	-2.02781	-1.26754	J82	Bladder Urothelial Carcinoma	Bladder/Urinary Tract
ACH-000395	-0.500538	-0.707172	NCIH520	Non-Small Cell Lung Cancer	Lung
ACH-000393	-0.178483	0.994199	HLF	Hepatocellular Carcinoma	Liver
ACH-000391	-4.81121	-4.19309	MHHES1	Ewing Sarcoma	Bone
ACH-000390	-1.01192	-0.618874	LUDLU1	Non-Small Cell Lung Cancer	Lung
ACH-000389	-1.07996	-0.488647	H4	Diffuse Glioma	CNS/Brain
ACH-000384	0.305417	-0.702225	SW780	Bladder Urothelial Carcinoma	Bladder/Urinary Tract
ACH-000383	-1.36321	-0.886265	OE33	Esophagogastric Adenocarcinoma	Esophagus/Stomach
ACH-000378	-0.993874	-1.93188	NCIH647	Non-Small Cell Lung Cancer	Lung
ACH-000376	-1.53029	-0.909406	SF295	Diffuse Glioma	CNS/Brain
ACH-000375	-2.11001	-2.08352	G402	Renal Cell Carcinoma	Kidney
ACH-000374	-1.12283	-1.14052	HCC1143	Invasive Breast Carcinoma	Breast
ACH-000368	-2.02458	-0.725707	SNU1105	Diffuse Glioma	CNS/Brain
ACH-000367	0.283508	-0.0821891	NCIH226	Pleural Mesothelioma	Pleura
ACH-000366	-1.27247	0.082488	SKNDZ	Neuroblastoma	Peripheral Nervous System
ACH-000364	-1.27163	-0.596566	U2OS	Osteosarcoma	Bone
ACH-000361	-2.19341	-2.50663	SKHEP1	Hepatocellular Carcinoma	Liver
ACH-000359	-0.935092	-1.67808	MG63	Osteosarcoma	Bone
ACH-000356	-1.47758	-1.88874	MKN45	Esophagogastric Adenocarcinoma	Esophagus/Stomach
ACH-000352	-0.56823	-1.73678	HCC1428	Invasive Breast Carcinoma	Breast
ACH-000351	0.972878	-0.398146	MKN1	Esophagogastric Adenocarcinoma	Esophagus/Stomach
ACH-000350	-0.455685	-0.32617	COLO678	Colorectal Adenocarcinoma	Bowel
ACH-000348	-0.477292	-0.134041	RPMI7951	Melanoma	Skin
ACH-000347	0.21944	0.0933578	QGP1	Pancreatic Neuroendocrine Tumor	Pancreas
ACH-000344	-0.610368	0.449248	SNU668	Esophagogastric Adenocarcinoma	Esophagus/Stomach
ACH-000343	-0.213854	0.142687	NCIH522	Non-Small Cell Lung Cancer	Lung
ACH-000335	-4.35374	-2.3944	MSTO211H	Pleural Mesothelioma	Pleura
ACH-000332	-1.37143	-1.23473	YAPC	Pancreatic Adenocarcinoma	Pancreas
ACH-000330	-1.94078	-1.21403	EFM19	Invasive Breast Carcinoma	Breast
ACH-000329	-0.696608	-0.985651	CCFSTTG1	Diffuse Glioma	CNS/Brain
ACH-000324	-1.12411	-1.33597	JHOC5	Ovarian Epithelial Tumor	Ovary/Fallopian Tube
ACH-000323	-3.78411	-2.45461	42MGBA	Diffuse Glioma	CNS/Brain
ACH-000322	-1.54218	-1.23496	HT144	Melanoma	Skin
ACH-000320	-2.30954	-2.15658	PSN1	Pancreatic Adenocarcinoma	Pancreas
ACH-000319	0.741053	-0.87403	MPP89	Pleural Mesothelioma	Pleura
ACH-000318	0.982177	-0.0180393	TE10	Esophageal Squamous Cell Carcinoma	Esophagus/Stomach
ACH-000316	-0.27015	-0.351925	SNU886	Hepatocellular Carcinoma	Liver
ACH-000313	-0.810434	-1.04394	KMRC3	Renal Cell Carcinoma	Kidney
ACH-000312	-1.86215	-1.81275	SKNBE2	Neuroblastoma	Peripheral Nervous System
ACH-000311	-1.60771	-4.33855	NCIH2122	Non-Small Cell Lung Cancer	Lung
ACH-000309	-1.46103	-1.20296	SKLU1	Non-Small Cell Lung Cancer	Lung
ACH-000307	-1.39789	-2.40215	PK1	Pancreatic Adenocarcinoma	Pancreas
ACH-000305	-0.554417	-1.50373	ECGI10	Esophageal Squamous Cell Carcinoma	Esophagus/Stomach
ACH-000302	-0.0991411	-0.931001	SNU1077	Endometrial Carcinoma	Uterus
ACH-000296	-0.896283	-1.24045	OUMS23	Colorectal Adenocarcinoma	Bowel
ACH-000292	-1.37172	-2.45651	NCIH841	Lung Neuroendocrine Tumor	Lung
ACH-000291	-0.905519	0.380727	OV90	Ovarian Epithelial Tumor	Ovary/Fallopian Tube
ACH-000289	0.786188	0.204797	SNU466	Diffuse Glioma	CNS/Brain
ACH-000288	-2.08153	-1.29894	BT549	Invasive Breast Carcinoma	Breast
ACH-000281	0.805075	0.247821	KP2	Pancreatic Adenocarcinoma	Pancreas
ACH-000280	-1.62644	-2.28023	SNU840	Ovarian Epithelial Tumor	Ovary/Fallopian Tube
ACH-000279	-2.85989	-2.98385	EWS502	Ewing Sarcoma	Bone
ACH-000278	-3.28625	-1.58413	COV362	Ovarian Epithelial Tumor	Ovary/Fallopian Tube
ACH-000277	0.305949	-0.374083	HCC1419	Invasive Breast Carcinoma	Breast
ACH-000276	-0.645883	-0.83547	HCC38	Invasive Breast Carcinoma	Breast
ACH-000274	0.659458	1.02236	HS852T	Melanoma	Skin
ACH-000273	-1.8524	-0.909844	SF539	Diffuse Glioma	CNS/Brain
ACH-000270	-0.880702	-1.24448	HPAC	Pancreatic Adenocarcinoma	Pancreas
ACH-000268	1.55326	0.640214	SNU245	Intraductal Papillary Neoplasm of the Bile Duct	Biliary Tract
ACH-000266	0.280682	0.60957	SNU213	Pancreatic Adenocarcinoma	Pancreas
ACH-000265	-0.0151187	-2.67052	KP4	Pancreatic Adenocarcinoma	Pancreas
ACH-000264	-3.51361	-1.68061	CALU6	Non-Small Cell Lung Cancer	Lung
ACH-000261	-3.52954	-3.17556	RERFLCAI	Non-Small Cell Lung Cancer	Lung
ACH-000260	-1.8304	-1.4336	SKNAS	Neuroblastoma	Peripheral Nervous System
ACH-000259	-2.53741	-1.57519	KELLY	Neuroblastoma	Peripheral Nervous System
ACH-000256	0.531164	-2.09119	COV318	Ovarian Epithelial Tumor	Ovary/Fallopian Tube
ACH-000255	-3.20407	-1.90518	LMSU	Esophagogastric Adenocarcinoma	Esophagus/Stomach
ACH-000252	-0.122971	-2.23645	LS1034	Colorectal Adenocarcinoma	Bowel
ACH-000250	1.25866	0.0728673	KMRC20	Renal Cell Carcinoma	Kidney
ACH-000249	-2.01079	-0.894283	CL11	Colorectal Adenocarcinoma	Bowel
ACH-000244	-0.0540928	-0.480765	DKMG	Diffuse Glioma	CNS/Brain
ACH-000243	-4.07804	-1.70066	DANG	Pancreatic Adenocarcinoma	Pancreas
ACH-000242	0.729064	-1.13143	RT4	Bladder Urothelial Carcinoma	Bladder/Urinary Tract
ACH-000237	-3.69344	-1.30382	JHOM1	Ovarian Epithelial Tumor	Ovary/Fallopian Tube
ACH-000235	-0.620601	-0.982889	PANC0403	Pancreatic Adenocarcinoma	Pancreas
ACH-000234	-0.362668	-2.02909	CAKI2	Renal Cell Carcinoma	Kidney
ACH-000232	-2.3412	-2.33785	U251MG	Diffuse Glioma	CNS/Brain
ACH-000231	-2.02816	-0.632941	KALS1	Diffuse Glioma	CNS/Brain
ACH-000228	-3.48932	-1.80422	BICR31	Head and Neck Squamous Cell Carcinoma	Head and Neck
ACH-000227	-0.316312	0.707051	KPNYN	Neuroblastoma	Peripheral Nervous System
ACH-000223	0.806382	-0.161216	HCC1937	Invasive Breast Carcinoma	Breast
ACH-000222	-0.392664	-1.2457	ASPC1	Pancreatic Adenocarcinoma	Pancreas
ACH-000221	-0.557825	-0.0194071	SNU398	Hepatocellular Carcinoma	Liver
ACH-000219	-1.71317	-1.18572	A375	Melanoma	Skin
ACH-000217	-1.08485	-1.50999	JHH6	Hepatocellular Carcinoma	Liver
ACH-000213	-1.56764	-0.414937	HUPT4	Pancreatic Adenocarcinoma	Pancreas
ACH-000212	0.568778	0.0669795	CAL120	Invasive Breast Carcinoma	Breast
ACH-000211	-2.78199	-1.07766	DAOY	Embryonal Tumor	CNS/Brain
ACH-000210	-3.3177	-2.70105	CADOES1	Ewing Sarcoma	Bone
ACH-000209	-1.79827	-0.402519	SNU1079	Intraductal Papillary Neoplasm of the Bile Duct	Biliary Tract
ACH-000207	-1.25411	-1.91435	DETROIT562	Head and Neck Squamous Cell Carcinoma	Head and Neck
ACH-000205	0.0507609	-3.11287	PK59	Pancreatic Adenocarcinoma	Pancreas
ACH-000201	-0.577861	-0.453512	A204	Rhabdomyosarcoma	Soft Tissue
ACH-000200	-1.90625	-1.19938	NMCG1	Diffuse Glioma	CNS/Brain
ACH-000192	-1.33106	-1.12474	MFE280	Endometrial Carcinoma	Uterus
ACH-000191	-1.11834	-2.0898	BHT101	Anaplastic Thyroid Cancer	Thyroid
ACH-000189	-0.619317	-1.10005	RCC10RGB	Renal Cell Carcinoma	Kidney
ACH-000188	-2.80359	-2.50546	SCC25	Head and Neck Squamous Cell Carcinoma	Head and Neck
ACH-000186	-0.245858	-1.66306	NCIH2444	Non-Small Cell Lung Cancer	Lung
ACH-000182	-0.450924	-1.31322	SNU869	Ampullary Carcinoma	Ampulla of Vater
ACH-000178	0.557829	0.033841	HS766T	Pancreatic Adenocarcinoma	Pancreas
ACH-000176	-0.811696	-0.552563	LOUNH91	Non-Small Cell Lung Cancer	Lung
ACH-000174	-1.28539	-0.737755	CAL62	Anaplastic Thyroid Cancer	Thyroid
ACH-000172	-0.834123	-2.31903	TM87	Embryonal Tumor	CNS/Brain
ACH-000171	-0.430877	-2.207	VMRCRCZ	Renal Cell Carcinoma	Kidney
ACH-000169	-1.12637	-1.31016	RD	Rhabdomyosarcoma	Soft Tissue
ACH-000164	-0.948936	-0.412196	PANC1	Pancreatic Adenocarcinoma	Pancreas
ACH-000163	0.383117	-1.20659	SW579	Head and Neck Squamous Cell Carcinoma	Head and Neck
ACH-000161	0.430236	-0.336611	CORL105	Non-Small Cell Lung Cancer	Lung
ACH-000159	-0.638262	-0.574451	OSRC2	Renal Cell Carcinoma	Kidney
ACH-000155	-1.94896	-1.12695	SW1990	Pancreatic Adenocarcinoma	Pancreas
ACH-000153	0.986158	0.305069	NCIH2052	Pleural Mesothelioma	Pleura
ACH-000149	-0.264158	0.462779	SKNSH	Neuroblastoma	Peripheral Nervous System
ACH-000147	-1.31961	-0.193229	T47D	Invasive Breast Carcinoma	Breast
ACH-000142	-3.34053	-1.05197	CAL29	Bladder Urothelial Carcinoma	Bladder/Urinary Tract
ACH-000141	-0.813676	0.113266	SNU308	Intracholecystic Papillary Neoplasm	Biliary Tract
ACH-000139	-1.11953	-0.727302	PANC0327	Pancreatic Adenocarcinoma	Pancreas
ACH-000138	-2.90607	-0.927527	CFPAC1	Pancreatic Adenocarcinoma	Pancreas
ACH-000137	-1.50545	-2.02666	8MGBA	Diffuse Glioma	CNS/Brain
ACH-000133	-0.652034	-0.725689	HS729	Rhabdomyosarcoma	Soft Tissue
ACH-000132	-0.597054	-0.428082	JHOS2	Ovarian Epithelial Tumor	Ovary/Fallopian Tube
ACH-000123	-1.99854	-1.30931	COV434	Ovarian Epithelial Tumor	Ovary/Fallopian Tube
ACH-000120	-0.621999	-1.10828	CHP212	Neuroblastoma	Peripheral Nervous System
ACH-000118	-2.61343	-2.18269	HUPT3	Pancreatic Adenocarcinoma	Pancreas
ACH-000117	0.51116	0.292286	EFM192A	Invasive Breast Carcinoma	Breast
ACH-000116	-1.45669	-1.42645	OAW28	Ovarian Epithelial Tumor	Ovary/Fallopian Tube
ACH-000114	-1.3522	-1.59023	SU8686	Pancreatic Adenocarcinoma	Pancreas
ACH-000108	-0.0817555	-0.415068	KP3	Adenosquamous Carcinoma of the Pancreas	Pancreas
ACH-000107	-1.24656	-1.14328	CAPAN2	Pancreatic Adenocarcinoma	Pancreas
ACH-000102	0.648459	-0.479765	GMS10	Diffuse Glioma	CNS/Brain
ACH-000099	-2.00377	-0.972174	SIMA	Neuroblastoma	Peripheral Nervous System
ACH-000098	0.488757	-0.0734482	GAMG	Diffuse Glioma	CNS/Brain
ACH-000097	-0.887602	-0.157645	ZR751	Invasive Breast Carcinoma	Breast
ACH-000096	-2.58707	-2.98175	G401	Rhabdoid Cancer	Kidney
ACH-000092	-1.31393	-1.8061	NCIH2452	Pleural Mesothelioma	Pleura
ACH-000091	0.499761	-1.64929	OV56	Ovarian Epithelial Tumor	Ovary/Fallopian Tube
ACH-000090	-1.10171	-1.30169	PC3	Prostate Adenocarcinoma	Prostate
ACH-000087	-2.89138	-1.74938	SKES1	Ewing Sarcoma	Bone
ACH-000086	0.512869	-0.883671	ACCMESO1	Pleural Mesothelioma	Pleura
ACH-000085	0.923067	-0.194475	T3M4	Pancreatic Adenocarcinoma	Pancreas
ACH-000082	0.679345	-0.517014	G292CLONEA141B1	Osteosarcoma	Bone
ACH-000078	-1.17606	0.701818	MHHNB11	Neuroblastoma	Peripheral Nervous System
ACH-000075	0.196854	-0.526814	U87MG	Diffuse Glioma	CNS/Brain
ACH-000066	-0.854511	-0.178908	HCC4006	Non-Small Cell Lung Cancer	Lung
ACH-000062	-1.78174	-1.26113	RERFLCMS	Non-Small Cell Lung Cancer	Lung
ACH-000060	-1.41639	0.200231	PANC1005	Pancreatic Adenocarcinoma	Pancreas
ACH-000054	-0.798644	-1.10854	HT1080	Fibrosarcoma	Soft Tissue
ACH-000052	-2.29182	-1.77067	A673	Ewing Sarcoma	Bone
ACH-000051	-2.057	-2.30594	TE617T	Rhabdomyosarcoma	Soft Tissue
ACH-000048	-2.64927	-0.420783	TOV112D	Ovarian Epithelial Tumor	Ovary/Fallopian Tube
ACH-000047	-1.5985	-2.19203	GCIY	Esophagogastric Adenocarcinoma	Esophagus/Stomach
ACH-000046	0.45586	-1.11124	ACHN	Renal Cell Carcinoma	Kidney
ACH-000042	-0.4169	-0.32263	PANC0203	Pancreatic Adenocarcinoma	Pancreas
ACH-000041	-1.47412	0.662178	RDES	Ewing Sarcoma	Bone
ACH-000040	-0.373775	-1.22305	U118MG	Diffuse Glioma	CNS/Brain
ACH-000037	-1.68897	-0.102479	S117	Sarcoma, NOS	Soft Tissue
ACH-000035	-2.50499	-0.80947	NCIH1650	Non-Small Cell Lung Cancer	Lung
ACH-000030	-3.77319	-2.17549	PC14	Non-Small Cell Lung Cancer	Lung
ACH-000027	0.509082	-0.0291487	GOS3	Diffuse Glioma	CNS/Brain
ACH-000026	-0.507094	-2.05459	253JBV	Bladder Urothelial Carcinoma	Bladder/Urinary Tract
ACH-000023	-0.0514742	0.268356	PATU8988T	Pancreatic Adenocarcinoma	Pancreas
ACH-000022	-0.340707	-0.417151	PATU8988S	Pancreatic Adenocarcinoma	Pancreas
ACH-000021	-0.181464	-1.44783	NCIH1693	Non-Small Cell Lung Cancer	Lung
ACH-000019	-0.0235785	-0.553945	MCF7	Invasive Breast Carcinoma	Breast
ACH-000018	-0.371325	0.471382	T24	Bladder Urothelial Carcinoma	Bladder/Urinary Tract
ACH-000015	-3.1633	-1.33566	NCIH1581	Non-Small Cell Lung Cancer	Lung
ACH-000014	-2.09187	-2.41754	HS294T	Melanoma	Skin
ACH-000013	-1.27347	-1.00888	ONCODG1	Ovarian Epithelial Tumor	Ovary/Fallopian Tube
ACH-000012	-1.87181	-1.58776	HCC827	Non-Small Cell Lung Cancer	Lung
ACH-000011	-0.805236	-2.59259	253J	Bladder Urothelial Carcinoma	Bladder/Urinary Tract
ACH-000008	0.110063	-1.55969	A101D	Melanoma	Skin
ACH-000007	-1.10614	-1.67897	LS513	Colorectal Adenocarcinoma	Bowel

## Sheet: DAC - Olaparib
DepMap ID	Olaparib sensitivity	Decitabine sensitivity	Cell Line Name	Primary Disease	Lineage
ACH-001321	0.262425	0.0167644	TT	Medullary Thyroid Cancer	Thyroid
ACH-001318	0.543011	-1.87157	PLCPRF5	Hepatocellular Carcinoma	Liver
ACH-001307	0.796177	-0.816906	8505C	Anaplastic Thyroid Cancer	Thyroid
ACH-001306	0.631369	0.140982	8305C	Anaplastic Thyroid Cancer	Thyroid
ACH-001239	-0.16786	-0.588944	WM2664	Melanoma	Skin
ACH-001212	0.377068	-0.445915	TTC642	Embryonal Tumor	CNS/Brain
ACH-001211	0.51996	-0.721844	TTC549	Embryonal Tumor	CNS/Brain
ACH-001210	0.96162	-0.39627	TTC1240	Rhabdoid Cancer	Kidney
ACH-001205	-1.72008	-3.59956	TC32	Ewing Sarcoma	Bone
ACH-001200	1.16183	-0.0372173	STM9101	Rhabdoid Cancer	Kidney
ACH-001193	-0.283714	-2.97629	SKPNDW	Ewing Sarcoma	Bone
ACH-001192	-1.13955	-1.49186	SKNEP1	Ewing Sarcoma	Bone
ACH-001190	1.25723	-1.95102	SKMEL2	Melanoma	Skin
ACH-001163	0.898658	-1.64773	CCLFPEDS0001T	Renal Cell Carcinoma	Kidney
ACH-001145	-0.199778	-3.14081	OC316	Ovarian Epithelial Tumor	Ovary/Fallopian Tube
ACH-001128	0.689173	-3.97807	MON	Embryonal Tumor	CNS/Brain
ACH-001113	0.277124	-0.0560925	LC1SQSF	Non-Small Cell Lung Cancer	Lung
ACH-001075	0.320653	0.705877	NCIH292	Non-Small Cell Lung Cancer	Lung
ACH-001029	0.188756	-0.753888	CHLA10	Ewing Sarcoma	Bone
ACH-001024	0.511325	-1.08751	CHL1	Melanoma	Skin
ACH-001022	-1.21561	-1.5779	CBAGPN	Ewing Sarcoma	Bone
ACH-001016	-0.203928	-0.794656	BECKER	Diffuse Glioma	CNS/Brain
ACH-001010	0.037028	0.0407282	A673STAG2NT23	Ewing Sarcoma	Bone
ACH-001009	0.356325	-1.11566	A673STAG2NT14	Ewing Sarcoma	Bone
ACH-001008	-0.698813	-1.671	A673STAG2KO45	Ewing Sarcoma	Bone
ACH-001007	0.121155	-2.77865	A673STAG2KO16	Ewing Sarcoma	Bone
ACH-000998	1.77734	-0.311585	CW2	Colorectal Adenocarcinoma	Bowel
ACH-000997	0.448921	-0.961089	HCT15	Colorectal Adenocarcinoma	Bowel
ACH-000996	-0.157273	-2.04466	HEC251	Endometrial Carcinoma	Uterus
ACH-000994	0.104772	-0.642063	HEC59	Endometrial Carcinoma	Uterus
ACH-000991	-0.126467	-0.565847	SNU81	Colorectal Adenocarcinoma	Bowel
ACH-000990	0.0444028	-1.89029	HEC108	Endometrial Carcinoma	Uterus
ACH-000988	0.280096	-1.63371	MFE319	Endometrial Carcinoma	Uterus
ACH-000987	0.976533	-2.05416	MEWO	Melanoma	Skin
ACH-000986	0.0325176	-0.745764	HT115	Colorectal Adenocarcinoma	Bowel
ACH-000985	0.322614	-1.17658	LS411N	Colorectal Adenocarcinoma	Bowel
ACH-000984	0.176866	0.678265	HEC6	Endometrial Carcinoma	Uterus
ACH-000982	-1.77513	-3.16624	GP2D	Colorectal Adenocarcinoma	Bowel
ACH-000979	0.584723	-1.41226	DU145	Prostate Adenocarcinoma	Prostate
ACH-000978	-0.381115	0.792297	EN	Endometrial Carcinoma	Uterus
ACH-000977	-0.144504	-0.515958	LNCAPCLONEFGC	Prostate Adenocarcinoma	Prostate
ACH-000976	0.636667	-1.64459	HUCCT1	Intraductal Papillary Neoplasm of the Bile Duct	Biliary Tract
ACH-000974	-0.0660998	-2.06153	SNGM	Endometrial Carcinoma	Uterus
ACH-000973	-0.731406	-2.44599	639V	Urethral Cancer	Bladder/Urinary Tract
ACH-000972	0.703394	-1.53154	HEC151	Endometrial Carcinoma	Uterus
ACH-000971	-0.0730499	-2.50083	HCT116	Colorectal Adenocarcinoma	Bowel
ACH-000970	1.1815	0.624302	SNUC5	Colorectal Adenocarcinoma	Bowel
ACH-000968	1.22986	0.247388	COLO792	Melanoma	Skin
ACH-000967	0.947773	-0.785436	SNUC2A	Colorectal Adenocarcinoma	Bowel
ACH-000966	-0.018632	-0.488587	IGROV1	Ovarian Epithelial Tumor	Ovary/Fallopian Tube
ACH-000965	0.513948	-2.78812	RL952	Endometrial Carcinoma	Uterus
ACH-000963	-0.269913	-2.1395	CCK81	Colorectal Adenocarcinoma	Bowel
ACH-000962	0.0204914	-2.53868	OC314	Ovarian Epithelial Tumor	Ovary/Fallopian Tube
ACH-000961	0.537055	-0.00116262	ISHIKAWAHERAKLIO02ER	Endometrial Carcinoma	Uterus
ACH-000959	-0.0300159	-1.11633	SNUC4	Colorectal Adenocarcinoma	Bowel
ACH-000957	-0.0309558	-0.916748	LS180	Colorectal Adenocarcinoma	Bowel
ACH-000956	0.678905	0.324629	22RV1	Prostate Adenocarcinoma	Prostate
ACH-000955	-1.02028	-1.52588	SNU407	Colorectal Adenocarcinoma	Bowel
ACH-000954	0.186753	-1.07255	HEC1A	Endometrial Carcinoma	Uterus
ACH-000950	0.695904	-1.06898	LOVO	Colorectal Adenocarcinoma	Bowel
ACH-000948	-0.153674	-1.51374	2313287	Esophagogastric Adenocarcinoma	Esophagus/Stomach
ACH-000947	-0.641196	-1.89759	OVK18	Ovarian Epithelial Tumor	Ovary/Fallopian Tube
ACH-000946	0.560982	-1.24079	HEC265	Endometrial Carcinoma	Uterus
ACH-000945	0.891425	-1.67204	NCIH650	Non-Small Cell Lung Cancer	Lung
ACH-000943	0.35259	-1.02973	RKO	Colorectal Adenocarcinoma	Bowel
ACH-000941	0.43356	-0.271942	HEC1B	Endometrial Carcinoma	Uterus
ACH-000940	-0.0560138	-1.14395	AN3CA	Endometrial Carcinoma	Uterus
ACH-000939	-0.0022718	-2.04537	SKUT1	Uterine Sarcoma/Mesenchymal	Uterus
ACH-000936	0.0917097	-0.557741	EFO27	Ovarian Epithelial Tumor	Ovary/Fallopian Tube
ACH-000934	0.242293	0.244232	MDAMB361	Invasive Breast Carcinoma	Breast
ACH-000929	-0.169756	-0.777706	NCIH2110	Non-Small Cell Lung Cancer	Lung
ACH-000927	0.428037	0.0485489	BT474	Invasive Breast Carcinoma	Breast
ACH-000926	0.895407	1.02427	HT55	Colorectal Adenocarcinoma	Bowel
ACH-000924	-0.00160363	-1.74993	NCIH2172	Non-Small Cell Lung Cancer	Lung
ACH-000921	0.58944	-2.02239	NCIH157DM	Non-Small Cell Lung Cancer	Lung
ACH-000919	0.558112	-1.34486	IM95	Esophagogastric Adenocarcinoma	Esophagus/Stomach
ACH-000917	0.371322	-0.684034	TE4	Esophageal Squamous Cell Carcinoma	Esophagus/Stomach
ACH-000916	-0.215405	-0.835154	NCIH1573	Non-Small Cell Lung Cancer	Lung
ACH-000915	0.569519	-1.54037	IPC298	Melanoma	Skin
ACH-000913	0.193894	0.0633546	ESS1	Uterine Sarcoma/Mesenchymal	Uterus
ACH-000911	0.546575	-0.968255	NUGC3	Esophagogastric Adenocarcinoma	Esophagus/Stomach
ACH-000909	-1.97685	-1.40622	JHUEM2	Endometrial Carcinoma	Uterus
ACH-000906	0.0472175	-1.97998	ES2	Ovarian Epithelial Tumor	Ovary/Fallopian Tube
ACH-000905	0.260894	-2.05094	5637	Bladder Urothelial Carcinoma	Bladder/Urinary Tract
ACH-000903	-0.15032	-1.20725	FTC133	Well-Differentiated Thyroid Cancer	Thyroid
ACH-000901	0.401049	-1.66429	HCC1359	Non-Small Cell Lung Cancer	Lung
ACH-000900	-0.607227	-3.05715	NCIH23	Non-Small Cell Lung Cancer	Lung
ACH-000899	0.747606	-0.994111	WM88	Melanoma	Skin
ACH-000898	0.441633	-0.398651	SNU719	Esophagogastric Adenocarcinoma	Esophagus/Stomach
ACH-000897	0.276949	-1.2418	FTC238	Well-Differentiated Thyroid Cancer	Thyroid
ACH-000896	0.575248	-1.49849	647V	Bladder Urothelial Carcinoma	Bladder/Urinary Tract
ACH-000895	-0.158283	-0.733511	CL34	Colorectal Adenocarcinoma	Bowel
ACH-000893	-1.77667	0.336658	NCIH1651	Non-Small Cell Lung Cancer	Lung
ACH-000892	0.162657	-0.682632	NCIH1563	Non-Small Cell Lung Cancer	Lung
ACH-000891	-0.707335	-2.25107	HCC1438	Non-Small Cell Lung Cancer	Lung
ACH-000890	0.613106	-1.63278	SW1271	Lung Neuroendocrine Tumor	Lung
ACH-000888	1.01143	0.555454	NCIH1793	Non-Small Cell Lung Cancer	Lung
ACH-000886	-0.163111	-2.73304	NCIH2009	Non-Small Cell Lung Cancer	Lung
ACH-000885	-0.512685	-2.77111	TOV21G	Ovarian Epithelial Tumor	Ovary/Fallopian Tube
ACH-000884	-0.49759	-1.64796	MDAMB435S	Melanoma	Skin
ACH-000883	0.310859	-2.69435	SW1783	Diffuse Glioma	CNS/Brain
ACH-000882	0.36995	-1.20409	IGR1	Melanoma	Skin
ACH-000881	0.82864	-2.22984	MELJUSO	Melanoma	Skin
ACH-000880	0.0979163	-1.6299	AGS	Esophagogastric Adenocarcinoma	Esophagus/Stomach
ACH-000879	-1.04999	0.446357	MFE296	Endometrial Carcinoma	Uterus
ACH-000878	0.458482	-0.868069	HCC15	Non-Small Cell Lung Cancer	Lung
ACH-000875	-0.235452	-0.754339	NCIH2347	Non-Small Cell Lung Cancer	Lung
ACH-000873	-0.910067	-3.15522	KYSE270	Esophageal Squamous Cell Carcinoma	Esophagus/Stomach
ACH-000869	0.580724	-0.913927	NCIH1568	Non-Small Cell Lung Cancer	Lung
ACH-000868	-0.385155	1.52769	HCC1195	Non-Small Cell Lung Cancer	Lung
ACH-000866	-1.67218	-2.76739	NCIH1048	Lung Neuroendocrine Tumor	Lung
ACH-000863	0.228526	-0.950455	DBTRG05MG	Diffuse Glioma	CNS/Brain
ACH-000862	-0.190118	-2.88469	KMBC2	Bladder Urothelial Carcinoma	Bladder/Urinary Tract
ACH-000860	0.712426	-1.16162	NCIH358	Non-Small Cell Lung Cancer	Lung
ACH-000859	0.383068	-0.145074	HCC1954	Breast Ductal Carcinoma In Situ	Breast
ACH-000858	0.719796	-1.43052	KNS62	Non-Small Cell Lung Cancer	Lung
ACH-000856	-0.361786	-1.82722	CAL51	Invasive Breast Carcinoma	Breast
ACH-000855	0.346493	-0.188706	KYSE150	Esophageal Squamous Cell Carcinoma	Esophagus/Stomach
ACH-000853	0.113152	-1.0129	NCIH661	Non-Small Cell Lung Cancer	Lung
ACH-000852	0.442866	-0.392649	NCIH1435	Non-Small Cell Lung Cancer	Lung
ACH-000849	-1.33387	-1.4389	MDAMB468	Invasive Breast Carcinoma	Breast
ACH-000848	1.00182	-2.32416	JHH7	Hepatocellular Carcinoma	Liver
ACH-000847	-1.81236	-2.54618	HGC27	Esophagogastric Adenocarcinoma	Esophagus/Stomach
ACH-000846	-0.0792383	-2.32221	FADU	Head and Neck Squamous Cell Carcinoma	Head and Neck
ACH-000845	0.275174	-1.6046	NCIH1373	Non-Small Cell Lung Cancer	Lung
ACH-000843	0.461643	-0.310553	HARA	Non-Small Cell Lung Cancer	Lung
ACH-000842	0.503351	-0.252078	SW480	Colorectal Adenocarcinoma	Bowel
ACH-000841	-0.0163972	-1.23951	NCIH2087	Non-Small Cell Lung Cancer	Lung
ACH-000840	0.435658	-0.466935	HCC366	Non-Small Cell Lung Cancer	Lung
ACH-000839	0.435224	-1.19904	SCABER	Bladder Squamous Cell Carcinoma	Bladder/Urinary Tract
ACH-000837	0.146296	-0.988149	NCIH322	Non-Small Cell Lung Cancer	Lung
ACH-000836	0.462219	-0.387849	YD15	Head and Neck Squamous Cell Carcinoma	Head and Neck
ACH-000835	-0.232487	0.169113	GCT	Undifferentiated Pleomorphic Sarcoma/Malignant Fibrous Histiocytoma/High-Grade Spindle Cell Sarcoma	Soft Tissue
ACH-000834	-0.677184	-2.41964	UMUC1	Bladder Urothelial Carcinoma	Bladder/Urinary Tract
ACH-000833	-0.875916	-0.718733	RH30	Rhabdomyosarcoma	Soft Tissue
ACH-000832	-0.66202	-1.13486	CAL27	Head and Neck Squamous Cell Carcinoma	Head and Neck
ACH-000827	1.01376	-1.76371	WM793	Melanoma	Skin
ACH-000826	0.35701	-0.873063	CAL12T	Non-Small Cell Lung Cancer	Lung
ACH-000824	0.130097	-3.02254	KYSE510	Esophageal Squamous Cell Carcinoma	Esophagus/Stomach
ACH-000823	0.890339	-0.403682	KYSE140	Esophageal Squamous Cell Carcinoma	Esophagus/Stomach
ACH-000822	0.511825	-0.838746	SKMEL24	Melanoma	Skin
ACH-000819	0.712279	0.04438	LN18	Diffuse Glioma	CNS/Brain
ACH-000814	0.770708	-0.700138	HS939T	Melanoma	Skin
ACH-000813	-0.974237	-3.28774	T3M10	Non-Small Cell Lung Cancer	Lung
ACH-000812	0.556803	-3.84485	COLO783	Melanoma	Skin
ACH-000811	0.231511	-0.938344	SKOV3	Ovarian Epithelial Tumor	Ovary/Fallopian Tube
ACH-000810	0.843743	-0.0807583	SKMEL30	Melanoma	Skin
ACH-000809	0.390691	-1.905	KYSE410	Esophageal Squamous Cell Carcinoma	Esophagus/Stomach
ACH-000808	0.187508	-0.249072	HUH28	Intraductal Papillary Neoplasm of the Bile Duct	Biliary Tract
ACH-000805	-0.369906	-2.03468	COLO679	Melanoma	Skin
ACH-000804	-1.91482	-2.14103	NB1	Neuroblastoma	Peripheral Nervous System
ACH-000803	1.46838	-0.348755	COLO668	Lung Neuroendocrine Tumor	Lung
ACH-000802	0.225811	-1.7038	BFTC905	Bladder Urothelial Carcinoma	Bladder/Urinary Tract
ACH-000800	-0.513814	-0.874334	NCIH446	Lung Neuroendocrine Tumor	Lung
ACH-000796	0.729252	-1.46793	MCAS	Ovarian Epithelial Tumor	Ovary/Fallopian Tube
ACH-000794	-0.653056	-2.02018	BICR22	Head and Neck Squamous Cell Carcinoma	Head and Neck
ACH-000792	0.273415	-0.200092	BFTC909	Renal Cell Carcinoma	Kidney
ACH-000791	-0.129394	0.442893	RERFLCAD1	Non-Small Cell Lung Cancer	Lung
ACH-000788	-0.549414	-1.59949	A2058	Melanoma	Skin
ACH-000787	0.240158	-0.516299	LXF289	Non-Small Cell Lung Cancer	Lung
ACH-000785	1.30539	-1.37866	NCIH2126	Non-Small Cell Lung Cancer	Lung
ACH-000784	-0.030182	-1.1159	KYSE70	Esophageal Squamous Cell Carcinoma	Esophagus/Stomach
ACH-000783	0.386449	0.669735	CAMA1	Invasive Breast Carcinoma	Breast
ACH-000781	0.950045	-2.03906	NCIH2023	Non-Small Cell Lung Cancer	Lung
ACH-000778	0.677352	-1.51091	HSC3	Head and Neck Squamous Cell Carcinoma	Head and Neck
ACH-000777	0.16849	-1.75464	KYSE30	Esophageal Squamous Cell Carcinoma	Esophagus/Stomach
ACH-000776	0.336595	-2.33105	ONS76	Embryonal Tumor	CNS/Brain
ACH-000775	1.11387	0.204355	NCIH727	Lung Neuroendocrine Tumor	Lung
ACH-000774	0.345642	-0.125047	RERFLCAD2	Non-Small Cell Lung Cancer	Lung
ACH-000771	-0.79472	1.17611	BICR56	Head and Neck Squamous Cell Carcinoma	Head and Neck
ACH-000769	0.211239	0.00782167	LK2	Non-Small Cell Lung Cancer	Lung
ACH-000768	0.729448	-1.91229	MDAMB231	Invasive Breast Carcinoma	Breast
ACH-000766	0.418179	-1.78993	NCIH1648	Non-Small Cell Lung Cancer	Lung
ACH-000765	0.666357	-0.50958	WM983B	Melanoma	Skin
ACH-000764	0.0483181	-2.16191	SH10TC	Esophagogastric Adenocarcinoma	Esophagus/Stomach
ACH-000762	0.700923	-0.419258	YD38	Head and Neck Squamous Cell Carcinoma	Head and Neck
ACH-000759	0.873646	1.03428	MDAMB175VII	Invasive Breast Carcinoma	Breast
ACH-000758	0.926652	-0.251173	MKN74	Esophagogastric Adenocarcinoma	Esophagus/Stomach
ACH-000756	-0.128921	-2.36522	GI1	Diffuse Glioma	CNS/Brain
ACH-000753	0.098207	-0.745559	JMSU1	Bladder Urothelial Carcinoma	Bladder/Urinary Tract
ACH-000750	-1.88783	-1.22295	LOXIMVI	Melanoma	Skin
ACH-000749	-1.01511	-2.4218	DMS273	Lung Neuroendocrine Tumor	Lung
ACH-000748	-0.0614669	-0.575906	SJSA1	Osteosarcoma	Bone
ACH-000747	0.775403	-2.97386	NCIH1703	Non-Small Cell Lung Cancer	Lung
ACH-000744	0.523141	-0.73841	NCIH1623	Non-Small Cell Lung Cancer	Lung
ACH-000741	0.145502	-1.97949	UBLC1	Bladder Urothelial Carcinoma	Bladder/Urinary Tract
ACH-000740	0.359269	-1.83478	A253	Head and Neck Squamous Cell Carcinoma	Head and Neck
ACH-000739	0.563783	0.189523	HEPG2	Hepatoblastoma	Liver
ACH-000738	0.0500671	-1.00618	GB1	Diffuse Glioma	CNS/Brain
ACH-000736	-1.72211	-1.59481	SNU601	Esophagogastric Adenocarcinoma	Esophagus/Stomach
ACH-000735	-0.298531	-1.8943	PECAPJ49	Head and Neck Squamous Cell Carcinoma	Head and Neck
ACH-000734	0.648117	-0.707939	JHH5	Hepatocellular Carcinoma	Liver
ACH-000733	-0.343255	-1.43505	NCIH1838	Non-Small Cell Lung Cancer	Lung
ACH-000732	0.169796	-1.39408	PECAPJ41CLONED2	Head and Neck Squamous Cell Carcinoma	Head and Neck
ACH-000730	0.86456	-1.30802	SKMEL5	Melanoma	Skin
ACH-000726	-0.685979	-2.28351	TE14	Esophageal Squamous Cell Carcinoma	Esophagus/Stomach
ACH-000724	0.262459	-1.64398	HT1376	Bladder Urothelial Carcinoma	Bladder/Urinary Tract
ACH-000723	0.0265515	-0.359262	YD10B	Head and Neck Squamous Cell Carcinoma	Head and Neck
ACH-000721	0.0681614	-3.32067	HMC18	Invasive Breast Carcinoma	Breast
ACH-000720	-0.148549	0.0521588	TCCSUP	Bladder Urothelial Carcinoma	Bladder/Urinary Tract
ACH-000719	0.275625	-0.543128	RMGI	Ovarian Epithelial Tumor	Ovary/Fallopian Tube
ACH-000717	0.099004	-0.438653	COLO680N	Esophageal Squamous Cell Carcinoma	Esophagus/Stomach
ACH-000716	-0.305432	-1.50033	TT2609C02	Well-Differentiated Thyroid Cancer	Thyroid
ACH-000715	0.12663	-1.53517	SNU1214	Head and Neck Squamous Cell Carcinoma	Head and Neck
ACH-000713	0.512917	-0.610985	CAOV3	Ovarian Epithelial Tumor	Ovary/Fallopian Tube
ACH-000711	0.355926	-2.35331	JIMT1	Invasive Breast Carcinoma	Breast
ACH-000706	0.476432	-1.88368	EKVX	Non-Small Cell Lung Cancer	Lung
ACH-000704	1.41841	-1.65113	OAW42	Ovarian Epithelial Tumor	Ovary/Fallopian Tube
ACH-000701	0.38799	-0.0447572	RMUGS	Ovarian Epithelial Tumor	Ovary/Fallopian Tube
ACH-000699	-0.306209	-0.993001	HCC1395	Invasive Breast Carcinoma	Breast
ACH-000696	0.391522	-1.39705	OVCAR8	Ovarian Epithelial Tumor	Ovary/Fallopian Tube
ACH-000694	1.03363	-0.782049	TE9	Esophageal Squamous Cell Carcinoma	Esophagus/Stomach
ACH-000693	-0.375674	-1.30986	KYSE180	Esophageal Squamous Cell Carcinoma	Esophagus/Stomach
ACH-000692	-0.192727	-0.658566	SNU899	Head and Neck Squamous Cell Carcinoma	Head and Neck
ACH-000688	-0.289688	-0.367844	OV7	Ovarian Epithelial Tumor	Ovary/Fallopian Tube
ACH-000685	-0.643929	-0.889055	L33	Adenosquamous Carcinoma of the Pancreas	Pancreas
ACH-000684	0.0614593	-0.705623	KMRC1	Renal Cell Carcinoma	Kidney
ACH-000682	0.385083	-1.05988	SNU1066	Head and Neck Squamous Cell Carcinoma	Head and Neck
ACH-000681	0.01223	-0.888604	A549	Non-Small Cell Lung Cancer	Lung
ACH-000680	0.537839	0.165531	SW948	Colorectal Adenocarcinoma	Bowel
ACH-000679	1.04744	0.940718	OE19	Esophageal Squamous Cell Carcinoma	Esophagus/Stomach
ACH-000678	0.658117	-0.592857	MKN7	Esophagogastric Adenocarcinoma	Esophagus/Stomach
ACH-000677	0.148784	0.468281	SW1573	Non-Small Cell Lung Cancer	Lung
ACH-000674	-0.696114	-2.63261	NUGC4	Esophagogastric Adenocarcinoma	Esophagus/Stomach
ACH-000672	1.30258	-1.15617	IALM	Non-Small Cell Lung Cancer	Lung
ACH-000671	0.175023	0.0273144	HUH6	Hepatoblastoma	Liver
ACH-000670	-0.0450685	-0.815239	SBC5	Lung Neuroendocrine Tumor	Lung
ACH-000669	-0.672386	-1.05227	SW900	Non-Small Cell Lung Cancer	Lung
ACH-000667	0.298405	-0.655258	HCC44	Non-Small Cell Lung Cancer	Lung
ACH-000666	0.417974	-1.93067	NCIH1355	Non-Small Cell Lung Cancer	Lung
ACH-000665	0.35929	-2.44162	SKMES1	Non-Small Cell Lung Cancer	Lung
ACH-000663	0.556786	-1.01465	OVTOKO	Ovarian Epithelial Tumor	Ovary/Fallopian Tube
ACH-000662	-0.319829	-1.67036	CORL23	Non-Small Cell Lung Cancer	Lung
ACH-000661	0.451437	-0.633411	WM1799	Melanoma	Skin
ACH-000657	-1.07901	-1.48111	A2780	Ovarian Epithelial Tumor	Ovary/Fallopian Tube
ACH-000652	0.205028	-1.23612	SUIT2	Pancreatic Adenocarcinoma	Pancreas
ACH-000651	-0.2159	-1.33077	SW620	Colorectal Adenocarcinoma	Bowel
ACH-000650	0.427078	-1.98813	IGR37	Melanoma	Skin
ACH-000649	0.740524	-0.321275	786O	Renal Cell Carcinoma	Kidney
ACH-000648	0.643178	-0.439526	NCIH28	Pleural Mesothelioma	Pleura
ACH-000647	0.349121	-1.58175	TE1	Esophageal Squamous Cell Carcinoma	Esophagus/Stomach
ACH-000645	1.02374	0.47265	JL1	Pleural Mesothelioma	Pleura
ACH-000644	0.723656	-1.31323	COLO829	Melanoma	Skin
ACH-000643	0.664378	-2.49	HDQP1	Invasive Breast Carcinoma	Breast
ACH-000638	0.191008	-0.493406	NCIH441	Non-Small Cell Lung Cancer	Lung
ACH-000637	0.230295	-1.1575	KYSE520	Esophageal Squamous Cell Carcinoma	Esophagus/Stomach
ACH-000632	0.416404	-1.3224	HS944T	Melanoma	Skin
ACH-000631	0.209056	0.186804	KS1	Diffuse Glioma	CNS/Brain
ACH-000630	0.810444	-0.161437	YD8	Head and Neck Squamous Cell Carcinoma	Head and Neck
ACH-000628	-0.723133	-0.222121	NCIH596	Non-Small Cell Lung Cancer	Lung
ACH-000627	0.0518733	-1.79938	LCLC103H	Non-Small Cell Lung Cancer	Lung
ACH-000625	0.628225	-0.00567186	HEP3B217	Hepatocellular Carcinoma	Liver
ACH-000624	0.0326832	-2.31006	HCC1806	Breast Ductal Carcinoma In Situ	Breast
ACH-000623	0.530066	-0.154343	SNU201	Diffuse Glioma	CNS/Brain
ACH-000622	0.662415	0.674687	KNS42	Diffuse Glioma	CNS/Brain
ACH-000620	0.090584	0.42306	JHH1	Hepatocellular Carcinoma	Liver
ACH-000619	0.591372	-1.66915	PECAPJ15	Head and Neck Squamous Cell Carcinoma	Head and Neck
ACH-000618	-0.0350645	-0.0058575	SNU1041	Head and Neck Squamous Cell Carcinoma	Head and Neck
ACH-000617	0.247148	-1.30557	OVCAR4	Ovarian Epithelial Tumor	Ovary/Fallopian Tube
ACH-000616	-0.436922	-1.64078	HS746T	Esophagogastric Adenocarcinoma	Esophagus/Stomach
ACH-000614	0.681404	0.0659838	RVH421	Melanoma	Skin
ACH-000613	-0.00889499	-2.09895	HOS	Osteosarcoma	Bone
ACH-000609	-0.232522	-3.08256	SF126	Diffuse Glioma	CNS/Brain
ACH-000608	0.546206	-0.863851	COV644	Ovarian Epithelial Tumor	Ovary/Fallopian Tube
ACH-000605	-0.671893	-2.47559	TE6	Esophageal Squamous Cell Carcinoma	Esophagus/Stomach
ACH-000603	0.598571	-0.914364	BEN	Non-Small Cell Lung Cancer	Lung
ACH-000601	0.643164	0.088659	MIAPACA2	Pancreatic Adenocarcinoma	Pancreas
ACH-000599	-0.0654233	-1.36879	PATU8902	Pancreatic Adenocarcinoma	Pancreas
ACH-000597	0.323998	-0.756672	TTC709	Embryonal Tumor	CNS/Brain
ACH-000595	0.35425	-0.575667	LN229	Diffuse Glioma	CNS/Brain
ACH-000593	0.355102	-2.62952	BC3C	Bladder Urothelial Carcinoma	Bladder/Urinary Tract
ACH-000592	0.458363	0.211672	TM31	Diffuse Glioma	CNS/Brain
ACH-000590	0.703043	-0.664292	NCIH2073	Non-Small Cell Lung Cancer	Lung
ACH-000589	0.324931	-1.28723	NCIH1437	Non-Small Cell Lung Cancer	Lung
ACH-000587	0.145955	-1.77702	NCIH1975	Non-Small Cell Lung Cancer	Lung
ACH-000582	0.544526	-2.62579	COLO741	Melanoma	Skin
ACH-000580	0.619147	-1.55248	C32	Melanoma	Skin
ACH-000579	0.321348	-0.486252	UACC257	Melanoma	Skin
ACH-000573	-1.66069	-1.65082	MDAMB436	Invasive Breast Carcinoma	Breast
ACH-000572	0.772245	0.0140687	G361	Melanoma	Skin
ACH-000571	-0.205334	-1.75069	T98G	Diffuse Glioma	CNS/Brain
ACH-000570	0.114775	-1.68989	YKG1	Diffuse Glioma	CNS/Brain
ACH-000569	0.377699	-0.924794	ISTMES1	Pleural Mesothelioma	Pleura
ACH-000566	0.407773	-0.891731	SW1710	Bladder Urothelial Carcinoma	Bladder/Urinary Tract
ACH-000565	0.368377	-2.22987	RCM1	Colorectal Adenocarcinoma	Bowel
ACH-000563	0.788617	-1.66458	EBC1	Non-Small Cell Lung Cancer	Lung
ACH-000562	0.32107	0.0203445	HCC78	Non-Small Cell Lung Cancer	Lung
ACH-000561	-1.45911	-2.09966	TDOTT	Esophageal Squamous Cell Carcinoma	Esophagus/Stomach
ACH-000558	0.00554727	-0.177351	A172	Diffuse Glioma	CNS/Brain
ACH-000555	1.43241	0.473488	A498	Renal Cell Carcinoma	Kidney
ACH-000553	-0.533962	-1.40652	SQ1	Non-Small Cell Lung Cancer	Lung
ACH-000552	0.781681	0.0496148	HT29	Colorectal Adenocarcinoma	Bowel
ACH-000549	0.955406	0.0766024	SNU1076	Head and Neck Squamous Cell Carcinoma	Head and Neck
ACH-000548	0.910305	-0.330755	BHY	Head and Neck Squamous Cell Carcinoma	Head and Neck
ACH-000547	0.286073	-1.62294	HT1197	Bladder Urothelial Carcinoma	Bladder/Urinary Tract
ACH-000545	-0.383834	-1.10416	VMCUB1	Bladder Urothelial Carcinoma	Bladder/Urinary Tract
ACH-000544	-0.0221743	-1.9497	OE21	Esophageal Squamous Cell Carcinoma	Esophagus/Stomach
ACH-000543	0.542626	-0.463633	SNU489	Diffuse Glioma	CNS/Brain
ACH-000542	0.507548	-1.96476	HEYA8	Ovarian Epithelial Tumor	Ovary/Fallopian Tube
ACH-000537	1.13729	0.420156	SNU761	Hepatocellular Carcinoma	Liver
ACH-000535	0.458763	-0.178286	BXPC3	Pancreatic Adenocarcinoma	Pancreas
ACH-000533	0.769524	0.421209	NCIH2004RT	Rhabdoid Cancer	Kidney
ACH-000532	0.389706	-0.057872	SNU61	Colorectal Adenocarcinoma	Bowel
ACH-000530	0.61647	0.1914	DMS114	Lung Neuroendocrine Tumor	Lung
ACH-000528	0.540828	0.00478606	ABC1	Non-Small Cell Lung Cancer	Lung
ACH-000527	-0.159941	-1.02473	OVISE	Ovarian Epithelial Tumor	Ovary/Fallopian Tube
ACH-000524	-0.359508	-1.13632	KURAMOCHI	Ovarian Epithelial Tumor	Ovary/Fallopian Tube
ACH-000521	0.597953	-0.821358	NCIH2030	Non-Small Cell Lung Cancer	Lung
ACH-000518	1.00207	-1.68403	CAL33	Head and Neck Squamous Cell Carcinoma	Head and Neck
ACH-000517	0.149781	-0.113386	SNU410	Pancreatic Adenocarcinoma	Pancreas
ACH-000510	0.336094	-1.05672	NCIH1299	Non-Small Cell Lung Cancer	Lung
ACH-000507	0.214527	-0.349473	KE39	Esophagogastric Adenocarcinoma	Esophagus/Stomach
ACH-000505	0.113215	-0.664879	RKN	Leiomyosarcoma	Soft Tissue
ACH-000504	0.140854	-0.829657	SNB75	Diffuse Glioma	CNS/Brain
ACH-000503	0.403385	-1.5955	BICR16	Head and Neck Squamous Cell Carcinoma	Head and Neck
ACH-000502	0.694716	-0.981858	TCCPAN2	Pancreatic Adenocarcinoma	Pancreas
ACH-000500	0.739344	-0.359203	SNU46	Head and Neck Squamous Cell Carcinoma	Head and Neck
ACH-000499	-0.00280252	-2.26661	EW8	Ewing Sarcoma	Bone
ACH-000496	-0.100492	-2.35541	NCIH1792	Non-Small Cell Lung Cancer	Lung
ACH-000495	1.04238	-0.750935	TUHR4TKB	Renal Cell Carcinoma	Kidney
ACH-000493	0.176554	-1.1897	SNU423	Hepatocellular Carcinoma	Liver
ACH-000489	0.172422	-0.516896	SW1116	Colorectal Adenocarcinoma	Bowel
ACH-000488	0.396828	-2.28449	TE11	Esophageal Squamous Cell Carcinoma	Esophagus/Stomach
ACH-000486	-0.0217468	-2.15868	KU1919	Bladder Urothelial Carcinoma	Bladder/Urinary Tract
ACH-000484	0.866411	-0.1112	VMRCRCW	Renal Cell Carcinoma	Kidney
ACH-000483	0.493668	0.673144	SNU182	Hepatocellular Carcinoma	Liver
ACH-000482	0.742211	-0.543869	RERFLCKJ	Non-Small Cell Lung Cancer	Lung
ACH-000481	0.454788	-0.741459	NCIH2170	Non-Small Cell Lung Cancer	Lung
ACH-000480	0.0895495	0.536238	HUH7	Hepatocellular Carcinoma	Liver
ACH-000479	0.922468	-0.859632	KNS81	Diffuse Glioma	CNS/Brain
ACH-000477	0.883551	-0.471516	MALME3M	Melanoma	Skin
ACH-000476	1.03096	-0.23762	JHH4	Hepatocellular Carcinoma	Liver
ACH-000475	0.426257	0.560396	HUH1	Hepatocellular Carcinoma	Liver
ACH-000473	0.370679	-0.914149	RT112	Bladder Urothelial Carcinoma	Bladder/Urinary Tract
ACH-000472	0.655863	-0.560751	HSC2	Head and Neck Squamous Cell Carcinoma	Head and Neck
ACH-000471	1.71433	-0.384959	LI7	Hepatocellular Carcinoma	Liver
ACH-000470	0.919164	-0.605036	SW1463	Colorectal Adenocarcinoma	Bowel
ACH-000469	0.483188	0.313364	YH13	Diffuse Glioma	CNS/Brain
ACH-000468	0.475596	-0.502849	PK45H	Pancreatic Adenocarcinoma	Pancreas
ACH-000467	0.248627	-2.08784	HCC56	Colorectal Adenocarcinoma	Bowel
ACH-000466	0.874197	-0.90239	SNU216	Esophagogastric Adenocarcinoma	Esophagus/Stomach
ACH-000464	0.635725	-0.974344	CAS1	Diffuse Glioma	CNS/Brain
ACH-000463	0.204931	-3.31351	NCIH460	Non-Small Cell Lung Cancer	Lung
ACH-000461	0.370616	-0.552291	SNU1196	Intraductal Papillary Neoplasm of the Bile Duct	Biliary Tract
ACH-000458	0.711529	0.267091	CJM	Melanoma	Skin
ACH-000457	0.930992	0.415691	CAL54	Renal Cell Carcinoma	Kidney
ACH-000456	0.213959	-1.38971	BCPAP	Poorly Differentiated Thyroid Cancer	Thyroid
ACH-000454	0.153857	-2.76591	HCC95	Non-Small Cell Lung Cancer	Lung
ACH-000452	0.250782	0.321621	TE8	Esophageal Squamous Cell Carcinoma	Esophagus/Stomach
ACH-000450	0.547171	-1.55445	MELHO	Melanoma	Skin
ACH-000449	-0.856544	0.0546212	MESSA	Uterine Sarcoma/Mesenchymal	Uterus
ACH-000447	0.371518	-1.02996	NCIH2228	Non-Small Cell Lung Cancer	Lung
ACH-000446	-0.785484	-0.00455326	KPNSI9S	Neuroblastoma	Peripheral Nervous System
ACH-000445	0.810735	-2.1029	KNS60	Diffuse Glioma	CNS/Brain
ACH-000444	-0.859335	-0.939903	LU99	Non-Small Cell Lung Cancer	Lung
ACH-000443	0.0774022	-0.0294078	OVKATE	Ovarian Epithelial Tumor	Ovary/Fallopian Tube
ACH-000441	0.336861	-0.382028	SH4	Melanoma	Skin
ACH-000437	0.921065	-0.88566	SW1088	Diffuse Glioma	CNS/Brain
ACH-000435	-0.313452	-1.31616	EFE184	Endometrial Carcinoma	Uterus
ACH-000434	-1.06294	-2.13684	NCIH1915	Non-Small Cell Lung Cancer	Lung
ACH-000433	0.753123	-0.668001	CAKI1	Renal Cell Carcinoma	Kidney
ACH-000430	-0.596572	-2.57856	TYKNU	Ovarian Epithelial Tumor	Ovary/Fallopian Tube
ACH-000429	1.88315	0.540858	A704	Renal Cell Carcinoma	Kidney
ACH-000428	0.260641	-1.07824	UO31	Renal Cell Carcinoma	Kidney
ACH-000427	0.252593	-0.515412	NCIN87	Esophagogastric Adenocarcinoma	Esophagus/Stomach
ACH-000425	-0.475894	-0.577852	UACC62	Melanoma	Skin
ACH-000423	0.386531	-1.11471	SKMEL3	Melanoma	Skin
ACH-000421	-0.0514753	-1.08532	SW837	Colorectal Adenocarcinoma	Bowel
ACH-000420	0.38731	-2.06293	SNU449	Hepatocellular Carcinoma	Liver
ACH-000418	-0.190572	-0.93038	SW1353	Chondrosarcoma	Bone
ACH-000417	1.2068	-1.32559	PANC0813	Pancreatic Adenocarcinoma	Pancreas
ACH-000416	0.228938	-3.01136	NCIH838	Non-Small Cell Lung Cancer	Lung
ACH-000415	-0.31446	-1.46949	BICR6	Head and Neck Squamous Cell Carcinoma	Head and Neck
ACH-000414	0.40527	-4.27132	NCIH1944	Non-Small Cell Lung Cancer	Lung
ACH-000411	0.284557	-2.29005	769P	Renal Cell Carcinoma	Kidney
ACH-000408	1.09205	0.130896	TE5	Esophageal Squamous Cell Carcinoma	Esophagus/Stomach
ACH-000407	-0.360286	-1.85124	SNU685	Endometrial Carcinoma	Uterus
ACH-000404	-1.03722	0.448969	K029AX	Melanoma	Skin
ACH-000403	0.801611	-0.00301865	NCIH747	Colorectal Adenocarcinoma	Bowel
ACH-000401	0.140295	-0.135833	COLO800	Melanoma	Skin
ACH-000397	0.814565	-0.947444	TEN	Endometrial Carcinoma	Uterus
ACH-000396	0.080751	-1.26754	J82	Bladder Urothelial Carcinoma	Bladder/Urinary Tract
ACH-000395	-0.659864	-0.707172	NCIH520	Non-Small Cell Lung Cancer	Lung
ACH-000393	0.618372	0.994199	HLF	Hepatocellular Carcinoma	Liver
ACH-000391	-1.97814	-4.19309	MHHES1	Ewing Sarcoma	Bone
ACH-000390	0.283613	-0.618874	LUDLU1	Non-Small Cell Lung Cancer	Lung
ACH-000389	-0.0639583	-0.488647	H4	Diffuse Glioma	CNS/Brain
ACH-000384	-0.0726522	-0.702225	SW780	Bladder Urothelial Carcinoma	Bladder/Urinary Tract
ACH-000383	0.708564	-0.886265	OE33	Esophagogastric Adenocarcinoma	Esophagus/Stomach
ACH-000378	-0.823054	-1.93188	NCIH647	Non-Small Cell Lung Cancer	Lung
ACH-000376	0.473369	-0.909406	SF295	Diffuse Glioma	CNS/Brain
ACH-000375	-0.520262	-2.08352	G402	Renal Cell Carcinoma	Kidney
ACH-000374	0.249491	-1.14052	HCC1143	Invasive Breast Carcinoma	Breast
ACH-000368	0.859282	-0.725707	SNU1105	Diffuse Glioma	CNS/Brain
ACH-000367	0.103857	-0.0821891	NCIH226	Pleural Mesothelioma	Pleura
ACH-000366	0.232869	0.082488	SKNDZ	Neuroblastoma	Peripheral Nervous System
ACH-000364	0.407292	-0.596566	U2OS	Osteosarcoma	Bone
ACH-000361	-0.706059	-2.50663	SKHEP1	Hepatocellular Carcinoma	Liver
ACH-000359	-0.431998	-1.67808	MG63	Osteosarcoma	Bone
ACH-000356	-0.28031	-1.88874	MKN45	Esophagogastric Adenocarcinoma	Esophagus/Stomach
ACH-000352	0.245063	-1.73678	HCC1428	Invasive Breast Carcinoma	Breast
ACH-000351	1.31811	-0.398146	MKN1	Esophagogastric Adenocarcinoma	Esophagus/Stomach
ACH-000350	-0.0539126	-0.32617	COLO678	Colorectal Adenocarcinoma	Bowel
ACH-000348	-0.00313685	-0.134041	RPMI7951	Melanoma	Skin
ACH-000347	0.145379	0.0933578	QGP1	Pancreatic Neuroendocrine Tumor	Pancreas
ACH-000344	0.925015	0.449248	SNU668	Esophagogastric Adenocarcinoma	Esophagus/Stomach
ACH-000343	0.806672	0.142687	NCIH522	Non-Small Cell Lung Cancer	Lung
ACH-000335	-1.2049	-2.3944	MSTO211H	Pleural Mesothelioma	Pleura
ACH-000332	0.694998	-1.23473	YAPC	Pancreatic Adenocarcinoma	Pancreas
ACH-000330	-0.306832	-1.21403	EFM19	Invasive Breast Carcinoma	Breast
ACH-000329	0.164411	-0.985651	CCFSTTG1	Diffuse Glioma	CNS/Brain
ACH-000324	0.357824	-1.33597	JHOC5	Ovarian Epithelial Tumor	Ovary/Fallopian Tube
ACH-000323	-0.508888	-2.45461	42MGBA	Diffuse Glioma	CNS/Brain
ACH-000322	-0.0563097	-1.23496	HT144	Melanoma	Skin
ACH-000320	-0.411469	-2.15658	PSN1	Pancreatic Adenocarcinoma	Pancreas
ACH-000319	0.968431	-0.87403	MPP89	Pleural Mesothelioma	Pleura
ACH-000318	0.661865	-0.0180393	TE10	Esophageal Squamous Cell Carcinoma	Esophagus/Stomach
ACH-000316	0.716564	-0.351925	SNU886	Hepatocellular Carcinoma	Liver
ACH-000313	0.10691	-1.04394	KMRC3	Renal Cell Carcinoma	Kidney
ACH-000312	-0.201787	-1.81275	SKNBE2	Neuroblastoma	Peripheral Nervous System
ACH-000311	-0.388508	-4.33855	NCIH2122	Non-Small Cell Lung Cancer	Lung
ACH-000309	0.0206016	-1.20296	SKLU1	Non-Small Cell Lung Cancer	Lung
ACH-000307	0.0254442	-2.40215	PK1	Pancreatic Adenocarcinoma	Pancreas
ACH-000305	0.730981	-1.50373	ECGI10	Esophageal Squamous Cell Carcinoma	Esophagus/Stomach
ACH-000302	0.941862	-0.931001	SNU1077	Endometrial Carcinoma	Uterus
ACH-000296	-0.51533	-1.24045	OUMS23	Colorectal Adenocarcinoma	Bowel
ACH-000292	0.124092	-2.45651	NCIH841	Lung Neuroendocrine Tumor	Lung
ACH-000291	0.397385	0.380727	OV90	Ovarian Epithelial Tumor	Ovary/Fallopian Tube
ACH-000289	0.766022	0.204797	SNU466	Diffuse Glioma	CNS/Brain
ACH-000288	0.348175	-1.29894	BT549	Invasive Breast Carcinoma	Breast
ACH-000281	0.263497	0.247821	KP2	Pancreatic Adenocarcinoma	Pancreas
ACH-000280	-1.19637	-2.28023	SNU840	Ovarian Epithelial Tumor	Ovary/Fallopian Tube
ACH-000279	-0.519341	-2.98385	EWS502	Ewing Sarcoma	Bone
ACH-000278	-0.222297	-1.58413	COV362	Ovarian Epithelial Tumor	Ovary/Fallopian Tube
ACH-000277	1.18807	-0.374083	HCC1419	Invasive Breast Carcinoma	Breast
ACH-000276	0.241112	-0.83547	HCC38	Invasive Breast Carcinoma	Breast
ACH-000274	1.05389	1.02236	HS852T	Melanoma	Skin
ACH-000273	-0.438141	-0.909844	SF539	Diffuse Glioma	CNS/Brain
ACH-000270	0.901817	-1.24448	HPAC	Pancreatic Adenocarcinoma	Pancreas
ACH-000268	1.36815	0.640214	SNU245	Intraductal Papillary Neoplasm of the Bile Duct	Biliary Tract
ACH-000266	-0.194031	0.60957	SNU213	Pancreatic Adenocarcinoma	Pancreas
ACH-000265	0.392558	-2.67052	KP4	Pancreatic Adenocarcinoma	Pancreas
ACH-000264	-0.890991	-1.68061	CALU6	Non-Small Cell Lung Cancer	Lung
ACH-000261	0.224189	-3.17556	RERFLCAI	Non-Small Cell Lung Cancer	Lung
ACH-000260	0.0725683	-1.4336	SKNAS	Neuroblastoma	Peripheral Nervous System
ACH-000259	0.458582	-1.57519	KELLY	Neuroblastoma	Peripheral Nervous System
ACH-000256	0.418759	-2.09119	COV318	Ovarian Epithelial Tumor	Ovary/Fallopian Tube
ACH-000255	-0.941812	-1.90518	LMSU	Esophagogastric Adenocarcinoma	Esophagus/Stomach
ACH-000252	0.786885	-2.23645	LS1034	Colorectal Adenocarcinoma	Bowel
ACH-000250	0.988894	0.0728673	KMRC20	Renal Cell Carcinoma	Kidney
ACH-000249	0.509961	-0.894283	CL11	Colorectal Adenocarcinoma	Bowel
ACH-000244	0.311391	-0.480765	DKMG	Diffuse Glioma	CNS/Brain
ACH-000243	0.00420338	-1.70066	DANG	Pancreatic Adenocarcinoma	Pancreas
ACH-000242	0.899038	-1.13143	RT4	Bladder Urothelial Carcinoma	Bladder/Urinary Tract
ACH-000237	-0.625758	-1.30382	JHOM1	Ovarian Epithelial Tumor	Ovary/Fallopian Tube
ACH-000235	0.710786	-0.982889	PANC0403	Pancreatic Adenocarcinoma	Pancreas
ACH-000234	0.228809	-2.02909	CAKI2	Renal Cell Carcinoma	Kidney
ACH-000232	-0.359673	-2.33785	U251MG	Diffuse Glioma	CNS/Brain
ACH-000231	0.260659	-0.632941	KALS1	Diffuse Glioma	CNS/Brain
ACH-000228	0.462886	-1.80422	BICR31	Head and Neck Squamous Cell Carcinoma	Head and Neck
ACH-000227	0.14313	0.707051	KPNYN	Neuroblastoma	Peripheral Nervous System
ACH-000223	0.877093	-0.161216	HCC1937	Invasive Breast Carcinoma	Breast
ACH-000222	0.404469	-1.2457	ASPC1	Pancreatic Adenocarcinoma	Pancreas
ACH-000221	-0.270358	-0.0194071	SNU398	Hepatocellular Carcinoma	Liver
ACH-000219	-0.0806316	-1.18572	A375	Melanoma	Skin
ACH-000217	-0.685572	-1.50999	JHH6	Hepatocellular Carcinoma	Liver
ACH-000213	-0.650644	-0.414937	HUPT4	Pancreatic Adenocarcinoma	Pancreas
ACH-000212	-0.170584	0.0669795	CAL120	Invasive Breast Carcinoma	Breast
ACH-000211	-0.601773	-1.07766	DAOY	Embryonal Tumor	CNS/Brain
ACH-000210	0.173793	-2.70105	CADOES1	Ewing Sarcoma	Bone
ACH-000209	0.521968	-0.402519	SNU1079	Intraductal Papillary Neoplasm of the Bile Duct	Biliary Tract
ACH-000207	0.139968	-1.91435	DETROIT562	Head and Neck Squamous Cell Carcinoma	Head and Neck
ACH-000205	0.432829	-3.11287	PK59	Pancreatic Adenocarcinoma	Pancreas
ACH-000201	-0.3603	-0.453512	A204	Rhabdomyosarcoma	Soft Tissue
ACH-000200	-0.515159	-1.19938	NMCG1	Diffuse Glioma	CNS/Brain
ACH-000192	-0.936623	-1.12474	MFE280	Endometrial Carcinoma	Uterus
ACH-000191	-0.0259147	-2.0898	BHT101	Anaplastic Thyroid Cancer	Thyroid
ACH-000189	0.412176	-1.10005	RCC10RGB	Renal Cell Carcinoma	Kidney
ACH-000188	0.0670861	-2.50546	SCC25	Head and Neck Squamous Cell Carcinoma	Head and Neck
ACH-000186	-0.358466	-1.66306	NCIH2444	Non-Small Cell Lung Cancer	Lung
ACH-000182	0.146171	-1.31322	SNU869	Ampullary Carcinoma	Ampulla of Vater
ACH-000178	0.47245	0.033841	HS766T	Pancreatic Adenocarcinoma	Pancreas
ACH-000176	0.0218635	-0.552563	LOUNH91	Non-Small Cell Lung Cancer	Lung
ACH-000174	0.173694	-0.737755	CAL62	Anaplastic Thyroid Cancer	Thyroid
ACH-000172	0.373619	-2.31903	TM87	Embryonal Tumor	CNS/Brain
ACH-000171	0.926418	-2.207	VMRCRCZ	Renal Cell Carcinoma	Kidney
ACH-000169	-0.350515	-1.31016	RD	Rhabdomyosarcoma	Soft Tissue
ACH-000164	0.290446	-0.412196	PANC1	Pancreatic Adenocarcinoma	Pancreas
ACH-000163	0.507925	-1.20659	SW579	Head and Neck Squamous Cell Carcinoma	Head and Neck
ACH-000161	0.993413	-0.336611	CORL105	Non-Small Cell Lung Cancer	Lung
ACH-000159	0.64807	-0.574451	OSRC2	Renal Cell Carcinoma	Kidney
ACH-000155	-0.643925	-1.12695	SW1990	Pancreatic Adenocarcinoma	Pancreas
ACH-000153	0.765471	0.305069	NCIH2052	Pleural Mesothelioma	Pleura
ACH-000149	1.01182	0.462779	SKNSH	Neuroblastoma	Peripheral Nervous System
ACH-000147	-0.169727	-0.193229	T47D	Invasive Breast Carcinoma	Breast
ACH-000142	-1.06497	-1.05197	CAL29	Bladder Urothelial Carcinoma	Bladder/Urinary Tract
ACH-000141	0.424712	0.113266	SNU308	Intracholecystic Papillary Neoplasm	Biliary Tract
ACH-000139	0.195834	-0.727302	PANC0327	Pancreatic Adenocarcinoma	Pancreas
ACH-000138	0.195896	-0.927527	CFPAC1	Pancreatic Adenocarcinoma	Pancreas
ACH-000137	-0.176405	-2.02666	8MGBA	Diffuse Glioma	CNS/Brain
ACH-000133	0.108891	-0.725689	HS729	Rhabdomyosarcoma	Soft Tissue
ACH-000132	0.820983	-0.428082	JHOS2	Ovarian Epithelial Tumor	Ovary/Fallopian Tube
ACH-000123	-1.20703	-1.30931	COV434	Ovarian Epithelial Tumor	Ovary/Fallopian Tube
ACH-000120	-0.502397	-1.10828	CHP212	Neuroblastoma	Peripheral Nervous System
ACH-000118	-0.324438	-2.18269	HUPT3	Pancreatic Adenocarcinoma	Pancreas
ACH-000117	0.40078	0.292286	EFM192A	Invasive Breast Carcinoma	Breast
ACH-000116	-0.447549	-1.42645	OAW28	Ovarian Epithelial Tumor	Ovary/Fallopian Tube
ACH-000114	0.609963	-1.59023	SU8686	Pancreatic Adenocarcinoma	Pancreas
ACH-000108	0.240392	-0.415068	KP3	Adenosquamous Carcinoma of the Pancreas	Pancreas
ACH-000107	0.896505	-1.14328	CAPAN2	Pancreatic Adenocarcinoma	Pancreas
ACH-000102	0.469393	-0.479765	GMS10	Diffuse Glioma	CNS/Brain
ACH-000099	0.307774	-0.972174	SIMA	Neuroblastoma	Peripheral Nervous System
ACH-000098	0.478843	-0.0734482	GAMG	Diffuse Glioma	CNS/Brain
ACH-000097	-0.187433	-0.157645	ZR751	Invasive Breast Carcinoma	Breast
ACH-000096	-1.56595	-2.98175	G401	Rhabdoid Cancer	Kidney
ACH-000092	-1.34203	-1.8061	NCIH2452	Pleural Mesothelioma	Pleura
ACH-000091	0.395613	-1.64929	OV56	Ovarian Epithelial Tumor	Ovary/Fallopian Tube
ACH-000090	-0.296166	-1.30169	PC3	Prostate Adenocarcinoma	Prostate
ACH-000087	-2.22885	-1.74938	SKES1	Ewing Sarcoma	Bone
ACH-000086	0.774782	-0.883671	ACCMESO1	Pleural Mesothelioma	Pleura
ACH-000085	2.27849	-0.194475	T3M4	Pancreatic Adenocarcinoma	Pancreas
ACH-000082	0.659121	-0.517014	G292CLONEA141B1	Osteosarcoma	Bone
ACH-000078	0.869792	0.701818	MHHNB11	Neuroblastoma	Peripheral Nervous System
ACH-000075	0.596349	-0.526814	U87MG	Diffuse Glioma	CNS/Brain
ACH-000066	0.913598	-0.178908	HCC4006	Non-Small Cell Lung Cancer	Lung
ACH-000062	0.266626	-1.26113	RERFLCMS	Non-Small Cell Lung Cancer	Lung
ACH-000060	0.452453	0.200231	PANC1005	Pancreatic Adenocarcinoma	Pancreas
ACH-000054	-1.14443	-1.10854	HT1080	Fibrosarcoma	Soft Tissue
ACH-000052	-1.3845	-1.77067	A673	Ewing Sarcoma	Bone
ACH-000048	0.484791	-0.420783	TOV112D	Ovarian Epithelial Tumor	Ovary/Fallopian Tube
ACH-000047	-0.303906	-2.19203	GCIY	Esophagogastric Adenocarcinoma	Esophagus/Stomach
ACH-000046	0.865646	-1.11124	ACHN	Renal Cell Carcinoma	Kidney
ACH-000042	0.438521	-0.32263	PANC0203	Pancreatic Adenocarcinoma	Pancreas
ACH-000041	-1.07944	0.662178	RDES	Ewing Sarcoma	Bone
ACH-000040	0.473367	-1.22305	U118MG	Diffuse Glioma	CNS/Brain
ACH-000037	-0.63628	-0.102479	S117	Sarcoma, NOS	Soft Tissue
ACH-000035	0.234786	-0.80947	NCIH1650	Non-Small Cell Lung Cancer	Lung
ACH-000030	-0.241524	-2.17549	PC14	Non-Small Cell Lung Cancer	Lung
ACH-000027	1.04208	-0.0291487	GOS3	Diffuse Glioma	CNS/Brain
ACH-000026	0.793277	-2.05459	253JBV	Bladder Urothelial Carcinoma	Bladder/Urinary Tract
ACH-000023	0.484886	0.268356	PATU8988T	Pancreatic Adenocarcinoma	Pancreas
ACH-000022	-0.164539	-0.417151	PATU8988S	Pancreatic Adenocarcinoma	Pancreas
ACH-000021	0.306213	-1.44783	NCIH1693	Non-Small Cell Lung Cancer	Lung
ACH-000019	-0.797929	-0.553945	MCF7	Invasive Breast Carcinoma	Breast
ACH-000018	1.0165	0.471382	T24	Bladder Urothelial Carcinoma	Bladder/Urinary Tract
ACH-000015	0.386289	-1.33566	NCIH1581	Non-Small Cell Lung Cancer	Lung
ACH-000014	0.207562	-2.41754	HS294T	Melanoma	Skin
ACH-000013	-1.28287	-1.00888	ONCODG1	Ovarian Epithelial Tumor	Ovary/Fallopian Tube
ACH-000012	0.482262	-1.58776	HCC827	Non-Small Cell Lung Cancer	Lung
ACH-000011	0.448177	-2.59259	253J	Bladder Urothelial Carcinoma	Bladder/Urinary Tract
ACH-000008	0.403201	-1.55969	A101D	Melanoma	Skin
ACH-000007	0.202069	-1.67897	LS513	Colorectal Adenocarcinoma	Bowel

## Sheet: DAC - Veliparib
DepMap ID	Veliparib sensitivity	Decitabine sensitivity	Cell Line Name	Primary Disease	Lineage
ACH-001321	-0.185354	0.0167644	TT	Medullary Thyroid Cancer	Thyroid
ACH-001318	-0.0312355	-1.87157	PLCPRF5	Hepatocellular Carcinoma	Liver
ACH-001307	-1.23501	-0.816906	8505C	Anaplastic Thyroid Cancer	Thyroid
ACH-001306	0.118643	0.140982	8305C	Anaplastic Thyroid Cancer	Thyroid
ACH-001239	-0.30941	-0.588944	WM2664	Melanoma	Skin
ACH-001212	-1.65038	-0.445915	TTC642	Embryonal Tumor	CNS/Brain
ACH-001211	-0.464463	-0.721844	TTC549	Embryonal Tumor	CNS/Brain
ACH-001210	-0.852685	-0.39627	TTC1240	Rhabdoid Cancer	Kidney
ACH-001205	-0.959464	-3.59956	TC32	Ewing Sarcoma	Bone
ACH-001200	0.578259	-0.0372173	STM9101	Rhabdoid Cancer	Kidney
ACH-001193	0.649119	-2.97629	SKPNDW	Ewing Sarcoma	Bone
ACH-001192	-0.0590906	-1.49186	SKNEP1	Ewing Sarcoma	Bone
ACH-001190	-0.0965187	-1.95102	SKMEL2	Melanoma	Skin
ACH-001164	-0.0706913	1.30591	CCLFPEDS0003T	Undifferentiated Pleomorphic Sarcoma/Malignant Fibrous Histiocytoma/High-Grade Spindle Cell Sarcoma	Soft Tissue
ACH-001163	0.459047	-1.64773	CCLFPEDS0001T	Renal Cell Carcinoma	Kidney
ACH-001145	-0.53898	-3.14081	OC316	Ovarian Epithelial Tumor	Ovary/Fallopian Tube
ACH-001128	0.58084	-3.97807	MON	Embryonal Tumor	CNS/Brain
ACH-001113	-0.398564	-0.0560925	LC1SQSF	Non-Small Cell Lung Cancer	Lung
ACH-001099	-0.73054	-0.506837	KD	Embryonal Tumor	CNS/Brain
ACH-001075	0.4295	0.705877	NCIH292	Non-Small Cell Lung Cancer	Lung
ACH-001029	-0.25641	-0.753888	CHLA10	Ewing Sarcoma	Bone
ACH-001024	-0.899306	-1.08751	CHL1	Melanoma	Skin
ACH-001022	-0.0243837	-1.5779	CBAGPN	Ewing Sarcoma	Bone
ACH-001010	-0.209956	0.0407282	A673STAG2NT23	Ewing Sarcoma	Bone
ACH-001009	-0.808346	-1.11566	A673STAG2NT14	Ewing Sarcoma	Bone
ACH-001008	-0.288039	-1.671	A673STAG2KO45	Ewing Sarcoma	Bone
ACH-001007	-0.23423	-2.77865	A673STAG2KO16	Ewing Sarcoma	Bone
ACH-000998	-0.385144	-0.311585	CW2	Colorectal Adenocarcinoma	Bowel
ACH-000997	-0.848063	-0.961089	HCT15	Colorectal Adenocarcinoma	Bowel
ACH-000996	0.294697	-2.04466	HEC251	Endometrial Carcinoma	Uterus
ACH-000991	-1.41562	-0.565847	SNU81	Colorectal Adenocarcinoma	Bowel
ACH-000990	-0.650772	-1.89029	HEC108	Endometrial Carcinoma	Uterus
ACH-000988	0.150816	-1.63371	MFE319	Endometrial Carcinoma	Uterus
ACH-000987	-0.203837	-2.05416	MEWO	Melanoma	Skin
ACH-000986	-0.341322	-0.745764	HT115	Colorectal Adenocarcinoma	Bowel
ACH-000985	-0.705566	-1.17658	LS411N	Colorectal Adenocarcinoma	Bowel
ACH-000984	0.318082	0.678265	HEC6	Endometrial Carcinoma	Uterus
ACH-000982	-0.601663	-3.16624	GP2D	Colorectal Adenocarcinoma	Bowel
ACH-000979	0.16059	-1.41226	DU145	Prostate Adenocarcinoma	Prostate
ACH-000978	0.24681	0.792297	EN	Endometrial Carcinoma	Uterus
ACH-000977	0.237266	-0.515958	LNCAPCLONEFGC	Prostate Adenocarcinoma	Prostate
ACH-000976	0.0701628	-1.64459	HUCCT1	Intraductal Papillary Neoplasm of the Bile Duct	Biliary Tract
ACH-000974	-0.292578	-2.06153	SNGM	Endometrial Carcinoma	Uterus
ACH-000973	-0.497167	-2.44599	639V	Urethral Cancer	Bladder/Urinary Tract
ACH-000972	-0.697399	-1.53154	HEC151	Endometrial Carcinoma	Uterus
ACH-000971	-0.273915	-2.50083	HCT116	Colorectal Adenocarcinoma	Bowel
ACH-000970	-0.105495	0.624302	SNUC5	Colorectal Adenocarcinoma	Bowel
ACH-000968	0.145678	0.247388	COLO792	Melanoma	Skin
ACH-000967	0.131529	-0.785436	SNUC2A	Colorectal Adenocarcinoma	Bowel
ACH-000966	-0.660646	-0.488587	IGROV1	Ovarian Epithelial Tumor	Ovary/Fallopian Tube
ACH-000965	-0.0764319	-2.78812	RL952	Endometrial Carcinoma	Uterus
ACH-000963	-0.073799	-2.1395	CCK81	Colorectal Adenocarcinoma	Bowel
ACH-000962	-0.208601	-2.53868	OC314	Ovarian Epithelial Tumor	Ovary/Fallopian Tube
ACH-000961	-0.65452	-0.00116262	ISHIKAWAHERAKLIO02ER	Endometrial Carcinoma	Uterus
ACH-000958	1.06655	-0.974761	SW48	Colorectal Adenocarcinoma	Bowel
ACH-000957	0.138545	-0.916748	LS180	Colorectal Adenocarcinoma	Bowel
ACH-000956	0.264974	0.324629	22RV1	Prostate Adenocarcinoma	Prostate
ACH-000955	-0.295931	-1.52588	SNU407	Colorectal Adenocarcinoma	Bowel
ACH-000954	-0.537936	-1.07255	HEC1A	Endometrial Carcinoma	Uterus
ACH-000950	0.174301	-1.06898	LOVO	Colorectal Adenocarcinoma	Bowel
ACH-000948	-0.475987	-1.51374	2313287	Esophagogastric Adenocarcinoma	Esophagus/Stomach
ACH-000947	-0.133719	-1.89759	OVK18	Ovarian Epithelial Tumor	Ovary/Fallopian Tube
ACH-000946	0.388445	-1.24079	HEC265	Endometrial Carcinoma	Uterus
ACH-000945	-0.606602	-1.67204	NCIH650	Non-Small Cell Lung Cancer	Lung
ACH-000943	0.518205	-1.02973	RKO	Colorectal Adenocarcinoma	Bowel
ACH-000941	-0.402033	-0.271942	HEC1B	Endometrial Carcinoma	Uterus
ACH-000940	-0.516117	-1.14395	AN3CA	Endometrial Carcinoma	Uterus
ACH-000939	-0.23032	-2.04537	SKUT1	Uterine Sarcoma/Mesenchymal	Uterus
ACH-000936	-0.568361	-0.557741	EFO27	Ovarian Epithelial Tumor	Ovary/Fallopian Tube
ACH-000934	-0.475697	0.244232	MDAMB361	Invasive Breast Carcinoma	Breast
ACH-000929	-0.624684	-0.777706	NCIH2110	Non-Small Cell Lung Cancer	Lung
ACH-000927	-0.459493	0.0485489	BT474	Invasive Breast Carcinoma	Breast
ACH-000926	-0.0195767	1.02427	HT55	Colorectal Adenocarcinoma	Bowel
ACH-000924	0.0529278	-1.74993	NCIH2172	Non-Small Cell Lung Cancer	Lung
ACH-000921	-0.685417	-2.02239	NCIH157DM	Non-Small Cell Lung Cancer	Lung
ACH-000919	0.143575	-1.34486	IM95	Esophagogastric Adenocarcinoma	Esophagus/Stomach
ACH-000917	0.233142	-0.684034	TE4	Esophageal Squamous Cell Carcinoma	Esophagus/Stomach
ACH-000915	0.752682	-1.54037	IPC298	Melanoma	Skin
ACH-000913	0.212333	0.0633546	ESS1	Uterine Sarcoma/Mesenchymal	Uterus
ACH-000911	0.0470084	-0.968255	NUGC3	Esophagogastric Adenocarcinoma	Esophagus/Stomach
ACH-000909	-0.724531	-1.40622	JHUEM2	Endometrial Carcinoma	Uterus
ACH-000905	0.453469	-2.05094	5637	Bladder Urothelial Carcinoma	Bladder/Urinary Tract
ACH-000903	-0.139867	-1.20725	FTC133	Well-Differentiated Thyroid Cancer	Thyroid
ACH-000901	0.065964	-1.66429	HCC1359	Non-Small Cell Lung Cancer	Lung
ACH-000900	-0.382103	-3.05715	NCIH23	Non-Small Cell Lung Cancer	Lung
ACH-000899	-0.470516	-0.994111	WM88	Melanoma	Skin
ACH-000898	0.627335	-0.398651	SNU719	Esophagogastric Adenocarcinoma	Esophagus/Stomach
ACH-000897	0.159927	-1.2418	FTC238	Well-Differentiated Thyroid Cancer	Thyroid
ACH-000896	-0.351149	-1.49849	647V	Bladder Urothelial Carcinoma	Bladder/Urinary Tract
ACH-000895	-0.763717	-0.733511	CL34	Colorectal Adenocarcinoma	Bowel
ACH-000893	-1.01203	0.336658	NCIH1651	Non-Small Cell Lung Cancer	Lung
ACH-000892	-0.156743	-0.682632	NCIH1563	Non-Small Cell Lung Cancer	Lung
ACH-000891	0.101949	-2.25107	HCC1438	Non-Small Cell Lung Cancer	Lung
ACH-000890	-0.0539811	-1.63278	SW1271	Lung Neuroendocrine Tumor	Lung
ACH-000888	-0.316711	0.555454	NCIH1793	Non-Small Cell Lung Cancer	Lung
ACH-000886	-0.593842	-2.73304	NCIH2009	Non-Small Cell Lung Cancer	Lung
ACH-000885	-0.302802	-2.77111	TOV21G	Ovarian Epithelial Tumor	Ovary/Fallopian Tube
ACH-000884	-0.0665071	-1.64796	MDAMB435S	Melanoma	Skin
ACH-000883	-0.946753	-2.69435	SW1783	Diffuse Glioma	CNS/Brain
ACH-000882	-0.580593	-1.20409	IGR1	Melanoma	Skin
ACH-000881	0.145826	-2.22984	MELJUSO	Melanoma	Skin
ACH-000880	-0.371868	-1.6299	AGS	Esophagogastric Adenocarcinoma	Esophagus/Stomach
ACH-000879	-0.210447	0.446357	MFE296	Endometrial Carcinoma	Uterus
ACH-000878	-0.78026	-0.868069	HCC15	Non-Small Cell Lung Cancer	Lung
ACH-000875	-0.12034	-0.754339	NCIH2347	Non-Small Cell Lung Cancer	Lung
ACH-000873	-0.601747	-3.15522	KYSE270	Esophageal Squamous Cell Carcinoma	Esophagus/Stomach
ACH-000869	0.31144	-0.913927	NCIH1568	Non-Small Cell Lung Cancer	Lung
ACH-000868	-0.886172	1.52769	HCC1195	Non-Small Cell Lung Cancer	Lung
ACH-000866	-0.2083	-2.76739	NCIH1048	Lung Neuroendocrine Tumor	Lung
ACH-000863	-0.15321	-0.950455	DBTRG05MG	Diffuse Glioma	CNS/Brain
ACH-000859	0.0430096	-0.145074	HCC1954	Breast Ductal Carcinoma In Situ	Breast
ACH-000858	-0.385543	-1.43052	KNS62	Non-Small Cell Lung Cancer	Lung
ACH-000856	-1.17325	-1.82722	CAL51	Invasive Breast Carcinoma	Breast
ACH-000855	-0.232731	-0.188706	KYSE150	Esophageal Squamous Cell Carcinoma	Esophagus/Stomach
ACH-000853	-0.041174	-1.0129	NCIH661	Non-Small Cell Lung Cancer	Lung
ACH-000852	-0.0499217	-0.392649	NCIH1435	Non-Small Cell Lung Cancer	Lung
ACH-000849	-0.136764	-1.4389	MDAMB468	Invasive Breast Carcinoma	Breast
ACH-000848	0.797263	-2.32416	JHH7	Hepatocellular Carcinoma	Liver
ACH-000847	-0.382436	-2.54618	HGC27	Esophagogastric Adenocarcinoma	Esophagus/Stomach
ACH-000846	-0.134838	-2.32221	FADU	Head and Neck Squamous Cell Carcinoma	Head and Neck
ACH-000845	-0.338851	-1.6046	NCIH1373	Non-Small Cell Lung Cancer	Lung
ACH-000843	-0.754888	-0.310553	HARA	Non-Small Cell Lung Cancer	Lung
ACH-000842	-0.207679	-0.252078	SW480	Colorectal Adenocarcinoma	Bowel
ACH-000841	-0.594935	-1.23951	NCIH2087	Non-Small Cell Lung Cancer	Lung
ACH-000840	-0.34465	-0.466935	HCC366	Non-Small Cell Lung Cancer	Lung
ACH-000839	0.22604	-1.19904	SCABER	Bladder Squamous Cell Carcinoma	Bladder/Urinary Tract
ACH-000836	-0.417335	-0.387849	YD15	Head and Neck Squamous Cell Carcinoma	Head and Neck
ACH-000835	-0.7831	0.169113	GCT	Undifferentiated Pleomorphic Sarcoma/Malignant Fibrous Histiocytoma/High-Grade Spindle Cell Sarcoma	Soft Tissue
ACH-000834	-0.905414	-2.41964	UMUC1	Bladder Urothelial Carcinoma	Bladder/Urinary Tract
ACH-000833	-0.308003	-0.718733	RH30	Rhabdomyosarcoma	Soft Tissue
ACH-000832	-0.470791	-1.13486	CAL27	Head and Neck Squamous Cell Carcinoma	Head and Neck
ACH-000827	-0.214983	-1.76371	WM793	Melanoma	Skin
ACH-000826	-0.0823634	-0.873063	CAL12T	Non-Small Cell Lung Cancer	Lung
ACH-000824	-0.202667	-3.02254	KYSE510	Esophageal Squamous Cell Carcinoma	Esophagus/Stomach
ACH-000823	-0.185613	-0.403682	KYSE140	Esophageal Squamous Cell Carcinoma	Esophagus/Stomach
ACH-000822	-0.0213392	-0.838746	SKMEL24	Melanoma	Skin
ACH-000819	0.117784	0.04438	LN18	Diffuse Glioma	CNS/Brain
ACH-000814	0.0781867	-0.700138	HS939T	Melanoma	Skin
ACH-000813	-0.674576	-3.28774	T3M10	Non-Small Cell Lung Cancer	Lung
ACH-000812	0.0848708	-3.84485	COLO783	Melanoma	Skin
ACH-000811	0.075268	-0.938344	SKOV3	Ovarian Epithelial Tumor	Ovary/Fallopian Tube
ACH-000810	-0.117106	-0.0807583	SKMEL30	Melanoma	Skin
ACH-000809	-0.071867	-1.905	KYSE410	Esophageal Squamous Cell Carcinoma	Esophagus/Stomach
ACH-000808	-0.514715	-0.249072	HUH28	Intraductal Papillary Neoplasm of the Bile Duct	Biliary Tract
ACH-000805	-0.126229	-2.03468	COLO679	Melanoma	Skin
ACH-000804	-0.201116	-2.14103	NB1	Neuroblastoma	Peripheral Nervous System
ACH-000803	-0.475949	-0.348755	COLO668	Lung Neuroendocrine Tumor	Lung
ACH-000802	-0.600818	-1.7038	BFTC905	Bladder Urothelial Carcinoma	Bladder/Urinary Tract
ACH-000800	-0.850013	-0.874334	NCIH446	Lung Neuroendocrine Tumor	Lung
ACH-000796	-0.770374	-1.46793	MCAS	Ovarian Epithelial Tumor	Ovary/Fallopian Tube
ACH-000794	0.836052	-2.02018	BICR22	Head and Neck Squamous Cell Carcinoma	Head and Neck
ACH-000792	-0.192759	-0.200092	BFTC909	Renal Cell Carcinoma	Kidney
ACH-000791	-0.42923	0.442893	RERFLCAD1	Non-Small Cell Lung Cancer	Lung
ACH-000788	-0.51169	-1.59949	A2058	Melanoma	Skin
ACH-000787	-0.0439035	-0.516299	LXF289	Non-Small Cell Lung Cancer	Lung
ACH-000785	-0.14119	-1.37866	NCIH2126	Non-Small Cell Lung Cancer	Lung
ACH-000784	-0.194327	-1.1159	KYSE70	Esophageal Squamous Cell Carcinoma	Esophagus/Stomach
ACH-000783	0.0248967	0.669735	CAMA1	Invasive Breast Carcinoma	Breast
ACH-000781	0.649741	-2.03906	NCIH2023	Non-Small Cell Lung Cancer	Lung
ACH-000778	-0.230748	-1.51091	HSC3	Head and Neck Squamous Cell Carcinoma	Head and Neck
ACH-000777	-0.250809	-1.75464	KYSE30	Esophageal Squamous Cell Carcinoma	Esophagus/Stomach
ACH-000776	-0.121289	-2.33105	ONS76	Embryonal Tumor	CNS/Brain
ACH-000775	-0.202634	0.204355	NCIH727	Lung Neuroendocrine Tumor	Lung
ACH-000774	0.0735575	-0.125047	RERFLCAD2	Non-Small Cell Lung Cancer	Lung
ACH-000771	-0.172492	1.17611	BICR56	Head and Neck Squamous Cell Carcinoma	Head and Neck
ACH-000769	0.18081	0.00782167	LK2	Non-Small Cell Lung Cancer	Lung
ACH-000768	-0.540853	-1.91229	MDAMB231	Invasive Breast Carcinoma	Breast
ACH-000766	-0.180241	-1.78993	NCIH1648	Non-Small Cell Lung Cancer	Lung
ACH-000765	-0.12271	-0.50958	WM983B	Melanoma	Skin
ACH-000764	-0.0475539	-2.16191	SH10TC	Esophagogastric Adenocarcinoma	Esophagus/Stomach
ACH-000762	0.106867	-0.419258	YD38	Head and Neck Squamous Cell Carcinoma	Head and Neck
ACH-000759	0.455327	1.03428	MDAMB175VII	Invasive Breast Carcinoma	Breast
ACH-000758	-0.1815	-0.251173	MKN74	Esophagogastric Adenocarcinoma	Esophagus/Stomach
ACH-000756	-0.726949	-2.36522	GI1	Diffuse Glioma	CNS/Brain
ACH-000753	-0.0580306	-0.745559	JMSU1	Bladder Urothelial Carcinoma	Bladder/Urinary Tract
ACH-000749	-0.167675	-2.4218	DMS273	Lung Neuroendocrine Tumor	Lung
ACH-000748	-0.882833	-0.575906	SJSA1	Osteosarcoma	Bone
ACH-000747	0.119234	-2.97386	NCIH1703	Non-Small Cell Lung Cancer	Lung
ACH-000744	-0.719468	-0.73841	NCIH1623	Non-Small Cell Lung Cancer	Lung
ACH-000741	0.0678104	-1.97949	UBLC1	Bladder Urothelial Carcinoma	Bladder/Urinary Tract
ACH-000740	-0.153901	-1.83478	A253	Head and Neck Squamous Cell Carcinoma	Head and Neck
ACH-000739	-0.772782	0.189523	HEPG2	Hepatoblastoma	Liver
ACH-000738	-0.815143	-1.00618	GB1	Diffuse Glioma	CNS/Brain
ACH-000736	-0.186997	-1.59481	SNU601	Esophagogastric Adenocarcinoma	Esophagus/Stomach
ACH-000735	-0.149721	-1.8943	PECAPJ49	Head and Neck Squamous Cell Carcinoma	Head and Neck
ACH-000734	-0.16132	-0.707939	JHH5	Hepatocellular Carcinoma	Liver
ACH-000733	0.356545	-1.43505	NCIH1838	Non-Small Cell Lung Cancer	Lung
ACH-000730	-0.422503	-1.30802	SKMEL5	Melanoma	Skin
ACH-000726	-0.248171	-2.28351	TE14	Esophageal Squamous Cell Carcinoma	Esophagus/Stomach
ACH-000724	0.0576345	-1.64398	HT1376	Bladder Urothelial Carcinoma	Bladder/Urinary Tract
ACH-000723	-0.56512	-0.359262	YD10B	Head and Neck Squamous Cell Carcinoma	Head and Neck
ACH-000721	-0.261877	-3.32067	HMC18	Invasive Breast Carcinoma	Breast
ACH-000720	-0.163674	0.0521588	TCCSUP	Bladder Urothelial Carcinoma	Bladder/Urinary Tract
ACH-000719	0.0149363	-0.543128	RMGI	Ovarian Epithelial Tumor	Ovary/Fallopian Tube
ACH-000717	-0.121604	-0.438653	COLO680N	Esophageal Squamous Cell Carcinoma	Esophagus/Stomach
ACH-000716	-0.393442	-1.50033	TT2609C02	Well-Differentiated Thyroid Cancer	Thyroid
ACH-000715	-0.379417	-1.53517	SNU1214	Head and Neck Squamous Cell Carcinoma	Head and Neck
ACH-000713	-0.183565	-0.610985	CAOV3	Ovarian Epithelial Tumor	Ovary/Fallopian Tube
ACH-000711	0.0300297	-2.35331	JIMT1	Invasive Breast Carcinoma	Breast
ACH-000706	-0.351441	-1.88368	EKVX	Non-Small Cell Lung Cancer	Lung
ACH-000704	-0.339363	-1.65113	OAW42	Ovarian Epithelial Tumor	Ovary/Fallopian Tube
ACH-000701	-0.192291	-0.0447572	RMUGS	Ovarian Epithelial Tumor	Ovary/Fallopian Tube
ACH-000699	-0.849365	-0.993001	HCC1395	Invasive Breast Carcinoma	Breast
ACH-000696	-0.115466	-1.39705	OVCAR8	Ovarian Epithelial Tumor	Ovary/Fallopian Tube
ACH-000694	0.162852	-0.782049	TE9	Esophageal Squamous Cell Carcinoma	Esophagus/Stomach
ACH-000693	-0.214168	-1.30986	KYSE180	Esophageal Squamous Cell Carcinoma	Esophagus/Stomach
ACH-000692	-0.505691	-0.658566	SNU899	Head and Neck Squamous Cell Carcinoma	Head and Neck
ACH-000688	-0.121886	-0.367844	OV7	Ovarian Epithelial Tumor	Ovary/Fallopian Tube
ACH-000686	0.77133	-1.4467	SNU878	Hepatocellular Carcinoma	Liver
ACH-000685	-0.656263	-0.889055	L33	Adenosquamous Carcinoma of the Pancreas	Pancreas
ACH-000684	0.176313	-0.705623	KMRC1	Renal Cell Carcinoma	Kidney
ACH-000682	-0.00184673	-1.05988	SNU1066	Head and Neck Squamous Cell Carcinoma	Head and Neck
ACH-000681	0.0200377	-0.888604	A549	Non-Small Cell Lung Cancer	Lung
ACH-000680	0.777602	0.165531	SW948	Colorectal Adenocarcinoma	Bowel
ACH-000679	0.396926	0.940718	OE19	Esophageal Squamous Cell Carcinoma	Esophagus/Stomach
ACH-000678	0.0714416	-0.592857	MKN7	Esophagogastric Adenocarcinoma	Esophagus/Stomach
ACH-000677	0.366788	0.468281	SW1573	Non-Small Cell Lung Cancer	Lung
ACH-000674	-0.42201	-2.63261	NUGC4	Esophagogastric Adenocarcinoma	Esophagus/Stomach
ACH-000672	-1.30496	-1.15617	IALM	Non-Small Cell Lung Cancer	Lung
ACH-000671	-0.699847	0.0273144	HUH6	Hepatoblastoma	Liver
ACH-000670	0.262724	-0.815239	SBC5	Lung Neuroendocrine Tumor	Lung
ACH-000669	0.0089555	-1.05227	SW900	Non-Small Cell Lung Cancer	Lung
ACH-000667	-0.44802	-0.655258	HCC44	Non-Small Cell Lung Cancer	Lung
ACH-000666	-0.583564	-1.93067	NCIH1355	Non-Small Cell Lung Cancer	Lung
ACH-000665	-0.448756	-2.44162	SKMES1	Non-Small Cell Lung Cancer	Lung
ACH-000663	-0.449753	-1.01465	OVTOKO	Ovarian Epithelial Tumor	Ovary/Fallopian Tube
ACH-000661	-0.375902	-0.633411	WM1799	Melanoma	Skin
ACH-000657	-0.387172	-1.48111	A2780	Ovarian Epithelial Tumor	Ovary/Fallopian Tube
ACH-000651	0.158154	-1.33077	SW620	Colorectal Adenocarcinoma	Bowel
ACH-000650	-0.100311	-1.98813	IGR37	Melanoma	Skin
ACH-000649	-0.0326444	-0.321275	786O	Renal Cell Carcinoma	Kidney
ACH-000648	0.43667	-0.439526	NCIH28	Pleural Mesothelioma	Pleura
ACH-000647	-0.374307	-1.58175	TE1	Esophageal Squamous Cell Carcinoma	Esophagus/Stomach
ACH-000645	-0.335014	0.47265	JL1	Pleural Mesothelioma	Pleura
ACH-000644	0.345467	-1.31323	COLO829	Melanoma	Skin
ACH-000643	0.111539	-2.49	HDQP1	Invasive Breast Carcinoma	Breast
ACH-000638	-0.334747	-0.493406	NCIH441	Non-Small Cell Lung Cancer	Lung
ACH-000637	-0.0794701	-1.1575	KYSE520	Esophageal Squamous Cell Carcinoma	Esophagus/Stomach
ACH-000631	0.334987	0.186804	KS1	Diffuse Glioma	CNS/Brain
ACH-000630	-0.353526	-0.161437	YD8	Head and Neck Squamous Cell Carcinoma	Head and Neck
ACH-000628	0.0204345	-0.222121	NCIH596	Non-Small Cell Lung Cancer	Lung
ACH-000627	-0.252217	-1.79938	LCLC103H	Non-Small Cell Lung Cancer	Lung
ACH-000625	-0.806293	-0.00567186	HEP3B217	Hepatocellular Carcinoma	Liver
ACH-000624	0.207467	-2.31006	HCC1806	Breast Ductal Carcinoma In Situ	Breast
ACH-000623	-0.591125	-0.154343	SNU201	Diffuse Glioma	CNS/Brain
ACH-000622	0.0125287	0.674687	KNS42	Diffuse Glioma	CNS/Brain
ACH-000620	-0.211007	0.42306	JHH1	Hepatocellular Carcinoma	Liver
ACH-000619	-0.393482	-1.66915	PECAPJ15	Head and Neck Squamous Cell Carcinoma	Head and Neck
ACH-000618	0.079248	-0.0058575	SNU1041	Head and Neck Squamous Cell Carcinoma	Head and Neck
ACH-000617	0.0590415	-1.30557	OVCAR4	Ovarian Epithelial Tumor	Ovary/Fallopian Tube
ACH-000616	-0.589435	-1.64078	HS746T	Esophagogastric Adenocarcinoma	Esophagus/Stomach
ACH-000613	-0.494851	-2.09895	HOS	Osteosarcoma	Bone
ACH-000609	-0.0996144	-3.08256	SF126	Diffuse Glioma	CNS/Brain
ACH-000608	0.336806	-0.863851	COV644	Ovarian Epithelial Tumor	Ovary/Fallopian Tube
ACH-000605	-0.129869	-2.47559	TE6	Esophageal Squamous Cell Carcinoma	Esophagus/Stomach
ACH-000603	-0.835504	-0.914364	BEN	Non-Small Cell Lung Cancer	Lung
ACH-000601	0.435482	0.088659	MIAPACA2	Pancreatic Adenocarcinoma	Pancreas
ACH-000599	-0.0651286	-1.36879	PATU8902	Pancreatic Adenocarcinoma	Pancreas
ACH-000597	-0.407418	-0.756672	TTC709	Embryonal Tumor	CNS/Brain
ACH-000595	0.155703	-0.575667	LN229	Diffuse Glioma	CNS/Brain
ACH-000593	0.138652	-2.62952	BC3C	Bladder Urothelial Carcinoma	Bladder/Urinary Tract
ACH-000592	0.517649	0.211672	TM31	Diffuse Glioma	CNS/Brain
ACH-000590	-0.649918	-0.664292	NCIH2073	Non-Small Cell Lung Cancer	Lung
ACH-000589	-0.311379	-1.28723	NCIH1437	Non-Small Cell Lung Cancer	Lung
ACH-000587	-0.485524	-1.77702	NCIH1975	Non-Small Cell Lung Cancer	Lung
ACH-000582	-0.278628	-2.62579	COLO741	Melanoma	Skin
ACH-000580	-0.557517	-1.55248	C32	Melanoma	Skin
ACH-000579	-0.412086	-0.486252	UACC257	Melanoma	Skin
ACH-000573	-0.357017	-1.65082	MDAMB436	Invasive Breast Carcinoma	Breast
ACH-000572	-0.0121738	0.0140687	G361	Melanoma	Skin
ACH-000571	-0.23335	-1.75069	T98G	Diffuse Glioma	CNS/Brain
ACH-000570	0.152953	-1.68989	YKG1	Diffuse Glioma	CNS/Brain
ACH-000569	-0.49935	-0.924794	ISTMES1	Pleural Mesothelioma	Pleura
ACH-000566	-0.238055	-0.891731	SW1710	Bladder Urothelial Carcinoma	Bladder/Urinary Tract
ACH-000565	0.105157	-2.22987	RCM1	Colorectal Adenocarcinoma	Bowel
ACH-000563	-0.471847	-1.66458	EBC1	Non-Small Cell Lung Cancer	Lung
ACH-000562	-0.1055	0.0203445	HCC78	Non-Small Cell Lung Cancer	Lung
ACH-000561	-0.368814	-2.09966	TDOTT	Esophageal Squamous Cell Carcinoma	Esophagus/Stomach
ACH-000555	0.107743	0.473488	A498	Renal Cell Carcinoma	Kidney
ACH-000553	-0.592815	-1.40652	SQ1	Non-Small Cell Lung Cancer	Lung
ACH-000552	-0.432498	0.0496148	HT29	Colorectal Adenocarcinoma	Bowel
ACH-000549	-1.05905	0.0766024	SNU1076	Head and Neck Squamous Cell Carcinoma	Head and Neck
ACH-000548	0.597182	-0.330755	BHY	Head and Neck Squamous Cell Carcinoma	Head and Neck
ACH-000547	-0.73891	-1.62294	HT1197	Bladder Urothelial Carcinoma	Bladder/Urinary Tract
ACH-000545	0.311064	-1.10416	VMCUB1	Bladder Urothelial Carcinoma	Bladder/Urinary Tract
ACH-000544	-0.493267	-1.9497	OE21	Esophageal Squamous Cell Carcinoma	Esophagus/Stomach
ACH-000543	0.300691	-0.463633	SNU489	Diffuse Glioma	CNS/Brain
ACH-000542	0.0307256	-1.96476	HEYA8	Ovarian Epithelial Tumor	Ovary/Fallopian Tube
ACH-000537	-0.667376	0.420156	SNU761	Hepatocellular Carcinoma	Liver
ACH-000535	0.260901	-0.178286	BXPC3	Pancreatic Adenocarcinoma	Pancreas
ACH-000533	0.630333	0.421209	NCIH2004RT	Rhabdoid Cancer	Kidney
ACH-000532	-0.133953	-0.057872	SNU61	Colorectal Adenocarcinoma	Bowel
ACH-000530	-0.466871	0.1914	DMS114	Lung Neuroendocrine Tumor	Lung
ACH-000528	-0.522657	0.00478606	ABC1	Non-Small Cell Lung Cancer	Lung
ACH-000527	-0.0738774	-1.02473	OVISE	Ovarian Epithelial Tumor	Ovary/Fallopian Tube
ACH-000524	0.222886	-1.13632	KURAMOCHI	Ovarian Epithelial Tumor	Ovary/Fallopian Tube
ACH-000521	0.306329	-0.821358	NCIH2030	Non-Small Cell Lung Cancer	Lung
ACH-000518	0.390485	-1.68403	CAL33	Head and Neck Squamous Cell Carcinoma	Head and Neck
ACH-000517	0.042426	-0.113386	SNU410	Pancreatic Adenocarcinoma	Pancreas
ACH-000510	0.0622304	-1.05672	NCIH1299	Non-Small Cell Lung Cancer	Lung
ACH-000507	-0.0713042	-0.349473	KE39	Esophagogastric Adenocarcinoma	Esophagus/Stomach
ACH-000505	-0.54914	-0.664879	RKN	Leiomyosarcoma	Soft Tissue
ACH-000504	-0.458936	-0.829657	SNB75	Diffuse Glioma	CNS/Brain
ACH-000503	-0.248243	-1.5955	BICR16	Head and Neck Squamous Cell Carcinoma	Head and Neck
ACH-000502	-0.23374	-0.981858	TCCPAN2	Pancreatic Adenocarcinoma	Pancreas
ACH-000500	-0.403679	-0.359203	SNU46	Head and Neck Squamous Cell Carcinoma	Head and Neck
ACH-000499	-0.323713	-2.26661	EW8	Ewing Sarcoma	Bone
ACH-000496	-0.0261783	-2.35541	NCIH1792	Non-Small Cell Lung Cancer	Lung
ACH-000495	-0.992294	-0.750935	TUHR4TKB	Renal Cell Carcinoma	Kidney
ACH-000493	0.292208	-1.1897	SNU423	Hepatocellular Carcinoma	Liver
ACH-000489	0.301278	-0.516896	SW1116	Colorectal Adenocarcinoma	Bowel
ACH-000488	0.231329	-2.28449	TE11	Esophageal Squamous Cell Carcinoma	Esophagus/Stomach
ACH-000486	-0.486586	-2.15868	KU1919	Bladder Urothelial Carcinoma	Bladder/Urinary Tract
ACH-000484	-0.0332516	-0.1112	VMRCRCW	Renal Cell Carcinoma	Kidney
ACH-000483	-0.119554	0.673144	SNU182	Hepatocellular Carcinoma	Liver
ACH-000482	-0.13136	-0.543869	RERFLCKJ	Non-Small Cell Lung Cancer	Lung
ACH-000481	0.154062	-0.741459	NCIH2170	Non-Small Cell Lung Cancer	Lung
ACH-000480	-0.0160173	0.536238	HUH7	Hepatocellular Carcinoma	Liver
ACH-000479	0.000467112	-0.859632	KNS81	Diffuse Glioma	CNS/Brain
ACH-000477	-0.557076	-0.471516	MALME3M	Melanoma	Skin
ACH-000476	-0.582964	-0.23762	JHH4	Hepatocellular Carcinoma	Liver
ACH-000475	1.20351	0.560396	HUH1	Hepatocellular Carcinoma	Liver
ACH-000473	0.186134	-0.914149	RT112	Bladder Urothelial Carcinoma	Bladder/Urinary Tract
ACH-000472	-0.125577	-0.560751	HSC2	Head and Neck Squamous Cell Carcinoma	Head and Neck
ACH-000471	-0.879406	-0.384959	LI7	Hepatocellular Carcinoma	Liver
ACH-000470	0.27018	-0.605036	SW1463	Colorectal Adenocarcinoma	Bowel
ACH-000469	0.276735	0.313364	YH13	Diffuse Glioma	CNS/Brain
ACH-000467	-0.212169	-2.08784	HCC56	Colorectal Adenocarcinoma	Bowel
ACH-000466	-0.166793	-0.90239	SNU216	Esophagogastric Adenocarcinoma	Esophagus/Stomach
ACH-000464	-0.0784055	-0.974344	CAS1	Diffuse Glioma	CNS/Brain
ACH-000463	-0.434127	-3.31351	NCIH460	Non-Small Cell Lung Cancer	Lung
ACH-000461	0.262958	-0.552291	SNU1196	Intraductal Papillary Neoplasm of the Bile Duct	Biliary Tract
ACH-000458	0.331478	0.267091	CJM	Melanoma	Skin
ACH-000457	-0.347169	0.415691	CAL54	Renal Cell Carcinoma	Kidney
ACH-000456	-0.0670327	-1.38971	BCPAP	Poorly Differentiated Thyroid Cancer	Thyroid
ACH-000454	-0.440586	-2.76591	HCC95	Non-Small Cell Lung Cancer	Lung
ACH-000452	0.935653	0.321621	TE8	Esophageal Squamous Cell Carcinoma	Esophagus/Stomach
ACH-000449	-0.238709	0.0546212	MESSA	Uterine Sarcoma/Mesenchymal	Uterus
ACH-000447	-0.293798	-1.02996	NCIH2228	Non-Small Cell Lung Cancer	Lung
ACH-000445	0.201307	-2.1029	KNS60	Diffuse Glioma	CNS/Brain
ACH-000444	-0.675103	-0.939903	LU99	Non-Small Cell Lung Cancer	Lung
ACH-000443	-0.0996308	-0.0294078	OVKATE	Ovarian Epithelial Tumor	Ovary/Fallopian Tube
ACH-000441	-0.466953	-0.382028	SH4	Melanoma	Skin
ACH-000437	0.0975626	-0.88566	SW1088	Diffuse Glioma	CNS/Brain
ACH-000435	-0.246863	-1.31616	EFE184	Endometrial Carcinoma	Uterus
ACH-000434	0.119055	-2.13684	NCIH1915	Non-Small Cell Lung Cancer	Lung
ACH-000433	-0.283208	-0.668001	CAKI1	Renal Cell Carcinoma	Kidney
ACH-000430	-0.323482	-2.57856	TYKNU	Ovarian Epithelial Tumor	Ovary/Fallopian Tube
ACH-000429	-0.605237	0.540858	A704	Renal Cell Carcinoma	Kidney
ACH-000428	-0.584862	-1.07824	UO31	Renal Cell Carcinoma	Kidney
ACH-000427	0.00750268	-0.515412	NCIN87	Esophagogastric Adenocarcinoma	Esophagus/Stomach
ACH-000425	-0.1232	-0.577852	UACC62	Melanoma	Skin
ACH-000423	-0.242329	-1.11471	SKMEL3	Melanoma	Skin
ACH-000421	-0.370238	-1.08532	SW837	Colorectal Adenocarcinoma	Bowel
ACH-000420	-0.40803	-2.06293	SNU449	Hepatocellular Carcinoma	Liver
ACH-000418	0.17534	-0.93038	SW1353	Chondrosarcoma	Bone
ACH-000417	-0.764322	-1.32559	PANC0813	Pancreatic Adenocarcinoma	Pancreas
ACH-000416	-0.208631	-3.01136	NCIH838	Non-Small Cell Lung Cancer	Lung
ACH-000415	-0.11809	-1.46949	BICR6	Head and Neck Squamous Cell Carcinoma	Head and Neck
ACH-000414	-0.228314	-4.27132	NCIH1944	Non-Small Cell Lung Cancer	Lung
ACH-000411	-0.221125	-2.29005	769P	Renal Cell Carcinoma	Kidney
ACH-000408	-0.299303	0.130896	TE5	Esophageal Squamous Cell Carcinoma	Esophagus/Stomach
ACH-000407	-0.291334	-1.85124	SNU685	Endometrial Carcinoma	Uterus
ACH-000404	0.356244	0.448969	K029AX	Melanoma	Skin
ACH-000403	-0.428057	-0.00301865	NCIH747	Colorectal Adenocarcinoma	Bowel
ACH-000401	0.041843	-0.135833	COLO800	Melanoma	Skin
ACH-000397	0.533751	-0.947444	TEN	Endometrial Carcinoma	Uterus
ACH-000396	-0.156214	-1.26754	J82	Bladder Urothelial Carcinoma	Bladder/Urinary Tract
ACH-000395	-0.562224	-0.707172	NCIH520	Non-Small Cell Lung Cancer	Lung
ACH-000393	0.288932	0.994199	HLF	Hepatocellular Carcinoma	Liver
ACH-000391	-0.0117275	-4.19309	MHHES1	Ewing Sarcoma	Bone
ACH-000390	-0.196462	-0.618874	LUDLU1	Non-Small Cell Lung Cancer	Lung
ACH-000389	-0.0310187	-0.488647	H4	Diffuse Glioma	CNS/Brain
ACH-000384	-0.898422	-0.702225	SW780	Bladder Urothelial Carcinoma	Bladder/Urinary Tract
ACH-000383	-0.66095	-0.886265	OE33	Esophagogastric Adenocarcinoma	Esophagus/Stomach
ACH-000378	-0.825572	-1.93188	NCIH647	Non-Small Cell Lung Cancer	Lung
ACH-000376	-0.0421564	-0.909406	SF295	Diffuse Glioma	CNS/Brain
ACH-000375	-0.0848765	-2.08352	G402	Renal Cell Carcinoma	Kidney
ACH-000374	-0.504342	-1.14052	HCC1143	Invasive Breast Carcinoma	Breast
ACH-000368	0.266804	-0.725707	SNU1105	Diffuse Glioma	CNS/Brain
ACH-000367	0.178564	-0.0821891	NCIH226	Pleural Mesothelioma	Pleura
ACH-000366	-0.121054	0.082488	SKNDZ	Neuroblastoma	Peripheral Nervous System
ACH-000364	-0.297678	-0.596566	U2OS	Osteosarcoma	Bone
ACH-000361	-0.108333	-2.50663	SKHEP1	Hepatocellular Carcinoma	Liver
ACH-000359	-0.354994	-1.67808	MG63	Osteosarcoma	Bone
ACH-000356	0.347413	-1.88874	MKN45	Esophagogastric Adenocarcinoma	Esophagus/Stomach
ACH-000352	-0.414643	-1.73678	HCC1428	Invasive Breast Carcinoma	Breast
ACH-000351	-0.28054	-0.398146	MKN1	Esophagogastric Adenocarcinoma	Esophagus/Stomach
ACH-000350	0.0138388	-0.32617	COLO678	Colorectal Adenocarcinoma	Bowel
ACH-000348	-0.553406	-0.134041	RPMI7951	Melanoma	Skin
ACH-000347	-0.44471	0.0933578	QGP1	Pancreatic Neuroendocrine Tumor	Pancreas
ACH-000344	-0.305519	0.449248	SNU668	Esophagogastric Adenocarcinoma	Esophagus/Stomach
ACH-000343	0.39727	0.142687	NCIH522	Non-Small Cell Lung Cancer	Lung
ACH-000332	0.173212	-1.23473	YAPC	Pancreatic Adenocarcinoma	Pancreas
ACH-000330	0.160632	-1.21403	EFM19	Invasive Breast Carcinoma	Breast
ACH-000329	-0.0299294	-0.985651	CCFSTTG1	Diffuse Glioma	CNS/Brain
ACH-000324	-0.597545	-1.33597	JHOC5	Ovarian Epithelial Tumor	Ovary/Fallopian Tube
ACH-000323	-0.368057	-2.45461	42MGBA	Diffuse Glioma	CNS/Brain
ACH-000322	-0.113413	-1.23496	HT144	Melanoma	Skin
ACH-000319	-0.675207	-0.87403	MPP89	Pleural Mesothelioma	Pleura
ACH-000318	-0.146675	-0.0180393	TE10	Esophageal Squamous Cell Carcinoma	Esophagus/Stomach
ACH-000316	-0.354575	-0.351925	SNU886	Hepatocellular Carcinoma	Liver
ACH-000313	-0.521056	-1.04394	KMRC3	Renal Cell Carcinoma	Kidney
ACH-000312	-0.407842	-1.81275	SKNBE2	Neuroblastoma	Peripheral Nervous System
ACH-000311	-0.664408	-4.33855	NCIH2122	Non-Small Cell Lung Cancer	Lung
ACH-000309	-0.215044	-1.20296	SKLU1	Non-Small Cell Lung Cancer	Lung
ACH-000307	-0.109955	-2.40215	PK1	Pancreatic Adenocarcinoma	Pancreas
ACH-000305	-0.122852	-1.50373	ECGI10	Esophageal Squamous Cell Carcinoma	Esophagus/Stomach
ACH-000302	-0.290382	-0.931001	SNU1077	Endometrial Carcinoma	Uterus
ACH-000296	-0.427397	-1.24045	OUMS23	Colorectal Adenocarcinoma	Bowel
ACH-000292	-0.302286	-2.45651	NCIH841	Lung Neuroendocrine Tumor	Lung
ACH-000291	0.266319	0.380727	OV90	Ovarian Epithelial Tumor	Ovary/Fallopian Tube
ACH-000289	0.0148978	0.204797	SNU466	Diffuse Glioma	CNS/Brain
ACH-000288	0.279553	-1.29894	BT549	Invasive Breast Carcinoma	Breast
ACH-000281	-0.282437	0.247821	KP2	Pancreatic Adenocarcinoma	Pancreas
ACH-000280	-0.195329	-2.28023	SNU840	Ovarian Epithelial Tumor	Ovary/Fallopian Tube
ACH-000279	-0.82604	-2.98385	EWS502	Ewing Sarcoma	Bone
ACH-000278	-0.078137	-1.58413	COV362	Ovarian Epithelial Tumor	Ovary/Fallopian Tube
ACH-000277	0.0107092	-0.374083	HCC1419	Invasive Breast Carcinoma	Breast
ACH-000276	-0.554659	-0.83547	HCC38	Invasive Breast Carcinoma	Breast
ACH-000274	-0.68588	1.02236	HS852T	Melanoma	Skin
ACH-000273	-0.782337	-0.909844	SF539	Diffuse Glioma	CNS/Brain
ACH-000270	-0.658414	-1.24448	HPAC	Pancreatic Adenocarcinoma	Pancreas
ACH-000268	-0.480016	0.640214	SNU245	Intraductal Papillary Neoplasm of the Bile Duct	Biliary Tract
ACH-000266	0.388768	0.60957	SNU213	Pancreatic Adenocarcinoma	Pancreas
ACH-000265	-0.409231	-2.67052	KP4	Pancreatic Adenocarcinoma	Pancreas
ACH-000264	-0.0523472	-1.68061	CALU6	Non-Small Cell Lung Cancer	Lung
ACH-000261	0.323425	-3.17556	RERFLCAI	Non-Small Cell Lung Cancer	Lung
ACH-000260	-0.179116	-1.4336	SKNAS	Neuroblastoma	Peripheral Nervous System
ACH-000259	0.350749	-1.57519	KELLY	Neuroblastoma	Peripheral Nervous System
ACH-000256	-0.602601	-2.09119	COV318	Ovarian Epithelial Tumor	Ovary/Fallopian Tube
ACH-000252	0.114261	-2.23645	LS1034	Colorectal Adenocarcinoma	Bowel
ACH-000250	-0.150411	0.0728673	KMRC20	Renal Cell Carcinoma	Kidney
ACH-000249	-0.189359	-0.894283	CL11	Colorectal Adenocarcinoma	Bowel
ACH-000244	-0.189299	-0.480765	DKMG	Diffuse Glioma	CNS/Brain
ACH-000243	-0.203073	-1.70066	DANG	Pancreatic Adenocarcinoma	Pancreas
ACH-000242	-0.666046	-1.13143	RT4	Bladder Urothelial Carcinoma	Bladder/Urinary Tract
ACH-000235	-0.308833	-0.982889	PANC0403	Pancreatic Adenocarcinoma	Pancreas
ACH-000234	-0.300787	-2.02909	CAKI2	Renal Cell Carcinoma	Kidney
ACH-000232	0.516083	-2.33785	U251MG	Diffuse Glioma	CNS/Brain
ACH-000231	-0.196249	-0.632941	KALS1	Diffuse Glioma	CNS/Brain
ACH-000228	-0.693799	-1.80422	BICR31	Head and Neck Squamous Cell Carcinoma	Head and Neck
ACH-000227	0.291763	0.707051	KPNYN	Neuroblastoma	Peripheral Nervous System
ACH-000223	-0.53821	-0.161216	HCC1937	Invasive Breast Carcinoma	Breast
ACH-000222	-0.871161	-1.2457	ASPC1	Pancreatic Adenocarcinoma	Pancreas
ACH-000221	-0.195702	-0.0194071	SNU398	Hepatocellular Carcinoma	Liver
ACH-000219	-0.0931024	-1.18572	A375	Melanoma	Skin
ACH-000217	0.657644	-1.50999	JHH6	Hepatocellular Carcinoma	Liver
ACH-000213	0.298868	-0.414937	HUPT4	Pancreatic Adenocarcinoma	Pancreas
ACH-000212	-0.120942	0.0669795	CAL120	Invasive Breast Carcinoma	Breast
ACH-000211	0.205374	-1.07766	DAOY	Embryonal Tumor	CNS/Brain
ACH-000210	-0.0092414	-2.70105	CADOES1	Ewing Sarcoma	Bone
ACH-000209	-0.499282	-0.402519	SNU1079	Intraductal Papillary Neoplasm of the Bile Duct	Biliary Tract
ACH-000207	-0.1736	-1.91435	DETROIT562	Head and Neck Squamous Cell Carcinoma	Head and Neck
ACH-000205	-0.0317653	-3.11287	PK59	Pancreatic Adenocarcinoma	Pancreas
ACH-000201	-0.630831	-0.453512	A204	Rhabdomyosarcoma	Soft Tissue
ACH-000200	-0.355992	-1.19938	NMCG1	Diffuse Glioma	CNS/Brain
ACH-000192	-0.357721	-1.12474	MFE280	Endometrial Carcinoma	Uterus
ACH-000191	-0.691501	-2.0898	BHT101	Anaplastic Thyroid Cancer	Thyroid
ACH-000189	-0.0632089	-1.10005	RCC10RGB	Renal Cell Carcinoma	Kidney
ACH-000188	0.0436705	-2.50546	SCC25	Head and Neck Squamous Cell Carcinoma	Head and Neck
ACH-000186	0.601913	-1.66306	NCIH2444	Non-Small Cell Lung Cancer	Lung
ACH-000182	-1.13142	-1.31322	SNU869	Ampullary Carcinoma	Ampulla of Vater
ACH-000178	-0.416098	0.033841	HS766T	Pancreatic Adenocarcinoma	Pancreas
ACH-000176	0.489353	-0.552563	LOUNH91	Non-Small Cell Lung Cancer	Lung
ACH-000174	-0.256755	-0.737755	CAL62	Anaplastic Thyroid Cancer	Thyroid
ACH-000172	-0.365113	-2.31903	TM87	Embryonal Tumor	CNS/Brain
ACH-000171	-0.523565	-2.207	VMRCRCZ	Renal Cell Carcinoma	Kidney
ACH-000169	-0.08645	-1.31016	RD	Rhabdomyosarcoma	Soft Tissue
ACH-000164	0.0796278	-0.412196	PANC1	Pancreatic Adenocarcinoma	Pancreas
ACH-000163	-0.535516	-1.20659	SW579	Head and Neck Squamous Cell Carcinoma	Head and Neck
ACH-000161	-0.0528408	-0.336611	CORL105	Non-Small Cell Lung Cancer	Lung
ACH-000159	-0.881195	-0.574451	OSRC2	Renal Cell Carcinoma	Kidney
ACH-000155	-0.329548	-1.12695	SW1990	Pancreatic Adenocarcinoma	Pancreas
ACH-000153	-0.328326	0.305069	NCIH2052	Pleural Mesothelioma	Pleura
ACH-000149	-0.17784	0.462779	SKNSH	Neuroblastoma	Peripheral Nervous System
ACH-000147	-0.758797	-0.193229	T47D	Invasive Breast Carcinoma	Breast
ACH-000142	-0.316631	-1.05197	CAL29	Bladder Urothelial Carcinoma	Bladder/Urinary Tract
ACH-000141	-0.573746	0.113266	SNU308	Intracholecystic Papillary Neoplasm	Biliary Tract
ACH-000139	0.424676	-0.727302	PANC0327	Pancreatic Adenocarcinoma	Pancreas
ACH-000138	-1.02296	-0.927527	CFPAC1	Pancreatic Adenocarcinoma	Pancreas
ACH-000137	-0.673675	-2.02666	8MGBA	Diffuse Glioma	CNS/Brain
ACH-000133	-0.0163197	-0.725689	HS729	Rhabdomyosarcoma	Soft Tissue
ACH-000132	0.132114	-0.428082	JHOS2	Ovarian Epithelial Tumor	Ovary/Fallopian Tube
ACH-000123	-0.889947	-1.30931	COV434	Ovarian Epithelial Tumor	Ovary/Fallopian Tube
ACH-000120	-0.083223	-1.10828	CHP212	Neuroblastoma	Peripheral Nervous System
ACH-000118	-0.660311	-2.18269	HUPT3	Pancreatic Adenocarcinoma	Pancreas
ACH-000117	-0.233784	0.292286	EFM192A	Invasive Breast Carcinoma	Breast
ACH-000116	-0.144949	-1.42645	OAW28	Ovarian Epithelial Tumor	Ovary/Fallopian Tube
ACH-000114	-0.238421	-1.59023	SU8686	Pancreatic Adenocarcinoma	Pancreas
ACH-000108	0.0589599	-0.415068	KP3	Adenosquamous Carcinoma of the Pancreas	Pancreas
ACH-000107	-0.0971682	-1.14328	CAPAN2	Pancreatic Adenocarcinoma	Pancreas
ACH-000102	-0.164029	-0.479765	GMS10	Diffuse Glioma	CNS/Brain
ACH-000099	-0.275795	-0.972174	SIMA	Neuroblastoma	Peripheral Nervous System
ACH-000098	-0.430826	-0.0734482	GAMG	Diffuse Glioma	CNS/Brain
ACH-000097	-0.787726	-0.157645	ZR751	Invasive Breast Carcinoma	Breast
ACH-000096	-1.03399	-2.98175	G401	Rhabdoid Cancer	Kidney
ACH-000092	-0.586376	-1.8061	NCIH2452	Pleural Mesothelioma	Pleura
ACH-000091	-0.215465	-1.64929	OV56	Ovarian Epithelial Tumor	Ovary/Fallopian Tube
ACH-000090	-0.458058	-1.30169	PC3	Prostate Adenocarcinoma	Prostate
ACH-000087	-0.571479	-1.74938	SKES1	Ewing Sarcoma	Bone
ACH-000086	-0.263502	-0.883671	ACCMESO1	Pleural Mesothelioma	Pleura
ACH-000085	-0.623271	-0.194475	T3M4	Pancreatic Adenocarcinoma	Pancreas
ACH-000082	-0.15964	-0.517014	G292CLONEA141B1	Osteosarcoma	Bone
ACH-000078	-0.205943	0.701818	MHHNB11	Neuroblastoma	Peripheral Nervous System
ACH-000075	-0.291033	-0.526814	U87MG	Diffuse Glioma	CNS/Brain
ACH-000066	-0.265373	-0.178908	HCC4006	Non-Small Cell Lung Cancer	Lung
ACH-000062	0.161551	-1.26113	RERFLCMS	Non-Small Cell Lung Cancer	Lung
ACH-000060	-0.485358	0.200231	PANC1005	Pancreatic Adenocarcinoma	Pancreas
ACH-000054	-1.14336	-1.10854	HT1080	Fibrosarcoma	Soft Tissue
ACH-000052	-0.619817	-1.77067	A673	Ewing Sarcoma	Bone
ACH-000051	-1.03407	-2.30594	TE617T	Rhabdomyosarcoma	Soft Tissue
ACH-000048	0.618113	-0.420783	TOV112D	Ovarian Epithelial Tumor	Ovary/Fallopian Tube
ACH-000047	-0.368046	-2.19203	GCIY	Esophagogastric Adenocarcinoma	Esophagus/Stomach
ACH-000046	0.127313	-1.11124	ACHN	Renal Cell Carcinoma	Kidney
ACH-000042	-0.214311	-0.32263	PANC0203	Pancreatic Adenocarcinoma	Pancreas
ACH-000041	-0.94972	0.662178	RDES	Ewing Sarcoma	Bone
ACH-000040	0.251958	-1.22305	U118MG	Diffuse Glioma	CNS/Brain
ACH-000037	-0.150086	-0.102479	S117	Sarcoma, NOS	Soft Tissue
ACH-000035	0.431605	-0.80947	NCIH1650	Non-Small Cell Lung Cancer	Lung
ACH-000030	-0.415947	-2.17549	PC14	Non-Small Cell Lung Cancer	Lung
ACH-000027	-1.32696	-0.0291487	GOS3	Diffuse Glioma	CNS/Brain
ACH-000026	-0.373424	-2.05459	253JBV	Bladder Urothelial Carcinoma	Bladder/Urinary Tract
ACH-000023	-0.0382017	0.268356	PATU8988T	Pancreatic Adenocarcinoma	Pancreas
ACH-000022	-0.0320849	-0.417151	PATU8988S	Pancreatic Adenocarcinoma	Pancreas
ACH-000021	-0.359496	-1.44783	NCIH1693	Non-Small Cell Lung Cancer	Lung
ACH-000019	-0.808367	-0.553945	MCF7	Invasive Breast Carcinoma	Breast
ACH-000018	-0.0878263	0.471382	T24	Bladder Urothelial Carcinoma	Bladder/Urinary Tract
ACH-000015	0.265154	-1.33566	NCIH1581	Non-Small Cell Lung Cancer	Lung
ACH-000014	-0.392526	-2.41754	HS294T	Melanoma	Skin
ACH-000013	-0.38435	-1.00888	ONCODG1	Ovarian Epithelial Tumor	Ovary/Fallopian Tube
ACH-000011	-0.0961793	-2.59259	253J	Bladder Urothelial Carcinoma	Bladder/Urinary Tract
ACH-000008	-0.0278813	-1.55969	A101D	Melanoma	Skin
ACH-000007	-0.595563	-1.67897	LS513	Colorectal Adenocarcinoma	Bowel
