# Supplementary material for: A CRISPR-Cas9 screen reveals genetic determinants of the cellular response to decitabine
Source: EMBO Rep. 2025 Feb 10;26(6):1528–65. doi: 10.1038/s44319-025-00385-w (PMC11933316; doi:10.1038/s44319-025-00385-w)
Supplement: Supplementary file 6 — Source data Fig. 2 [file 44319_2025_385_MOESM6_ESM.zip › Figure 2/2B/Breast cancer cell lines.xlsx]

## Sheet: Sheet1
	HR-proficient cell lines										HR-deficient cell lines
DAC	T47D		SKBR3		ZR75-1		BT549		BT474		MDA-MB-436		HCC1937
15	80.2952	97.5335	96.8001	102.212	86.5887	87.8768	96.7786	100.249	79.3365	72.2235	55.2465	67.0244	67.7553	72.5084
45	77.9192	90.4265	85.1967	91.2846	81.145	86.5374	103.683	99.4658	64.3778	75.4771	46.043	52.4564	53.0707	57.9243
