# Supplementary material for: A CRISPR-Cas9 screen reveals genetic determinants of the cellular response to decitabine
Source: EMBO Rep. 2025 Feb 10;26(6):1528–65. doi: 10.1038/s44319-025-00385-w (PMC11933316; doi:10.1038/s44319-025-00385-w)
Supplement: Supplementary file 6 — Source data Fig. 2 [file 44319_2025_385_MOESM6_ESM.zip › Figure 2/2C/Relative cell viability.xlsx]

## Sheet: Sheet1
Sample DAC (μM)	sgCTRL		sgFANCA #1		sgFANCA #2		sgFANCD2 #1		sgFANCD2 #2		sgFANCL #1		sgFANCL #2		sgUBE2T #1		sgUBE2T #2
0	100	100	100	100	100	100	100	100	100	100	100	100	100	100	100	100	100	100
0.015242	105.762	95.1368	93.5716	87.4432	81.7084	92.3238	89.1756	93.1169	94.1812	93.5687	95.0393	100.425	83.6276	84.6903	87.1111	96.5554	84.4605	87.0352
0.045725	115.04	102.588	93.7445	92.2641	84.0057	83.1706	95.0841	86.2778	90.568	91.8705	91.6757	89.1296	89.1039	75.3544	80.5305	94.4881	79.1702	88.7153
0.137174	103.802	93.1974	76.154	72.1618	77.4501	73.4456	77.6436	75.7367	75.9442	69.7206	83.194	81.7583	69.7963	66.2684	70.4504	37.3983	66.1613	24.5778
0.411523	73.4919	70.2646	46.1022	45.4282	42.7361	44.5524	48.9552	48.673	46.4834	45.3862	52.1375	53.8875	44.1429	38.2302	40.2752	45.8246	38.0845	40.433
1.23457	38.448	35.3325	17.598	19.3287	15.9394	18.8853	21.8189	20.1734	20.645	17.3615	24.1357	24.2241	16.6621	16.9128	15.6291	18.4846	15.178	16.4315
3.7037	19.5499	17.4568	12.7173	10.938	10.2393	12.2187	12.5993	11.3315	10.8825	9.7452	13.9165	13.3545	9.91208	10.978	8.47202	10.3444	8.19788	9.25256
11.1111	12.3797	11.0807	8.35923	8.99954	9.39883	9.18575	8.28154	8.50212	8.54013	7.5365	10.2494	10.384	7.96065	7.46678	6.61651	7.19014	6.03236	6.89181
33.3333	13.5483	11.0155	7.41395	9.39287	8.2824	8.31045	7.40788	6.62054	8.62905	8.29238	9.42556	9.81629	7.25018	7.58985	6.09098	6.43421	5.32051	6.1363
100	14.2292	12.7668	9.08564	9.36706	8.51013	9.69921	9.13131	9.00434	9.34879	9.21016	11.0509	10.7901	9.89184	8.46043	6.63601	6.65038	6.37407	7.7405
