# Supplementary material for: A CRISPR-Cas9 screen reveals genetic determinants of the cellular response to decitabine
Source: EMBO Rep. 2025 Feb 10;26(6):1528–65. doi: 10.1038/s44319-025-00385-w (PMC11933316; doi:10.1038/s44319-025-00385-w)
Supplement: Supplementary file 6 — Source data Fig. 2 [file 44319_2025_385_MOESM6_ESM.zip › Figure 2/2D/Relative cell viability.xlsx]

## Sheet: Sheet1
Sample DAC (μM)	sgCTRL		sgCTDNEP1 #1		sgCTDNEP1 #2
0	100	100	100	100	100	100
0.015242	100.027	101.363	97.5882	95.0327	94.9321	94.8174
0.045725	96.4459	98.4895	96.3116	88.6216	90.882	93.0286
0.137174	94.2663	94.1998	87.7633	71.4879	78.5655	81.4413
0.411523	78.0192	78.8792	54.3316	47.4431	50.877	52.0443
1.23457	38.2007	37.8303	20.0987	18.3801	21.1814	20.1236
3.7037	13.1015	13.1647	6.38286	6.35576	5.67178	6.27196
11.1111	7.64094	7.05627	3.55103	3.17718	3.28669	3.30519
33.3333	5.94021	5.89744	2.82081	2.01948	2.47598	2.8568
100	8.49246	7.9169	3.86477	3.14552	3.43991	3.45472
