# Supplementary material for: A CRISPR-Cas9 screen reveals genetic determinants of the cellular response to decitabine
Source: EMBO Rep. 2025 Feb 10;26(6):1528–65. doi: 10.1038/s44319-025-00385-w (PMC11933316; doi:10.1038/s44319-025-00385-w)
Supplement: Supplementary file 6 — Source data Fig. 2 [file 44319_2025_385_MOESM6_ESM.zip › Figure 2/2E/Relative cell viability.xlsx]

## Sheet: Sheet1
Sample DAC (μM)	sgCTRL		sgCNEP1R1#1		sgCNEP1R1#2
0	100	100	100	100	100	100
0.015242	100.027	101.363	97.1037	93.2672	96.581	98.9169
0.045725	96.4459	98.4895	93.7592	81.1558	92.5588	89.4146
0.137174	94.2663	94.1998	85.3636	73.3858	86.2515	88.6071
0.411523	78.0192	78.8792	57.5282	51.5767	55.7638	54.1598
1.23457	38.2007	37.8303	22.7835	20.652	20.2304	18.9293
3.7037	13.1015	13.1647	6.76557	5.96147	5.31679	5.40176
11.1111	7.64094	7.05627	3.72828	3.93813	3.29156	3.06079
33.3333	5.94021	5.89744	3.02951	2.94292	2.91684	2.42804
100	8.49246	7.9169	5.07253	4.16579	3.80666	3.30112
