# Supplementary material for: A CRISPR-Cas9 screen reveals genetic determinants of the cellular response to decitabine
Source: EMBO Rep. 2025 Feb 10;26(6):1528–65. doi: 10.1038/s44319-025-00385-w (PMC11933316; doi:10.1038/s44319-025-00385-w)
Supplement: Supplementary file 6 — Source data Fig. 2 [file 44319_2025_385_MOESM6_ESM.zip › Figure 2/2F/HR-DR_GFP.xlsx]

## Sheet: Sheet1
DR-GFP (HR)
sgCTRL	sgCTDNEP1
100	38.46
100	40.41
	63.46
	40.41
