# Supplementary material for: A CRISPR-Cas9 screen reveals genetic determinants of the cellular response to decitabine
Source: EMBO Rep. 2025 Feb 10;26(6):1528–65. doi: 10.1038/s44319-025-00385-w (PMC11933316; doi:10.1038/s44319-025-00385-w)
Supplement: Supplementary file 6 — Source data Fig. 2 [file 44319_2025_385_MOESM6_ESM.zip › Figure 2/2G/NHEJ-EJ_7.xlsx]

## Sheet: Sheet1
EJ7 (NHEJ)
sgCTRL	sgCTDNEP1
100	20.65
100	57.24
	58.15
	19.04
