# Supplementary material for: A CRISPR-Cas9 screen reveals genetic determinants of the cellular response to decitabine
Source: EMBO Rep. 2025 Feb 10;26(6):1528–65. doi: 10.1038/s44319-025-00385-w (PMC11933316; doi:10.1038/s44319-025-00385-w)
Supplement: Supplementary file 7 — Source data Fig. 3 [file 44319_2025_385_MOESM7_ESM.zip]

Archive with 35 entries (27 files):
- Figure 3/
- Figure 3/3A/
- Figure 3/3A/Relative cell viability.xlsx
- Figure 3/3B/
- Figure 3/3B/Relative cell viability.xlsx
- Figure 3/3C/
- Figure 3/3C/Western-DNMT1-UHRF1-ACTB.tif
- Figure 3/3D/
- Figure 3/3D/Quantification.xlsx
- Figure 3/3D/sgCTRL-DAC.png
- Figure 3/3D/sgCTRL-DMSO.png
- Figure 3/3D/sgDNMT1#1-DAC.png
- Figure 3/3D/sgDNMT1#1-DMSO.png
- Figure 3/3D/sgDNMT1#2-DAC.png
- Figure 3/3D/sgDNMT1#2-DMSO.png
- Figure 3/3D/sgUHRF1#1-DAC.png
- Figure 3/3D/sgUHRF1#1-DMSO.png
- Figure 3/3D/sgUHRF1#2-DAC.png
- Figure 3/3D/sgUHRF1#2-DMSO.png
- Figure 3/3E/
- Figure 3/3E/Correlation between DNMT1 expression level and AUC of drugs.xlsx
- Figure 3/3F/
- Figure 3/3F/ACTB.ai
- Figure 3/3F/DNMT1.ai
- Figure 3/3F/Relative cell viability.xlsx
- Figure 3/3F/Western-ACTB.tif
- Figure 3/3F/Western-DNMT1.tif
- Figure 3/3G/
- Figure 3/3G/DNMT1-C1226A-DAC.png
- Figure 3/3G/DNMT1-C1226A-DMSO.png
- Figure 3/3G/DNMT1-WT-DAC.png
- Figure 3/3G/DNMT1-WT-DMSO.png
- Figure 3/3G/Empty-DAC.png
- Figure 3/3G/Empty-DMSO.png
- Figure 3/3G/Quantification.xlsx
