# Supplementary material for: A CRISPR-Cas9 screen reveals genetic determinants of the cellular response to decitabine
Source: EMBO Rep. 2025 Feb 10;26(6):1528–65. doi: 10.1038/s44319-025-00385-w (PMC11933316; doi:10.1038/s44319-025-00385-w)
Supplement: Supplementary file 7 — Source data Fig. 3 [file 44319_2025_385_MOESM7_ESM.zip › Figure 3/3A/Relative cell viability.xlsx]

## Sheet: Sheet1
Sample DAC (μM)	sgCTRL		sgDNMT1#1		sgDNMT1#2
0	100	100	100	100	100	100
0.015242	92.8095	98.1305	101.484	102.401	99.5631	100.982
0.045725	92.0172	93.7377	102.845	101.068	101.802	97.0289
0.137174	79.3881	85.5177	95.2866	95.508	100.704	92.6486
0.411523	65.1171	70.4978	95.1418	96.4964	94.2368	90.4906
1.23457	40.8924	47.5886	85.8964	86.4525	80.9893	79.2916
3.7037	22.8773	24.8068	64.981	67.2108	66.2062	62.9442
11.1111	10.1193	11.0348	27.7926	25.8981	24.8019	24.6232
33.3333	4.88953	5.7209	9.41655	10.8997	8.2675	9.18314
100	5.09635	5.14186	7.60663	8.59337	7.48754	6.56138
