# Supplementary material for: A CRISPR-Cas9 screen reveals genetic determinants of the cellular response to decitabine
Source: EMBO Rep. 2025 Feb 10;26(6):1528–65. doi: 10.1038/s44319-025-00385-w (PMC11933316; doi:10.1038/s44319-025-00385-w)
Supplement: Supplementary file 7 — Source data Fig. 3 [file 44319_2025_385_MOESM7_ESM.zip › Figure 3/3B/Relative cell viability.xlsx]

## Sheet: Sheet1
Sample DAC (μM)	sgCTRL		sgUHRF1#1		sgUHRF1#2
0	100	100	100	100	100	100
0.015242	92.8095	98.1305	103.235	100.686	110.116	102.568
0.045725	92.0172	93.7377	102.582	96.4504	101.354	104.353
0.137174	79.3881	85.5177	105.613	96.4398	103.678	90.8771
0.411523	65.1171	70.4978	101.42	96.5839	97.0884	96.0123
1.23457	40.8924	47.5886	97.9462	95.6396	92.0854	83.9493
3.7037	22.8773	24.8068	81.9812	85.1104	77.043	72.2729
11.1111	10.1193	11.0348	60.6052	58.0997	52.2604	49.105
33.3333	4.88953	5.7209	35.9216	35.4576	35.047	29.118
100	5.09635	5.14186	27.2775	22.5663	27.6993	24.4929
