# Supplementary material for: A CRISPR-Cas9 screen reveals genetic determinants of the cellular response to decitabine
Source: EMBO Rep. 2025 Feb 10;26(6):1528–65. doi: 10.1038/s44319-025-00385-w (PMC11933316; doi:10.1038/s44319-025-00385-w)
Supplement: Supplementary file 7 — Source data Fig. 3 [file 44319_2025_385_MOESM7_ESM.zip › Figure 3/3D/Quantification.xlsx]

## Sheet: Sheet1
Sample Treatment	sgCTRL		sgDNMT1#1		sgDNMT1#2		sgUHRF1#1		sgUHRF1#2
DMSO	1944	1914	2053	1917	1882	1752	1711	1631	1553	1534
DAC	3918	3804	3212	3218	3434	3482	2804	2876	2680	2781
