# Supplementary material for: A CRISPR-Cas9 screen reveals genetic determinants of the cellular response to decitabine
Source: EMBO Rep. 2025 Feb 10;26(6):1528–65. doi: 10.1038/s44319-025-00385-w (PMC11933316; doi:10.1038/s44319-025-00385-w)
Supplement: Supplementary file 7 — Source data Fig. 3 [file 44319_2025_385_MOESM7_ESM.zip › Figure 3/3E/Correlation between DNMT1 expression level and AUC of drugs.xlsx]

## Sheet: Sheet1
Drug	Correlation	PValue
GSK-J4 (CTRP:687735)	-0.437026	3.90696
TENIPOSIDE (CTRP:27871)	-0.41765	17.5059
CARBOPLATIN:ETOPOSIDE (40:17 MOL/MOL) (CTRP:660223)	-0.413896	31.4706
DECITABINE (CTRP:347775)	-0.411884	31.8366
PX-12 (CTRP:609124)	-0.40545	29.5701
DECITABINE:CARBOPLATIN (1:1 MOL/MOL) (CTRP:660250)	-0.395375	28.7078
CD-437 (CTRP:375256)	-0.389346	27.6143
CLOFARABINE (CTRP:660288)	-0.389156	28.4127
CYTARABINE (CTRP:62690)	-0.385151	27.2751
MANUMYCIN A (CTRP:50727)	-0.380858	26.5053
LY2183240 (CTRP:375496)	-0.378834	26.1781
TOZASERTIB (CTRP:340501)	-0.378449	3.01676
NSC-95397 (CTRP:50715)	-0.377597	23.4385
BARASERTIB (CTRP:601923)	-0.375736	25.5337
GSK461364 (CTRP:649862)	-0.374762	25.1639
ETOPOSIDE (CTRP:48589)	-0.374101	25.6992
BRD-K34222889 (CTRP:688888)	-0.372481	25.3373
PRIMA1 (CTRP:50131)	-0.372285	23.8057
NECROSULFONAMIDE (CTRP:677522)	-0.371163	17.2462
DOXORUBICIN (CTRP:36599)	-0.366033	25.1918
BI-2536 (CTRP:347813)	-0.36202	24.5001
DECITABINE:NAVITOCLAX (2:1 MOL/MOL) (CTRP:660180)	-0.360371	23.5688
TRIAZOLOTHIADIAZINE (CTRP:385240)	-0.359243	23.9922
SB-225002 (CTRP:52123)	-0.356986	23.8317
VINCRISTINE (CTRP:62602)	-0.354299	23.8164
METHYLSTAT (CTRP:667933)	-0.353429	16.0768
GEMCITABINE (CTRP:411863)	-0.353393	20.9995
CHLORAMBUCIL (CTRP:25334)	-0.349836	21.7147
BRD-K01737880 (CTRP:438345)	-0.349445	2.426
TOPOTECAN (CTRP:44580)	-0.348934	22.6822
TIVANTINIB (CTRP:687406)	-0.347458	11.0405
BRD-K66453893 (CTRP:387472)	-0.336426	20.3391
MITOMYCIN-C (CTRP:50732)	-0.336108	20.5895
KW-2449 (CTRP:660413)	-0.334557	20.4228
NAVITOCLAX:GEMCITABINE (1:1 MOL/MOL) (CTRP:660225)	-0.334432	20.0686
INDISULAM (CTRP:411874)	-0.334114	19.198
STF-31 (CTRP:652975)	-0.333849	19.6862
PL-DI (CTRP:609440)	-0.33259	19.6903
CERULENIN (CTRP:52430)	-0.332498	19.988
DOXORUBICIN:NAVITOCLAX (2:1 MOL/MOL) (CTRP:660280)	-0.331787	20.0038
PF-184 (CTRP:660208)	-0.330756	19.369
PIPLARTINE (CTRP:39782)	-0.330219	19.9138
3-CL-AHPC (CTRP:660796)	-0.32987	20.0988
BELINOSTAT (CTRP:60225)	-0.327304	9.93513
TANESPIMYCIN:GEMCITABINE (1:1 MOL/MOL) (CTRP:660216)	-0.324144	18.8132
DOCETAXEL (CTRP:660364)	-0.323773	9.20849
KX2-391 (CTRP:660779)	-0.323291	18.6648
BRD-K70511574 (CTRP:648987)	-0.32151	18.5778
KPT-185 (CTRP:660935)	-0.320347	13.9124
CERANIB-2 (CTRP:660078)	-0.318276	18.7665
CAMPTOTHECIN (CTRP:375637)	-0.317154	15.6247
PARBENDAZOLE (CTRP:28172)	-0.314779	18.3995
RIGOSERTIB (CTRP:660397)	-0.314403	17.2797
COL-3 (CTRP:665914)	-0.313922	13.042
ML311 (CTRP:290356)	-0.308219	17.6159
YK-4-279 (CTRP:632103)	-0.307732	17.3851
CICLOPIROX (CTRP:28784)	-0.30706	17.3528
PIPERLONGUMINE:MST-312 (1:1 MOL/MOL) (CTRP:660224)	-0.306919	15.6817
ALISERTIB (CTRP:636711)	-0.305282	16.9586
DOCETAXEL:TANESPIMYCIN (2:1 MOL/MOL) (CTRP:660217)	-0.30406	17.1007
NSC48300 (CTRP:594399)	-0.303422	16.7952
NAKITERPIOSIN (CTRP:417452)	-0.300466	16.3038
FK-866 (CTRP:418166)	-0.299466	14.1665
FQI-2 (CTRP:609091)	-0.299279	16.6095
PF-03758309 (CTRP:687953)	-0.298904	8.38857
LRRK2-IN-1 (CTRP:607696)	-0.298681	11.6564
NSC-632839 (CTRP:375594)	-0.297745	16.2155
TIPIFARNIB (CTRP:417416)	-0.297721	9.2554
HOMOHARRINGTONINE (CTRP:375219)	-0.297605	11.9642
NARCICLASINE (CTRP:632243)	-0.295875	15.4284
EVODIAMINE (CTRP:594664)	-0.295707	15.935
SOTRASTAURIN (CTRP:661032)	-0.295554	11.3576
NEOPELTOLIDE (CTRP:411774)	-0.293801	4.71984
AXITINIB (CTRP:348990)	-0.292997	15.6068
EPIGALLOCATECHIN-GALLATE-(-) (CTRP:28801)	-0.291755	14.0046
GPP-78 (CTRP:632104)	-0.291567	15.7692
MG-132 (CTRP:58948)	-0.290185	6.3268
SB-743921 (CTRP:660238)	-0.289595	15.6549
CCT036477 (CTRP:417663)	-0.287758	15.0015
MIRA-1 (CTRP:580922)	-0.28442	10.6314
PIFITHRIN-MU (CTRP:375596)	-0.28219	14.3422
PHLORETIN (CTRP:24173)	-0.282007	14.2326
BRD-K03536150 (CTRP:686134)	-0.281734	13.95
OLAPARIB (CTRP:411867)	-0.281407	14.5006
AT13387 (CTRP:688229)	-0.281154	7.31266
ALISERTIB:NAVITOCLAX (2:1 MOL/MOL) (CTRP:660282)	-0.279197	13.1484
DACARBAZINE (CTRP:32622)	-0.279098	14.1598
ML210 (CTRP:609110)	-0.27891	13.8551
BRD-K61166597 (CTRP:348633)	-0.278315	13.2274
MST-312 (CTRP:411865)	-0.277486	13.9994
GW-843682X (CTRP:348997)	-0.277318	13.064
MERCK60 (CTRP:61674)	-0.276361	14.0458
BRD-K35604418 (CTRP:660230)	-0.276337	13.7103
ML239 (CTRP:609781)	-0.275263	13.7452
WP1130 (CTRP:660432)	-0.274173	13.3452
SNX-2112 (CTRP:362338)	-0.273912	14.0434
TACEDINALINE (CTRP:54200)	-0.273234	9.80178
GOSSYPOL (CTRP:25036)	-0.272274	12.9606
GMX1778 (CTRP:411843)	-0.272167	13.5795
VENETOCLAX (CTRP:666541)	-0.27166	8.48133
SR-II-138A (CTRP:411770)	-0.271019	13.7706
PHA-793887 (CTRP:640007)	-0.270513	13.5022
NVP-231 (CTRP:660331)	-0.270119	13.2462
PACLITAXEL (CTRP:26956)	-0.269951	13.1633
BIX-01294 (CTRP:53705)	-0.269103	13.066
MARINOPYRROLE A (CTRP:666910)	-0.268247	8.64531
ENTINOSTAT (CTRP:60218)	-0.267858	12.948
PEVONEDISTAT (CTRP:411809)	-0.267663	12.5682
SNX-2112:BORTEZOMIB (250:1 MOL/MOL) (CTRP:660251)	-0.265144	12.8866
ICG-001 (CTRP:418162)	-0.26398	12.4571
COMPOUND 7D-CIS (CTRP:411805)	-0.26383	11.1817
CHM-1 (CTRP:609674)	-0.262794	12.6332
SERDEMETAN (CTRP:418164)	-0.261929	11.8133
AVRAINVILLAMIDE (CTRP:411856)	-0.261374	9.07931
SID 26681509 (CTRP:411731)	-0.260634	11.3107
ISOX:BORTEZOMIB (250:1 MOL/MOL) (CTRP:660173)	-0.25986	11.7877
AT7867 (CTRP:660409)	-0.259511	11.9576
SCH-79797 (CTRP:375264)	-0.258709	12.4223
PAZOPANIB (CTRP:640265)	-0.25693	11.9849
MGCD-265 (CTRP:628622)	-0.256458	12.0627
CRIZOTINIB (CTRP:628603)	-0.256204	11.8742
NAVITOCLAX:SORAFENIB (1:1 MOL/MOL) (CTRP:660283)	-0.255659	11.9001
KI-8751 (CTRP:375560)	-0.254865	11.4866
OBATOCLAX (CTRP:606142)	-0.254637	12.0306
ETP-46464 (CTRP:666716)	-0.2541	8.40928
BRD-K66532283 (CTRP:376693)	-0.252157	11.0625
TIGECYCLINE (CTRP:659993)	-0.251469	6.50332
OXALIPLATIN (CTRP:375582)	-0.250966	11.4663
SMER-3 (CTRP:660286)	-0.250923	10.0348
CUCURBITACIN I (CTRP:595102)	-0.249904	11.1585
AZD7762 (CTRP:660777)	-0.249869	11.641
CR-1-31B (CTRP:418209)	-0.249834	11.595
MK-1775 (CTRP:418167)	-0.248809	11.0927
APICIDIN (CTRP:61097)	-0.24873	11.5527
PI-103 (CTRP:411742)	-0.248714	11.2967
CIL70 (CTRP:183526)	-0.248467	6.40207
CURCUMIN (CTRP:28452)	-0.248206	11.2945
JQ-1:CARBOPLATIN (1:1 MOL/MOL) (CTRP:660247)	-0.248081	10.8049
ISOLIQUIRITIGENIN (CTRP:25393)	-0.247212	3.51173
BRD-K26531177 (CTRP:42319)	-0.246616	10.3761
VORINOSTAT:CARBOPLATIN (1:1 MOL/MOL) (CTRP:660131)	-0.245916	10.9285
FQI-1 (CTRP:102193)	-0.244766	6.23942
I-BET151 (CTRP:660206)	-0.244628	11.1741
METHOTREXATE (CTRP:30371)	-0.244175	10.4937
R-428 (CTRP:660993)	-0.243522	7.90849
ABT-737 (CTRP:411738)	-0.24275	9.94487
ISOX (CTRP:632907)	-0.242699	10.7359
VORINOSTAT (CTRP:56554)	-0.242388	10.6154
ML031 (CTRP:96171)	-0.242172	9.59066
DINACICLIB (CTRP:687578)	-0.241979	5.60386
CIL56 (CTRP:100490)	-0.241083	5.93099
RG108 (CTRP:411831)	-0.241067	10.6906
BRD-A94377914 (CTRP:61724)	-0.240946	5.92476
NVP-BSK805 (CTRP:660434)	-0.240334	10.5226
NAVITOCLAX:BIRINAPANT (1:1 MOL/MOL) (CTRP:660172)	-0.240154	10.5207
SU-11274 (CTRP:606586)	-0.239546	10.3647
OSI-930 (CTRP:628620)	-0.238649	8.66016
GW-405833 (CTRP:375447)	-0.236564	10.2212
I-BET-762 (CTRP:660245)	-0.234867	10.3081
SERDEMETAN:SCH-529074 (1:1 MOL/MOL) (CTRP:660132)	-0.231588	9.66722
BRD9876:MK-1775 (4:1 MOL/MOL) (CTRP:689136)	-0.231502	1.29767
TIPIFARNIB-P1 (CTRP:417417)	-0.227768	9.53177
KU-60019 (CTRP:660411)	-0.227542	9.59655
PAC-1 (CTRP:411832)	-0.226715	9.04886
ERASTIN (CTRP:63578)	-0.226618	9.53421
BORTEZOMIB (CTRP:411737)	-0.226255	9.35329
NICLOSAMIDE (CTRP:32653)	-0.225979	9.37824
ML162 (CTRP:154846)	-0.225561	9.49631
NAVITOCLAX:PIPERLONGUMINE (1:1 MOL/MOL) (CTRP:660284)	-0.224754	8.78555
RUXOLITINIB (CTRP:639450)	-0.224235	9.29865
JQ-1:MK-0752 (1:1 MOL/MOL) (CTRP:660253)	-0.222791	8.91322
BARDOXOLONE (CTRP:660318)	-0.222245	8.16022
TRETINOIN:NAVITOCLAX (4:1 MOL/MOL) (CTRP:660179)	-0.222058	9.01551
TRETINOIN (CTRP:23151)	-0.221296	8.88985
ISX-9 (CTRP:411733)	-0.219845	9.01167
JQ1-(+) (CTRP:616354)	-0.219474	9.01583
BRD-K92856060 (CTRP:119769)	-0.21849	8.45976
BRD-A86708339 (CTRP:687769)	-0.217777	4.47873
NVP-BEZ235 (CTRP:348992)	-0.217671	6.59618
BENDAMUSTINE (CTRP:374755)	-0.217593	8.03711
BRD-K48334597 (CTRP:431987)	-0.217253	2.90414
BRD4770 (CTRP:362063)	-0.216939	2.88553
UNC0638:NAVITOCLAX (1:1 MOL/MOL) (CTRP:660270)	-0.216683	8.17812
STEMREGENIN-1 (CTRP:609063)	-0.216645	8.66869
YM-155 (CTRP:417979)	-0.216513	7.95154
BRD-K41597374 (CTRP:404452)	-0.216396	8.70335
MASITINIB (CTRP:606143)	-0.214913	8.34858
AZD1480 (CTRP:660306)	-0.214892	4.23175
1S,3R-RSL-3 (CTRP:609060)	-0.213865	8.71059
TPCA-1 (CTRP:375564)	-0.211902	8.40675
BRD-K80183349 (CTRP:376307)	-0.211252	8.17483
LEPTOMYCIN B (CTRP:660086)	-0.210915	8.61736
VORINOSTAT:NAVITOCLAX (4:1 MOL/MOL) (CTRP:660301)	-0.210589	7.84293
VALDECOXIB (CTRP:32372)	-0.209967	7.90038
TRETINOIN:CARBOPLATIN (2:1 MOL/MOL) (CTRP:660181)	-0.209778	7.96754
NAVITOCLAX:MST-312 (1:1 MOL/MOL) (CTRP:660222)	-0.207874	7.80286
FORETINIB (CTRP:628607)	-0.207677	7.98615
NSC-23766 (CTRP:44503)	-0.207291	7.86999
SIROLIMUS (CTRP:56703)	-0.2058	8.02548
BRD-K97651142 (CTRP:660135)	-0.205429	7.6128
CHIR-99021 (CTRP:347812)	-0.205426	7.69935
SIROLIMUS:BORTEZOMIB (250:1 MOL/MOL) (CTRP:660134)	-0.205274	8.01591
ALVOCIDIB (CTRP:687720)	-0.203985	4.06203
CYT387 (CTRP:660429)	-0.202416	7.35886
ELCPK (CTRP:609056)	-0.202243	4.12526
SRT1720 (CTRP:411820)	-0.202226	7.1589
SKI-II (CTRP:375366)	-0.20143	7.33861
LINIFANIB (CTRP:606033)	-0.201205	7.67487
NAVITOCLAX:PLX-4032 (1:1 MOL/MOL) (CTRP:660219)	-0.201169	7.50598
AA-COCF3 (CTRP:411724)	-0.200999	7.448
NAVITOCLAX (CTRP:362342)	-0.200833	7.5655
AT-406 (CTRP:710154)	-0.199597	4.87576
HBX-41108 (CTRP:679843)	-0.199471	5.4693
COMPOUND 23 CITRATE (CTRP:417451)	-0.199156	7.16709
B02 (CTRP:122255)	-0.198866	7.19291
FINGOLIMOD (CTRP:640157)	-0.19752	7.23652
JQ-1:VORINOSTAT (2:1 MOL/MOL) (CTRP:660823)	-0.196432	6.99495
JQ-1:UNC0638 (2:1 MOL/MOL) (CTRP:660129)	-0.196186	6.69673
BAX-CHANNEL-BLOCKER (CTRP:18311)	-0.195989	6.4994
CRIZOTINIB:PLX-4032 (2:1 MOL/MOL) (CTRP:660857)	-0.19589	7.0821
KO143 (CTRP:418172)	-0.195381	7.14399
NUTLIN-3 (CTRP:411722)	-0.195127	7.05713
BIBR-1532 (CTRP:417982)	-0.195054	7.15657
OLIGOMYCIN-A (CTRP:411869)	-0.194936	7.20062
TG-101348 (CTRP:411808)	-0.194115	7.02383
SUNITINIB (CTRP:374750)	-0.193384	6.99197
TIVOZANIB (CTRP:418170)	-0.192998	6.89798
CIL41 (CTRP:176181)	-0.192076	3.92068
PANOBINOSTAT (CTRP:54210)	-0.191504	7.00075
BRD-A02303741:NAVITOCLAX (2:1 MOL/MOL) (CTRP:660268)	-0.190546	6.47906
MDIVI-1 (CTRP:215497)	-0.189071	6.67349
CARBOPLATIN:UNC0638 (2:1 MOL/MOL) (CTRP:660130)	-0.188642	6.3603
ELOCALCITOL (CTRP:660319)	-0.188241	6.58708
TW-37 (CTRP:609596)	-0.18822	6.52895
PIK-93 (CTRP:660774)	-0.186839	6.45697
BRD-K27986637 (CTRP:452570)	-0.186532	2.25
UNC0638 (CTRP:594665)	-0.186249	6.50688
BRD-K30748066 (CTRP:689506)	-0.185488	0.876493
JQ-1:NAVITOCLAX (2:1 MOL/MOL) (CTRP:660252)	-0.185411	6.5632
PF-573228 (CTRP:660075)	-0.185268	6.49885
HLI 373 (CTRP:481311)	-0.184599	6.33088
BRD-K51831558 (CTRP:687661)	-0.184348	3.32587
BRD-K27188169:NAVITOCLAX (2:1 MOL/MOL) (CTRP:665818)	-0.183388	3.35154
TEMSIROLIMUS (CTRP:660358)	-0.182891	3.69864
BRIVANIB (CTRP:606246)	-0.182854	6.14482
BRD6340 (CTRP:12877)	-0.182498	6.35182
GSK-3-INHIBITOR-IX (CTRP:52582)	-0.182153	6.12453
OSI-027 (CTRP:660433)	-0.181468	6.36903
OUABAIN (CTRP:37190)	-0.180844	6.37378
TANDUTINIB (CTRP:464458)	-0.180252	6.12719
MK-2206 (CTRP:377381)	-0.179887	5.7481
BRD-K55116708 (CTRP:444779)	-0.179152	5.83801
IXAZOMIB (CTRP:632873)	-0.177577	6.09911
BRD-K13999467 (CTRP:410270)	-0.177521	5.95116
SALERMIDE (CTRP:616352)	-0.17745	4.16472
SELUMETINIB:DECITABINE (4:1 MOL/MOL) (CTRP:660249)	-0.177003	5.55258
RAF265 (CTRP:660414)	-0.176451	4.72377
TACROLIMUS (CTRP:50737)	-0.175322	5.62673
IMATINIB (CTRP:345041)	-0.175261	5.80654
CABOZANTINIB (CTRP:660840)	-0.173338	5.60133
BAFILOMYCIN A1 (CTRP:467037)	-0.171435	0.815705
LENVATINIB (CTRP:628639)	-0.171401	5.65682
SKEPINONE-L (CTRP:688799)	-0.170959	2.96157
DARINAPARSIN (CTRP:609121)	-0.170828	3.27629
PCI-34051 (CTRP:606670)	-0.170449	5.48643
AZD8055 (CTRP:609639)	-0.168454	5.60526
BRD-K28456706 (CTRP:651642)	-0.167829	5.32163
AZD7545 (CTRP:411814)	-0.16683	5.35413
DEXAMETHASONE (CTRP:277354)	-0.166497	5.23919
DBEQ (CTRP:199337)	-0.16642	5.27302
ML320 (CTRP:659682)	-0.165901	5.13564
PF-750 (CTRP:411719)	-0.164981	4.77051
TOSEDOSTAT (CTRP:417987)	-0.164331	4.99863
CIL55A (CTRP:609061)	-0.164048	3.00386
REPLIGEN 136 (CTRP:628408)	-0.163122	4.70544
TG100-115 (CTRP:606470)	-0.162824	5.14863
STAT3-INHIBITOR-VI (CTRP:411734)	-0.162287	4.92997
SORAFENIB (CTRP:349006)	-0.159974	4.97575
BRD-K29313308 (CTRP:634814)	-0.159716	4.84961
BRD-K85133207 (CTRP:616408)	-0.159331	4.85794
ZEBULARINE (CTRP:411739)	-0.159181	4.98405
SAR-245409 (CTRP:660304)	-0.15585	4.63597
BRD1835 (CTRP:404070)	-0.155365	4.59914
LE-135 (CTRP:375354)	-0.154727	4.63186
REGORAFENIB (CTRP:628613)	-0.154578	4.51896
PRIMA-1-MET (CTRP:594663)	-0.153877	2.53405
BRD-K11533227 (CTRP:389297)	-0.153706	4.32053
AZ3146 (CTRP:660087)	-0.152826	4.46069
NAVITOCLAX:PLURIPOTIN (1:1 MOL/MOL) (CTRP:660246)	-0.152787	4.5504
TUBASTATIN-A (CTRP:411749)	-0.152758	2.60979
PROCHLORPERAZINE (CTRP:33166)	-0.152264	4.49592
QUIZARTINIB (CTRP:640011)	-0.150705	4.39335
ML050 (CTRP:153820)	-0.148754	4.35959
KHS-101 (CTRP:660819)	-0.148487	4.17708
BMS-270394 (CTRP:660321)	-0.147204	4.31456
PURMORPHAMINE (CTRP:52576)	-0.146351	3.97705
NINTEDANIB (CTRP:628601)	-0.145358	4.00344
BRD-K51490254 (CTRP:616355)	-0.144763	4.00387
BEXAROTENE (CTRP:374747)	-0.144639	4.08048
PARTHENOLIDE (CTRP:411792)	-0.143985	3.88413
16-BETA-BROMOANDROSTERONE (CTRP:411726)	-0.143278	3.95108
BMS-387032 (CTRP:606254)	-0.141609	3.76784
PYR-41 (CTRP:660202)	-0.141183	3.85025
KU-55933 (CTRP:58339)	-0.140419	3.90563
KU-0063794 (CTRP:606363)	-0.140386	3.96363
KU 0060648 (CTRP:632119)	-0.140165	3.92069
DORAMAPIMOD (CTRP:660412)	-0.140075	3.64638
CARBOPLATIN (CTRP:26979)	-0.139835	3.95906
VER-155008 (CTRP:411815)	-0.136586	3.80357
NECROSTATIN-1 (CTRP:375435)	-0.136273	3.58468
AM-580 (CTRP:58455)	-0.136257	3.62734
BRD-K02251932 (CTRP:442141)	-0.135302	3.4418
TRIPTOLIDE (CTRP:411720)	-0.135051	3.70794
RG4733 (CTRP:687577)	-0.134594	1.93558
FLUVASTATIN (CTRP:660322)	-0.134252	3.58137
5-FLUOROURACIL (CTRP:25344)	-0.133939	3.65484
BRD-K14844214 (CTRP:402775)	-0.133789	3.46358
AZD4547 (CTRP:660325)	-0.132588	3.27785
BRD-K45681478 (CTRP:142931)	-0.131985	3.44439
MI-2 (CTRP:687714)	-0.131565	1.9083
CD-1530 (CTRP:375562)	-0.13126	3.29847
BRD-A02303741 (CTRP:659371)	-0.130849	3.27266
JW-74 (CTRP:676728)	-0.13074	2.46392
BMS-345541 (CTRP:622911)	-0.128099	3.29423
IDELALISIB (CTRP:660430)	-0.128034	3.36831
SCH-529074 (CTRP:609062)	-0.127533	3.11608
CYTOCHALASIN-B (CTRP:50163)	-0.127339	3.35582
AVICIN D (CTRP:688975)	-0.125195	1.73009
BRD9647 (CTRP:37479)	-0.121109	3.03023
NVP-ADW742 (CTRP:660287)	-0.119739	2.93809
COMPOUND 1541A (CTRP:411827)	-0.117509	2.72761
BRD-M00053801 (CTRP:660890)	-0.117053	1.97501
PITSTOP2 (CTRP:660985)	-0.116451	2.08486
PDMP (CTRP:58472)	-0.116441	2.74729
ML029 (CTRP:350548)	-0.11561	2.69517
PANDACOSTAT (CTRP:417098)	-0.115075	2.72464
N9-ISOPROPYLOLOMOUCINE (CTRP:45093)	-0.113795	2.65216
LINSITINIB (CTRP:705300)	-0.112895	2.71119
PIFITHRIN-ALPHA (CTRP:50747)	-0.112472	2.67901
YL54 (CTRP:651298)	-0.109924	2.40983
RITA (CTRP:375492)	-0.10864	2.4937
DABRAFENIB (CTRP:687954)	-0.108255	1.40006
BMS-754807 (CTRP:417981)	-0.108159	2.53139
LOVASTATIN (CTRP:30620)	-0.102803	2.34916
BRD-A71883111 (CTRP:660145)	-0.101452	2.2585
IU1 (CTRP:272805)	-0.10124	2.20604
CH55 (CTRP:660137)	-0.100866	2.24688
NVP-TAE684 (CTRP:606249)	-0.100464	2.20278
BRD-K50799972 (CTRP:596868)	-0.0987425	2.14828
BRD-K20514654 (CTRP:651304)	-0.0978264	1.30605
BIRINAPANT (CTRP:660778)	-0.096531	2.08604
ML006 (CTRP:17712)	-0.0946507	2.00267
NILOTINIB (CTRP:374749)	-0.0933094	1.95255
MLN2480 (CTRP:687579)	-0.0928217	1.11609
TANESPIMYCIN:BORTEZOMIB (250:1 MOL/MOL) (CTRP:660221)	-0.0926194	1.87218
PALMOSTATIN B (CTRP:679844)	-0.0916827	1.42992
ITRACONAZOLE (CTRP:63349)	-0.0905767	1.81031
VORAPAXAR (CTRP:660136)	-0.089762	1.8302
BRD-K52037352 (CTRP:450415)	-0.0892653	1.67114
AC-55649 (CTRP:375487)	-0.0891078	1.81277
NPC-26 (CTRP:609058)	-0.0886211	1.75792
CYANOQUINOLINE 11 (CTRP:417415)	-0.0856322	1.05162
AZD6482 (CTRP:639390)	-0.0852843	1.73369
ML312 (CTRP:434195)	-0.0847537	0.646257
TEMOZOLOMIDE (CTRP:351043)	-0.0837775	1.67115
BRD-K24690302 (CTRP:641721)	-0.083567	1.66099
L-685458 (CTRP:411717)	-0.0828532	1.65922
ZSTK-474 (CTRP:606144)	-0.0827191	1.61375
BMS-195614 (CTRP:660228)	-0.0821837	1.59389
NECROSTATIN-7 (CTRP:660201)	-0.0814955	1.60136
BRD-K29086754 (CTRP:448891)	-0.0814294	0.61975
PLURIPOTIN (CTRP:411833)	-0.0810159	1.608
BRD-K19103580 (CTRP:436211)	-0.0786809	1.48224
BOSUTINIB (CTRP:660346)	-0.0771535	1.44525
CICLOSPORIN (CTRP:55512)	-0.0757596	1.37984
GDC-0941 (CTRP:639759)	-0.0756223	1.44195
BRD4132 (CTRP:3588)	-0.0750744	1.36351
BLEBBISTATIN-(+/-) (CTRP:50140)	-0.074832	0.546855
CEDIRANIB (CTRP:606136)	-0.0748039	0.813033
BRD-K90370028 (CTRP:362207)	-0.0739221	0.788324
BRD-K71935468 (CTRP:58566)	-0.0738525	1.31675
BRD-K63431240 (CTRP:404566)	-0.0729413	1.35391
BRD-K94991378 (CTRP:53556)	-0.0723907	1.24554
IMPORTAZOLE (CTRP:46792)	-0.0714845	1.24465
SB-525334 (CTRP:639962)	-0.0708333	1.27727
BRD-K49290616 (CTRP:414479)	-0.0678522	0.490539
CAY10594 (CTRP:411824)	-0.0667374	1.14548
BRD-K78574327 (CTRP:435898)	-0.0658387	0.472818
PF-543 (CTRP:660073)	-0.0652783	1.12739
SIMVASTATIN (CTRP:27894)	-0.062757	0.993437
GSK1059615 (CTRP:606471)	-0.0624807	0.788878
BRD-K41334119 (CTRP:446546)	-0.0623924	0.445959
BRD9876 (CTRP:19153)	-0.0604762	0.973085
CX-4945 (CTRP:660421)	-0.0569493	0.886772
SR1001 (CTRP:660317)	-0.0555834	0.886593
PYRAZOLANTHRONE (CTRP:44511)	-0.0538465	0.864857
SPAUTIN-1 (CTRP:657183)	-0.0534952	0.838086
AZACITIDINE (CTRP:26874)	-0.0516728	0.779016
SALERMIDE:PLX-4032 (12:1 MOL/MOL) (CTRP:660269)	-0.0515965	0.755736
SITAGLIPTIN (CTRP:58442)	-0.0509594	0.330716
NELARABINE (CTRP:660391)	-0.0505176	0.735758
BRD-K33514849 (CTRP:401251)	-0.0499896	0.168212
VELIPARIB (CTRP:606034)	-0.0497684	0.777613
SELUMETINIB:JQ-1 (4:1 MOL/MOL) (CTRP:660177)	-0.0494285	0.743029
BRD-K75293299 (CTRP:438691)	-0.0473872	0.310284
ISTRADEFYLLINE (CTRP:687694)	-0.0465542	0.418898
BRD-K55473186 (CTRP:651306)	-0.0457425	0.50134
SILDENAFIL (CTRP:27872)	-0.045459	0.659005
R406 (CTRP:417818)	-0.0436313	0.626218
ML203 (CTRP:411816)	-0.0433327	0.621491
WZ8040 (CTRP:628614)	-0.0428805	0.561851
GANT-61 (CTRP:609332)	-0.0411666	0.581014
BRD-K04800985 (CTRP:435086)	-0.041016	0.574411
HC-067047 (CTRP:660083)	-0.0405929	0.558526
BREFELDIN A (CTRP:411714)	-0.0387381	0.520045
GSK4112 (CTRP:660081)	-0.0387139	0.543895
TRIFLUOPERAZINE (CTRP:26914)	-0.0375805	0.494264
BRD-K71781559 (CTRP:425733)	-0.0371626	0.494352
BRD-K42260513 (CTRP:687715)	-0.0356206	0.295382
FULVESTRANT (CTRP:464880)	-0.0351909	0.205805
SELUMETINIB:NAVITOCLAX (8:1 MOL/MOL) (CTRP:660248)	-0.0339004	0.439648
BRD-K03911514 (CTRP:660424)	-0.033804	0.301782
BRD-K44224150 (CTRP:438564)	-0.0333272	0.199916
TGX-221 (CTRP:606356)	-0.0314003	0.409788
PF-4800567 (CTRP:688962)	-0.0310116	0.252864
FUMONISIN B1 (CTRP:616353)	-0.029926	0.387505
TANESPIMYCIN (CTRP:50134)	-0.0297836	0.385795
BRD-K30019337 (CTRP:437263)	-0.0292063	0.177541
BRD8958 (CTRP:418163)	-0.0280062	0.34173
BRD-K33199242 (CTRP:449707)	-0.0279123	0.349569
BRD-K27188169 (CTRP:660798)	-0.0264026	0.223568
BRD-K27224038 (CTRP:397964)	-0.0251359	0.148243
O6-BENZYLGUANINE (CTRP:345712)	-0.0250319	0.193337
BMS-536924 (CTRP:411859)	-0.0246197	0.297588
CISPLATIN (CTRP:375395)	-0.0245509	0.30299
CIMETIDINE (CTRP:26870)	-0.0236084	0.137705
ML258 (CTRP:660314)	-0.0234746	0.283676
THALIDOMIDE (CTRP:24197)	-0.0228434	0.176108
SB-431542 (CTRP:50753)	-0.0211358	0.247435
BRD-K84807411 (CTRP:437906)	-0.0209059	0.120746
BRD-K34485477 (CTRP:446716)	-0.020498	0.114773
SELUMETINIB:VORINOSTAT (8:1 MOL/MOL) (CTRP:660176)	-0.0178041	0.191929
LOMEGUATRIB (CTRP:660207)	-0.0161151	0.182196
ETOMOXIR (CTRP:660082)	-0.0159484	0.17904
BRD-K99584050 (CTRP:660140)	-0.0144667	0.111817
968 (CTRP:660080)	-0.0144202	0.079096
FSC231 (CTRP:660079)	-0.0142732	0.07882
SELUMETINIB:PIPERLONGUMINE (8:1 MOL/MOL) (CTRP:660220)	-0.013236	0.141354
GSK2636771 (CTRP:668723)	-0.013157	0.119614
C6-CERAMIDE (CTRP:44554)	-0.0129102	0.141788
JW-480 (CTRP:660227)	-0.0122395	0.13141
BRD-K37390332 (CTRP:463198)	-0.0120081	0.125675
BLEOMYCIN (CTRP:639531)	-0.0118899	0.124193
LY2157299 (CTRP:660431)	-0.011835	0.062683
PLX-4720 (CTRP:606256)	-0.00994209	0.104326
CBB-1007 (CTRP:687721)	-0.00969492	0.068261
BRD-A02303741:CARBOPLATIN (1:1 MOL/MOL) (CTRP:660271)	-0.00890975	0.091882
BRD-K86535717 (CTRP:429535)	-0.00671476	0.035515
MI-1 (CTRP:185987)	-0.00661292	0.064371
GDC-0879 (CTRP:606248)	-0.00615512	0.061723
SZ4TA2 (CTRP:688138)	-0.00471376	0.032039
MYRICETIN (CTRP:29985)	-0.00470934	0.046411
SGX523 (CTRP:635882)	-0.00219757	0.02138
CI-976 (CTRP:375390)	-0.00215691	0.020514
UNC0321 (CTRP:635576)	-0.000900081	0.008692
IC-87114 (CTRP:55307)	-0.000715714	0.006875
ISONICOTINOHYDROXAMIC ACID (CTRP:478694)	0.000124183	0.000961
TAMOXIFEN (CTRP:26972)	0.000575993	0.005443
PRL-3 INHIBITOR I (CTRP:411727)	0.00134045	0.012692
BRD8899 (CTRP:608062)	0.00480277	0.047987
944328-88-5 (CTRP:609681)	0.00508183	0.026435
BETULINIC-ACID (CTRP:23256)	0.00574884	0.057445
WAY-362450 (CTRP:660821)	0.00715232	0.073792
SEMAGACESTAT (CTRP:660341)	0.00824401	0.086044
BEC (CTRP:60679)	0.00829406	0.044161
IPR-456 (CTRP:660084)	0.0087538	0.091328
WZ-4002 (CTRP:640366)	0.00935993	0.081035
BRD-K99006945 (CTRP:687395)	0.0103547	0.073808
SR8278 (CTRP:668858)	0.0121494	0.035705
A-804598 (CTRP:661033)	0.0141569	0.125759
BRD-K96970199 (CTRP:410703)	0.0147022	0.080771
VEMURAFENIB (CTRP:649420)	0.0166955	0.186483
BRD-K96431673 (CTRP:417262)	0.016935	0.095172
CIL55 (CTRP:1788)	0.0197728	0.13538
AGK-2 (CTRP:411716)	0.0201698	0.234665
ALPELISIB (CTRP:668495)	0.0202423	0.191637
CAY10576 (CTRP:622913)	0.0213863	0.240811
STAUROSPORINE (CTRP:50769)	0.0227897	0.129556
MK-0752 (CTRP:660332)	0.0244327	0.294554
EX-527 (CTRP:608999)	0.0258389	0.307915
SJ-172550 (CTRP:416777)	0.0273437	0.340038
COMPOUND 1B (CTRP:62111)	0.02773	0.339284
BRD-K16130065 (CTRP:660425)	0.0282735	0.169194
PROCARBAZINE (CTRP:28183)	0.0287344	0.348572
HYPERFORIN (CTRP:660327)	0.0290699	0.357887
ML083 (CTRP:255961)	0.029859	0.378205
VU0155056 (CTRP:660119)	0.0311745	0.404942
BAM7 (CTRP:660229)	0.0321894	0.422806
NSC30930 (CTRP:182395)	0.0326216	0.431314
BRD-K16147474 (CTRP:447732)	0.0341338	0.431036
AUSTOCYSTIN D (CTRP:416775)	0.0342536	0.421884
SONIDEGIB (CTRP:636425)	0.0356304	0.47488
DASATINIB (CTRP:52882)	0.0410384	0.587026
IFOSFAMIDE (CTRP:35319)	0.0428983	0.403876
JW-55 (CTRP:682993)	0.0431492	0.256146
CID-5951923 (CTRP:267119)	0.0473986	0.705171
BRD-K02492147 (CTRP:415688)	0.0500686	0.705062
KH-CB19 (CTRP:660085)	0.0529151	0.639666
BRD-K58730230 (CTRP:660797)	0.0538136	0.366252
IBRUTINIB (CTRP:660994)	0.0548308	0.677415
CYCLOPHOSPHAMIDE (CTRP:32620)	0.0551141	0.572045
FGIN-1-27 (CTRP:61775)	0.0558978	0.381015
CANERTINIB (CTRP:606138)	0.0575367	0.913001
SELUMETINIB:GDC-0941 (4:1 MOL/MOL) (CTRP:660174)	0.0622779	1.05397
SELUMETINIB:TRETINOIN (2:1 MOL/MOL) (CTRP:660175)	0.0646093	1.09335
BRD-K09344309 (CTRP:439882)	0.0648645	0.418291
BRD-K48477130 (CTRP:649754)	0.0676761	0.676658
BRD-A05715709 (CTRP:660342)	0.0696796	0.696153
BRD-K17060750 (CTRP:600054)	0.0736866	1.36694
SARACATINIB (CTRP:606035)	0.0750041	1.41071
NERATINIB (CTRP:418038)	0.0811729	1.60629
SELUMETINIB:MK-2206 (8:1 MOL/MOL) (CTRP:660218)	0.0823726	1.61333
BRD-K09587429 (CTRP:416842)	0.0890516	1.69455
PD-318088 (CTRP:660410)	0.0952477	2.08307
SELUMETINIB:UNC0638 (4:1 MOL/MOL) (CTRP:660281)	0.095735	2.05133
BCL-LZH-4 (CTRP:688516)	0.106956	1.37997
BRD-K64610608 (CTRP:438776)	0.109981	2.49033
SELUMETINIB (CTRP:348991)	0.110799	2.59476
BRD-K79669418 (CTRP:660139)	0.1174	1.72159
LAPATINIB (CTRP:634309)	0.118654	2.8128
ABIRATERONE (CTRP:660363)	0.121242	0.950543
BRD-K34099515 (CTRP:660064)	0.123734	1.11686
ML334 DIASTEREOMER (CTRP:654278)	0.129581	2.55266
SELUMETINIB:BRD-A02303741 (4:1 MOL/MOL) (CTRP:660178)	0.12982	3.42629
MYRIOCIN (CTRP:417977)	0.131978	1.18581
GEFITINIB (CTRP:52926)	0.148192	4.24901
VAF-347 (CTRP:659226)	0.148737	2.95537
TRAMETINIB (CTRP:687418)	0.149192	2.37365
SELUMETINIB:PLX-4032 (8:1 MOL/MOL) (CTRP:660133)	0.157433	4.82341
ERLOTINIB:PLX-4032 (2:1 MOL/MOL) (CTRP:660768)	0.167256	5.01185
VANDETANIB (CTRP:349002)	0.175379	5.77133
AFATINIB (CTRP:606135)	0.176904	5.38853
ERLOTINIB (CTRP:52928)	0.228756	9.65843
PD-153035 (CTRP:52133)	0.234509	7.37886
BRD-K13185470 (CTRP:660839)	0.25216	3.75926
