# Supplementary material for: A CRISPR-Cas9 screen reveals genetic determinants of the cellular response to decitabine
Source: EMBO Rep. 2025 Feb 10;26(6):1528–65. doi: 10.1038/s44319-025-00385-w (PMC11933316; doi:10.1038/s44319-025-00385-w)
Supplement: Supplementary file 7 — Source data Fig. 3 [file 44319_2025_385_MOESM7_ESM.zip › Figure 3/3F/Relative cell viability.xlsx]

## Sheet: Sheet1
Sample DAC (nM)	Empty		DNMT1-WT		DNMT1-C1226A
0	100	100	100	100	100	100
0.152416	91.0627	85.7138	88.5366	89.65	94.183	91.1749
0.457247	113.556	104.872	101.904	110.43	111.03	102.936
1.37174	108.826	105.277	105.35	109.247	110.698	101.555
4.11523	110.606	103.941	98.8078	112.544	112.548	107.513
12.3457	116.579	116.605	62.461	67.431	110.51	100.352
37.037	118.558	108.018	25.7875	27.0519	107.749	95.6974
111.111	115.609	113.193	17.7548	18.1726	102.444	104.193
333.333	111.478	114.568	18.9032	16.7115	103.641	95.2735
1000	112.605	107.807	14.9024	15.7932	99.1936	87.9095
