# Supplementary material for: A CRISPR-Cas9 screen reveals genetic determinants of the cellular response to decitabine
Source: EMBO Rep. 2025 Feb 10;26(6):1528–65. doi: 10.1038/s44319-025-00385-w (PMC11933316; doi:10.1038/s44319-025-00385-w)
Supplement: Supplementary file 7 — Source data Fig. 3 [file 44319_2025_385_MOESM7_ESM.zip › Figure 3/3G/Quantification.xlsx]

## Sheet: Sheet1
Sample Treatment	Empty		DNMT1-WT		DNMT1-C1226A
DMSO	782.3	806.4	845.8	769.1	854.7	802.3
DAC	1334	1513	2503	2523	1631	1643
