# Supplementary material for: A CRISPR-Cas9 screen reveals genetic determinants of the cellular response to decitabine
Source: EMBO Rep. 2025 Feb 10;26(6):1528–65. doi: 10.1038/s44319-025-00385-w (PMC11933316; doi:10.1038/s44319-025-00385-w)
Supplement: Supplementary file 8 — Source data Fig. 4 [file 44319_2025_385_MOESM8_ESM.zip]

Archive with 17 entries (8 files):
- Figure 4/
- Figure 4/4A/
- Figure 4/4A/DNMT1 intensity quantification.xlsx
- Figure 4/4B/
- Figure 4/4B/γH2AX intensity quantification.xlsx
- Figure 4/4C/
- Figure 4/4C/EdU intensity quantification.xlsx
- Figure 4/4D/
- Figure 4/4D/γH2AX intensity quantification.xlsx
- Figure 4/4E/
- Figure 4/4E/γH2AX intensity quantification.xlsx
- Figure 4/4F/
- Figure 4/4F/γH2AX intensity quantification.xlsx
- Figure 4/4G/
- Figure 4/4G/PARylation intensity quantification.xlsx
- Figure 4/4H/
- Figure 4/4H/XRCC1 intensity quantification.xlsx
