# Supplementary material for: A CRISPR-Cas9 screen reveals genetic determinants of the cellular response to decitabine
Source: EMBO Rep. 2025 Feb 10;26(6):1528–65. doi: 10.1038/s44319-025-00385-w (PMC11933316; doi:10.1038/s44319-025-00385-w)
Supplement: Supplementary file 8 — Source data Fig. 4 [file 44319_2025_385_MOESM8_ESM.zip › Figure 4/4A/DNMT1 intensity quantification.xlsx]

## Sheet: Sheet1
DAC	-	+	-	+	-	+	-	+	-	+	-	+
Recovery (hr)	0	0	1	1	3	3	6	6	12	12	24	24
	322.5	2360	472.3	1177	507.1	673	419.1	296.7	400.8	380.3	360.9	315.3
	236.1	1751	630	1286	489.3	671.3	703.1	314.8	502.6	320.3	288.4	234.3
	523.2	1731	499.8	285.8	506.9	468	560.5	423.1	352	364.9	563.1	383.7
	545.3	2120	485	333.4	564.8	365.2	357.9	280.6	467.2	411.9	237.5	409.4
	430.3	266.6	588.4	1575	677.8	365.6	587	266.3	291.4	399.8	303.5	269.4
	490.4	647.8	622.8	1556	517.8	263.6	390.3	326.6	286.9	492.5	295.2	386.7
	485.6	2889	258.3	1453	718.5	560.6	493	393.8	454.8	463.8	596.3	360.4
	462.6	2331	239.4	1387	477.9	376.2	428	264.9	304.1	325.2	561.5	306.9
	295.2	292.1	248.7	2034	454.6	284.7	258.6	454.2	287.1	461.4	271.5	302.7
	519.8	2320	575.8	1813	544.3	440.6	289.6	452.6	689.8	256.4	263.5	422.7
	659.2	2025	749.3	304.2	521.2	455	655.3	409.7	318.5	373.7	374.2	366.8
	484.3	2875	612.7	1731	512.8	442.8	291.2	433.7	275.7	462.2	717	381.1
	343.1	2430	758.9	811.2	619	627.2	414.4	474.7	287.9	398.8	294.8	363.5
	588.9	2459	392.8	2165	261.1	526.2	588	386.1	407.4	462.1	498.9	344.1
	489.9	2262	633.2	2941	490.5	419.2	352	392.8	300.6	466.9	708	393.4
	723.3	1971	636.6	947.3	315.2	474.9	498.9	378.6	379.2	487.3	715.1	358.9
	711.3	2012	524.2	809.7	389.5	677	452.6	395.6	316.5	277.8	177.9	416.5
	611.2	2187	779.3	760.1	509.4	514.5	612.9	308.6	347.2	348.8	300.6	370.3
	659.1	2002	517.9	1196	231	386.9	407.5	466.6	329.6	391	632	376.3
	731.9	2185	482.4	302.5	439.9	546.7	532.5	452.7	438.8	292.4	537.8	412.9
	586.6	1951	538.1	754.2	300	585.5	552.3	354.4	279.3	453.7	336.6	512.3
	504.1	211.5	754	289.9	451.8	841.7	588.8	495.6	279.4	496.2	464	512.3
	781	2018	480.4	1187	313.2	433	322	388.7	321.5	378.5	268.5	542.3
	292.9	1844	781.7	1304	290.2	497.5	315.6	370.1	350.8	394.7	374.1	329.6
	605.3	2428	587.1	1380	365.4	389.6	347.8	305.1	319.6	345.6	610.7	378.9
	663.4	723.1	503.6	1252	568.4	735.6	462.7	377.5	249.2	423.4	327.3	397.2
	628.5	212.4	753.6	1247	245.9	705.3	467.5	428.5	284.4	426.5	303.3	551.4
	419.3	1592	288.3	739.2	276.9	462.9	554.4	485.9	255.9	478.8	290.1	450.9
	351.3	2971	636.9	1450	461.1	972.3	284.1	1652	338.8	334.8	231	314.6
	262.7	3044	500	1334	443.4	510.5	392.2	645.6	328.2	417.4	614.7	390.3
	765.7	2570	627.1	1393	352	538.4	152.8	290.5	233.7	300.3	363.3	378.9
	778.1	2046	609.6	1331	648.4	786.9	367.8	430.9	388.9	268.5	629.3	327.4
	554.2	1565	461.3	1888	551.7	503.3	373.6	533.9	524.1	349.3	232.9	297.8
	632.4	2936	638.4	1934	555.2	298.6	478.3	343.5	607.5	390.4	699.2	324.7
	649.9	316.7	618.8	1686	204.3	530.5	439.7	348.5	220.6	457.6	407.3	410.4
	711	3891	521.2	2197	422	511.8	439.6	376.5	259.1	402.2	383.3	339.8
	437.6	3003	676.3	2670	609.2	640.2	629.9	382.6	312	271.2	561.4	609.7
	581.1	2570	619.7	2415	408.4	411.6	436.5	321.3	384	310.9	545.7	462.4
	888.2	1902	676.1	1934	544.1	608.3	325.4	414.2	860.6	280.4	365.5	381.2
	604.9	2863	790.8	179	292.1	417.5	352.7	546.5	308.4	462.2	389.3	501.2
	713.4	2251	669.6	1959	525.3	784.9	530	517	329.9	278.9	653.3	357.6
	390.1	3381	771.1	1800	592.3	738.7	259.8	411	566.8	407	783.3	343.3
	370.4	2536	687.8	1115	315.9	434.3	466.8	400.8	347.8	377.4	788.4	481.8
	656.5	322.1	564.8	2162	462	757.1	655.5	1096	362.9	396.9	406.7	439.8
	569.7	2062	732.2	1723	315.4	1081	612	565.5	457.4	348	340	349.9
	572.7	3567	353.3	1352	566.8	681.9	539.6	812.6	319.1	466.7	826.6	509.2
	693	1309	657.9	1724	526.5	527.6	654.6	592.5	320.7	351.9	379	300.1
	693.2	1816	415.2	1395	603.8	698.3	407	487.9	542.4	397.1	404.3	371.7
	965.9	2118	402.9	2051	481.2	700.2	572.7	392.8	295.1	267.3	711.3	360
	948.5	2975	786.6	1456	342.3	441	507.9	379.3	280.1	467.7	233.3	346.8
	731.3	3291	600	1811	539	357.9	450.5	401.8	229.4	339.2	365.1	334.9
	698.2	1888	588.2	1654	356.2	276.6	510.9	656	240.5	530.2	505.3	348
	861.4	1693	390.3	1430	624.1	536.5	743.4	484.4	685.4	401.9	293.5	297.9
	630.3	3044	840.4	363.7	452	339.6	731.1	348.2	421.3	247.7	565.5	479.7
	810.7	3219	306.8	1636	535.1	260.7	764.1	420.9	302.3	352.6	712.2	337.5
	840.8	2471	300.7	1059	378	814.3	431.7	389.3	400.4	340.4	786	321.4
	882.7	1668	670.2	356.1	649.7	441.8	856.9	478.5	694.9	305.7	529.9	435.1
	507.7	1999	665.6	1796	479.3	557.6	613.8	448.9	687	274.3	618.6	342.8
	885.2	3713	405.7	1944	312.4	456.6	491.4	529.6	405.4	360	661.7	368.4
	955.8	4315	777	1289	512.7	750.7	644.7	352.4	520.4	494	293.4	428.2
	877	2652	748.5	1421	327.1	563.6	595.3	410.7	269.5	327.6	317.3	548.4
	729.7	3020	429.5	263.8	617.8	556.3	272.7	516.2	421.3	473	515.5	355.6
	968	2136	620.7	1515	281.5	743.6	454.9	323.3	323.3	418	286.5	359.9
	590.1	2250	673.4	531.9	329.1	669	570.2	511.1	303.7	296.9	303.4	377.4
	559.4	3912	704.3	1875	582	1306	443.3	363.5	331.5	284.7	297.2	566.8
	499.5	280.9	565.9	1473	765.8	319.7	453.3	390.1	311.8	519	324.7	374.2
	514.4	2851	581.3	1976	347.4	363.6	410.8	326.1	220.5	377.8	287.4	483.4
	494.2	2959	701.4	1737	250.4	624.1	555.9	569.4	297.3	625.7	282.8	448.3
	677.1	3521	630.3	1273	476.9	460.9	640.4	437.3	280.4	442.8	520	507.2
	579.7	3116	334.4	1756	680.4	340.1	710.5	395.9	284.8	974.8	305.6	307
	657.5	1613	575.9	780.9	516.8	434	720.5	389.8	632.9	528.7	540	345.7
	725.8	569.9	668	2314	280.7	524.4	426.2	459.7	356.6	283.3	438.5	451.2
	702.1	1302	660.1	1339	586.8	418.2	434.2	583.6	578.3	286	251.4	346.1
	568.6	1684	276.8	1231	540.3	452.3	394.4	405.1	303.3	352.4	209.3	570.4
	778.2	2594	292.9	1289	617.3	492.4	668.1	464.5	326.9	485.6	672	581.3
	680.8	1444	669.1	408.1	430	481	377.6	457.1	330.5	304.7	328.1	426.4
	637.4	3740	617.9	1821	660.9	537.5	466.4	326.5	310.3	447	455.6	630.5
	677.8	1678	699.7	315.4	690.5	626.2	909.2	443.8	501.9	524.1	319	413.8
	504.2	2036	572.4	1126	545.3	577.3	650.9	321.6	505.1	314	306.6	425.9
	557.1	2906	368	1161	533.9	478.2	610.3	342.2	394.3	550.5	441.2	467.7
	178.5	2670	820.3	662.9	614.9	644.7	460.1	344.4	302.9	351.1	246.4	360
	706.3	602.3	705.7	310.3	652.4	973.6	798.1	368.2	382.2	358.7	239.1	370.1
	721.7	300.9	360.6	1096	730.2	2171	509.9	450.1	533.6	234.9	441.8	605.1
	758.7	1997	829.3	1752	645.5	839.3	310.3	393	600.3	274.4	556.5	316.3
	800.6	2082	931.8	1621	612.9	563.3	336.3	350.7	394.3	354.1	585.6	390.4
	826.3	1781	656.1	1140	582.7	604.2	445.7	385.8	262.1	358	206	542.5
	429.8	1901	296.2	1402	665.5	427.4	538.6	423.1	601.8	383.6	510.2	320.9
	595.5	1996	341.3	1264	541.5	467.5	557.6	326.7	320.3	360.8	305	625.4
	404.3	1515	667.8	1738	618	505.1	508.6	428.9	244	374	298.3	310.6
	736.6	2083	485.6	1870	658.8	448.5	553.7	444.6	320	390.8	442.8	443.5
	416.7	1735	449	1708	319	456.4	646.6	352.5	324.6	348.5	710.5	348.9
	477.3	2897	767	1210	642	596	459.4	362	328.8	325	314.9	443.8
	617.1	2357	761.4	1086	695.1	563.8	680.9	364	308.7	323.3	304.7	651
	833.6	2428	559.5	2076	762	399.7	383.7	505.2	612.5	366.6	360.4	443.3
	497.4	3163	436.3	1635	556.2	495.9	436.1	301.3	263.5	356.6	263	463.4
	844.3	3078	822	1943	490.8	983.5	608.9	355.6	334.6	407.4	320.6	433.9
	514.1	2444	533.7	984.7	607.2	341.7	455.9	383.5	485.5	385.8	257.3	436.2
	474.3	295.9	559.1	1512	573	471.2	535.2	392.9	403.1	348.6	273.8	371
	721.7	1835	605.2	2189	668.8	405.9	792.8	438.3	503.8	430.1	264.1	340.9
	743.7	2242	631.6	1257	544	192.2	551.1	480.1	557.9	418.3	310.2	437.8
	545.2	2928	612.8	321	497.3	367.6	601.9	463.9	717.8	322.5	323.3	420
	501.7	2904	758.7	1611	507.5	423.5	761.1	1006	325.6	324.7	273.7	299
	605.3	3642	715.9	1293	517.8	637	396.8	375.8	289.6	468.6	306.2	343
	516.7	2308	477.7	1914	503.2	852.6	722	544.9	377	453.4	263.2	464.8
	319.1	2879	478.4	2377	536.7	460.9	962.4	521.6	426	334.5	335.6	402.6
	703.1	2153	703.8	1675	481.2	374.7	876.4	390.6	590.2	556.4	319	466.4
	619.8	2211	799.1	291.9	485	951.2	834.2	421.9	609.1	374.3	323.7	308
	503.6	2524	761.1	317	260.8	672.9	478.1	327.7	607.2	353.7	604.7	465.8
	596.3	2683	615	2636	502	607.7	937	484.9	381.6	523.3	330.8	435.2
	649.2	1473	383.9	1678	295.6	462.6	616.3	569	499.3	475.9	278.1	424.4
	720.2	2734	773.2	1857	543.2	445.8	556.4	545.2	339.3	495.9	332.7	323.4
	694.7	1203	541.5	1659	545.3	415.9	676.3	430.8	332	378.6	500.5	375.6
	646.2	261.5	537.4	318.8	301	470.8	699.1	453.2	334.8	540.8	618.4	301.5
	315.6	1811	296.6	1452	498	1011	387	755.1	435.9	318.5	687	396.7
	777.6	3318	657.6	1610	440.1	1528	702.4	348.5	351.8	388.9	730.1	454.6
	632.6	1497	581.7	1465	498.5	1058	968.1	453.5	338.7	557.4	344.7	390
	358.4	2812	872.1	2089	536.3	436.2	431.1	520.7	603.1	351.2	314.1	378
	487.7	2681	497.7	1563	494.8	521.7	468.9	474.4	574.3	449.3	310.5	337.1
	338.8	2417	645.5	319	792.1	659.2	914.7	445	505.1	571.9	388	383.1
	649.6	2701	702.3	1206	364.1	467.9	342.1	343.9	615.8	507.4	382.3	360.2
	688.5	2833	536.2	736.4	721.9	442	289	458.6	306.9	443.4	366.6	453.4
	844.2	2645	604.1	1339	629.4	477.2	800.1	377.2	360.3	387.3	352.3	471.1
	242.2	2326	692.1	276.5	678.8	506.9	325.7	391.9	300.7	487	317.3	417.9
	610.7	1863	908.4	1446	765.3	567.4	728.5	383.3	299.8	400.5	366.9	421
	627.1	264.2	567.5	1368	572.4	380.4	429.7	434	188.6	264.2	567.1	399.5
	628.8	3119	736.8	1786	692.9	674.5	305.3	441.2	258.4	313.7	584	379.9
	263	164.3	421.1	1394	545	358.6	406.3	357.9	604.7	315.9	604.2	472.3
	641.5	2381	604.7	1526	587	326.1	389.9	440.6	673.3	466.9	439.7	411.5
	495.1	683.1	681.5	1650	576.1	309.5	446.4	375	319.1	406.6	340.2	435.5
	724.9	268.1	585.2	2876	305	436.3	525.1	478.9	561.7	322.1	383.1	432.5
	673.3	1382	665.5	1460	270.3	274.6	429.5	447.7	324	309.2	361.4	416.1
	671.8	327.1	591.6	1565	646.2	498.5	445.6	422.3	760.9	298.9	747.8	450.6
	506.3	1947	461.3	2219	252.4	553.9	410.1	493.5	313.8	363.4	418.7	423.5
	482.6	2622	652	2389	266.6	565.6	304.1	446.1	275.1	373	407.8	400.9
	444.4	2427	721.8	2990	566.1	1096	396.8	367.2	191.1	271.1	799.1	457.7
	934.2	1527	263.8	2199	232.7	537.7	514.4	438.1	350.5	323.3	717.9	517.6
	741.1	1923	271.1	1818	388.2	410.5	823.8	394.6	309	268.5	278.2	427.6
	661.2	1935	803.4	1197	643.1	529.5	437.7	443	288.6	422.3	496.2	492.1
	1049	248.5	678.5	1416	821.5	308.2	375.2	317.1	253.7	411	519.7	406.4
	780.2	2151	288.7	2004	375.4	312.9	665.3	399.2	263.2	440.2	421.2	483.4
	929.3	1953	270.1	2232	628.7	516.9	865.4	343.8	334.3	491.9	492	511.9
	742.1	1413	277.4	1392	613.5	450.2	805.5	576.2	246.7	404.5	634.2	468.2
	567.4	2669	525.5	2050	294.8	321.3	691.9	466.6	351.9	404.4	665.8	633.9
	673.7	2572	276.7	2918	437.7	458.8	599	491.9	427	460.5	686	613.3
	769.3	2155	340.7	2001	256	522.1	465	466.8	276.2	413.3	266.8	368.6
	644.3	2294	307.6	1392	698.5	442.9	424.9	460.6	449.2	386.8	532.6	633.4
	591.6	2009	560.2	1553	527	427.6	682.3	552.1	294.1	353.7	281.9	368.8
	647.8	2378	468.8	1283	700.4	508	587.1	384.6	308.5	434.9	518.8	344.6
	486.3	1438	580.6	1342	549.2	414.5	348.5	450	371.1	457.1	315.7	592.1
	635.6	2888	579.4	1736	307.5	681.9	323.8	350.5	376.1	384.5	569.2	524.2
	388.4	2147	209.6	1284	354.3	572.9	664.2	374.1	408.6	400.2	540.4	376.3
	418.3	1530	427.4	1356	265.3	649.9	671.8	400.4	317.2	406.9	576.7	551.8
	531.5	1846	675.7	1469	497.8	752	577.9	467.8	231.3	416.2	437.9	357.6
	858.3	2589	678.5	1864	290.8	526.2	564.6	435.8	329.2	341.7	585.2	514.1
	672.3	294.8	431	178.1	619.5	367.6	424	446.7	388	335.4	643.3	561.3
	608.5	2154	474.7	1660	573.5	437	378.2	362.9	816.7	293	515.4	360.9
	462.7	1953	592.7	1329	310.1	383.4	629.8	407.7	862.5	213.8	566.5	405.5
	569.3	1847	686	1347	250.3	443.5	704.7	337	313.7	359.1	316.9	500.2
	583.8	1099	554	275.2	260.7	504.7	275.6	483.3	256.2	383	280.6	431.4
	360.4	1242	741	292.7	476.9	384.9	782.1	428.8	358.7	419.5	611.3	341.2
	470.1	1737	219.7	1434	583.3	861.7	552.3	453	339.5	395.3	415.6	450.5
	627.2	2817	646.3	550.2	472.3	418.6	333.4	374.1	327.7	389.7	368.2	434.8
	668	1657	466.9	1482	626.6	845.8	344.2	433.2	292.6	333.3	324.8	329.1
	730.5	2486	375.8	1378	268.3	499.4	783.9	484	346.6	407.4	580.3	313.7
	659.1	2579	636.2	2403	460.9	395.3	761.5	352.7	673.8	393.5	286.9	291.5
	389.6	1392	756.4	2615	503	453	387.4	446.5	258.4	433.1	330.3	389.4
	440	2147	524.3	1314	631	244.3	575.5	562.6	405.3	347.3	756.7	408.4
	377.9	2418	451.6	974.2	648.7	404.8	351.8	526.6	348.4	275.3	693.2	409.8
	559	2762	458	341.3	480.4	460.7	373.5	349	244.2	480.3	743.5	341.6
	629.8	2395	811	2385	622.4	632.5	399.2	418.5	328.9	478.2	319.3	368.3
	720.8	2456	679.8	1826	428.2	544.3	532.4	412.6	321.5	370.3	295.5	353.3
	547.2	1935	317.1	1458	250.1	382.6	602.3	431.4	333.2	467.4	290.7	431.4
	629.6	2216	556	1535	298	519.9	592.4	701.9	196.4	490	664.5	271.1
	636.2	1784	491.8	1735	688.9	716.2	361.7	443.1	215.2	448	215.6	420.1
	379.6	1653	591	1267	536.5	494.7	615.2	402.9	218.3	562.1	299.8	405.6
	716.2	2091	487.4	2212	681.2	312.7	530.9	361.6	228.2	491.3	423.2	316.1
	669.4	3397	431.3	1887	513.8	425.1	323	359	287.8	441.1	604.8	371.8
	784.5	1521	524.5	1160	683.4	661.8	400.7	403.7	407.6	402.1	281.6	330.7
	745.4	2724	762.7	592.3	310.3	343.7	550	401.3	265.8	491.2	265.5	431.3
	699.4	2607	795.6	2329	585.2	856.6	543.5	415.8	261.4	418.8	581.3	366.8
	704.8	2148	248	2203	532	905.9	476.5	410.7	266.8	472.5	642.7	539.1
	734.8	1847	684.7	818.8	536.7	423.9	518.8	443.5	264.6	417.5	348.9	443.6
	750	2103	597.4	1818	626.8	425.6	439.2	344.5	351.8	448.1	675.7	399.5
	633.3	2349	319.3	1362	750.3	570.1	306.5	415.3	356.9	399.1	710.1	412.4
	568.8	1992	436.8	1689	686.2	288.3	366.9	418.2	218	404.2	438.9	325.7
	914.3	3620	432	366.3	688.8	734.2	521.6	521.3	285.7	381.1	483.6	451.1
	843.4	2127	549.4	1716	493.2	364.3	487.7	379.5	359.2	350.5	634.7	429.6
	843.1	2252	629.3	1889	559.5	1208	512.6	328.8	493.4	332.1	621.7	409.4
	943.7	3148	743.3	1355	740.1	508.6	545.1	386.6	308.6	384.5	630.1	388.1
	832.4	2204	845.9	1938	860.4	377.6	510.6	405.3	289.1	351	296.2	340.7
	896.6	2224	323.8	1585	252.2	456.7	338	299.4	277.9	386	328.6	541.1
	616.8	1870	861.5	1889	503.5	679.6	431.7	363.1	318.8	361.8	307.5	391.4
	931.3	2015	297.6	1436	777.3	390.2	342.2	425.3	527.7	394.3	553.9	259.2
	550.6	416.2	338.7	2063	576.2	723.3	522.5	318.6	326.2	361.2	326.8	478.6
	775	2726	774.5	2852	582.3	351.3	614.5	398.5	337.8	320	296	555.9
	474.7	2722	834.7	1812	480	264.6	275	378.1	287.5	387	570.2	351.9
	570.8	1593	691.7	1658	511.3	823	419.3	340.9	267.9	362.6	791.2	412.7
	616.1	1608	805.8	1555	464.1	912.7	599.1	420.6	229.5	303.8	246.3	343.4
	696.2	2481	365	1549	391.3	640.6	500.4	391.8	204	440.5	260	368.8
	623.6	2607	703.4	3230	592.5	672.7	285.6	440.5	189	403.4	856.1	297
	592.8	394.1	793.4	1834	542.2	732.1	460.7	399.9	557.2	261.2	195.7	661.7
	613.1	2055	827.3	2169	517.5	332.4	337.8	383.5	339.6	252.2	334.4	396.3
	290.6	1773	324.9	1515	465.9	513.6	360.6	365.2	339.7	338.3	564.8	552.4
	594.7	2128	663.6	1401	281.2	557.5	497.9	459.8	222.8	371.3	269.3	420.4
	684.2	333.8	713.2	1304	440.4	587.5	306.6	399.8	295.9	657.2	554.3	533
	296.1	1534	569.2	1844	647.4	491.8	521.7	389.6	234.9	458.6	316.6	498.9
	358.2	2027	256.2	2451	633	540.4	686.2	419.5	312.5	374.1	503.9	277.7
	578.2	458.5	578	1426	601.1	488.1	355.5	348.3	276.4	294.2	280.5	498
	597.7	2597	540.8	1707	205.7	365.5	388.1	461.3	424.2	485	517.7	520.6
	641.7	2257	389.3	1109	616.1	342.5	337.4	348.2	346.5	332.5	541.5	467.2
	646.9	1538	526	2322	611.5	444.6	413.3	315.2	336.7	399.6	513.2	381.2
	784	1347	688.1	1972	622.6	388.2	683.7	436.1	205.7	384.9	281.1	454.6
	736.4	2264	508.7	2192	556.4	513.6	839.9	463.8	328.4	259	363.8	577
	820.8	3420	494.6	907.1	350.9	299.2	442	489.6	301.3	255.6	586.9	317.6
	662.9	3115	754.8	1498	830.9	468.5	456.3	330.5	539.2	471.7	529.2	546.8
	523.5	2780	497	969.7	766.9	686	736.1	349.4	210.7	441.9	379	389.9
	842.7	2562	575.3	1487	462.4	856.3	432.5	412.7	230.1	461	313.3	376.4
	589.9	1895	536.4	1401	630.5	798.8	461.5	449	230.3	395.7	385.2	412.5
	410.1	1942	298.3	2012	552	694.1	400.5	424.1	327.7	346.1	276.7	604.7
	498.5	2377	309.2	2127	696	581.8	322.7	372	298.6	386.9	610.5	393.7
	452.5	2828	643.8	1697	632.3	1060	356.7	417.7	624.8	498.2	883.4	505
	439.8	2154	556.5	1697	672.7	407.4	335.4	401.6	321.1	445	319.4	401.6
	490	1889	509.1	868.4	610.9	443.3	305.8	424.1	223.7	319.2	627.9	369.5
	900.5	276.8	445.2	1770	339.6	563	499.8	273.3	676.8	361.9	350.3	470.5
	617	3401	614.8	401.7	454	924.5	400.5	340	628.3	332.5	619.7	438.8
	413.4	424.1	816.6	1220	491.2	439.5	657.5	417.1	777.8	399.8	651.2	409.3
	554.3	2239	644.2	1757	610.9	521.7	653.7	688.4	634.8	400	419.8	406.8
	562.3	3693	568.6	275.6	616.8	515.5	511.7	474.5	610.6	517.4	563.5	324.1
	739.1	2785	698	2013	451.6	415.9	469.2	521.6	324.3	412.7	327.5	416.9
	434.7	365.4	628.8	2420	391.8	473.7	377.9	419	599.5	333.3	550.2	302.4
	458.6	371.2	677.5	1645	730.5	969.1	308.9	450	303.9	509.7	286.1	383.9
	617.2	2646	284.6	1448	164.2	851.5	615.7	386.6	336	482.2	599.8	343
	392.3	2540	787.2	1848	471.4	565.8	411.1	466.6	685.8	420.1	423.2	474.1
	356.2	2129	911.1	2803	588.9	358.5	317.2	522.3	640.3	367.9	681.1	361.9
	577.6	2734	694.6	1525	378.4	444.1	743.6	511.2	768.2	385.1	347.6	411.1
	567	2575	536.3	2543	467.3	563.1	454.3	450.2	286.8	290.7	667.2	402
	797	1894	348.9	1646	416.1	886.9	819.3	496	401.9	417.2	256.3	319.1
	681.5	1848	583.6	1631	482.6	436.4	949.3	407.9	350.1	462.5	686.4	379
	260.4	2248	801.2	1607	584.8	837.5	809.2	254.5	386.3	405.7	587.9	308.1
	594.2	2137	637.6	1604	307.7	505.5	427.8	500.1	696.2	458.7	413.4	427.8
	579.3	2588	644.5	1329	376.8	329.5	599.7	447.5	383	385.7	337.5	292.5
	210.2	1817	725	2411	712.5	332.8	368.1	489.6	508.8	412.4	533.3	383.5
	400.9	2285	598.8	2632	357.6	338.3	798.6	395.9	292	440	289.6	350.1
	794.9	2213	487.4	1341	557	565.6	682	364.6	377.2	354.3	668.7	365.7
	547.3	1981	415.9	2478	478.5	423	341.8	329.9	349	284	316.4	408.4
	390.5	291.5	700.4	311.9	630.6	428.9	481.9	442.3	590.7	378.4	335.3	458.9
	322.5	2887	277.2	1192	616.3	466.6	462.1	400.1	343.3	406.4	348.1	464.8
	982.7	2191	587.3	1338	470.6	690.5	597.4	389.7	639.9	380.1	316.2	386.1
	671	278.8	564	1785	484.3	623.5	581.6	400.3	468.1	457.8	346	332.6
	583.2	267.3	326.8	1867	477	272.6	588.6	329.4	751.8	382.4	499.8	459.4
	638.2	2487	555.7	1918	516.9	552.7	713.4	369.3	438	432.5	291.9	398.2
	675.6	2894	685.2	2129	398.8	543	391.7	237.2	351.6	303.6	650.3	382.3
	521.2	1892	697.4	1956	319.1	513.3	436.4	351.1	599	455	357.6	500.7
	548.1	3253	792.4	1789	216.9	563.6	728	365.7	414.2	350.6	256.9	335.5
	640	2516	646.8	927.6	679.3	371.2	407.7	343.2	401.9	288.5	400.2	454.3
	542.3	2693	546	1662	669.8	512.7	331.7	432.3	541.5	360.1	369.2	280
	552.5	1802	759.4	1886	353.4	539.1	838.6	367.3	276.1	366.5	264.6	290.6
	658	3248	702.4	1952	613.8	347.8	811.7	451.3	356.3	340.6	678.9	370
	694.1	1602	703.3	2644	661	516.3	381.1	370.9	405.1	329.2	250.4	460.9
	616.5	2371	268.5	1801	510.9	455.4	557.2	415.3	331.4	412.1	305.1	421.5
	481.7	2146	477	389.9	569.8	566.6	438.9	425.4	415.9	362.4	272.7	375.6
	417.8	2158	530.9	2982	489.6	563.5	431	436.7	292.7	372.9	309.3	428.5
	466.2	2117	491.3	2059	277.4	931.1	577.2	401.2	345.3	314.9	267.3	440.9
	571.9	2387	673.4	1246	686.6	421.5	453.3	461.9	350.4	382.3	261.5	445.2
	848.1	1939	472.3	2018	664.2	274.6	684.5	382.8	312	285.3	301	270.7
	746.9	2366	467.9	2633	809.3	436.8	732.4	433.3	373.3	346.3	229.3	475.3
	672.4	1752	545.6	1802	612.7	610.9	470	383.8	359.3	285.9	554.5	421.9
	710	2095	505	1699	626.4	427.8	387.8	412.1	303.8	320.4	333.8	412.5
	284.8	1590	671.3	1591	566.1	782.4	655.7	219.4	541.3	275.2	324.5	421.6
	309.7	2547	628.7	1346	433.8	706.7	381.7	547.8	586.8	285.7	293.1	463.8
	309.5	2698	588.4	1570	834.2	615	437.5	378.5	531.6	383.7	596.9	328.1
	620	2055	334.4	1355	749.8	867.1	542.4	399.2	769.4	357.2	254.1	407.1
	687.7	1901	631.9	1531	531.5	851.4	377.5	793.9	384.7	307.2	554.9	484.2
	592.1	1655	684.3	1553	486.3	839	620.4	420.9	663.2	397.8	341	452.5
	746.8	1490	480.3	1374	667.3	316.5	547.2	286.4	350.2	414.1	340	353.7
	489.9	2116	330.2	1768	391.3	936.2	413.7	466.2	716.2	315	336.6	526.4
	590.1	1436	639.3	2218	529.1	766.6	398.2	322	378.6	278.2	327.6	619.6
	715.3	1977	534.3	1777	579.7	503.7	742.1	436.7	304.2	429.9	496.1	434.5
	358	2048	600.4	1206	586.2	468.6	668.7	384.2	296.8	469.3	709	641.5
	467.8	1791	276.4	2320	493.8	547.2	322.6	389.1	433.3	347.5	473	497.6
	575.2	1786	484.6	2020	453.4	434.1	665.9	330.9	323.4	390	304	428.8
	597.8	1977	606.9	1115	597.3	514.3	586	593.2	308.1	424.1	235.7	473.4
	730.7	2072	601.5	1774	435.1	717.2	505.6	421.9	281.2	363.3	321.9	302.5
	521.9	1943	996.8	1871	681.5	689.3	832.3	428.1	286.4	438.5	771.1	561
	501.7	1806	852.7	1441	302.4	452.9	497.4	446.8	252.1	342.1	295.5	555.3
	323.2	2279	607.4	1619	605.8	829.3	827.9	681.9	310.8	635.8	434	468
	398.6	2436	1043	2053	265.2	591	483.1	417.6	269	535.2	370.5	421
	606.9	3142	627.9	2356	689.4	642.4	572.1	417.7	317.5	488.1	441	518
	446.9	1725	628.2	1687	270.3	637.9	333.9	691.2	297.6	639.9	258.1	475
	794.8	2433	575	2062	635.6	856	475	431.3	232.1	462	366.1	287.9
	776	1548	600.2	2561	487.2	382.3	449.5	484.3	284.8	481.6	292.4	262
	724.4	967.2	501.4	1378	538.3	368	500.7	497	655.6	343.1	355.5	492
	618.4	3408	679.4	1697	771.8	517.5	525.7	465.9	414.8	282.6	360.8	283.4
	684.8	2418	560.7	2450	601.6	673.4	772.6	385.1	500.4	343.1	543.3	338
	708.5	2244	612.2	1244	326.2	673.7	328	261	364.5	503.5	276.6	366.9
	317	1772	734.7	1530	671.9	568.2	362.2	339.8	267.4	537.4	574.8	455
	558.3	1963	518.4	292.1	588.3	586.7	811.2	425	284.8	492.9	349.7	476
	837.4	405.2	819.3	1323	422.7	532.9	729.9	458.7	754.5	361.4	342.5	292.8
	857.7	1593	355.9	1379	447.1	355.8	460.2	443.5	724	426.8	384.8	400.1
	348.2	1569	400.3	1620	414.5	480.2	477.5	400.7	465.9	384	386	432.2
	463.3	1676	940.1	1457	329.8	560.4	444.8	362.2	280.4	370.3	427.3	343.2
	461.1	2110	346.9	1933	504	573.9	324.7	288.3	628.4	477.3	345.9	365.8
	776.5	1896	324.4	1551	491	518.3	540.4	353.4	271	372.9	469.8	308.9
	556.2	1868	608.3	1388	310.9	373.3	624.8	447	333.5	518.4	255.4	322.4
	666.3	2225	744.8	1244	369	469.4	384	315.4	281.7	450.6	629.9	265.5
	304.5	2660	317.6	2094	485.8	390.5	511.3	437.3	704.9	482.2	424.3	299.7
	357.5	254.4	680.3	1064	457.8	1438	396.8	369.3	394.1	421.8	539.6	320.8
	710.8	1860	569.7	1320	539.1	673.4	605.1	274.7	375.1	217.8	341.2	418.9
	557.5	1886	511.9	295.2	582.7	477.5	496.1	354.6	298.4	327.2	290.6	320.5
	648.7	2169	580.5	1551	362.7	410.9	773.4	343	246.9	398.7	386.3	333.3
	269	1933	237.1	1505	557.5	566.7	505.9	596.9	297.5	286.9	378.7	430.1
	504.6	2206	282.2	1637	308.4	529.7	533	396.7	323.3	451.4	563.6	448.8
	585	2138	638.7	1450	626.7	420.9	922.8	538.5	262.3	298.2	762.2	429.5
	571.4	1745	648.2	1524	547.9	483.8	719	504.8	347.8	466.3	535.4	385.8
	544.5	2500	769.9	1305	282.6	487.7	913.1	356.4	321.8	369.2	597.8	349.3
	500	2008	680.2	2138	257.9	509	515.8	471.8	265.5	403.8	648.3	473
	583.9	2921	551.6	1681	573.2	517.7	761.7	448	322.6	343.2	357.6	423.2
	430.5	3175	320.5	1873	555.2	470.7	599.7	458.3	338.9	378	347.2	340.5
	622.1	2281	471	1337	608.8	374.2	265	472.8	333.7	372.7	261.8	419.6
	524.5	2729	616.2	1454	479.1	413.7	560.6	258.6	339	321.1	473.3	479.1
	747.6	3078	405.8	260.4	523	571.9	273.2	445.4	484.2	225.7	457.9	467
	500.7	2227	647.7	1375	522.6	839.3	284.9	415.5	310	381.4	631.9	326.6
	451.5	2829	705.6	1014	262.5	553	624.1	369	269.4	358.7	323.2	413.3
	637.1	2178	550	1845	587.2	630.5	279	398.1	261.6	312.5	622.6	434.3
	767.6	3281	339	1203	483.6	631.8	500.1	358	259	429.1	304.3	428.8
	571.5	1927	859.5	1717	629.7	515.4	330.6	421.8	263.2	337.6	598.5	388.6
	438	1560	679.5	1199	717.5	1110	590.8	387.2	291.4	417.7	527.2	435.4
	599.9	2689	277.8	1172	539.7	289.4	549	442.1	343.1	312.9	550.8	438.4
	782.7	2289	737.8	1830	606.8	1285	528.8	391.1	327.7	286.1	465.4	415.6
	811.4	1978	644.6	1056	479.4	1349	468.9	605.3	190.8	229.5	538.6	473.9
	689.8	1889	543.8	1663	593	878.8	491.8	433.3	261.8	326.1	299.7	505.6
	344.6	2506	603.8	1081	578.1	1453	489.5	252.1	311.8	335.8	305.1	431.5
	595.3	2037	599.8	2054	764.1	324.7	579.6	410.1	332.9	441	622.7	398.9
	654.5	288.9	437.6	1806	353.5	610	553.8	405.7	451.3	362.7	716	517.6
	350.1	2275	667.2	1344	254.4	554.9	557	436.3	308.7	385	316.8	376.4
	241.8	289.6	636	1894	739.5	637.3	289.4	519.2	261	410.4	549.5	426.1
	327.2	334.7	544.4	2137	936.4	478.3	350.7	386.9	348.2	307.1	261.9	461.4
	518.8	273.7	436.5	1829	626.8	716.7	704.7	363.2	357.4	296.7	548	437.2
	770.8	1569	550.1	1757	578.1	334.2	336.6	564.9	562.3	388.5	553.3	463.6
	255.9	296.2	557.6	1260	668.4	626.5	553.7	366.3	365.3	466.6	504.3	568.3
	653.9	2079	723.2	2030	498.5	472.6	345.3	337.3	661.6	433.9	312.1	324.7
	716.2	3030	545	1844	273.2	378.8	290.9	336.7	643.7	412.9	380	520.9
	545.5	777.1	312.1	1974	428.5	834.6	702.6	348.7	300.3	396.6	324.1	371.9
	607.8	2721	645.1	2119	331.8	261.9	433.8	379	278.7	233.7	567.6	412.2
	503.6	912.9	316.4	247.2	553	507.9	391.5	357.4	838.2	457.6	420.7	313.7
	483.2	2110	653.8	1283	467.9	336.9	298.1	375.9	200.6	475.6	872.4	372.7
	606.8	1741	602	490.6	396.2	330.3	575.1	362.5	711.9	343.4	190	418.8
	422	2301	271.4	1025	424.7	349.6	778.3	372.2	953.4	490.8	320.6	406.6
	530.7	2260	240.1	979	205.9	482.5	680.4	406.3	376.3	370.9	715.6	414.5
	465.5	1633	541.1	348.2	544.9	908.7	721.7	394.5	343.5	405.1	191.4	383.8
	648.3	1864	661.9	2032	276.7	595.5	549.4	411.9	358.4	382.8	564.6	377.9
	608.6	1617	580	2101	375.6	470.9	412.1	463.2	842.9	453.1	396.3	394.5
	752.7	1905	507.4	913.5	288.4	486.3	449.1	307.9	689.3	359.5	337.4	379.2
	452.3	2189	532.6	993.9	627.9	713	659.6	299.4	334.2	375.9	553.5	412.1
	471.9	2089	696.8	1159	497.7	667.2	408.6	301.8	590.9	400.5	419.3	468.9
	681.6	2991	801.8	1104	578.4	591.6	755.9	438.7	289.1	429.1	399.1	336.8
	629.1	2035	669.4	1615	392.9	468.6	619.9	363.4	306.9	369.6	274.6	408.5
	659.7	2307	594.5	2169	512	275.5	471.9	451.2	672.3	402.4	365.1	370.6
	758.9	2113	398.1	1625	519.9	444.9	473.6	386.2	810.4	334.5	282.6	450.9
	250.3	2396	584.2	1541	597.7	491.1	457.1	466.3	623	397.6	297.7	466
	481.9	3598	493	1853	591.8	1414	561.7	480.3	291.6	361.4	358.8	361.7
	818	3125	435.8	2501	408.5	662.5	693.1	433.2	247.1	466.8	329.9	301.8
	819.6	3866	526.4	1414	717.9	702.1	531.6	360.7	285.7	282.5	312	384.7
	246.8	2996	622.2	2036	502.1	250.8	420.2	505.6	990.8	425.6	275.2	359.2
	923.9	2289	177.2	1525	456.4	498.6	370.2	308.7	268.3	229.7	339	435
	450.2	2145	604.4	1541	545.9	1010	353.4	423.3	213.8	448.4	252.9	468.8
	593.9	2516	408.8	2076	697.3	859	503.4	313.2	290.7	308.4	342.7	394.7
	396	2159	656.8	1114	780.1	405.7	618.2	409.8	321.2	254	210.7	382.3
	725.1	2421	396.1	1916	797.2	322.3	960.5	375.2	259.4	396	394	456.8
	326.6	1422	486.2	1523	733.1	1128	989.9	490.2	449	398.9	289.6	395.1
	254.9	2744	708	1468	697.7	817.6	639.5	548.8	532	527.3	604.7	432.7
	304.4	1921	715.6	1195	606.5	576.7	369.5	392	344.3	400.7	330.7	355.8
	275.1	2188	349.5	1966	568.4	913.8	801.2	351.5	731	378.3	326.7	395.7
	479.7	2790	695.6	1470	680.4	1311	753.3	431.4	295.6	427.3	606.5	487.5
	484.7	2219	393.5	1423	452.3	390.2	390.3	347.1	633.1	367.5	328	419.9
	263.3	2032	486.5	1412	251.5	905.6	561.5	486.5	274.8	364.2	316.1	388.9
	863.9	1703	748.2	608.1	534.3	258	428.4	395.6	463.6	353.4	592.2	357.3
	572.9	2322	631.9	2254	378.7	714.2	623.9	394.7	309.1	395.2	307.8	404.7
	539.4	2339	435.3	1705	675.9	519.9	606.3	868.1	291.6	302.6	318.7	342
	519.8	2683	668.9	636.6	574.2	445.3	335.3	390	632.6	529.3	709.5	314.9
	518.7	2827	551.5	1629	746.1	1143	712.6	532.8	484.7	499.1	369.2	309.5
	621.9	2800	527.3	1925	605.1	422	321.8	453.4	532.7	444	332	534.7
	543.4	2110	631.6	767.3	425.7	639	490.3	341.3	591.8	414.1	273.4	344.1
	549.1	2015	614.6	1553	569.3	612.7	297.2	408.7	334.8	441.6	763.4	306.6
	506.1	2592	646.4	1845	425.9	490.3	557.3	428.5	332.1	417.8	309.4	463.7
	649.7	1324	644.2	687.8	245.4	548.7	562.7	405.3	317.6	329.5	359.9	407.4
	502	1791	618.1	1125	288.3	296.9	507.9	412.9	321.5	405.6	270.8	322.5
	530.1	1539	600.8	1570	402.2	514.6	468.2	281.7	781.1	504.7	317.7	472.7
	425.7	2280	372.7	1714	744.5	739.5	398	526.8	571.4	453.6	231.6	590.6
	280.9	1278	375.5	2243	423.9	870.3	386.9	543.6	320.3	439.4	570.5	441.9
	248.5	1556	663.9	1467	525.2	393.6	683	329.3	306.1	411	294.8	396.8
	694.4	1863	660.2	1459	491.3	242.2	478.5	415.7	300.5	517.5	331.5	351.7
	391.1	1976	733	293.8	542.7	962.7	476.9	431.5	208.6	386.3	299.7	414.5
	481.1	3071	299.5	1416	542.7	261.1	343.8	325.4	369.6	404.5	458.2	389.9
	655.8	2670	561.8	1423	533.5	292.4	604.5	427.1	203.4	443.3	299.9	304.1
	842.7	2039	768.8	1916	486	791.7	485.6	428.9	228.3	405.8	651	485.4
	609.1	2696	753.2	1190	361.2	554.1	365.6	338	220	393.3	569.8	314.9
	334.3	3420	802.6	1174	613.1	397.2	249.3	391.4	279.1	526.1	305.3	440.9
	485.6	229	670.2	1259	602.9	401.5	549.7	454.8	365.5	549.1	305.6	439.8
	797.6	1959	768.4	1485	477.3	370.1	529	460.1	219.5	435.7	520.4	468.7
	602.9	381.9	607.1	1579	420.8	507.1	676.4	370.4	789.4	349.7	326.1	363.6
	471.6	2091	685.4	1667	517.2	489.1	385.1	411	368.8	364.3	706.3	404
	326.7	1821	676.1	1560	611.8	533.8	450.3	462.2	812.2	401.1	569.3	365.8
	759.4	1984	541.7	1261	489.3	563.1	362.7	441.3	336.9	451.5	636.9	375.5
	754.6	1810	677.1	1625	459.3	472.8	381.3	390.1	311.7	325.7	320.7	407.1
	322.5	2180	764.3	358.1	480.4	350.5	381.7	389.9	366.3	385.2	235.5	424
	480.3	1641	253.4	1932	275.3	579.2	475.4	361.3	327.4	431.3	261.8	425.7
	899.4	1961	277.8	582.8	601.5	245.3	368.3	498	271.6	513.8	336.4	442.3
	655.9	1617	905.3	1468	513.1	444.5	380.8	1087	291.9	405.5	309.3	418.3
	601.3	1701	513.3	1686	467.6	484.3	494.5	439.1	375.9	523.1	347.7	237.2
	624.2	1638	739.5	1703	519.1	528.9	386.5	428.9	315.7	406	383.8	468.3
	323.8	293.3	591.6	1424	515.7	428	621	372.4	210.9	368	281.5	393.7
	564.3	2299	611.6	1521	504	643.2	578.3	353.1	220.4	399.9	734.6	402.5
	684.7	2196	581.9	1759	572.9	310.4	403.4	286.8	368.9	327.6	379	451.2
	567.2	2230	223.5	1039	461.7	2438	478.2	377.7	278.2	399.6	770.5	570.4
	276.6	2371	649.7	2061	509.5	812.5	394.4	456.5	343.8	384.9	379.2	354.3
	727.2	2235	588.8	1782	615	283.6	761.4	424.9	250.4	410.7	663.9	507.3
	273.7	2937	641.5	1664	694.9	782.3	304.8	451.6	314.8	321.5	320.5	504
	293	1642	736.3	1401	557.4	537	580.5	420.4	486.9	483.4	279.7	342.4
	481.4	1875	259.5	1988	593.1	1114	729.4	387.3	232.7	409.2	239.6	676
	766.5	1588	294.3	1489	578.5	335.5	728.7	372	251	461.7	667.4	344.6
	442.8	2087	516.4	1786	692.8	400.7	552.5	372.1	378.1	315.5	480.2	432.9
	387.9	1985	574	862.9	744.9	274.3	426.6	445.1	417.6	328	632.5	360.5
	610.9	2206	694	2076	490.9	424.1	730.9	969.7	326.4	463	753.7	526
	642.9	1599	766.6	1208	456.4	461.3	657.5	384.2	229.3	428.9	448.9	467.3
	562.3	1871	679.3	2628	336.2	614	313.8	474.8	276.6	444.4	681.4	507
	423.7	1354	541.2	1086	525.9	565.1	540.4	463.5	325.2	426.5	395.8	633.1
	573.2	1417	804	1547	682.4	504.3	350.6	420.4	222.9	389.7	805.7	485
	689.7	2172	716.4	1712	826.4	315.3	555.3	339	319.6	422.3	312	365.5
	559.8	2386	504.2	994	737.9	683.3	290.3	303.3	288.6	405.8	291.8	347
	573.3	1575	538.9	347.2	317	1011	558.6	417.9	356.5	379.8	335.5	334.5
	587.5	1813	723.5	3430	566.4	853.4	515.3	304.5	331.4	458.9	551.5	444.2
	608.7	1664	887.3	1939	634.2	1431	638.3	309.6	338	418.5	337	397.1
	733.8	3555	635.4	389.7	674	465.9	583.7	403.5	353.4	507.9	269.5	389.6
	813.9	309.7	624.9	1788	552.2	493.1	581.2	355.9	327.1	490.8	332	404.6
	497.9	1137	458.7	378.1	594.5	509.6	428	375.4	285.6	364.3	317	370.3
	572.5	1740	656.6	405	786	595	451.3	433.3	341.7	466.3	388.6	352.5
	610	2162	561.8	2037	468.8	312.9	385.1	393.3	369.3	302.9	349.1	413.1
	456.3	1699	592.7	2846	463.8	375.8	305.9	522.4	258.5	439.3	438.5	372.6
	536.6	1859	329.2	1309	697.1	511.5	440.9	417.9	322	436.1	625.5	418.6
	349.9	1805	633.5	265.3	621	441.9	587.4	1198	408	330.3	603.5	276.3
	457	2230	532.1	1378	732.4	526.1	386.7	397.2	311.2	435	447.4	340.8
	378.3	2185	840.6	287.1	480.9	368.4	398.6	426	334	385.7	754.2	399.7
	537.4	2314	721.8	1846	669	379.1	410.3	377.3	290.5	368.3	324.8	449.5
	648.5	2228	659.1	1422	449.1	492.3	349.5	261.6	364.7	403.3	568.5	346.3
	707.2	1772	514.3	1582	330.2	433.2	269.5	268.6	310.2	482.7	656	380.9
	567	1863	308.7	1761	271.3	555.3	449.8	433.6	660.6	404.3	357	476.8
	633.2	2442	660.4	1269	616.4	1017	424.3	560.1	299	297	491.4	447.3
	629.6	1848	499.4	1572	558.4	617.6	267.1	304.3	720.3	375.6	497.7	356.2
	579.6	1954	559.3	1502	470.7	478.1	482.1	722.3	343	335.4	568.9	324.5
	919	1907	275.8	976	402.8	369.5	374.8	284.6	585.1	381.1	315.6	349.1
	560.6	2439	452	1177	498.2	496.9	486.8	575.8	523.2	293.6	360.8	362.5
	897.6	1497	477.9	1264	651.7	758.6	418.2	326.1	410.1	292.4	663.1	397
	657.7	1876	560.2	395.6	282.1	450.7	433.9	373.6	649	420.6	665.2	393.8
	546.7	1937	638.3	372.2	779.9	456.9	697.5	634.5	282.7	406.9	407	411.1
	704.5	1573	629.7	2038	699.2	614.4	403.3	334	590.8	355.3	273	504.7
	778.2	2003	244.9	1894	433.6	714.5	287.4	387.5	539.7	440	303.1	372
	744.1	1969	693.6	2434	297	463.1	606.4	374.5	489.2	252.7	302.5	288.5
	588.2	2737	716.3	1431	557.1	786.5	436.3	327.2	297.3	417.5	241.5	436.5
	379.8	2604	628.9	1352	510.8	452.7	305.8	346.8	359.5	392.5	447.2	377.3
	808.8	1945	786.4	1080	494.5	399.5	292.6	388.5	323.6	298.7	285.2	381.7
	674.6	294.1	512.1	574.9	335.6	288	584.4	343.9	408.8	325.6	384.7	352.8
	562.2	2292	629.8	1230	636.2	564.8	481.8	221	481.2	476.9	566.7	448.9
	372.6	2114	631.7	1750	642.5	491.6	437.4	345.9	280.8	500.6	639.8	430.2
	655.2	2110	279.1	1794	424.2	939.3	520.5	315.5	346	372.2	305.2	393.1
	760.1	2045	590.9	1543	582.3	672.2	337	302.4	229.2	394.7	538.6	460.5
	641.6	2260	388.1	1234	621.6	623.1	410.2	471.6	629.5	427.8	701.6	361.1
	676.3	1808	706.1	2367	446.2	477.4	438.7	456.7	718.3	427.7	322.7	327.1
	642.4	2083	512.3	2103	664.6	495.1	299.2	432	341.9	392.4	398.6	294.1
	458.7	1786	278	2018	430.1	1281	383.4	391.8	304	336.2	783.1	457.9
	318	2354	260.9	1663	233.5	1122	462.2	418.9	447.3	393.3	333.4	432.4
	324.8	2397	262.9	2044	433.1	418.6	298.8	369.9	367.8	385.4	793	392.5
	549.8	2013	314.4	1551	261	714.6	320.2	395.8	961.6	295.4	464.7	286.4
	352.1	1593	265.4	1236	574.5	466.6	264.8	437.7	208.9	380.7	342	509.9
	651.9	1899	718.3	2258	471.8	383	603.7	320.4	361.3	452.3	390.7	415.9
	404	2015	421.5	1047	500	264.8	350.1	388.8	356.1	351.9	676.1	292.6
	470.3	2162	804.7	281.9	493.5	414.8	588.9	431.4	642.3	350.6	207.5	462.4
	642.7	2352	296.5	2358	563.9	495.8	517.3	438.1	445.6	345	430	436.7
	237.2	1749	631.8	1198	650.8	862.6	491.2	408.5	313.9	547	288.3	499.2
	676	2355	346.1	1079	566.9	416.9	366.3	314.5	540.7	754.4	318.8	466
	239.8	1477	294.6	1357	454.5	480.7	278	445.7	610.2	512.5	585.4	364.3
	708.6	1710	868.8	1346	640.8	1039	589.5	590.9	388	445.1	710.1	413
	593.9	1382	492.5	1547	289.7	477.1	494.4	1056	300.2	443.4	543.7	288.3
	650	2034	458.6	1963	616.1	559.1	375.9	336.8	355.5	339.6	611.5	437.1
	591	2224	443	1642	413.1	360.3	437.8	444	403.1	338.1	523.4	333
	559.2	2131	603.1	1753	284.8	987.1	281.7	465.8	352.7	491.9	607.2	487.1
	643	2195	578.9	1642	561.8	386	462.9	366.8	281.3	439.9	582.4	507.7
	493.5	2383	694.8	2743	409.1	373.4	418.2	425.9	404.7	498.1	302.1	554.3
	627.1	2384	216.7	1409	397.4	463.3	508.8	385.2	356	388.4	477.6	526.4
	784.7	2405	185.7	1933	526.8	1151	369.6	364.5	339.6	352.3	617.6	399.4
	686.2	267.3	841.9	1825	321.2	692	229	343.2	313.6	432.9	665	459.2
	793.6	2489	641.2	1325	331.1	326.2	250.9	398.3	330.8	471.5	263.2	442.6
	715.8	2356	545.3	1825	596.3	1222	357.9	435.6	342.7	358	293.9	362.6
	597.8	2684	578.4	1476	745.4	823.8	448.3	419.4	373.1	351.4	305.1	497.3
	779.9	277.2	536.1	2178	382.2	350	457.8	358.2	413.4	494	221.5	411.9
	802.1	2067	827.8	1216	645.6	551.5	411.9	320.5	334	340.5	219.3	384
	575.1	2173	540.4	3148	645.1	451.9	305.4	339	376	343.6	535.5	420.1
	625.9	2690	725.1	1573	420.3	464.1	583.1	451.5	386	412.7	423.6	485
	720.9	2421	510.9	1265	608.6	423.1	343.9	404.3	367.3	448.3	357.8	442.5
	465.9	2291	395	2153	387.7	656.3	375.2	347	354.8	381.6	569.9	402.3
	565.3	2200	390.3	1337	504.8	209.8	340.6	473.5	331.2	286.5	757	408.3
	496.1	1824	565.3	1618	605.2	595.1	538.3	426.8	306.1	356.6	335.3	257.2
	642.6	1911	602.8	1634	513.5	454.9	608.7	287.9	399.9	435.6	289.3	462.4
	442.1	1917	652.6	1748	593.3	452.3	403	445.4	392.9	296.8	316.5	326.4
	801.9	2151	588.8	1611	283.6	240.2	364.4	387.6	377.7	444.9	436.9	516.2
	641.6	1814	615.1	1317	554.2	238.3	599.9	478.2	277.3	230	556.4	364.2
	660.8	2465	532.1	1901	547.1	695.5	331.6	450.4	361.7	235.3	299.1	416.2
	376.3	1746	268.9	1755	557.5	331	426.5	385.7	303.2	612	520.5	343.8
	632.6	1805	409.6	1881	590.7	281.6	364.1	400.5	268.5	382.6	521.6	288
	447.5	2178	760.3	272.9	492.9	1035	277.4	408.1	310.9	211.9	344.8	343.5
	612.6	668.1	446.1	1486	639	788.2	538.1	528.3	297.3	285.6	321.6	342.6
	615.3	2317	443.4	1859	305.2	491.3	535.8	327.1	280.4	610.1	252.2	241
	674.9	2032	796.9	1886	608.9	385.8	289.1	445.8	289.4	362.2	324.9	349.2
	479.4	1861	621.2	2909	277.6	442.9	599.7	395.8	268.9	274.8	270.6	446.7
	594.8	2071	375.5	292.1	501.8	362.8	390.2	420.9	259.6	348.8	293.6	343.9
	494.6	1757	700.8	1755	552	509.3	298.7	370.3	291.3	411	568.3	338.9
	550.6	1697	779.9	2808	349.1	522	530	399.2	286.8	609.1	367.6	342.1
	820.2	257.2	656.8	298.1	249.9	268.4	330.9	336	290.4	288.3	286.7	322.9
	452.1	2292	688.6	1645	630.9	611.6	401.9	281.1	343.3	711.9	300	415.1
	384.8	280	512.8	2076	639.2	336.3	474.2	367.9	349.2	244	255.3	403.7
	968.4	2723	611.2	1740	220.2	501.3	336	537	318.5	321.1	644.9	331.5
	448.3	2477	540	950.9	696.9	602.7	356	380.6	316.1	394.7	321.1	312.7
	571.1	1894	627	1690	902.9	446.5	499.4	263.6	291.9	546	353.8	323.2
	656.2	2592	614	1133	520.6	323.4	448.8	381.8	352.1	484.5	324.8	312.7
	583.8	3110	456.1	1829	607.1	550.2	459.3	557.2	323.2	738.9	277.6	329.6
	665.5	2054	517.2	1664	546.8	677.1	379.5	435.6	288.3	708.1	265.5	262.9
	722	1982	440.1	1600	616.5	451	392.9	462.1	371	409.2	658.1	371.8
	690.7	2372	552.5	2417	475.8	591.6	333.9	358.9	304.2	495.7	316.1	379.4
	294.9	2394	594.2	1662	586.7	445.7	379.6	359.3	341.7	433.7	331.3	398.2
	865.9	1709	583.8	1815	607.9	704.5	423.8	468.2	348.4	354.6	409.2	378.9
	973.2	2322	554.1	2771	575.3	429.8	583.7	468.8	235.7	532.2	515.2	318.7
	676.4	3070	627.1	1601	240.6	638.6	347.7	301.6	206.7	432.2	558	358.9
	665.8	1435	302.8	2255	214.7	594.7	514.2	400.6	369.4	525.9	350.6	277.8
	574.7	2535	527.3	2125	726.8	331.6	350.4	367.1	278.4	513.2	552.6	375.2
	523.3	1947	938.1	1975	495.3	521.3	292.5	443.7	342.6	439.8	246.7	376
	425.6	1801	508	1139	661	833.8	469.2	500	370.6	414.4	315.2	333.4
	670.5	2703	687.6	2159	665	679.9	462.4	306	340.6	396.1	686.5	371.7
	402.1	254.5	587	337.3	556.1	735.5	500.6	398.7	294.6	472.3	635.7	346.6
	550.7	269.4	904.6	1031	542.9	373.4	311.2	372.4	285.8	449.6	495.2	268.9
	577	1845	676.5	2001	199.3	545.1	499.6	478.7	523.6	464.5	457	370.9
	737.1	376.5	727.9	1091	592.6	415.7	490.1	368.2	272.7	301.4	333.7	365.8
	564.6	1930	306.2	1567	196.6	456	516.3	292.1	234.1	433.2	338.4	541
	323.4	2493	463.8	1353	502.8	390.6	445.7	294.7	584.1	383.4	288.2	357.9
	689.8	1888	598.1	2422	574.7	913.8	732.6	372.6	598.2	337.6	334.6	405.3
	765.6	1676	492.1	1199	463.7	297.2	455.4	439.7	403	304.1	302.6	312.3
	565.8	2009	446.5	1192	241.8	537.9	386	258.3	273.3	368.6	308.9	524.6
	715.1	4171	707	1609	624.2	378.2	533.8	632	300.7	412.2	453.8	380
	718.8	2520	455.7	1154	350.7	547.4	639.7	275.5	531.7	281.2	298.6	447.5
	658.9	2467	664.5	1789	740.6	533.2	589.1	478	340	369.8	325.2	346.6
	753.4	2543	530.7	2330	760.2	359.9	469.6	351.4	321.4	440.6	234.2	471.6
	295.4	1949	698	672.6	371	396.3	378.1	643.9	249.3	454.4	349.1	438.1
	565.3	2169	590	1586	728.5	385.9	328.4	346	310.7	505.5	331.4	371.3
	306.5	2511	323	345.7	530.8	553	555.6	354.9	342.6	361.9	805.3	465.6
	343	2482	807.4	1257	602	1047	632.8	317.6	275.1	460	336.2	425.3
	692.6	2737	573.8	1284	779.5	428.2	511.6	237.6	249.7	207.7	817.2	533.6
	457.8	2184	716	1846	700.7	570.1	457.4	425.3	549.3	362.4	316.9	378.4
	477.4	1914	817.7	1680	657.8	427.1	396.7	409.1	507.4	409.7	687.8	481.2
	633.1	2381	670.7	1644	565.7	591.8	453.7	462.1	233.9	378.5	794.5	503.3
	523.9	2410	674.5	1610	619.7	1198	500.4	351.1	296.8	268.8	348.1	458.8
	540	2094	574.8	2035	501.3	402.4	372.3	405	330.7	385.8	539.9	358
	432.3	446.6	311.5	1320	521.5	612.4	328	207	334	370.2	332.7	475.3
	747.4	2396	699.7	1815	283.8	491.9	425.3	405.9	272.8	420.7	235.9	510
	480.5	2299	684.9	1139	527.4	619	306.7	435.8	375.3	396.9	491.3	374.9
	595.3	2215	768	1125	287.1	542.1	368.8	309.8	242.2	350.9	560.7	426
	696	1945	596.5	1870	436.9	535.8	320.9	413.8	265.1	465.7	345.3	325.6
	803.9	2584	689.7	729.6	462	487.7	647.9	528.9	314.5	419.2	237.7	302
	435	2984	315.1	1158	432.5	635.5	305.3	388.3	255.1	410.3	512.8	262.7
	857.8	1480	490.2	1745	536	356.1	410.3	394.3	282.9	341.2	559.4	374.2
	617.2	2037	518.8	261.4	552.3	571.3	755.9	398.1	312.6	470.5	412.7	263.7
	506	1946	391.4	1644	494.9	431.8	566.2	377.3	264.8	394	295.3	369.4
	556.5	378	630.3	1757	379.9	1018	731.9	618	271.3	436	226	319.4
	601.3	324.9	746.3	1618	612.1	714.5	210.8	374.4	348.9	303.8	585.5	443.9
	688.7	334	289.6	355.9	372.9	330.7	543.2	381	321.3	437.2	278.3	419.5
	463.4	3351	576.5	356.7	499	612.3	342	278.4	294.4	427.8	541.8	422.9
	749.4	2185	613.5	1231	298.1	490.5	592.9	364.4	280.9	399.8	527.1	411.6
	646.9	1984	475.3	1862	592.6	535.8	315.4	288.7	322.1	345.1	312.5	406.8
	479.7	2535	287.4	1581	570.4	661.3	363.2	440.6	362.4	389.4	451.9	315
	550.3	269.6	526.3	1611	387.9	570.4	538.4	580.5	330.9	473.7	659.8	383.2
	457	298.1	714.8	1196	430.7	541.7	330.1	367.2	490.9	500.6	308.6	328.6
	539	1912	706.3	1625	705	423.2	257.1	343.2	553.1	537.3	297.8	419.5
	456.4	2062	859.2	1002	675.1	851.4	467.3	413.3	254.8	542.2	262.1	374.1
	598.7	2234	710.8	2271	588	640.8	739.8	286	339.1	320.6	383.5	381.3
	382.1	2468	785	1776	717.9	497	509.8	360.1	304.6	436.9	581.1	425.3
	340.8	3719	355.2	1506	642.7	444.5	380.1	406.1	328	366.8	419.4	346.4
	572	1891	510.7	1393	780.7	454	480.4	388.7	648.9	401.6	320	494.3
	691.3	2657	437.9	1357	861.7	605.9	481.5	444.7	277.7	453.6	478.4	479.7
	555.7	2583	566.3	1251	262.6	631.8	455.4	353.7	356.6	438.8	526.5	277.5
	290.8	1847	331.8	1774	812.4	837.1	343.5	348.2	334.5	214	572.3	381.8
	555	1863	676.6	1550	350.7	1046	460.5	321	348.2	287.9	332.3	419.2
	354.3	1300	279.8	1553	813.9	355	358.4	424.1	274.8	377.6	597.6	488.5
	638.2	2340	661.6	1246	477.9	685.5	316.8	402	342.9	368.4	296.5	435.7
	528.5	2028	636.9	1276	668.6	974.3	557.2	406.9	298.6	419.5	625.2	513.4
	554	2258	423.2	1146	474.1	800.3	314.3	337.7	324.9	355.2	449.6	353.1
	499	2452	617	1236	520.3	422.4	553.8	329.1	325.8	285.1	285.8	356.1
	711.8	2016	332.1	1317	420.2	724.8	469.3	447.9	457.7	285.1	321	389.6
	466.7	348.8	301.9	1885	601	650.2	475.5	457.2	315.4	300.4	500.9	449.8
	686	1856	752	1507	637.8	585.8	454.3	321.5	303.6	314.2	716.1	461.5
	493.3	2433	712.1	1409	553.3	302.7	563.1	395.1	340.9	324.9	517.8	335.1
	741.8	3441	519.1	912.7	619.8	380.3	325	378.4	339	432.8	312.1	358.1
	322	2210	466	1096	570.3	430.2	446.5	326.3	447.4	415	600.3	461.3
	639.8	294.4	280.5	1703	245.2	382.9	666.5	305.1	247.8	319.1	700.6	385.7
	655	2313	662.6	1749	520.3	823.6	442.9	331.2	190.9	412	905.4	395.2
	603.6	2259	830.5	1548	417.7	472.2	252.1	388	350.3	658.8	655.6	468
	484.5	282.8	581.2	1189	517.6	1569	505.4	415	328.9	345.6	663.6	295.1
	596.2	2374	423.7	2180	544.1	1188	259.1	404.5	311.5	443.4	315.6	283.4
	340.7	1744	264.2	1750	600.3	681.7	326.4	368.6	213.5	237.7	569	475
	608.5	1707	562.5	2145	622	950.6	482.1	343.3	272.1	350.3	339.4	394
	557.6	1981	516.2	1771	504.6	332.8	315.4	378.4	204.9	336.4	868.8	432.5
	963.5	2023	778.1	1114	450.6	969	448.9	324.4	297.6	221.6	271.6	515.9
	310	2081	433.9	1634	628.7	504.7	673	323	263.2	349.6	358.7	286
	548.8	1813	479	614.9	264.2	549.1	376.8	358.3	253.9	389.9	503.3	310.3
	530.7	1952	532	842.5	327.6	357.9	512.7	317.2	471.2	284.4	573.3	443.6
	335.3	1812	306.8	1665	380.8	289.3	442	384.6	275.9	417.2	382.6	405.4
	294.2	1938	495.7	1252	554.7	439.5	593.4	315.4	664.6	283.3	502.1	394.8
	856.5	189.1	630.8	1465	287.5	484.4	509	424.1	287.1	363.1	324.5	407.8
	434.8	2118	754.7	2047	445.1	703.2	507.9	536	288.2	433.9	274.7	458.6
	595	266.2	513.2	1092	570.6	383.2	402.4	425.3	239.9	406.2	563.5	498.4
	500.5	2583	445.3	1546	566.5	383.7	520.2	374.6	273.2	354	400.8	438.7
	591.5	301.4	692.3	1023	473.2	515.4	687.2	426.7	321.4	412.9	404.2	356.4
	274.7	2255	648.9	1032	308.6	893.3	279.3	386.4	235.2	450.7	327.5	420.7
	707.4	2296	534.8	1465	665.2	502.9	465.7	540.5	300.9	462.9	353.3	416.7
	534.7	2103	328.2	1398	375.3	842.3	277.1	445	327	429.5	207.4	572.3
	686	2408	507.7	1459	287.3	769.8	511.7	388.8	288.2	393.6	538.2	513.5
	874.6	2425	532.6	1556	416.3	755.8	242.8	380.5	295.6	269.2	358.8	420.2
	299.3	1992	559.6	1736	463.9	360.5	582	302.1	279.2	447	273	436.5
	959.4	1916	614.6	1358	503.7	426.1	598.6	428.1	294	368.9	569	443.5
	345.7	1967	903	1684	606.5	446.2	584	388.1	265.1	396	508.4	348.6
	583.3	2930	743.9	2009	305	1362	247	391.1	266.7	430.2	616.3	264.9
	591.1	2397	601.7	1839	442.6	295.8	383.9	501.4	251.1	361.3	502.3	379.3
	691.1	2344	616.1	1484	432.2	582	466.8	542.8	350.6	437.8	790.2	387.6
	802.3	2499	641	1611	625.8	549.5	286.6	315.7	301.7	456.5	422.4	266.7
	527.2	2148	655.6	2190	524.4	449.1	496.7	491.8	299.8	335.3	312	325
	688	2511	640.5	2414	425.3	579.4	488	394.4	235.3	327.7	324	362.5
	841.3	2328	724.1	1285	780.1	425.3	488.3	288.1	214.6	407.6	705.1	431.1
	690.6	2054	897.3	1849	615.3	461.1	656.1	715.5	241.7	272.7	714.6	458.6
	731.8	1921	760.2	1907	465.8	454.2	716.5	493.5	293.2	312	509.7	346.3
	691.7	2022	452.7	1256	510.5	426.9	405.8	357.9	229.3	348.9	688.2	431
	534.7	1586	536.5	1717	448.3	266.5	271.5	407.4	345.2	333.4	321.1	466.3
	675.2	1544	299.4	777.7	447	373.8	456.1	640.3	303.1	334	639	439.6
	618.9	1983	445.5	1794	467.4	356.6	466.4	384.7	268.3	527	276.8	358.6
	512.6	2138	571.3	1402	493.9	392.9	451.5	446.4	355.1	443.3	663.1	412.5
	499.4	1840	297.1	1482	731	413.2	669.5	342.1	366.3	375.3	320	334.4
	429.3	1482	350.7	1127	543	375.6	514.7	423.7	258.9	309.5	245.8	365.4
	458.1	1672	590.7	998.5	493.9	397.7	420.3	331.7	298.8	472.1	545.5	489.4
	441.8	2213	504.3	2659	670.9	466.3	303.9	291.3	572.8	350.5	474.9	406.3
	563.5	2354	638.1	676	521.8	1289	309.5	393.6	252.3	297.7	681.7	470.7
	319.6	1978	661.4	1339	601.2	261.8	640.6	395.8	343.1	296.9	479	517.8
	556.3	1601	627.8	1043	530.4	705.1	488.5	506.4	344.2	289.9	353.7	357.2
	604.5	2304	661.5	1480	261.8	282.9	552	424.6	615.6	286.4	353.5	398.4
	623.5	1726	618.5	1181	312	469.1	260.3	361	305.5	254.6	366	380.6
	354.1	1992	303.9	1378	486.4	450.3	525.8	631.5	704.7	276.1	325.5	326
	569.8	2306	479.6	1552	295.1	483.4	606.2	328.5	707.8	272.7	447.8	376
	568.2	2360	623.1	1296	396.2	698.6	308.3	352.8	324.2	317.4	532.3	342
	450	1956	573.5	1798	406.4	781.3	427.1	387.3	738	402	249.1	302.6
	616.2	2883	701.9	1639	434.1	944.1	457.1	372.5	253.9	463.9	314	473.7
	680.1	2064	708.9	1447	494.6	339.6	474.5	428.2	316	337	608.7	355.8
	532.3	3831	692.3	1591	310	416.1	171.1	368	292.1	331.7	310.1	482.4
	598.8	2569	394.2	1038	498.2	851.2	181	342.5	262.1	359.6	280.5	546.4
	839.8	2667	867.4	1817	623	425.6	182	332.9	555.7	397.1	275.5	556
	915.1	2217	661	2100	254.5	407.5	182.9	379.9	544.6	395.9	321.8	415.9
	724.3	2551	735	1969	522.4	499.7	324.3	288.1	838.6	393.5	449.8	297.5
	684.6	2556	784.1	2300	513.3	359.8	606.9	423.5	297.5	396.7	290	413.1
	628.7	3375	471.5	1620	613.8	254.9	340.8	200.6	274.2	341.9	677.8	526.3
	923.2	2214	662.8	1960	676.9	424.6	573.4	417.3	284.1	424.1	289.6	564
	531.3	2197	812.3	1697	294.6	535.1	408.6	418	327.1	378.3	242.6	394.4
	492.3	1705	585.1	1926	305.3	542.1	472.5	334.4	322.6	385.4	629	406.1
	787.9	1878	718.5	2392	565.6	620.8	528	283.2	678	360.7	339	452.6
	661.2	2574	399.9	2518	689.8	365.1	509.8	468.2	258.2	416.8	481.6	465.9
	270.2	2732	628.8	1540	497.1	653.5	311.1	293.4	280.4	394.3	309	550.8
	529.7	1881	545.4	1297	602.5	448.6	510.7	383.4	322.1	294.8	283.8	336.8
	551.6	2146	525.3	1448	614.7	346.9	487.3	440.4	642.7	432.5	366.8	570
	370	2422	303.2	1864	589.4	235.7	435.6	459.5	254.5	596.4	314.3	220
	562.6	2353	533.1	471.6	678.9	467.5	423.4	362.8	340.2	420.4	486.2	304.3
	324	1351	484.8	2236	702.2	527.2	685.6	403.2	417.5	285.8	711.1	376.7
	253.7	1550	631.1	2059	787.8	476.4	653.6	463.2	349.6	252.9	227.6	333.6
	415.6	1482	502.9	1502	710.1	521.1	696.3	407.6	561.2	377.8	253.6	425.1
	296	1711	279.5	2530	260.2	484.7	623	297.2	532	368.4	646.4	317
	472.8	2951	629.7	1993	312.4	448	346.4	449.4	311.7	398.8	643.7	327.3
	341.5	576.7	584.3	1563	292.9	517.4	721.8	389.6	331.4	475.2	335.4	319.7
	399.7	1892	471.9	980.7	296.1	739.5	787.8	374.5	303	1018	501.7	293.1
	352.4	1948	742.3	1660	432.3	455.3	374.5	427.9	370.4	170.2	660.9	340.3
	327.7	1866	557.9	1607	482	996.4	644.7	341.5	322.5	445.4	286.9	413.5
	305.1	2574	383.1	1839	239.3	299.6	306	318	317.5	471.5	346.4	313.4
	531.7	2888	606.5	1547	634.5	349.6	419.6	449.8	285.7	397.7	762.5	325.8
	731.1	1995	634.3	1587	698.6	243.4	245.6	390.3	592	279.6	316.7	423.7
	394.2	2660	882.4	729	716	424.8	737.9	375.4	313.1	340.4	322.6	347.4
	726.4	3427	675.3	953.3	264.8	666	624.4	392.3	294.8	454.6	341.4	452.4
	553.3	2336	763.7	828.9	222.2	745.7	608.7	442.9	270.8	347.1	343.4	304.6
	528.7	1121	620.5	2311	491.9	656.8	370.8	381	336.3	533.7	564.8	399
	403.3	2259	741.5	1202	305.9	610.1	467.3	495.5	319.3	488.9	314	350.9
	615.9	3266	783.4	1105	472.8	512.9	435.1	479.4	331.1	357.7	336.5	411.7
	347.3	2008	723.6	1762	405.3	1022	312	417.2	282.9	451.5	349.3	454.1
	482.8	1678	564.8	1365	720.6	528.3	768.6	333.1	293.1	454.9	343.4	377.8
	260.9	2061	509.1	1419	674.4	462.9	302.7	383.2	342.1	420.4	309.7	343.4
	505.1	1943	535.7	1278	561.9	378.9	534.7	333.1	285.7	380.9	355.5	342
	455.5	292.7	743.7	1096	288.8	471.5	529	348.3	324.1	379.6	341.3	513.3
	685.7	1500	587.7	1287	419.8	902.1	558.9	377.7	517.7	369.1	302.9	345.9
	368.5	1458	456.1	1589	336.4	499.7	441.8	375.4	274.7	332.3	267.2	389.1
	519.3	278.2	644.6	1830	293.7	484.9	345.4	291.5	383.3	394.6	638.7	330.3
	584.8	2592	644.2	1073	264.1	370.6	621	331.3	584.5	374.8	326.7	466.1
	466.4	1380	719.4	1449	557.3	283.9	517.9	428	279.6	337.7	606.9	477.8
	483.2	3202	591.6	1794	525.5	689.2	318.7	347.2	387.5	323.5	869.9	342
	633.6	1962	620.6	1758	281.9	524.1	336.9	314.8	292.7	443.6	615.7	427
	383.9	1775	766.9	1573	681	841.1	459.4	373.2	282.5	353.8	650.5	451.7
	518.8	1953	660.1	1740	632.2	382.8	318	348	443.7	459.7	304.3	338.5
	707.2	2539	586.2	1317	669.3	610.3	383.3	455.7	373.6	359.5	677.3	490.2
	441.3	2349	532.2	2019	525.2	498.7	665.3	397	290.3	496.2	314.4	446.6
	478.4	3018	288.8	1142	617.5	361.6	259.7	378.7	319.3	407	790.3	466.4
	308	2386	247.5	1097	594.9	195.2	263.4	394.7	251.9	409.4	687.4	507.6
	472.5	2676	349.2	1826	721.6	465.9	321.8	401.1	241.7	362.4	573.6	481.6
	499.6	329.2	289.4	1162	573.8	391.4	544.7	390	284.8	268.1	710.2	355.8
	589.4	2288	570	1788	613.2	419.9	347.9	361.6	326.8	444.8	336.3	319
	391.7	2636	640.1	1836	538.8	412.4	299	426.5	244.3	464.1	739.3	333.7
	514.9	1036	553.3	841.6	276.8	815.1	288.7	495.4	489.1	429.3	551.6	354.7
	340	2267	501.9	1145	470	236.1	283.6	371.4	458.4	399.4	302.4	489.5
	666.7	289.5	473	2188	634.6	360.3	532.9	457.6	559	500.7	765.5	358.8
	618.8	440.9	560.6	1559	467	535	460.1	399.5	294.5	419.1	593.7	454.6
	728.7	2140	517.7	1037	542.8	770.6	322.5	455.5	254.9	338.6	716.4	447.7
	754.7	2124	610.9	1370	641	372.1	466.6	440.2	328.7	400.3	444.4	436.8
	389.4	2394	606.2	2160	614.7	315.4	465.7	425	324.9	320.3	299.1	413.9
	640.7	2518	225.4	1811	606.1	629.9	385.7	395.5	179.8	467.6	260.4	474.4
	250.9	2894	665	1215	527.2	439.7	336.4	340.7	279.2	404.3	461.4	513.4
	650	2428	504.5	2108	429.1	406.5	317.5	323.8	218.5	417.3	575.8	449.9
	541	1917	559.9	1168	555.6	326.1	564.5	318.9	445.4	368.4	320.5	400.1
	604.4	1226	269.4	1694	525.3	503.4	408.4	531.1	245.2	377.1	284.5	380.7
	732.9	3159	521.3	1563	540.6	520.7	563.8	323.1	242.1	479	403.3	497.7
	510.3	2890	330.3	1870	543.3	634.5	512.7	384.6	253.4	405.9	546.1	473.8
	650	2966	519.3	839.3	536.2	716.2	233.1	529.6	326.3	431.4	260.4	390.6
	519.9	2988	598.1	1965	551.6	438.8	298.1	350.2	316.4	410.5	682.6	359.2
	578.5	2544	560.4	1708	509.2	545.1	556.3	478.9	247.9	325.4	556.7	412.2
	508.6	2146	464.9	1273	447.1	996.2	467.8	402.8	219.8	355	484.6	387.2
	482	2689	402.1	1493	322.8	324	406.8	383	238.6	374.1	257.8	346.7
	579.2	1004	592.1	1847	882.4	772.8	419.5	557.4	238.7	450.4	267.8	245.5
	515.5	1558	788.6	1742	579.3	487.5	317.4	434.1	219.7	421.3	655.9	365
	266	2203	493.2	1295	315	284.6	271.8	316.7	295.3	402.2	567.9	533.2
	448.3	1154	614.4	1490	725.3	529.4	448.4	434.4	608	498.2	485	333.1
	426.1	1699	475	1106	500	598.9	340	464.9	348.5	414.5	270.4	308.8
	400.3	1860	293.1	1628	705	486.3	315.2	387.5	250.9	457.4	302	309.5
	495.2	855.2	501.6	1039	394.6	604	270.3	459	552.5	337.9	296.1	330.5
	744.1	1362	468.5	1328	493.4	600.4	567.9	399	230.4	302.6	288.1	327.2
	782.6	2068	676.5	720.3	474.2	744	394.3	445.3	330.5	416.1	335.6	399.8
	737.6	1984	547.4	1617	604.4	514.8	252.2	344.6	257.2	729.7	276.7	413.7
	719.6	2451	582.3	1470	518.9	394.9	601.8	519.2	378.8	369.7	606.6	284
	778.1	1756	291	287.2	498.1	377.2	274.3	443.8	329.7	527.8	498.6	329.8
	714.9	2578	632.4	1685	562.7	391.8	406.5	507.5	253	726.7	340.3	357.8
	830.5	245.7	389.1	1364	728	526.8	536.1	248.2	370.8	298.8	649.8	291.9
	683	2107	343.1	1919	505	588.7	504.1	413.5	247.4	443.8	592	361.2
	799.3	1559	564.9	2152	596.7	548.9	547	330.5	509.1	485.9	258	328.2
	707	1658	623.6	2190	615.4	443.3	323.3	357.3	357.6	301.8	481.1	385.2
	299.8	2079	616.6	955	555.7	360.8	382.7	450.8	196.6	459.6	499.3	487.8
	641.6	1805	376.3	1251	565.4	886.6	322.5	367.6	280.1	446.3	325.6	290.1
	471.1	1751	483.3	924.3	289.8	453	227.7	271.4	224.7	367.2	514.2	269.2
	655.2	2413	446.6	1136	473.3	702	470.2	527.6	219.4	407	353.1	415.2
	660.7	2082	560.2	2428	306.4	380.7	454.4	322.3	246.3	482.5	410.4	263.6
	537.5	271.1	571.5	1157	584.1	1024	444.6	316.8	300	491.6	312.2	365.1
	710.4	1836	708.2	836	541.9	462.3	544.5	327.3	300.4	384.9	614.2	403.5
	480.2	2331	768	564.2	590.5	500.9	293.4	402	236	356.7	552.6	386.3
	382.5	1944	922.4	1167	544.2	348.2	652.2	386.5	240	344	586.5	268.7
	676.5	1726	596.5	398.6	354.6	396.9	480.7	335.4	249.5	526.9	646.4	283.2
	487.1	2200	681	1755	510.1	522.7	596.1	403.6	286.4	388.5	523.7	289.6
	601.7	1600	465.8	1699	545.8	344.9	402.8	383.2	233.6	238.1	383.5	305.5
	574.6	1976	617.5	1095	255.1	486.7	309.9	426.9	249.8	274.7	377.6	316.9
	531.9	2606	655.1	1056	340.4	489.4	587.9	467.1	365.9	228.6	597.7	453
	450.3	2412	635.2	1660	458.7	1193	289.7	381.3	231.1	342.1	317.3	294.6
	597.8	1897	554.6	1818	427.2	384.3	394.4	296.8	302.6	444.8	682.2	433.2
	807.5	1625	499.1	2088	273.1	517.1	403.3	491.5	254.5	266.8	716.5	343.5
	623.9	1524	517.5	240.3	294.6	386	280.3	429	236.2	321.4	503.8	450.7
	602	1638	498.8	273.7	421.7	466.6	269.9	320.6	285.3	448.7	679.3	404.4
	560.7	1714	690.3	1282	481.7	314.8	442.4	412.4	334.4	411.8	634.9	476.9
	495.6	262.3	605.2	639.9	494.8	748.2	453.1	374.8	341.9	504.5	390.5	532.9
	620.5	1708	303.5	360.2	528	501	505.3	314.5	610.9	294.4	659.9	395.6
	511	1671	549.2	1290	285.3	419	265.1	311.9	269.1	467.7	734.3	376.5
	719.3	2166	510.8	1090	611.2	524.8	465.5	381.7	316.1	665.4	616.7	403.5
	591	1543	575.2	1793	518.3	365.3	311.9	445.6	337.5	392.2	736.7	492.7
	598.3	2333	553.1	902.4	512.5	576.3	495	340.4	607.1	382.8	643.1	362.8
	644.5	2311	642.7	1078	470.8	726	253.7	287.2	313.4	448	718.7	470.6
	391.3	1669	391.2	309	529.2	447.6	287.3	387.2	304.4	343.1	662.3	334.8
	265.7	2435	294.2	1148	460.6	521.4	319.3	430.5	544.3	370.4	877.1	366.6
	259.9	2423	545.4	1029	386.2	429.2	575.8	417.8	322.9	397.8	820.7	514.4
	390.3	2517	635.6	662.9	561.9	359.8	344.4	368.7	526.1	415.5	610.9	440
	242.3	2116	601.3	649.5	460.4	369.6	462.1	433	317.7	504.2	287.4	389.3
	408	2273	514.2	1233	557.1	246.9	371.6	355.9	332	405.6	1014	359.6
	635.7	1584	615.3	2058	531.1	407.4	427.9	338.9	717.9	335.4	677.4	430.5
	337.1	295	524.6	1264	464.7	752.4	419.8	268.5	518.2	319	331.9	365.9
	577.9	2264	1027	469.7	626.4	248.6	254.6	380.3	279.4	483.7	799.9	268.6
	536.4	1604	717.9	1517	482.7	474.7	312.5	406.2	274.5	293.5	467.1	367.6
	473.9	306.3	297.5	1453	546.5	560.2	462	418	339.1	399.2	334.9	302.7
	413.4	254	609.9	1779	515.6	630.1	478.7	389.6	352.4	438.9	283.9	435.3
	494.2	342	518.2	1955	329.4	571	421.3	382.1	387.5	423.4	336.3	451.7
	542.2	2619	534.3	1252	543.8	954.8	438	401.5	656.1	405.8	528.9	469.3
	601.7	2112	469.8	1643	348.1	578.3	234	325.9	188.4	397.2	277.7	506.3
	370	1680	489.6	1314	664.8	986.3	327.9	387.6	588.8	469.5	308.3	293.7
	436.5	1686	561.7	1999	247.2	517	482.7	314.6	361.8	388.3	343.1	357.8
	562.3	1677	872.6	523.6	440.3	496	455.8	344.2	592.1	455.3	611.3	457
	871.4	1832	551.9	1740	377.6	452.3	440.4	425.7	370.2	430.8	649.1	357.5
	557.6	2191	720.4	584.7	363.8	884.4	612.5	444	291	488.1	194.1	303.8
	611.4	1613	306.1	2328	424.9	586.3	514.8	324.6	814.6	258.4	792.9	360.2
	784.6	2081	531.1	321.1	496.3	364.7	323.4	453.1	612.8	328.7	658.7	354.4
	627.1	1881	616.8	1399	550.5	657.2	431.6	447.2	300.6	466.4	293	520.7
	537.4	1706	483.5	844.3	261.5	510.3	337	334.9	556.7	422.2	344	390.7
	677.6	2100	443.8	1768	446.5	530	330.2	483.9	393.6	454.2	691.7	384.5
	658.1	2256	527.6	1238	493.9	373	373.9	407.6	728.9	316.6	618	425.7
	655.7	1910	606	1309	687.7	473.7	402.2	591.9	286.7	460.4	327.2	491.8
	351.8	1853	583.3	1602	585.5	845.7	269	322.1	196.8	344.6	247	414.7
	622.9	2019	527.2	845.4	284.4	563.3	231.8	379.4	272.4	450.5	652.8	465.8
	585	1954	318.9	1611	536.3	628.9	247.2	278.8	190.8	414.4	297.7	428.5
	659.5	2125	548.4	1350	582.5	411.7	508	1148	589.8	404.6	300.6	362.5
	671.6	2031	604.7	795.4	294.7	466.7	381.3	430.1	260.4	429.9	317.9	284.3
	649	256.7	426.1	1183	237.1	239.9	597.7	407.2	210.2	480.9	292	289.5
	611.4	2320	711.4	1735	539.6	570.5	395.2	477.6	371.1	439	636	378.2
	473.9	2308	611.4	1198	304.1	813.3	488.2	585.7	186.2	562	244.3	286
	683.7	2718	832.1	995.9	616.2	647.5	581.9	312.2	393	444.1	486.4	363
	488.5	2224	750.2	1994	267.1	616.3	271	352.9	167.5	512.6	248.2	399.1
	715	2985	719.9	1586	538.9	911.6	566.1	413.3	303.6	400.4	241.3	363.1
	715.5	1764	545.3	1322	615.5	561.8	495.6	325.1	285.2	471	325.3	337.8
	495.5	2562	781.1	2367	549.1	713.6	350.9	416.2	335	446.3	311.3	411.2
	502.3	1524	338.6	2102	585.1	1174	304.1	611.4	313.1	547.5	246.6	317.3
	217.1	2165	761	1312	652	468.8	277.7	384.1	342.8	284.1	379.2	396.5
	213	2412	627.6	1659	271.3	692.1	280.1	556.7	264.9	322	281.9	346.7
	450.7	1668	581.9	1957	302.7	305.2	350.5	326.5	452.4	459.6	580.9	393.6
	448.2	1833	702.4	1403	437.2	510.3	433	323.9	347.8	385.6	539.6	402.5
	424.5	1524	471.5	1608	558.6	433.2	393.6	499.4	287.2	361.6	377.2	338.8
	521.2	321.6	764.5	1368	529.7	872.5	486.8	267.2	309.9	437.8	456	331.6
	570.3	1819	589.7	1130	627.1	577.7	458.4	445.6	265.7	406.5	586.4	358.9
	317.1	259.2	715.6	1374	520.6	533.4	345.7	487.6	233.2	283.8	565.5	441.8
	660.6	2264	893.3	1295	641.6	409.1	441.6	358.9	256.1	367.6	364.9	381.9
	484	2148	590.4	1356	231.1	459.1	423.9	422.6	250.8	349.6	290.5	426
	291.3	2238	766.8	1242	600.1	857	342.7	348.4	390.8	380	314.2	386.3
	557.8	295.3	520.8	1279	593.7	457.9	593.4	399.7	256.2	425.1	322.3	435.9
	507.3	233.9	733	1357	503.1	341.3	693.8	481.5	311.4	397.7	753.1	362.1
	380.3	2058	667.8	1436	464.5	448.7	292.1	396.3	258.2	318.7	664.8	277.8
	465.8	245.7	377.5	259.6	593.8	336	420.6	477.1	330	329.5	285	405.8
	521.4	1643	668.9	731	587.2	340.3	335.6	329.2	342.2	416.3	325.8	418.2
	426.1	1700	440	2146	554.1	847.1	327	615	255.6	362.3	543.8	372.7
	700.3	2248	270.6	953.1	673.5	698	601.8	289.2	243.5	310	294.9	468.6
	313.4	1657	250.1	2247	600.4	584.3	298	429.5	249.2	311.3	553.8	356.6
	692.7	911.9	650.2	236.9	609.9	531.8	267.8	403.9	292.4	329.6	676.9	301.7
	483.9	2163	428.1	1172	410.6	335.7	375.9	227.2	282	385.6	344.4	467.1
	428.5	2575	556.4	875	481.5	445.6	393.5	340.7	443.1	266.9	391.9	327.4
	674.5	305.2	459.5	236.1	707.4	318.7	375.4	410.1	684.8	252.9	611.5	373.6
	718.7	3290	755.7	1415	353.1	492.2	312.9	231.1	703.4	395	431.8	379.1
	619.7	2002	494.6	1396	528	422.4	438.3	353	394.2	316.1	655.7	366.4
	495.4	1874	621.6	2534	402.4	660.4	390.3	432.1	346.7	343.1	347.5	372.5
	370	2178	671.2	258.5	305.7	457.3	433.6	405	337.3	349.9	250.3	539.2
	711	582.9	443.3	1452	598.6	435.4	418.5	358.8	322.2	354.3	229.9	373.6
	485.2	1722	704.3	1163	417.4	494.7	286.3	458.7	600.9	356.3	425	338.5
	719.9	2253	480.4	2132	475	413.9	252.2	380.2	389.8	279.1	363	339
	544.5	1565	561.4	2324	374	158.7	481.1	388.5	359.7	346.8	294	469
	577	2248	538.9	1682	447.9	434.7	301.2	390.9	371.2	429.4	340.6	313.2
	412.8	2114	736.6	1234	463.4	540.6	431.7	394.3	353.7	452.1	649.5	482.5
	799.9	2573	815.8	2092	628.5	710.1	471.8	308.1	544.8	411.1	677.6	466.5
	592.7	2660	504.5	2074	276.3	371.4	268.2	380.9	399.8	408.3	338.2	459.4
	576.3	1822	733.4	1614	222.8	298.5	416.9	424.1	397.3	356.7	345.8	410.7
	564.1	2444	726.8	1695	536.6	308	497.1	458.7	202	377.4	475.1	365.6
	506.6	1751	961.8	1915	449	481.1	304.5	286.6	420.1	424.2	270.8	280.5
	760.6	400.7	545.5	2528	516.3	357.6	631.8	491.4	343.2	444.2	667.5	380.2
	626.4	232.5	977.2	1861	399.3	396.5	258.8	480.2	350.6	440.8	259.8	452.2
	458.5	523.1	613.6	1368	270.4	1128	614.6	291.7	210.6	469.2	757.6	478
	621.5	1749	444.3	214.5	663.1	848.7	340.4	424.5	383.3	440.9	572	442.7
	491.8	230.2	532.7	1592	493.1	783.8	535	840.5	731.6	370.6	578.8	397.7
	440.9	2273	614.3	1656	571.7	1287	614.7	371.1	492.7	511.1	250	554.5
	465.7	1817	518.3	1169	578.7	722	494	441.1	519.1	409.7	605.6	511
	700.7	1897	609.6	1525	734.2	348.3	279.2	525.6	351.9	385	293.4	443.1
	447.6	1608	598.9	1435	609	475.4	583.3	384.8	452.9	392.2	1051	345.4
	543.9	2583	690	2028	488.2	1131	586.3	515.7	305	384.4	280.3	375.2
	314.3	2379	474.6	1307	523.2	785.3	442.3	463.6	305.1	299.1	697.2	394.3
	501.2	1738	671.5	642.6	533.7	510.8	335.2	365.9	280.4	442	416.8	307.7
	521.7	2267	553.4	1360	339.7	758.3	327.4	435.4	367.4	383.9	398.7	523.2
	338.1	2490	609.2	260	436.5	426.9	346.4	504.5	249	362.6	739.3	343.2
	344.8	1163	460.8	1359	849.7	451.3	312.7	460	239	372.9	395	359.4
	571.8	2585	587	1641	596.7	247.1	398.2	442	672.8	347.5	792.7	386.4
	593.3	1355	566.3	1524	585.9	1014	357.1	426.5	283.7	403.3	707.8	493.3
	357.2	2523	657.8	1947	259.6	794.9	235.5	480.3	529	500.9	491.3	331.4
	412.5	2077	645.4	239.6	642.5	445.6	521.7	488.3	282.9	440.4	479.2	318.9
	377.9	1994	470.5	1617	607.3	522.5	452.2	389.6	311.7	434.6	485.9	432.5
	619.9	2162	568.1	970	605.6	787.9	502.3	366.5	307.2	324.9	307.8	406.2
	601.9	1700	602.7	1861	678	271.6	335.2	372.1	421.9	441.7	330.2	357.1
	757.3	1679	503.2	1798	450.5	474.6	382.6	497.3	344.6	523.9	522.6	477.3
	642.5	1844	714.3	1621	648.1	505.4	383.9	362.8	577	435.1	695.3	312.3
	720.2	2253	418.5	899.1	542.1	878.6	643.1	411.8	318.8	411.6	379	283.1
	340.5	2117	736.7	387.1	493.9	924.3	308.5	363.6	331.4	365.1	302.5	350.6
	742.8	2262	646.9	1991	288.7	365.8	325.6	378.6	385.5	551.7	331.2	424.6
	739.1	1855	589.3	312.3	659.8	531.9	546.3	467.1	306.1	374.7	379.1	304
	692.1	324.2	446.3	302.8	513.5	313.9	371.6	293.7	293.5	512.5	389.2	347.4
	603.3	1684	432.3	929	278.4	455.6	480.8	271.5	531.1	457.7	225.7	548.6
	651.1	327.9	852.3	944.4	266.5	298.4	327.8	508.1	353.2	266.6	673.5	483.1
	461	2212	589.9	1442	571.6	458.6	322.7	413.3	238.3	387.2	314.5	388.4
	280.6	2355	494.4	1752	475.9	730.8	441.2	377	647.8	426	692.3	432
	407.3	1864	486.9	1304	522.9	783.6	266.1	291.2	514.7	450.2	584.1	447.8
	792.8	2442	655.8	298.2	390.7	1980	358.8	315.8	315.1	394.5	562.6	361.3
	317.4	1458	685.3	231.2	486.4	692.4	459	443.5	336.8	374.9	495.9	363.2
	460.5	1760	250.1	243.6	495	677.7	489	332.7	237.2	433	746.4	233.1
	608.5	297.9	782.2	1311	298.5	579.8	519.2	325.2	650.6	339.7	302.2	539
	342.1	1276	315.1	274.5	489.9	750.7	234.3	329.9	352	392.2	682.1	392.8
	579.7	2304	540.3	2073	293.5	452.6	363.2	340.4	551.4	386.3	560.8	393.6
	570.6	1816	609.2	1405	344.6	349.2	362.1	764.4	286.4	448.1	308.9	373.5
	525.4	1862	567	972.8	269.7	539.8	552.4	534.4	365.8	285.4	513	430.1
	625.4	2894	582.1	2943	704.7	619	351.7	388	344.5	475.9	319.3	466.2
	551.5	1985	678.6	1007	615.3	923.9	370.6	285.4	288.8	383.8	438.1	385.7
	270.4	2191	734	588.5	452.2	544.7	417.7	406.8	266.2	372.6	531.1	396.9
	504.5	2217	667.6	1520	513.4	696.6	303.2	451.8	305.3	407.9	585.3	340.3
	289	1724	453.1	1507	290.9	577.9	419.3	582.2	253.5	452.8	503.2	451.1
	340	1877	581.5	852.6	493.3	439.5	380.4	544.4	419	230.2	541.8	405.9
	487.3	2155	642	2186	713.3	1064	507.7	350.8	355.5	450.4	527.5	429.6
	601.1	1976	622.1	810.8	631.4	417.7	381	340.9	296	632.9	468.4	458
	564.3	2304	600	1602	618	799.8	220.4	329	410.3	340.3	365	471
	243.7	1768	699.2	2493	483.5	364.3	481.5	404.4	348.5	372.1	517.5	408.7
	677.2	2818	728.3	1455	653.5	484.1	287.6	376	516.3	321.1	321.8	488.5
	794.2	2411	771.5	1427	723.1	447	413.5	419	362.7	344.6	310	428.1
	497.6	1894	603	1297	566.9	542.3	461.8	573.6	341	381.9	313.8	574.1
	771.3	1768	522.4	1439	658.5	462.4	513.1	336.5	278.2	353.1	370.2	369
	350.7	1664	570.6	2282	503.4	552.2	260.4	496.6	332.5	380.3	490.1	503.4
	539.2	1273	736.6	1388	393.1	464.1	382	348.9	296.9	413.4	336.1	502.4
	455	1692	276.8	1658	647.7	813.9	329.3	429.9	308.8	405	314.6	420.8
	552.1	2170	539.9	2077	518.8	715.4	410.2	300.7	305.2	396	622.7	398.5
	583.5	1657	273.1	1326	638.7	424.4	712.1	497	303.7	402.3	552.3	420.1
	691.1	1624	491.7	1990	292.4	342.2	536.6	340.5	313.1	283.2	455.3	524.9
	551.2	1781	291.9	312.2	442.2	202.9	404.3	456.9	331.7	470.2	411.7	483.6
	557.7	290	654.8	1753	355.8	351.6	332.8	287.7	254.9	317.9	628.7	390.7
	555.7	1957	648.7	249.4	307.3	368.7	409.9	478.2	263.3	427.9	536	415.5
	682.2	2624	501.7	1195	564.5	999.5	726.4	410.9	313.7	477.8	428.4	407.1
	519.9	240.3	266.6	3070	382.7	434.9	569.2	445.2	349.6	318.4	467.2	393.8
	559.1	1733	454.1	1835	423.6	388.8	536.1	366.9	271.6	344.5	334	461.9
	319.2	3078	614.9	1736	472.5	468.7	383.3	341.5	312.6	441.3	514.4	365.5
	769.1	2312	527.3	1583	276.8	290.9	399.2	333	340.1	423.4	318.2	265.1
	290.1	2184	584.9	1471	427.8	338.3	439.1	374.3	656.6	475	613.9	379.3
	658.7	2398	454.4	1774	478.9	285.4	526.9	406.7	497.9	397.3	578.7	449.5
	830.8	1754	617.3	960.9	521	451.5	314.7	391.2	660.1	435.4	332.4	399.3
	889.9	154	512.6	2705	505.8	508.8	338.8	400.8	308	428.9	350.2	350.6
	476.1	1833	313.5	1357	302.5	370.9	395.4	364.4	332.1	435.9	523.5	362.1
	620	1349	717.4	1208	292.1	424.2	538.1	418.8	242.9	382.1	393.4	400.3
	561.1	2004	708.8	650.8	457.9	797.8	375.2	435.7	223	389.4	305.2	331.4
	306.6	1790	655.5	1729	273.1	470.7	541.4	388.9	654.5	314	259.5	323.7
	813.8	357.8	533.3	1616	366.7	613.7	287.3	387.9	609.5	365.6	390	367.8
	289.8	1706	720.6	297.2	660.9	438.6	429.1	449.5	237.3	451	686.2	272.5
	716	1923	699.2	1437	562.7	534.6	251.2	604.2	298.8	421.4	620.4	340.9
	524.3	361.9	699.9	342.3	296.8	492.2	259.2	584.5	489.7	737.9	624.3	466.9
	693.9	1686	278.8	335.5	274.2	456	252.7	467.8	324.9	419.6	591.6	374.3
	754.3	2141	643.2	2184	533.5	635.2	436.3	402.9	792.3	440.9	388.5	313.9
	447.5	1613	490.4	1000	213.9	560.3	454.9	651.3	584.2	309.7	219.2	427.7
	620.4	2257	658.4	1414	485.2	589	409.9	332.7	332.6	430.3	918.6	217.5
	689.5	2206	797	1269	726.7	548.1	324.4	456.9	302.3	494.1	684.3	355.2
	498.7	1917	276.4	1989	220.3	662.4	700.4	450.2	1125	370.1	403.8	490.7
	307.6	1943	634.8	1250	520.6	445.3	297.6	640.8	1087	367.1	216.2	253.3
	389.5	2015	282.8	1320	533.9	549.7	622.6	333.3	1264	468.2	607.8	342.5
	403.1	3497	724	1453	303.9	529.2	327.5	514.3	314.1	270.3	610.3	403.2
	806	1423	597.8	946.9	394.5	429.2	709.4	892.9	1263	444.3	649.7	377.9
	559.8	312.4	662.1	1101	735.3	859.9	349.9	410	313.3	592.3	600.1	316.5
	274.7	952.1	776.1	2020	484.1	522.4	601.1	922.1	609	618.9	627.3	406.2
	429.2	290.6	652.7	1057	834.7	492.9	727.4	455.4	531.5	748	251.7	327.2
	669.4	2302	594.8	1377	568.6	518	377.7	453.3	698.2	376.2	716.4	414
	274.4	2587	650.8	1208	732.3	287.1	376.7	429.8	218.1	467.5	331.1	301.3
	559.9	2476	595.7	1544	514.9	525.6	540.2	439.8	314.7	278.6	259.9	490.3
	672.6	2420	382.5	1269	580.5	727.3	574.7	436.9	254.1	454.7	740.7	288.6
	537	2315	413.9	1517	702.8	155.5	392	456.3	275.3	548.4	728.1	385.2
	540.9	2129	639.8	2463	292.3	785.9	627.2	466.9	664.7	489.5	325.8	249.4
	470.9	2147	556.8	1168	570.4	433.1	345	395.3	312.9	447	279.7	453.2
	552.8	1774	511.7	1631	383.9	624	423.2	474.6	524.1	508.4	555.4	372.3
	677.7	1687	570.7	1452	293.6	639.7	438	464.2	222.2	537.3	289.5	348.4
	810.9	2261	658.7	1784	444.5	719.6	394.1	368.3	237	435.3	259.8	396.8
	777.2	1582	567.8	1640	588.5	955.4	426.7	371.1	314.7	414.1	632	320.4
	305.2	2303	624	1510	509.1	574.9	539.7	562.6	269.4	246.2	303	438.3
	309.7	1934	437.7	1323	574.2	347.7	219.4	337.5	200.5	420.1	523.1	388.1
	509.7	2040	258.1	277	518.1	529.7	469.7	436.1	543.4	423.2	289.1	432.3
	669.9	297.7	563.9	1365	216.5	604.5	325.1	347.7	392.5	525.6	673.2	439.3
	537.9	1870	628.4	1937	576.1	302.5	508.9	376.2	280.6	331.1	269.7	477.2
	687.8	1877	323.4	729.3	562.5	659.3	326	746.3	323.1	385.9	297.1	315.8
	574.7	1923	587.6	996.6	258.6	487	374.5	447.4	520.5	500.4	247.2	458.1
	540.7	1593	610.5	1344	530	605.8	307.5	315.5	621.6	361.9	614.2	378.9
	587.1	268.8	538.7	1480	608.3	285.3	478	432.6	642.1	440.7	535.1	464.8
	662.3	1803	281.7	1870	520.3	701.3	271.6	733.6	372.8	496.3	509.9	486.4
	673.6	258.4	263.4	1642	615.2	384.5	556.1	292.8	244.7	341.2	616.3	532
	494.8	331	256	1426	448.8	795.8	499.3	403.7	547.8	376.1	513.3	298.6
	508	2342	294.1	1285	282.2	445	285.2	371.6	356.8	355.9	661.3	401.7
	570	2638	613.8	290.4	517.1	676	300.8	374.4	327.6	352.1	550.1	378.8
	498.4	2547	561.1	290.9	558.1	484.3	295.1	410	662.5	313.7	300.4	477.9
	601	2811	624.4	291.8	473.8	824.6	400.2	422.2	721.6	456.2	310.1	418.7
	401.3	1733	570.7	1919	451.9	312.3	408.8	386.8	342.9	491.6	309.4	517.6
	593.3	1883	492.5	1881	269.2	540.7	336.4	415.2	314.8	474.1	246	310.8
	618.3	2030	293.5	316.9	696.5	525.9	308	381.9	337.1	381.3	336.8	527.1
	598.1	2425	693.6	2449	640.1	579.4	508.3	517.9	643.2	418.2	356.6	530.2
	683.7	2478	733.2	695.2	582.1	405.5	325.4	402.9	507.4	410.1	326.3	452.1
	338.5	232.9	259.7	331	305.3	693	317.7	265	352.2	395.6	317.8	366.6
	514.5	381	653.6	1810	505.5	428.9	655.5	252.3	300.9	342.3	477.4	492.5
	424.5	2038	636.5	778	584.8	333.9	554.7	385.6	681	435.5	286.3	455.3
	518	291.6	694.6	2610	509.9	456.4	446.7	573.4	369.7	422.3	357.9	434.8
	467.9	2162	606.8	1780	279.6	646.6	565.1	441.2	689.5	419.7	346.2	652.5
	547.7	1609	578.6	1656	496.5	353	453.3	524	332.2	462.7	295	454.6
	558.2	1902	457.9	1518	285.8	417.4	320.3	476.9	636.8	463.1	322.7	494.2
	281.7	1754	707.4	1417	312.3	475.9	578.8	523.8	420.7	472.4	539.5	354.4
	574.9	1533	530.7	319.4	260.2	400	502.5	470.8	292	498	326.4	408.2
	345.8	1875	395.4	1379	285.1	501.1	379.6	343.7	585.6	524.7	857.9	328.7
	492.6	267.1	483	2011	383.6	487.1	245	445	980.8	427.5	342.3	408.5
	766	1147	445.6	2319	550.7	596	237.6	331.6	404.2	358.8	744.3	511.4
	713.4	1993	528.9	1738	466.7	861.2	421.7	246.5	286.6	457.2	199	337.8
	565.9	2261	582.6	1382	370.2	969.2	338.9	513.8	309.5	387.5	757.1	517.1
	605.8	1781	342.6	1263	431.1	435.4	474.3	406.9	383.4	432.4	257.9	439.1
	572.5	1584	455.6	2188	460.8	449.9	511	433.9	283.6	396.4	354.4	410.7
	863	1809	580.9	1106	625	634.5	336.2	490	427.1	401.4	250.7	426.4
	298.8	2084	622.5	1391	277.1	375.2	466.2	351.8	623.8	401.5	679.5	383.4
	884.2	1814	582	1502	433.4	328.2	558.4	349.1	562.4	358.7	250.4	301.9
	260.4	1593	684.7	968.7	489.8	428.2	607.5	253	629.2	378.4	917.9	341.1
	473.9	2088	555.7	177	468.3	474.3	295.5	400.9	345.3	406.1	315.8	319.2
	680.1	1513	652.5	1461	435.7	709.3	597.5	426.7	307.5	288.5	315.2	330.8
	624.9	1743	519.4	1780	561.3	490.9	526.2	388.9	679.8	401	535.1	355.1
	342	3216	642.9	1758	447.7	428.8	490.2	249.6	744.3	324.9	340.8	377.4
	580.3	458.5	559.5	1727	646.9	466.3	363.5	350.2	337.7	444.9	761.4	398.1
	753.9	1793	515.5	1598	222.3	681.8	393.6	418.5	228.8	275.1	356.5	300.1
	727.7	2063	709.2	1729	731.7	1057	546.5	350.4	759.1	442.8	529.6	479
	657.6	1720	659.7	1660	296.5	975.7	328	388.7	533.8	377.7	614.5	335.2
	514.6	2054	612.5	2309	570.5	660.2	299.8	462.6	495.6	445.6	332.7	315.1
	622.2	1825	754.5	905.7	811.7	1130	402.5	377.7	684.4	371.1	277.1	433.3
	712.4	1923	601.3	1864	547.6	685.4	469.9	370.1	347.5	322.2	743.1	297.1
	540.3	2052	250.6	1958	591.8	356.1	339.3	252.1	312.8	334.3	611.2	317.7
	578.8	2226	274.9	2437	590.3	480.4	515.3	391.1	525.6	395.7	578.3	324.5
	412	1889	298.5	1025	568.4	428.9	426.5	442.9	365.3	468.6	335.5	592.7
	520.3	1566	804.9	1474	393.5	566.7	294.7	373.3	271.7	467.1	237.4	357.4
	573.4	1596	777.1	1499	535.3	609	367.1	448.3	337.6	486.5	764.1	366.8
	749	2004	525	336.3	476.5	623.2	398.5	433.5	705.6	295.2	424.8	453.2
	492.7	1757	595.8	1818	699.1	736.1	633.4	357.4	338.8	443.9	293.1	327.7
	362.5	2166	498	2129	398.7	550.1	379.7	499.7	305.3	308.4	723.3	305.9
	545.3	2123	474.4	1262	569.1	717.7	343.6	487.1	301.3	415.7	395.3	382.7
	360	1834	619.2	2139	354.6	500.2	515	517.5	329.6	381.5	293.4	456.3
	592.9	2005	515	1810	545	511.9	458.9	519.3	291.1	425.7	903.8	434.6
	482.3	1563	446.6	2180	617.2	991.1	295.8	425.8	319.1	322.7	307.8	352.8
	492.9	1714	338.5	902	605.9	772.3	350.6	379.2	298	413.9	769.9	371.8
	704.4	2785	184.3	310.2	461.2	385.9	511.7	452.5	431.7	453.7	529.5	335.2
	604.9	2047	651.3	1844	247.7	1141	537.9	410.3	751.9	274	727.1	356.5
	268.3	251.5	750.2	1318	418.1	316.5	442	371.4	306.8	307.8	600.5	514.1
	445.8	1684	308.3	1822	192.1	425.7	279.7	418.6	263.8	369	575.5	403.1
	382.1	2674	548.3	2528	458.4	454.3	531.4	390.7	655.5	380.1	476.7	330.8
	662.8	2050	282.2	1591	488.5	258.8	363.1	386.9	318	332.2	728.3	479.3
	682.2	2734	595.3	298.4	285.5	263.5	591.8	381.8	355.1	345.4	540.1	320.2
	688.8	2799	280	1621	387.3	504.6	317.1	386.4	392.1	379.5	715.2	318.4
	687.6	2357	304	1377	414	1359	710.8	445.4	714.4	403.7	264.2	446.3
	580	3244	655.3	1634	378.9	482.4	414.7	376.1	359.3	475.8	544.8	308.5
	513.8	2624	705.6	2768	355.3	863.4	349.2	350.3	355.4	215.1	335.5	379.4
	390.3	1937	652.4	1567	578.4	730.2	419.8	533.9	367.3	294.1	589.9	386.9
	470.6	327.1	630	1830	591.3	496.2	270.3	347.4	273.4	279.8	482.2	456.9
	520.4	2862	294.1	311.6	446.3	688.4	525.8	446.3	268.6	285.9	274.1	680
	319.7	1847	580.7	1611	335.5	478.8	361.2	463.7	274.9	215.5	296.3	301.5
	635.7	2446	728.3	2499	405.1	417	373.4	423.4	266.6	355	223.7	385.5
	551.6	2448	647.5	348	417.9	803.7	497.5	379	495	459.6	585.5	487
	742.3	1740	753.4	1924	433.8	943.1	272.9	413.8	346.7	361.2	245.5	374.8
	604.8	2261	650.6	1254	610.5	1646	364.1	365.6	803.5	386.8	214.6	521.5
	576.2	289.2	619.5	2387	532.5	430.6	431.4	406.7	313.1	320.5	294.8	435.6
	462.3	2249	675.2	1319	535.4	567.3	330.2	516	288.1	452.6	221.3	452.6
	491.5	2786	626.7	2068	528.3	477.2	602.9	343.8	262.2	265.8	243.7	398
	654.9	1988	659.1	1010	649.7	784.4	294.9	487.1	370.1	344.6	262.5	661.5
	345.9	1568	537.4	2086	618	329.7	293.6	426.6	337.3	346.2	286	441.4
	741.2	2423	504.9	2330	357.2	389.1	318.5	313.8	300.9	377.1	410.6	355.4
	709.7	283.3	585.8	1386	389.8	1488	296.2	437.6	289.9	287.4	247.8	446
	470	2090	227.3	1510	321.8	321.9	483.9	462.8	331	386.9	561.3	373.5
	648.5	2502	258.8	1362	525.9	519.7	392.1	440.2	310.9	428.6	722.8	439.3
	961.8	1944	456.2	2071	414.9	536	389.2	401.9	433.8	357	766.2	340.5
	292	2120	274.3	1981	511.3	450.5	738.4	403.8	324.2	358.7	212.2	451
	582.8	274.6	545	1411	513.8	972.1	765.6	379.8	247.8	408.8	307.6	603.1
	226.6	2198	444.6	1905	612.3	694	604.6	849.5	232.4	337.6	347.1	380.3
	618.7	2282	616.2	1724	480.4	528.2	666.7	408.4	245.4	399.3	282.4	428.2
	763.5	2916	528	1717	650.7	369.2	452.2	482.7	294.6	280	284.2	388.5
	748.1	2403	678.7	1431	452.5	476.1	539.6	508.5	241.2	355.5	371.4	282.7
	1382	2637	287.9	1336	455.4	367.1	401.8	367.7	278.4	453.2	434.6	484.6
	769.7	2249	636.9	1808	462.6	537.4	491.1	440.8	268.1	396.9	335.2	357.5
	468.8	2916	508.4	936.5	610	717.6	367.1	552.9	303.9	402.6	335.6	395.2
	622.8	2110	625.4	2479	557.5	442.2	455.4	356.3	492.2	388.5	337.9	380.1
	603.1	2218	596.1	1364	389.5	288.8	393.9	360.5	552.3	481.7	279.3	550.4
	332	2769	241.5	2160	381.8	413.7	651.6	470	290.8	411.2	376.8	413.4
	668.9	1575	236.4	1356	471.1	647.1	338.2	398.6	244.9	386.9	256.7	339.7
	721.7	2373	474.1	1413	477.9	839.2	264.2	357.7	628.5	483.4	689.2	510.4
	514.8	1597	546.4	1385	733.8	397	330.5	463.9	476.8	334.2	298.8	435.1
	438.7	2046	561.5	1000	616.7	509.2	516.3	318.9	500.8	400.9	374.5	500.6
	445.7	265.3	695.8	1241	504.7	638.9	315.6	340.6	236.2	501.2	629.1	359.2
	651.7	1616	555	356.3	562	499.9	336.6	357.4	295.7	484.7	498.3	406.2
	570.2	1635	582.7	778.2	521.3	353	300.2	334.2	510.3	428	329.2	312.1
	814.1	1877	564.9	1863	567.8	480.7	300.8	451.5	496.6	357.4	327	350.9
	671.8	1826	531.9	376.2	622.3	444.5	329.8	293.6	361.5	370.7	307.2	548.8
	895.3	1603	619.2	2109	443.8	489.8	310.7	395.2	243.4	561.8	236.9	471.6
	693.5	2124	325.4	1318	708.8	647.7	352.7	391.9	311.9	412.8	262	393
	515.6	2095	484.7	1577	416.6	523	330.6	437.9	328.8	353	681.4	317.7
	463.8	1674	548.8	1319	276.4	664.8	371.9	348.4	554.2	426.8	366.5	336.9
	508.3	1787	292.5	1055	545.5	465.4	262.5	250	329.6	277.3	325.5	510.5
	970.7	2186	434.5	1862	485.1	508	354.2	363	307.4	494	664.9	286.5
	631.6	1583	628.2	2265	608.9	421.8	236.9	450	421.9	374.6	290.9	479.9
	352.2	2573	516.2	1541	660.3	587.6	321.3	419.8	287.6	280.7	768.9	429.1
	464.7	2558	542.8	971.5	257.6	359.7	532.5	371.2	522.7	389.6	327.1	314.1
	322.5	2249	507.7	1216	458	411.1	329.6	408.8	360	287.6	716.7	297.8
	284.9	1648	309.3	1922	549.7	253.4	420.4	374	383.9	380.8	727.5	499
	551.7	2358	483	1729	456.1	586.9	282.3	598.6	311.1	370.5	251.4	305.6
	706.6	1713	651.8	1007	247.7	513.2	319.5	453.4	382.3	241	334.3	429.9
	602	2218	723.1	2103	552.3	604.7	312.4	482.9	669.3	345	341.3	358.7
	468.8	1847	634.2	1609	385.3	430.8	564.5	430.4	408.4	314.7	508.1	485.1
	472.8	2218	554.1	1492	521.6	436.5	550.4	509.6	312.2	374.9	292.7	325.9
	673.4	2741	744.1	1906	298.5	303.7	413.7	414	293.5	297.4	410	455.3
	721.3	2550	524.8	1489	430	918.7	370.6	343.7	661.8	257.8	747.8	416.5
	527.3	2306	548.9	266.4	507.8	657.2	548.8	804.8	678.9	365.6	397.5	343.1
	676	2527	694.1	2531	415.7	505.9	534.8	370.5	259.5	344.7	555.4	413.5
	693.6	2107	735.8	2500	463.4	582.6	331.2	317.6	816.6	280.7	429.5	309.6
	594.1	2583	495.2	1958	584.5	571.5	483.6	491.8	249.9	304.6	590.8	302.3
	654.9	2065	662.5	1777	544.5	576.9	490.1	536	317.9	318	786	342.1
	603.1	2185	275.2	250.8	373.8	482.3	382.1	540	303.6	470.4	246.2	505.3
	562.1	2046	649.1	1826	510.4	524	599.8	443.4	413.7	382.7	304.7	541.6
	894.2	2410	386.7	296.8	575.8	547.5	481.4	360.4	266.5	332.1	293.9	352.5
	434.7	2139	569.1	302.6	508.7	509.7	414.2	477.4	886.3	342.3	354.1	402.8
	667.9	2262	772.7	1832	305.8	392.4	316.8	393.5	274.2	421.3	745.8	320.3
	351.5	572.5	540.8	1617	632.8	643.7	728	379.7	561.6	413.8	348.1	471.1
	754	2190	620	1834	627	1085	617.8	260.5	739.5	304.6	406	461.2
	434.3	1731	687.9	1761	204.6	460.7	311.3	316.6	303	271.1	448.2	416.7
	754.4	1827	537.9	1336	477	602.3	568.1	475.9	293.8	374.3	319.5	391.8
	559.1	1821	555.7	1194	716.2	551.2	421.3	258.4	278.4	418.4	389.4	316.9
	531.5	1839	532.6	1736	564.9	345.8	533.9	328.4	388.6	382.7	817.1	364.5
	613.8	1981	711.3	1759	656.7	637.7	307.5	350.5	309.7	301.1	303	375.7
	424.6	2039	316	828.6	634.4	185.5	354.1	297.2	246.7	373.7	342.8	409
	874.5	292.3	747.2	1089	513.2	542.7	269.8	327.3	242.9	485.7	519.2	350.7
	578.4	283.1	631	1087	611.6	411.7	366.5	271.8	294.5	497.4	338.7	474.2
	472.5	2471	782.1	1877	251.8	1376	473.7	347.1	304	384	763.6	402.8
	576.1	1934	545.7	913.7	616.9	371.7	306.8	400.9	295.5	463.5	266.8	431.8
	519.3	332	696.6	1236	495.5	1199	339.6	378.2	233.4	427.3	478.1	441.4
	856.5	2075	609.5	1822	487	495.3	340.4	399	336.9	533.8	293.3	555.5
	762.8	2240	313.2	1612	528.1	378.5	279.9	379.7	279.2	320.3	474	459.4
	430.6	2343	359.5	1250	519.6	610	406.3	369.8	301.2	309.1	241.1	558.2
	474.1	1922	531.3	1478	438.4	526.1	445	295.4	326.3	383.4	267.7	442.6
	558.1	1855	728.8	1591	533.1	492.3	346.4	327.6	327.7	478.4	472.8	483.4
	899.5	1766	669.6	1432	512.1	504.3	282.1	310.1	305.7	237	258.2	343.9
	604.4	2438	312.1	1430	231.7	615.1	548.6	323.4	362.3	299.3	467.1	457.1
	294.6	2548	653.1	1579	428.5	824.5	347.6	301.9	329.9	353.1	400.6	362.4
	539.6	317.7	278.9	1898	449.3	469.9	550	343.2	326.2	306.9	267	368.7
	500.5	1654	355.8	1134	529.6	730.1	489.8	394.8	272.4	245.1	311.7	309.2
	640.3	1676	294.2	2318	566.6	877.2	323.2	238.2	320.4	399	224.5	432.1
	707.4	2115	262.4	1366	509.5	735	322.7	399.5	355.8	364.7	619.5	286
	578.7	1823	309.8	886.3	357.9	423.8	418.3	412	288.5	450.2	499.1	416.8
	643.9	2365	326.2	1797	516.4	404.8	550.3	246.4	510.1	418.1	638.9	339.1
	559.1	1350	534.5	1378	529.5	381.6	428.9	370.5	335.5	401.2	276.1	342
	555.4	2632	445.5	1258	387.8	270.5	322.2	436.1	440.1	367.8	698	337.3
	672.3	2533	565.4	1996	630.9	548.8	378.5	349.2	302.3	357.1	637.6	379.5
	564.1	324.1	492	1277	551	404.8	461.5	416.7	359.1	438.7	327.7	279.2
	478.1	2209	749.3	2544	288.5	201.6	562.9	287.5	699	360.4	611	424
	478.5	21596	432.8	1349	578.1	556	364.7	687.8	812.1	296.1	550.7	374
	616.2	1979	744.8	2003	596.8	449.9	670.9	415.8	310.4	312.4	276.3	358.5
	570.4	2487	644.1	1333	644.7	775.5	312.5	512.4	272.6	382.6	311.5	338.3
	659.4	2206	382.9	1763	430.4	267.2	341.5	385.9	319.6	298.6	291	260.9
	843.9	1811	541	2094	573.8	191.9	627.9	265.6	350.3	253.3	306.6	435.7
	419.3	2262	758	495.3	492.8	516.7	747.9	504.1	282.2	250.5	331.8	355.4
	740	1904	511.3	1101	568.4	425.3	279	524.6	275.6	401	302.9	383.2
	854.5	2436	501.3	1507	450.5	460.3	508	288.7	252.4	292.9	333.5	325
	834.1	2779	552.6	912.7	609.3	466.2	483	357.5	269.9	244.5	275.5	311.9
	789.3	2091	390	1688	517.7	261.5	369.7	333.5	292.2	249.9	566.8	466.1
	928.1	2471	637.5	742.3	491.4	719.7	579.1	479.6	244.1	313.5	273.5	387.4
	467.4	1989	479.1	1378	623.2	386.8	586.1	379.8	252.9	249.5	311.3	441.3
	412.7	1946	516.3	1811	507.3	927.3	291.2	251.3	633	402.1	244.8	316.9
	416.8	1580	310.7	1218	318.3	282.1	314.9	442.9	246.7	384.8	314.1	347.5
	524.5	2220	592	1810	377.3	501.1	379.3	258.6	291.2	367.5	446.6	293.8
	712.6	2062	637.7	1518	294.2	472.6	339.3	346.4	709.7	376.3	572.2	416.2
	639	1807	749.7	1643	440.1	397.2	600.5	414.1	253	434.5	544.9	368
	545.3	2221	545	1354	396.8	319.6	501.5	264.8	318.1	648.5	329.2	304.7
	546.2	1097	660.5	2017	292.2	1278	283.3	347.2	338.6	374.6	330.8	392.1
	271.3	2263	626.7	1385	425.4	449.8	563.2	404.1	320	542.6	344.3	449.9
	532.8	1578	700.9	1185	661.3	476.7	348.8	316.7	345.2	417.5	552.5	444.6
	657.1	2099	588.9	1626	418	1397	570.3	417	316.6	294.9	701.3	394.9
	310.1	1604	604.3	1545	492.9	370.5	589.7	266.3	277.8	251	427.1	437.1
	519.2	2064	487.9	320.1	480.2	533.8	306.6	417.2	288.9	490.5	510.1	407.8
	465.6	349.5	480.7	1275	537.3	435	386.7	320.8	302.8	341.8	247.9	332.2
	542	2021	401.6	940.9	285.3	776.1	361.9	382.4	431.6	838.3	260.8	603.3
	266.2	324	820.5	1684	384.9	870.7	734.3	651.3	265.1	584.7	520.6	397.6
	704.5	1712	720	1375	520.8	524.4	491.1	410.6	227.1	543.6	610.7	541.5
	290.4	287.5	806.5	1198	440	460.7	490.6	425.1	260.8	596.5	633	533.3
	611.2	2108	700.8	1933	472	445	591.2	456.1	292.5	417.6	384.1	466.3
	354.9	308.7	498.4	2048	317.6	378.6	278.1	368.2	283.6	440.1	661.7	319.2
	613.3	1644	565.9	1843	413.6	427.4	250.1	314.8	417.2	559.1	655.6	381
	288.1	1225	636.5	3234	253.8	910.8	678.6	258.4	300.8	327.6	570.9	642.9
	591.1	2110	725.5	1566	464.4	879	260.1	399.1	284.3	438.9	665.4	294
	796.6	1873	482	1779	572.3	404.1	606.1	525.6	207.7	284.9	689.6	514.5
	735.4	2163	588.3	1487	440.6	435.1	563.4	384	634.2	249.8	733.5	363.2
	181.4	2178	711.3	2032	280.5	554.4	600.2	467.3	774.9	360.1	382.7	379.3
	441.7	2098	514.6	1982	278.5	278.4	409	434.5	330.4	297.2	301	399.1
	264.5	2485	616.2	1837	538.2	208.7	284.9	421	254.1	377.7	322.2	381.1
	727.2	2332	699.7	1182	555.8	213.7	382.3	444.6	256.7	325.4	255.5	328.6
	662.3	1945	662.3	917.9	651.4	347	496.1	396.9	303.1	303.4	312.8	468.2
	778.7	300.2	630.6	1724	554.9	1139	477.3	362	658	322.7	257.8	353.4
	578.3	284.7	439.7	967.5	436.1	407.1	575.9	575.6	639.9	365.2	331	459.1
	593.9	2082	260.7	988.1	628.5	409.9	651.2	383	281.3	330.7	378.7	431.5
	770.3	2637	637.1	2130	571.8	540	754.7	415.3	317.2	407.3	693.1	340.7
	710.9	2193	538.7	923.9	638.6	419.4	479	443.3	329.7	375.3	238.8	337.8
	484	2265	818.4	247.6	541.7	777.9	499.9	372.5	419.2	363.1	288.9	439.6
	468.4	1860	318.4	1830	474.4	381.7	463.4	396.4	677	327.6	256.7	331.1
	491.6	2192	360.9	1263	751.2	775.7	367.7	331.6	345.3	373.3	319.8	441.5
	408.3	2003	454	1380	364	399.4	338.6	399.7	305.3	366.3	679.9	430.5
	483	1987	660.7	1479	728.8	519.5	338.8	423.8	683.2	342.9	348.2	305.9
	519.9	2033	862.6	1740	606.4	283.9	478.1	325.5	530.3	388.3	370.4	377.6
	591.9	1711	584.9	2429	367.2	554.3	629.7	428.1	365.9	284.7	280.5	309
	670.2	1528	238.9	1617	690.2	537.6	272.6	437.2	306.7	396.6	529.1	445.5
	614.3	678.9	630.2	2628	533	287	317	314.6	563.6	289.1	609.1	271.1
	662.1	2263	638.2	1878	617.3	553.6	399.1	356.3	314.6	369.3	310.9	354.7
	397.2	2376	688.2	1795	509.6	293.4	316	424.4	273.8	411.4	472	262.5
	647.4	254.3	318.2	994.5	532.7	1454	257.9	392.1	353.8	403	285.2	530.8
	670	2311	525.7	1294	655.1	265.4	310.5	340.8	457.3	330.3	454.5	521.1
	658.4	1541	549.1	2046	265.9	623.8	325.9	396.1	318.5	384.6	403	450.5
	495.8	1977	293.5	1949	303.9	475.2	417.6	401.4	269	261.4	311.2	324.6
	825	256.6	607.1	1939	523.4	534.9	263.4	443.1	262.3	452.6	628.7	341
	537.6	2549	584.7	2165	253.1	582.5	248.5	542.7	335.9	447.3	290.8	360.5
	685.6	1552	693.7	2009	558.3	490.2	355.9	412.5	263.7	350.9	627.4	394.7
	876.8	2247	701.9	2309	437.2	410.5	239.3	304.8	284.7	330.1	528.2	446.7
	364	1654	655.2	1625	260.5	1142	581.9	437.5	339.9	452.8	280.8	482.3
	673.2	2122	502	1438	494.2	356.8	349	422	307.9	386.9	450.9	380.9
	407.8	2112	712.5	1607	542.1	301.7	624.4	265.4	372.7	345.7	266.3	546.3
	628.7	565.9	584.2	1919	549.5	431.1	377	393.6	248.6	344.6	456.9	462.8
	645.9	1628	305.5	2622	681.4	498.5	522.7	462.8	298.6	445.9	568.2	394.4
	509.9	1581	287.2	996.7	488.4	386	525.3	521.7	309.5	426.8	488.7	431.5
	668.3	2015	577.8	1590	214.2	228.7	339.4	379	359.8	415.1	360.4	339.5
	582.3	2034	615	2304	542.1	349.1	576.5	404.2	569.5	424.5	569.4	499.5
	439.4	2213	568	843.4	229.2	387.8	356.6	475.8	265.1	407	563.5	382.3
	447.4	2211	676.1	1507	283.7	1294	363.6	418.2	312.9	479.9	247.7	414.6
	825.9	2883	498.5	2158	547.8	446.5	510.6	434.3	358.5	294.8	310.4	397.9
	626.6	2465	571.9	1313	762.1	499.9	482.5	332.1	316.8	368.1	616.3	321.9
	341.3	852.9	508.5	1691	608.3	490	377.1	298.8	213.1	327	327.1	448.4
	679.6	2106	744.2	1528	375.9	375.9	309.7	427.8	286.3	402	507.4	580.1
	445.9	2615	850.7	1337	583.6	405.8	647.9	246.2	194.2	325.4	586.8	398.3
	664.3	1685	616.4	1414	608.4	469.3	257.6	316.9	398.1	346.7	322.2	369.9
	559.6	2527	537.4	1578	763	808.4	403.3	377.3	217.6	394.6	641	448.6
	574.3	2572	527.4	1529	588	603	344.1	299	289.8	397.4	498.5	432.4
	534.6	2304	838.4	1057	710.1	661.9	583.6	372.3	367.1	256.1	459.7	441.3
	560.9	2187	484.6	258.4	478.9	799.4	487.6	367.3	349.5	332.4	550.8	410.2
	423.2	1070	617.1	239.3	585.6	528.5	454.3	435.8	293.2	433.6	563.3	428.2
	466.6	1910	563.4	2160	561.1	581.8	554.8	385.1	291.7	337.6	593	521
	552.6	1844	492.3	295	768.9	481.9	349.1	324.8	316.1	276.3	608.4	561.4
	779.1	2027	715.8	1759	630	397.5	431.2	262.1	254.2	353.4	594.4	424.7
	444.8	1672	652.9	1701	338.8	423.3	388.8	479	355.8	347.3	225.9	435.2
	646.8	2282	657.2	1596	649.4	422.4	520.7	308.9	355.1	323.5	525.1	424.2
	288.8	2496	735	1311	261	463.3	345	394	256.1	394.2	292.2	398
	732.4	2424	535.8	2063	491.7	382.9	315.1	416.2	307.8	326.2	431.1	483.5
	482.9	1789	752.1	1514	620.2	864.5	370.3	312.8	614.7	318.2	290	265.8
	426	1805	668.2	790.2	259.7	446.2	433.3	455.9	808.1	371.1	292.4	578.3
	509	2223	410.8	1500	350	229.5	330.1	443.7	269.7	378	240.9	502.9
	668.8	2093	587.1	1054	228.2	372.9	380.4	376	904.9	288.5	571.2	297.9
	602.7	214.3	676.1	1171	279.5	369	310.9	356.5	536	297.2	571.2	377.3
	545.7	1685	657.4	2082	535.5	466.1	293	399.9	357.8	382.3	296.6	407.7
	573.3	1473	775.9	1745	573.7	536.1	594.7	390.9	309.6	344.5	375.2	282.4
	691.8	2205	354.7	1140	568.6	447.6	518.2	241	669.8	404.9	327.3	513.3
	394.2	374.7	649.3	2384	672.4	418.1	685.8	437.6	235.3	405.6	325.1	274.7
	532.9	1447	615.9	2251	458.2	584.4	508.9	508.5	514.4	733.1	688.2	501.4
	454.4	1970	703.9	1531	302.4	826.1	324.4	393.1	271.4	242.8	331.3	271.4
	457.4	1648	728.5	1449	603	1137	528.2	496.9	228.3	433.3	534.2	279.2
	773.4	2657	774.9	1189	261.8	452.3	440.6	401.7	274.6	525.9	292.1	313.8
	592.1	2371	578.6	956.5	692.7	488.7	340.1	376.7	352.2	337.9	586.1	432.8
	502.8	1551	756.8	2145	434.8	519.2	632.8	435.7	272.6	295.7	500.3	393.5
	630.3	1444	552.9	1261	442.8	279.9	492.4	411.3	265.2	403.1	346.3	348.5
	466.3	1244	605.8	1012	611.1	736	368.9	409.1	272	467.3	293.2	432.6
	433.5	173.2	716.5	733.2	568.3	451.2	525.1	344.3	591.7	389.3	361.9	473.3
	892.2	1806	508.4	1599	600.6	314.1	561.2	331.9	740.8	347.5	347.1	405
	708	2628	654.7	1304	538.4	364.8	430.6	434.1	287	484.2	729.5	385.7
	343.6	2703	789.5	292.8	291.6	608	593.9	462	643.2	419.9	322.1	476.5
	615.1	2472	750.1	1730	687.4	410.8	523.4	321.9	263.2	347.5	172.1	434.8
	350.1	2017	269.1	927.1	369.7	388.9	561.4	417.6	295	303.8	341.3	461.1
	510.3	2123	472.4	1904	589.2	448.8	551.3	423.9	374.9	336.7	334.3	406.2
	707.4	1784	608.9	1266	373.1	412.3	562.3	444.9	784.6	452.4	332.8	456.2
	787.8	1491	532.6	1566	288.7	249.4	543.2	415.3	478.3	347.2	347.2	373.6
	718.3	383.8	609.6	2487	319	505.8	603.4	380.8	259.1	403.4	312.6	423.7
	631.2	1386	442.2	1763	633.4	334	294.1	396.3	468.5	398.6	332.2	421.9
	266.6	2860	526.2	1653	714.6	335.2	341.4	437.5	283.2	428.6	322.8	469.2
	341.3	2007	475.7	536.6	499.1	367.8	462.7	784.9	290.1	297.6	590.9	429.3
	556.6	2510	584.9	1540	588	518.8	538.7	567.1	474.9	371.1	360.9	498.4
	616.3	1925	615.2	2257	523.6	375.1	539.9	463.1	304.7	422.1	817.5	441.9
	392.8	1608	576.9	2107	674.7	733.2	703	512.9	292.8	299.7	614.3	456.1
	478.3	1057	502.9	498.8	677.4	337.5	427.3	608.2	270.2	221.9	572.5	578.3
	194.1	2005	505.9	299.1	424.5	369.4	336.9	265.6	272.3	301.4	729.1	389.4
	313.5	1783	476.2	1049	495.3	298.6	410.8	368.1	324.2	355.7	591.2	521.8
	620.1	2474	571.8	1809	647.5	740.1	388.5	422.7	376.7	478.3	364.6	325
	653.5	2037	594.3	434.1	359.5	660.1	501	503.8	258.4	351.5	328.1	543.9
	476.4	3451	565.8	2073	250.4	931.5	253.7	341.2	267.7	291.6	528	393.4
	757.6	1734	657	1765	535.9	857.5	339.8	666.9	330.7	309.1	790.4	335.3
	320.4	1614	710.1	2841	455.5	538.9	452.7	462.4	344.3	328.1	609.2	413.9
	556.3	2157	525.7	2072	234.1	361.8	436.1	316.1	202.1	322.7	445.2	615.2
	712.3	1896	720	1390	491.3	641.9	447.2	333	241.1	380.4	437.8	454.1
	707.6	1735	661.1	2164	488.4	683.1	340.3	342.8	200.1	379.3	667.9	455.1
	366.5	2534	733.4	2553	651.2	636.8	354.5	281.8	238.7	420.4	306.8	491.7
	674.6	1871	295.8	1109	693.1	548.6	465.4	316.9	262	309.3	337	593.9
	642.5	1711	719.5	1695	299.7	1515	599.2	401.1	338.7	446	292.3	572.5
	582.4	279.7	748.1	1287	523.4	662.6	534.6	343.8	505.8	383	561.3	349.5
	472.8	1833	616.1	348.6	901.2	977.6	350.9	360.8	279.3	406.9	220.4	467.8
	772	1866	319.6	1618	345.5	369.5	567.1	456.2	267.3	338.1	293.1	507.7
	686	1456	627	324	677.6	943.4	359	369.4	275.8	487.7	316.4	507.1
	434.9	2551	754.9	354.2	587.9	549.2	588.8	405.1	278.4	457.5	304.5	462.8
	211.8	295.1	574.4	1522	509.2	459.8	568.3	367.1	298.2	752	524.1	321.3
	440.6	1179	484.6	2045	560.4	629.3	398.2	542.8	315.8	354	206.8	320.8
	792.6	269.4	599.6	1958	546.4	436.1	647.1	418.8	775	304.6	364.3	313.9
	264.5	2492	519.1	1344	657	538.9	859	396.8	377.1	435.6	521.6	312.1
	230.3	327.7	719.2	1353	386.6	639.8	390	423.8	622.9	391.8	295.7	440.4
	215.1	3096	516	971.6	321.4	475.5	487.5	519.4	261	459.3	257.3	434.7
	459	1614	577.8	1121	217.5	416.1	353	517.3	308.9	357.4	291.9	297.1
	601.4	2450	526.6	751.6	315.6	292	450.3	378.3	321.1	469.7	301.2	396.1
	527.2	2017	575.5	1498	496.2	299.7	456	391.7	260.7	331.2	429.8	450.9
	514.4	2154	479.2	1563	459.4	526.8	245.5	277.9	726.2	378.9	320.1	259.2
	583.3	1735	534.6	822.2	234.7	317.1	460.8	600.8	336.3	331.5	342.3	486.4
	695.3	1908	438.6	1390	603.2	472.7	292.3	266.3	551.9	444.5	525.7	435.8
	456.8	1929	566.9	1788	297	1111	321.6	445.8	254.5	308.8	354.8	428.8
	494.4	238	546.8	1429	594	292.1	429.6	399.2	294.1	365.9	291.7	377.8
	762.4	1519	688	1788	373.2	333.5	322.5	373.7	311.2	312.8	693.3	296.8
	588.2	300.7	507.3	1659	591.5	526.4	378.7	365.2	235.9	440.1	581	419.9
	342.5	1901	522.4	1001	655.2	571.2	340.3	413.6	277.9	398.8	278.8	369.2
	577.7	1670	512.2	1850	658	490.6	333.4	366.1	276.5	410.3	451.8	387.5
	689.2	297.4	739.1	1269	697.8	341.2	571.7	490.5	273.6	404	411.7	361.6
	457.8	2205	815.4	1560	812.7	410.8	346.5	327.8	314.7	362.6	588.5	389.4
	710.9	1903	645	1599	469.6	785.3	491.3	424.2	273.4	281.7	292.7	432.5
	534.9	1754	308.6	348.8	356.5	398.3	299.9	336.6	271.2	372	441.1	357.6
	564.5	2215	642.4	1284	434.3	471.8	397.4	360.1	305.4	316.7	271.5	517.9
	404.2	1994	637.8	789.1	628.8	440.5	643.6	348.2	516	289.8	320.7	478.2
	295.1	1614	530.1	1165	632.8	430.8	462.1	381.5	466.6	583.1	375.2	455.8
	459.7	1817	680.8	1628	558.8	576.3	504.5	311.1	309.2	324	740.3	475.4
	520.9	293.1	329.6	977.4	412.3	465.7	322.4	396.2	825	380.3	250.9	458.3
	492.9	2334	566.6	321.9	577.8	340	575.3	273.8	250.3	397.8	319.6	421.9
	661.1	265.7	734.5	1326	573.7	601.9	439.3	378.6	230	315.9	730.5	534.9
	592.8	265.7	661.1	1198	212.1	487.4	586.1	462.1	910.1	384.1	419	285.2
	525.4	2472	649.5	1432	567	512.3	420	399	259.5	304.9	263.2	455.6
	592.8	2842	698.6	1368	448.4	453.3	292.2	308.5	283	418.3	538.6	407.6
	367.2	1961	668.3	1398	250.3	444.1	404.5	419.9	326.7	413.5	792.5	396.7
	342.6	1791	260.4	1322	516.4	465.6	534.7	457.4	332.1	346.3	687	385.1
	274.6	1458	268.4	405.2	517	637	295.7	345.6	334.8	377.4	359.2	379.5
	591.1	2919	553.8	870.2	497.1	429.6	540.8	438.9	314.4	358.4	275.3	275.1
	543.6	344	669.2	1026	462.2	493.5	394	445.1	293.4	323.3	520	542
	757.2	1972	635.3	1682	542.6	396.3	279.7	437.7	293.8	390.6	695.7	404.2
	258.2	2432	540.2	282.1	486.1	421.8	383.1	337.6	188.7	378.5	744.2	378.8
	603.7	2756	746.7	271.4	527.1	512.4	283.6	428.5	274.1	291.3	227.2	447.5
	319.8	2107	451.6	1195	245.1	408.1	278.1	346.8	337.6	440.6	309.6	507.9
	297.7	1910	602.8	1389	683.7	364.1	442.8	475	196.1	419.1	801	469.9
	394	1862	553.6	2117	410.6	487.6	590	357.7	259.4	393.5	578.5	452.1
	636.8	1490	515.5	1043	453.5	490.8	290.1	424.9	381.9	391.1	192.6	441.3
	698.7	1601	557.3	1474	471.9	1005	329.8	586.2	401.9	415.5	622.1	355.6
	422.1	2322	404.4	286.2	638.2	372	328.7	369.2	359.6	331.9	194.3	437.1
	423.6	1833	294.1	1490	628.9	429.1	606.5	290.9	325.7	573.8	289.4	384
	696.8	2316	589.7	1237	358.2	371.1	298.6	425.5	198	335.2	671.8	308.6
	641.5	1915	452.5	1259	276.4	529.5	602.3	389.7	324.7	404.6	323.6	566.8
	603.9	1605	566.1	883.8	486.1	626.7	329.9	314.8	305.8	368.2	372.9	373.5
	704.3	1559	593.8	1160	699.7	508.5	344.5	396.6	842.1	386.2	308	342.2
	575.4	2259	620.6	1709	597.7	540.5	659.6	363	298.4	390.5	671.1	296.4
	819	1673	847.8	1738	563.7	445	400.5	221.2	407.9	300.2	681.7	548.4
	557.1	1845	558.7	291.7	542.1	725.1	752.6	389	697.4	423.6	709.5	414.4
	652.4	1945	650.9	1027	714.4	410.9	383.1	314.2	364.1	366.3	397.3	491.8
	522.2	2734	783.7	1199	454.2	423.6	485.5	547.7	538.8	409.4	500.2	323.3
	545.9	1943	845.5	373.4	596.4	454	358.8	454.1	348.2	404.1	750.8	393.3
	558.3	2257	666.2	2384	325.4	250.3	343.1	351.8	429.8	357.1	326.2	588.5
	573.8	2163	422.6	1678	422	463.5	354.1	440.8	291.3	483.3	345.5	409.3
	677	2213	269.5	1228	520.2	705.5	384.4	266.4	421.3	435.6	306.8	484.3
	806.1	1706	362.4	1161	635.6	1199	484.4	440	270.2	397.5	759.3	363
	445.4	296.4	542.2	1518	682	464.9	269.9	446.4	534.6	449.6	386.7	364.4
	665.2	263.8	636.4	1432	429.3	426.9	480.9	421.3	554.9	455.7	290.4	548
	484.3	2469	462	1606	580	462.4	554.3	442.4	263.9	295.1	379	546
	551.4	2631	559	934	266.4	431.2	348.9	470.5	259.8	372.9	388.9	285.6
	586.5	2019	478	249	413.8	807.7	334.6	382.8	266	438.1	300.6	477.9
	549.5	1592	810.8	293.1	537.4	683.8	253.1	454.1	262.2	443.9	592.6	583.9
	520.3	293.7	593.3	1297	272	298.8	281.4	394.7	338.2	445.2	321.3	423
	512.2	1688	643.6	1369	475.8	706.9	529	350.4	497.5	404.7	337.4	497
	542.1	2065	579.5	1339	251.9	275.9	565.1	426.7	276.6	448.4	594.7	296.6
	534.3	298.4	603.8	346.5	547.9	368.2	431.2	475.3	501.5	346	283.4	372.9
	899.4	1381	421.4	339.8	389.1	672.1	286.9	401.4	262	367.5	270.7	433.1
	400.1	2011	597.8	1076	460.6	365.5	386.1	290	228.8	428.1	722.8	423.8
	523	1408	494.5	301.1	450.6	627.7	344.6	418.5	309.1	371.2	305.4	399.9
	463.3	2119	387.2	1457	626.4	390.7	363.8	409.4	335.4	313.4	561.1	390.2
	539.6	2064	627.3	464.4	570.7	696.2	366.9	365.3	307.8	362.4	728.2	539.4
	387.3	316.7	439.2	1019	575.5	468.9	398.5	383	296	426.6	271.3	518
	588.5	2639	546.3	1951	563	464.6	304	372.4	480	340.4	401.3	343.4
	647.4	338.1	574.3	1462	399	504.2	416.8	358.6	299.7	298.4	304.4	437.6
	496.5	1471	363.9	1795	554.6	856.4	684	366	324.9	379.6	615.3	432.6
	510.6	1190	715.8	1154	758.8	449	296.3	361.9	249.3	255.8	264.6	427.8
	248.9	2645	463.9	2337	539.9	617.6	676.7	341.4	306.7	360.4	298.4	394.5
	249.5	1542	291.8	1677	644.5	847.8	262.2	406.8	371.1	484.3	531.6	503.8
	737.4	2700	638.7	1576	355.1	525.4	289.1	372.9	284.8	281.4	421	259.5
	699.8	2101	624.3	1158	562.4	524.2	536.1	299.1	181.2	369.4	315.3	455.6
	792.3	1122	665.8	1262	530.3	531.9	410.6	374.2	333.5	274.9	505.6	263.9
	307.3	1870	396.7	332	671.9	438.7	363.4	369.1	294.7	425.9	321.1	303.6
	637.4	1821	558.8	937.5	695.3	630.7	308.3	353.7	188.4	319.9	503.2	338.9
	589.6	1562	269.8	259.2	749	1045	334.1	344.1	318.7	593.2	599.4	302.6
	466.6	297.5	817.5	303.8	424.6	1006	484.1	387	339.3	297.8	258.3	404.7
	478.7	2071	511.5	2325	570.6	474.4	376.7	549.6	334.2	317.7	583.6	454.4
	322.2	1902	610.9	1086	774.1	298.1	317.7	470.6	287.6	380.8	755.8	345.5
	597.2	268.7	363.2	1206	285	421	318.6	378.2	339.3	400.2	274.3	440.5
	384.1	2525	672.5	333.8	353.8	295	341.8	451.9	249.8	369	257.5	502.4
	942.3	1575	266.5	2108	769.7	388.7	307.3	384	262.4	454.5	259.2	380.1
	396.9	1726	431.2	374.6	352.9	508.1	358	448	261.3	319	306.8	479.3
	513	2627	530.1	718.4	502.9	407.8	324.4	522.3	330.4	375.4	467.7	449.8
	565.6	2457	693.1	1680	477.8	437.3	298.6	423.3	238.6	398.5	202.5	330.2
	773.5	1348	623.3	2375	544.5	404.5	407.4	378.4	309.6	490.3	279.1	316.3
	733.3	1681	635.4	403.9	508.9	484.5	343.6	410.2	586.8	356.2	275.4	347
	743.2	930.8	498.2	1495	728.4	288.9	523.8	392.3	243.5	342.4	307.5	401.1
	666.4	1754	700.6	1431	440.6	437.9	426.1	420.3	434.2	395.4	440.9	361.7
	484.3	2847	769.2	1357	301.5	367.7	531.5	443.8	281.1	318.4	408.3	497
	593.5	1422	252	323.5	500.1	308.4	502.2	314.1	291.9	486.3	269	357.1
	801.2	2292	587.5	276.3	541.8	371	581.9	410.2	698.6	377.6	333	443
	687.7	1968	790.7	904.2	272.8	459.8	437.5	341.6	253.1	444.3	288.2	376.7
	988.8	462.7	493	1079	469.9	446.8	474.1	375.5	227.7	365.5	322	388.6
	666.3	2125	860.8	233.8	595.5	451.8	315.2	359.1	233	430.1	314.3	415.7
	710.9	1880	795.6	1547	633.8	897.1	520.1	333.2	587.6	316.1	316.7	336.3
	616.3	2098	708.9	292.8	551.1	632	511.4	345.8	288.6	395.6	312.4	294.6
	651.8	1840	813.8	275.8	472.1	414.7	587.8	422.8	266.5	430.5	497.9	428.2
	324.6	1880	802.1	1231	397.1	620.7	562.4	510.6	295	331.5	288.4	328.3
	575.6	1451	634.8	1395	587.5	999.4	529.4	429.9	441	490.2	700.2	308.2
	568.4	2097	614.3	270	517.2	660.1	261.5	329.8	266.3	476.9	322.3	525.4
	598.9	2938	547.6	859.4	709.9	414.7	545.1	324.4	256.7	326.1	274.4	517.9
	868.7	2615	630.5	788.8	620.8	569.5	771.1	458.1	230.4	502.4	501.4	361.6
	540.2	2708	785.8	1312	402.6	701.5	693.3	454.8	650.7	393.4	313.7	436.2
	556.5	2472	671.9	1093	451	758.5	833.7	319.6	616.4	584.5	267.1	477.5
	642.4	1549	729.2	752.6	506.2	415.7	317.1	190.7	532.2	456.6	331.1	534.5
	603.2	1837	659.9	1669	260.3	303.6	585	313	333.4	510.5	723.4	299.9
	615.8	2734	656.7	1337	402.6	483.3	598	487.9	184.5	394.1	697.9	398.3
	450.8	291.1	607.3	418.9	540.5	1797	642.1	507.3	317.3	434.1	323.3	479.9
	526.3	3156	548.6	1272	452.5	711.2	283.8	350.9	295.6	351.5	326.5	405
	306.7	2043	610.6	2444	426.6	725.2	315.5	439.9	235.6	370.4	475.4	336.1
	554.1	2014	544.6	1463	688.4	1125	332.9	370.7	297.1	464.9	430.2	357.3
	715.9	2160	518.6	1396	470.2	415.8	511.2	311.8	326.4	391.6	327	374.3
	486.1	1784	277	303.2	471	495	429.3	399.8	233.1	366.1	788.7	419
	642.9	2620	758.3	2191	683.6	653.8	457.9	384.3	315	368.9	310.8	437.8
	649.7	1697	493.4	1217	469.8	383.3	441	313.1	309.6	352.7	342	268.9
	298.2	2556	423.7	825.4	187	578.8	259.5	322.9	320.3	355.5	316.3	350.9
	817	1739	304.2	2560	262.5	758.1	301.3	422.9	222.6	352.3	277.2	534.2
	621	1666	618.1	1382	657.8	759.9	344.4	889.8	502.4	284.7	408.3	333.8
	490.5	2012	587.6	1153	442.5	523.6	297.6	359.4	205.5	267.9	307.4	432.4
	574.9	1838	508.7	2083	588.7	843.5	671.8	420.3	331.1	264.1	531.9	389.9
	565.8	1767	769.5	1218	547.4	957.1	293.9	521.4	440.2	346.1	324.4	319.1
	714.7	263.9	701.2	1680	571	833.1	551.4	419	466.7	278.3	532.6	366
	609.6	256	660.8	909.1	499.3	534.7	304	394	599.1	430.1	279.3	258.2
	431.1	2199	561	1139	565.1	941.1	308.1	287.7	331.6	441.8	315	393.1
	256.8	1661	312.1	967.1	381.5	987.5	527.2	339.6	470.3	333.4	832	348
	248.1	2165	320.4	1536	442.7	473.3	225.1	468.5	293.1	374.1	672.6	315.9
	571.6	285.5	673.6	260.8	490.8	629.3	326.7	791.9	530.3	290	726.8	302.8
	448.1	249.2	631.1	1241	439.4	658.4	378	648.1	320.5	355.6	590.8	479.7
	663	258.7	531.5	2080	469.9	419.1	366.7	317.6	716	390.3	765.4	400.1
	244.9	1928	530.6	1148	560.2	408.4	465.9	450.1	294.5	335.2	333.1	385.1
	477.4	1827	620	1679	441	684.6	554	423.5	683.5	581.1	1060	372.9
	292.9	1980	583.5	1442	491.6	488.8	469.6	349.3	333.6	395.7	363.3	395.9
	602.1	2723	725.6	1292	544.9	575.8	467.4	773.9	275.9	518.6	687.8	429.2
	684.8	2842	699.4	1616	553.6	646.9	326.8	884.5	693.7	372.7	659.6	386.3
	612.6	1972	303.5	1460	418	459.4	564.6	394.6	352.3	337.2	875.4	470.1
	440.4	1717	664.8	2286	587.3	1387	296.5	295.1	567.3	448.6	430	406.3
	552.7	2259	706.9	1471	640.9	529.6	250.3	464.2	354.9	369.4	615.2	419.7
	585.8	2465	247.1	1533	391.1	847.7	342.9	302.3	311.9	381.1	836.7	444
	474.3	1439	566	1007	711.5	737.8	382	351.6	298.7	345.1	507.2	393.9
	544.6	2495	484.3	288.4	583.1	577.6	272.2	314.8	299.7	392.7	461.1	435.3
	605.8	2859	204.8	1338	546.4	552	255.9	303.4	378	408.8	351.9	305.6
	471.7	2589	462.7	1882	517.8	801.5	257	291.7	697.2	459.9	336.5	431.7
	577.8	2260	205.1	2102	562.5	611.5	426.7	730.4	309.6	342	246	384.7
	466.3	2160	609.1	1210	561.9	383.1	275.3	726.3	229	442.4	338.3	392
	524.1	1957	622.4	1375	495	608.6	646.1	366.8	334.1	322	324.4	420.8
	645.3	1198	726.3	1211	508.6	586.3	338.8	362.5	313.8	459.8	277.1	459.6
	352.9	1511	571.7	301.5	568.2	687.7	358.5	388	313.3	361.3	327.2	375.9
	731.8	1506	779.9	1560	385.2	1001	584.8	328.2	241.7	431.1	342.4	340.8
	517.6	1615	467.2	250.3	500.5	600.5	250.9	326.6	210.1	521	400.9	347.6
	709.4	2100	576.6	1372	445.9	1020	439.9	342.9	402.4	526.1	336.7	450.1
	528.1	1769	408.1	1314	207.1	630.8	330	469.6	226	524	419.7	483.6
	472.4	1972	274	267	580.7	510.4	395.4	429	306.4	324	310	388.9
	513.4	2572	537.5	1503	212.4	841.5	403.8	551.9	577.7	395.1	599.1	392
	485.7	1668	745.6	1372	693	513.9	328.8	695.8	347.5	397.5	283.7	455
	694.1	2011	237.6	1609	459.5	1083	550.2	358.7	641.6	440.9	374.9	355.7
	325.2	2428	278.5	1092	503.5	725.8	473.1	291.4	325.2	369.7	329.4	452.9
	367.3	1822	227.4	1529	613.8	884	498.6	425.4	545.5	466.4	561.6	308.3
	554.9	323.3	648.9	1716	551.8	395.5	576.4	336.2	259.1	296.4	604.7	372.5
	568.4	1657	594.2	1009	471.8	1391	406.7	488.6	300.2	443	618.9	496.8
	573.8	2477	712.4	1554	465.9	824.3	550.6	438.6	654.8	350.4	584.5	331.8
	265.5	1617	301.2	1632	281.4	776.2	456	338.4	618.8	285	691.5	407.8
	677.8	278.4	809.2	1759	671.6	539.1	293.8	349.8	541.5	458.4	280.4	476.6
	459.1	909.8	541.7	865	675.9	690.9	219.3	489	297.3	443.5	614.4	435.8
	441.5	1775	538.7	710.4	236.1	689.7	396.5	459.6	302.7	559.1	448.9	427.2
	411.7	1726	520.5	1694	719	438.3	600.5	349.9	437	406	295.1	337.6
	543	1703	712.5	1891	488.5	569.6	430.4	354.3	270.3	323.9	286.1	482.7
	572.7	1929	575.2	1348	526.9	1252	499.7	389.5	301.6	345.5	422.3	441.6
	507.1	1624	704.8	1939	650.9	1389	431.3	336.6	329.2	403	633	405.5
	431	2200	694	677.2	469.9	477.2	475.3	662.3	350.7	668	366.7	342
	505.3	309.7	734.1	3115	486.8	773.1	340.6	288.5	296	400	446.6	474.9
	425.7	1530	541.8	2744	505.4	414.1	470.6	392.1	323.4	409.9	596.1	410.3
	283.1	1732	563.3	296	499.2	743.2	469.8	388.9	296.8	427.4	300	389.6
	463.1	1778	565.2	1558	533.3	359.5	286.1	431.6	800	354.6	248.6	417.1
	353.8	1816	462.5	1425	456.9	362.6	413.4	365.7	328.5	402.7	341.8	298
	791.3	2144	254	1711	434.6	884.2	635.7	324.9	296.4	353.7	340.5	426.1
	509.3	2205	576.8	302.1	436.3	919.3	610.2	453.8	337.3	402.1	534.2	280.5
	516.1	1731	478.6	1756	459.9	234.6	571.7	335.9	568.8	486.5	517.8	366.8
	564	261.1	491.2	248.8	572.2	439.3	640.2	303.3	864.5	387.1	291.5	312.5
	820.4	1936	573.7	1196	416.7	490.6	408.2	482.6	281.4	435.8	711.6	368.1
	608.1	2373	692.8	294.1	292.9	423.3	307.6	395.1	280.6	479.9	458.5	401
	580.6	304.7	553	298.8	230.7	469.2	656.3	328.7	321.9	223.8	280.8	505.2
	626.6	277.2	533.5	273.2	416.4	594.3	471.3	425.7	326.3	375.4	440.2	422.1
	619.8	2047	539.8	759.2	495.5	352.5	326.1	424.4	304.5	377.2	526	319.9
	290.2	261.7	630.1	1644	481.7	608.6	357.2	383.8	309.6	353.5	693.4	374.5
	436.9	2466	582.1	1137	397.3	402.2	198.2	317.2	598.4	471.2	566.7	287.5
	742	2144	207.5	913.1	301.8	1217	529.8	349.4	671.7	287.7	312.2	376.8
	685.3	2215	649.8	308.5	549.1	680.1	572.9	416.8	651.3	314.7	317.9	326.7
	729.4	2105	560.8	1165	490.5	853.1	554.3	486.4	566.7	611	328.7	234
	263	2146	505.1	1862	295.8	299.5	527.8	490.7	640.5	325.8	607.8	335.7
	554.5	2031	736	1818	488.1	614.7	518.3	468.4	176.1	331.7	333.6	344.5
	517.3	2812	573.3	1643	549.1	411.5	468.5	267.2	311.5	574.4	433.3	398.5
	652.1	1448	479.8	1459	606	499	531.1	379.4	352.6	325.1	605.9	403.8
	357.9	2724	709.4	1788	274.4	447.1	500.5	379.4	375.4	498.2	403.8	522.7
	634.8	1840	640.4	951.6	513.1	264.9	615.7	494.3	339	337.5	299.4	314.4
	481.4	2293	797.4	1947	272.6	1023	491.3	534.3	315.5	218.3	344.5	252
	624.3	1704	472	741	659.1	582.3	531.7	403.9	697.2	523.9	859	485.5
	449.6	2489	676.8	920.5	294	434.1	467.8	356.1	481.6	376.2	497.9	360.4
	638	1999	488	1341	673.6	491.6	275.4	491.4	240.2	567.3	619.6	363.8
	630.7	374.3	660.3	2144	494.5	335.4	492.2	342.6	277.2	309.2	509.5	205
	587.4	1872	675.8	2213	349	369.1	276.1	433.3	705.7	352.7	520.2	272.3
	467	1816	764.5	1418	322.4	454.7	252.7	303	316.9	367	275.7	492.2
	524.7	1289	634.9	1768	674.8	230.7	452.3	357.2	812.7	342.3	362.5	300.3
	262	1831	523.3	2320	526.1	625.8	313.9	416.7	341.4	355.7	495.8	360.7
	579.6	339.5	272.1	1428	592.3	441.2	353.6	300.2	235.1	527.8	361.5	437.9
	922.1	1909	481.9	1319	607.7	323.3	282.2	436	265.4	384.8	551.2	249.3
	631.4	201.2	878.7	1476	527	495.4	333.8	448.4	408.5	349.5	621.8	273.8
	741.8	1196	935.3	199.5	587.3	1237	649.8	322.1	309.9	519.5	859.4	353.1
	660.6	2046	723.2	1221	230.1	242.3	524.6	362.3	753.6	278.8	321.6	390.3
	916.7	1748	738.4	1454	515.2	553.6	411.5	385	278.5	357.5	545.4	421.8
	588.5	1827	638.8	1078	462.2	800.5	504.2	261.4	297.5	282.3	312.2	403.4
	698.1	1674	709	263.5	262.2	383.6	484.5	268.5	704.8	332.3	324.2	421.3
	605.4	1795	364.1	1786	517.8	316.7	428.9	366.3	233.6	316.9	301.8	393.9
	646.9	2155	450.9	1802	420.1	470.3	376.3	315.8	276.9	343.6	274.7	421.9
	578	1592	424.8	1364	288.7	749.2	333.8	349.6	623.1	329.1	295.8	408.9
	218.8	1176	752.5	1837	535.6	370.5	349	453.8	643.4	396.2	303.4	552.6
	612.6	1504	705.9	1999	537.8	398.9	615.1	535.9	228.2	353.7	337.9	560.9
	351.8	2171	579	1262	611.9	466	549.8	524.8	209	372.3	659.4	383.9
	556.5	1720	554.3	1677	289.2	411.9	672.5	292.3	349.9	377	495.5	438.9
	550.5	2003	410.7	1500	492.7	607.4	350.3	340.5	279.8	390.6	337.5	350.3
	567.8	2553	433	1471	487.3	725.9	396.3	420.9	296.4	298.2	306.4	430.2
	330.5	1706	331.4	270.6	568.7	700.5	452.3	624.2	457.9	294.3	241.1	357.5
	467.5	2267	650.5	1928	477.5	366.2	405.1	462.3	274.7	396.1	328.3	403.6
	599	1286	782.6	1833	530.5	501.5	490.5	383.7	304.5	420	636.4	590.5
	613.8	2182	782.2	1758	547.6	347.8	385.7	480.9	334.4	472.4	626.3	343.8
	645.2	2632	933.9	1111	260.2	753.9	261.7	399.5	438.8	367.1	712.3	501.2
	534.2	1925	372.2	960.6	489.6	489.9	330.7	498.2	560.4	361.7	235.6	403.9
	551	1881	746.8	1601	577.2	441.3	472.2	383.7	315.2	291.5	522	334.3
	449.6	420.8	264.5	347.5	501.1	787.3	482.7	395.2	317.7	396.8	306	543.5
	356.7	1402	263.6	736.7	486.7	719.8	275.6	451.5	289.4	280.5	332.5	528
	269.9	228.9	633.3	2069	277.4	722.3	437.6	337.4	301.3	413.1	561.7	359.3
	356.1	227.6	519.2	297.8	515.5	630.3	284.5	530	292.9	792.2	337.4	305.3
	698.1	1578	680.2	323.3	593.8	529.1	395.6	595.9	265.5	376.8	736.5	528.5
	684.3	1235	643.1	1297	299	758.3	332.7	295.9	316.2	386.9	256.2	352.3
	231	2315	699.6	1973	227.7	394.6	270.8	396.5	326.9	351.5	379.2	551.2
	452	2242	150.3	1883	307.1	1212	444.7	382	299.3	410.5	625.4	371
	434.5	1647	616.1	1739	223.3	426.4	484	395.6	732.6	981.4	658.9	305.3
	634	2335	304.1	1076	583.9	467.8	318.4	402	333.9	525	602.9	440
	862.8	1007	644.1	1984	847.8	385	325.5	369.5	224.8	473.5	327.6	366
	421.3	1897	659.9	806.9	219.1	821.9	617	435.6	351	322.6	552.4	299.3
	580	2137	584	1361	699.4	685.7	419.4	376.5	337.1	381.8	320.3	526.7
	759.8	1493	618.5	2205	544.4	486.5	333.3	323	177.8	388.4	293.1	524.7
	868.2	1856	453.5	2367	593.5	693.1	482.3	768.7	298.4	449.6	327.1	357.7
	786.3	334.3	495.9	1088	251.5	417	440.3	447	627.7	390	303.6	265
	241.4	3234	519.4	1547	593.8	567.8	701	413.4	636.3	390.6	337	325.6
	413.2	2823	670.1	1592	318.8	436.1	647.6	438.5	340.1	513.4	271.6	368
	442.2	1455	611.8	1352	302.1	622	306.5	268.7	272.9	407.4	279.3	268.1
	599.9	2140	774.5	490	456.9	588.3	316.7	409.8	339.2	372.7	245.7	511.2
	401.3	1826	508.7	1522	465.2	484.1	356.9	470.1	733.7	391.1	311.1	373.7
	735.7	2936	591.7	1413	256.7	404.6	279	277.2	279.7	331.3	256.9	353.5
	773.7	1975	623.7	1570	451.1	565.6	450.3	532.1	497.1	436.1	328.5	338.6
	655.3	2477	307.1	1475	575.2	797.8	285	627.7	434.3	377.9	279.2	360.9
	677.6	2547	638.2	1390	345.4	789	311.5	479.2	658	351.8	357.7	424
	221.7	403.7	266	2056	213.9	797.6	319.7	455	217.8	397.9	395.1	293.2
	355.8	2639	693.3	1925	612.4	577.4	444.1	485.8	292	380	338.5	359.6
	614	1837	797.3	1883	414.7	540.7	304.1	461.7	216	476.6	521.1	313.7
	466.5	1323	263.4	1962	500.9	871.6	539.2	480.6	318.5	278.1	676.5	396.4
	542.7	2872	706	1319	523.5	1042	471.2	326.4	361.6	377.7	270	326.7
	699.7	2011	820.9	2102	311.6	954	536.3	366.7	253.1	240.3	289.9	418.9
	674.6	259.8	692	1569	446.8	643.3	476.6	290.9	292.8	431.9	323.3	361.7
	456.3	1743	300.3	1381	399.7	363	530.2	513.2	342.2	373.7	673.5	484.8
	670.4	2067	876.6	1180	567.5	456.5	372.6	459	361.1	356.4	295.9	420.2
	814.6	2415	829.9	1335	649.7	956.1	454.9	9904	261.1	236.6	621.9	320.3
	548.9	2421	686.2	1264	648.9	413.4	470.2	448	729.8	393.4	483.3	334.3
	722.5	2476	642.8	1522	637.5	583.8	626.1	375	239.2	383.9	657.5	466.6
	737	1457	324.6	2209	270	354.6	523	846.2	326.3	397.4	569.9	423.9
	718.1	1994	794.1	1350	507.8	1055	389.5	436	653.1	342.9	349	437.2
	505.8	1765	544.8	1746	616.2	562.9	583.1	498.3	755.9	383.2	279.8	447.8
	622.2	1784	837.8	313.2	598.5	426	532.1	324.8	381.1	444.3	266.3	394.8
	815.7	1943	594.2	1781	747.5	444.2	609.8	441.9	364.7	370.7	544.8	390.2
	632	2429	568.5	288.2	557.9	512.2	393.1	765.3	576.4	388.4	387.9	472.3
	583.7	2044	518.7	1426	693.4	698.9	312.6	359.6	304.3	317.2	290.1	538.5
	434.5	1726	646.1	897.7	541.2	516.5	661.9	348.5	340.5	447.2	622.8	266.1
	700.8	1818	498.5	1547	591.2	389	300.7	379.5	316.8	411.6	562.8	347.1
	595.2	2906	634	1927	387.2	892.6	400.3	372.5	237.9	338.2	565.4	440.7
	587.5	2003	706.3	2547	578.2	532.5	575.6	342.8	306.3	333.3	245.7	450.4
	567.6	2300	457.6	1145	500.8	546.5	333.9	351.1	419.4	284.3	249.1	531.9
	645.9	2619	500.8	1308	256.4	534	313.3	342.1	304.3	322.1	638.3	398.5
	277.8	2025	502	733.3	291.8	455.3	301.4	409.6	302.2	328	608.6	408.8
	642.9	2690	679	1398	467.6	473.5	355.7	378.4	625	304.9	437.1	439.9
	831	3276	467.8	1020	295.2	394.8	363	436.2	247.7	263.3	304.2	480.7
	329.6	2222	877.6	1656	384	421.5	330.9	371.2	541.6	347	484.9	382
	776.2	2322	541.4	1285	360.2	274.5	307.9	556.2	296.8	329.8	323.8	329.5
	465.7	2491	608.2	2223	270.9	443.8	269.5	346.3	248.5	360.4	381.1	353.3
	584.6	1494	714	2136	535.3	273.8	342.7	420.6	286.6	379	465.1	380.9
	459.8	284.9	520.9	1546	543.1	369.4	465.2	438.7	335.1	403.2	300.1	341.2
	454	2381	601.9	1804	287.9	300.2	447.7	269.3	227.8	356.3	416	525
	565.7	2394	253	2511	666	350.5	361.9	353	279.8	413	384.4	379.9
	269.5	1942	477.7	2007	367.8	420.1	297.3	418.9	273	548.3	356.5	524.5
	787.7	304.7	691.7	1555	350.7	533.8	304.4	516.5	339.5	481.4	296.9	416.3
	586.4	2260	668.1	2010	688.8	301.8	322.3	438.9	478.3	371.6	417.5	444.5
	576.5	1965	701.8	1648	517.8	572.5	362.7	488.7	362.4	426.2	363.1	470.5
	749	1617	596.1	268.6	447.6	428.8	510.9	425.6	345	393.1	335.8	547.7
	446.4	233.9	517.1	2004	349.7	309	756.2	497.8	264.1	259.4	350.1	658
	648	1193	671.3	1629	376	568.5	560.9	416.4	240.6	389.6	698.3	256.1
	704.4	2420	553.9	2981	327.1	292.9	311.4	412	335.5	410.6	704.7	270
	268.4	546.3	497.2	2337	572.1	427	653.3	435	232.4	413.1	309	428.2
	631	2099	507.2	336.6	490.3	800	440.9	422.6	316.8	376.9	724	476.7
	583.8	1980	855	1870	329.8	864.6	288	446.7	317.5	497.2	333.1	297.1
	513.9	2194	562.4	1403	478.5	440.4	289.5	369.9	303.8	348.2	836.4	374
	585.6	2237	491.6	1155	463.1	457.5	691.6	370.1	327.7	397.4	428.2	517.8
	652.8	318.6	500	260.7	233.7	481.5	385.1	350	292.4	395.2	683.6	254.6
	702.3	2496	523.8	247.2	311.7	337.8	278	338.6	249.5	243	438.7	405.2
	502.9	1646	527.8	1966	454.2	368.6	277.1	479.6	351.4	415	662.8	423.3
	297.6	344.8	638.1	1799	167.6	813.9	257	484.7	360.5	408.4	292.7	308.8
	629.5	2042	691.3	729.1	493.4	506.3	275.2	348.2	261.5	368.3	615.3	404.7
	384.3	2898	448.7	266.2	604.7	1090	557	434.7	295.1	456.4	271.1	365.3
	817.3	2629	661.8	1410	436.9	769.2	312	457.2	331.9	406.3	613.5	395.5
	466.8	2431	602	1603	560.8	399.8	509.7	769.3	337	349.8	335.1	362.6
	618.5	2359	315.3	1419	483.6	560.4	517.2	352.1	341.2	472	452.3	425.6
	507.8	2197	457.7	1710	337.4	396.9	336.1	271	297.1	302.3	236.6	401.2
	325.9	2454	571.5	1436	319.1	438.3	474.6	923.8	316.5	331	806.1	371.4
	503.7	2780	505.5	1968	581.6	450.3	314.9	346.3	386.4	450.1	538	420.4
	461.9	2034	448.5	822.7	475.8	397.4	285.2	313.8	467	327.7	318.3	411.8
	495.6	2415	499	1115	585.8	546.4	522.8	373.9	314.9	316.9	336.8	312.5
	230.6	271.3	395	367.1	452.3	489.8	305.5	414.7	331.2	671	283.9	368.1
	424.2	1851	563.2	317.8	399	1413	334.5	481	371	389	526.2	371.1
	450.3	1655	564.4	290.2	698.3	350	540.9	411.2	326.5	365.2	322	331.3
	607.7	1936	795	332.8	286.2	934.3	499.4	355.4	505.9	331.1	318.9	314.2
	291.7	2163	640.1	2505	293.2	651.3	312.3	350.7	352.1	601.8	298.9	297.9
	612.8	251	843.9	1724	333.1	382.9	676.7	277.4	328	233.5	557.8	354.9
	585.7	2065	804.3	375.5	364.1	455.3	435.2	343.6	405.4	415.2	278.7	385.6
	415.3	1966	616.3	294.6	349.6	472.1	499.6	268.5	360.7	340.3	566.6	297.6
	554	1262	498.9	984.9	236.9	788.5	606.8	408.7	334.6	395.5	298.2	419.3
	737.1	1613	891.8	1234	421.9	717.6	369.3	354.9	365.5	398.7	485.2	277.5
	518	1830	694.2	1779	405.1	271	455.6	341.4	343.5	394.4	481.9	413
	618.9	2292	892.7	1468	408.8	437.3	454.6	352.2	550.1	371.1	695.3	381.1
	412.4	302.2	700	1819	543.9	477.6	358.6	330.3	400.4	370.7	351.2	294.8
	477.1	2057	579.6	1472	504.9	372.7	417.6	410	699.9	360.9	616.3	252
	634.6	1970	270.4	353.8	449.7	764.3	551.5	641.4	318.8	388.3	286.7	333.9
	453.6	2953	328.9	1899	480.6	485.9	311.2	331.7	300.5	448	301.8	454.9
	495.8	1177	671.4	2412	450.7	386	314	406.7	332.7	387.1	460	476.4
	575.2	2143	706.5	870.4	394.1	553.6	666.7	252.7	659.3	337.1	332.9	288.2
	634.1	1335	475	2166	570.3	463	358.7	238.9	266.7	353.7	287.2	425.8
	494	2062	500	1806	507.7	257.5	504.3	462	576.8	469.9	654.4	407.4
	672.7	1541	432.3	2135	537.6	563.8	274.4	515	268.4	357.8	283.8	406.1
	329.9	1740	540	1507	381.1	516.8	631.9	480.4	708.2	364.8	685.2	319.6
	434.9	2797	493.5	655	504.8	535.1	612	356.3	340	400.8	584.7	403
	502.3	1721	507.9	338.1	521.8	365.9	294.2	522.7	618	432.2	635.5	491.9
	813.1	2205	408	1373	466	871.3	555.1	661.8	225.9	325.3	312.1	509.7
	601.3	1632	488.9	1537	275.6	310.1	440.3	757.6	266.9	395.3	773.2	418.4
	551.6	1938	555.5	1111	291.8	386.1	439.9	390.8	601.9	362	251.9	391.2
	496.9	1988	530	848.1	613.9	387.9	424.8	451.4	275.5	392.1	725	312.5
	858	993	273.1	1661	510.6	573.1	275.4	586.9	368.9	403.4	366.2	461.1
	500.7	2161	540.9	1801	726.9	572.8	554.4	1028	226.2	408.2	479	436.4
	559.5	1995	590.5	1711	310.9	472.9	413	431.4	245.6	282.7	856.8	285.2
	343.5	2596	303.7	1729	454.6	750.9	318.1	380.9	248	369.1	311.1	476
	593.4	2658	646.2	2052	647.3	461	632	445.1	244.2	448.5	580.5	319.3
	664.5	2010	283.2	1175	547.6	482.8	423.4	418.7	274.1	254.8	281.7	445.1
	385.5	2674	576	1758	611.5	395.8	429.4	366.7	288.1	453.8	610.8	480.1
	558.8	1945	537.8	2380	696.2	703.7	319.6	478.2	201.1	354.4	605.6	402.3
	640.3	265.5	259.5	1251	563.5	545.5	424.6	396.6	273.8	519.8	634.3	486.4
	556.9	1390	469.8	1875	417.7	395.2	511.4	339	252.5	410	340.8	359.8
	438.1	2300	546.9	1818	535.1	438.9	638.4	381.7	316.5	376.9	558.1	323.6
	562.1	2045	362.7	1731	609.8	637.4	453.3	488.8	312.1	406.1	478.4	298.2
	954.2	1287	688	1253	617.7	619.3	449.9	489.5	252.1	371.8	255	469
	403.9	1650	724.7	1804	570.4	432.3	535.1	406.1	350.8	400.2	642.7	390.6
	555.2	1480	287.7	1460	356.6	461.6	366.4	367	269.1	204.3	477.8	440
	557.5	2069	724	352.7	823.1	249.6	318.9	431.8	261.7	436.5	281.9	421.4
	639.9	2069	529.9	1706	492.4	409.2	260.6	345.7	287.7	301.2	290.2	466.7
	755.4	2463	248.3	1606	687.2	928.5	428.8	377.8	336	581.3	337	399.8
	695.1	1938	654.4	435.3	535.2	545.6	648.7	421	237.5	291.5	313	438.7
	388.2	1890	253.8	346.5	588.5	425.2	235	388.3	215.1	311.7	328.6	404.2
	610.9	2267	517.7	345	557.9	783.5	566.7	387.8	487	343.7	306.2	558.8
	772.5	2041	576.3	1537	610.6	1166	247.7	411.7	285.4	354.5	745	260.9
	263.9	1838	550.7	1072	529.1	470.8	240.3	337.9	637.9	349.3	491.3	463.5
	607.1	1949	582.3	1566	432	285.8	634.8	507.7	270.6	401.9	366.8	349.4
	760.8	1900	656.7	1451	725.2	844.1	251.5	470.1	575.8	351	329.4	453.5
	585.8	1877	746.2	1581	737	237.5	387.4	359.6	539.9	436.5	350.1	301.1
	563.5	272.4	664.5	1886	701.8	240.4	411.7	337.7	262.9	486.1	459.1	524.9
	818.8	2566	601.1	2564	431.2	447.4	462.5	302.1	252.4	306.2	825.4	476.4
	541.2	2705	588	1768	610.5	457.5	271.7	472.8	718.5	202	275.5	427
	484.9	2400	495.7	1561	667.6	407.5	253.5	368.5	272.9	323.4	617.8	357.6
	733.1	322.4	721.3	1791	296.2	405.2	439.1	345.1	237.3	316.7	328.8	374.6
	653.2	2335	586.9	2349	289.2	411	417.2	426.5	260.7	360.1	707.5	423.8
	633.9	2617	497.6	1587	525.2	563.5	560.5	422.5	289.5	322.2	693.9	266.6
	370.8	2532	587	1465	492.3	764.3	295.5	358	251.6	364.2	334.5	571.5
	365.3	2461	514.7	1411	651	356.8	603.1	442.2	225.6	424.7	285.3	350.1
	556.9	1919	640.5	1705	276.5	448.2	329.5	368.6	251	419.4	243.8	387.2
	625.8	2453	600.1	1432	561.1	822.6	583.2	315	239.9	377.2	664.9	430.3
	606.8	2174	525.1	1170	712.5	616	653.4	399.7	230.5	417	584.6	334.3
	562.5	2517	579.6	1033	278.5	391.3	529.9	491.2	239	392.6	394.9	270.2
	464.2	1825	489.8	1235	552.2	557.9	289	384.6	237.5	466.4	385.4	349.8
	303	291.6	678.7	3036	575.4	664.7	427.2	498.3	242.7	427.7	736.1	333.3
	570	2103	224	326.2	325.5	586.2	528	435.5	249.7	435.1	600	471.9
	687.5	2045	384.4	1615	635.6	652.8	329.3	538.7	233.4	398.5	593.4	495.6
	444.8	1109	268.2	1770	230	340	334.7	535.4	308.6	434.7	387.1	342.8
	476.6	2575	586.9	914.2	610.5	276.8	443.6	455.6	619.2	362.3	315.7	399.4
	516.4	2490	651.6	1984	583	297.5	425.5	444.9	311.9	392.4	308.9	262.6
	333.9	2337	524.2	2649	626.6	493.3	420	411.1	260.9	426.8	267.4	391.4
	525.1	1781	307.5	247.8	328.6	517.5	440	374.4	747.5	275.1	732.8	426.1
	557	1613	738.3	1503	452.2	497.1	344.7	382.1	425	376.7	307.8	278.5
	709.6	2030	759.7	896.5	600	1180	507.5	807.6	361.6	391.8	486.7	353.5
	391.8	2186	669.9	1890	574.7	516.4	225.9	375.2	348.7	386.6	339.9	319.2
	495.4	1822	557.6	1536	378	466.8	445.7	412.3	733.2	347.7	267.5	365.9
	464.4	2797	457.4	295.8	574.1	331.8	649	347.2	335.8	340.2	339.8	354.5
	454.4	1923	522.9	1670	513.8	420.2	303.9	335.4	286.9	330.3	473.8	317.1
	561.3	294.7	635.1	829.2	535.1	1133	389.1	405.2	297.5	346.9	259.9	371.9
	588.7	2799	559.3	1541	498.5	643.4	232.3	371.8	627.8	344.4	317.9	355.7
	466	2439	653.7	1729	274.9	442.9	395.6	462.2	338.2	388.3	325.5	348.3
	715.8	2945	590.1	1662	283.1	629.9	452.9	355.1	273.6	274	270.2	329.1
	733.1	1945	534.5	1196	174.7	404	282.3	419.3	414.8	387.6	513.4	343.9
	250.9	2029	426.9	2058	340.8	531.8	391.1	460.9	725.4	381	316	292.9
	182.1	2315	601.7	1407	247.5	528.3	433.1	282.6	323.7	323.4	262.7	373.2
	273.6	2658	558.3	1276	467.7	1214	446.6	432.7	510.6	478.1	258.3	359.2
	691.5	302.8	689.8	1915	581.8	816.7	284.5	333.5	681.4	464.2	496.8	385.9
	648.3	1073	782.8	717.9	537.8	372.9	596.6	444.6	234.8	301.1	266.1	368.6
	653.3	2454	599.6	1578	543.8	524.3	380.6	358.1	292	465.1	294.3	365.3
	513.3	2538	612.5	974.6	336.6	538.3	446.4	421.5	541.2	326.1	581.4	459.8
	229.2	2148	562.2	1648	614.5	488.5	511.3	450.8	656.4	417.7	210.3	404.8
	617.1	264.1	336.2	1391	498.9	464.4	540.4	334.5	336.9	279.8	334.4	374.2
	411.5	2283	715.9	1873	500	535	302.3	333.7	208.8	411	433.1	362.6
	604.3	2005	659.2	1372	539.2	574.7	421.6	397.4	479	294.9	290.7	318.7
	549.5	2620	722.1	1743	511.6	525	273	463.8	198.5	429.4	301.4	502.1
	640.1	1856	665.9	880.7	579.4	480.4	333.8	352.5	507.1	558.1	254.1	463.2
	879.5	1378	798.1	1829	261.7	829.4	501.1	319.4	448.2	418.4	276.6	335
	596.3	2120	417.1	370.6	555.9	490.9	259	535.3	268.2	391.1	659.1	317.2
	540.8	1842	559.6	344.3	512.7	329.1	595.9	418.2	434.5	440.1	487.6	435.2
	826.2	1791	753.6	1649	541.6	468.1	271.5	425.7	277.5	367	611.9	416.5
	709.9	2190	315.9	325.8	354.4	465.4	281.4	355.3	301.1	338.4	229.8	410.1
	668.1	241.9	634.8	1431	571	383.5	449.8	488.5	285.2	439.5	545.5	508.7
	504.3	259.6	468	384	540.9	536.1	295.9	449.8	263.2	456.3	311.2	565.3
	670.9	1610	823.7	1647	296.3	394.5	393.3	490.2	291.2	361.4	597.2	323.9
	524.8	323.8	286.9	2516	419.8	661.9	339.8	305.8	268	384.3	274.1	504.4
	527	274.9	625.8	1743	488.1	428.9	275.4	336.1	246.9	320.9	451.5	458.1
	535.8	1394	645.7	1339	466.1	473	463.3	326	439.4	396.1	783.7	505.7
	563.8	1821	731.5	1517	287.4	385.9	346.7	392.6	274	443.5	520.1	463.5
	725.6	2103	691.6	1649	510.4	569.6	300.9	302.3	275.7	372.8	322.4	453.5
	474.7	1713	438.6	1647	516.6	874.6	350.9	412.2	244.2	397.7	275	585.3
	654.6	2140	722.4	1671	401.6	254	468.7	329.1	291.6	294.6	283.4	441.8
	861.2	1344	440.8	1087	528.5	770.5	377.8	287.1	276.8	364.9	309	458.2
	247.5	2621	691.2	282.2	294.8	531.5	403.8	424.5	263.4	379.3	577	363.1
	841.9	2387	414.2	1657	228	855.4	487	392.7	587	350.1	674.9	468.4
	525.8	295.7	468.9	2190	539.2	974.6	410.7	386.3	301.4	370.1	404.6	411
	341.9	2310	501.2	1094	519.7	624.5	665.9	380.7	285.1	402.9	621.4	281.8
	612	2659	328.1	1316	295.1	834.8	370.9	328.3	324.8	353.3	341.9	402.5
	525.6	2542	405.3	1019	555.2	918	499.9	213	307.5	448.3	701.6	439.5
	562.3	2384	329.4	1394	319.1	868.3	389.7	233.2	262.2	446.3	664.2	465.4
	519.9	2102	561.2	1409	463.2	410.5	542.4	497.9	362.3	226.3	604.1	405.1
	620.2	2564	217.1	1128	494.9	434.5	366.3	389.4	639.7	330.4	738.8	329.9
	497.8	2039	657.3	1029	545.8	1040	540.8	391.3	554.9	360.6	273.9	483.4
	557	2096	703.4	303.9	613.9	961.8	293.8	395.8	394.7	418.9	824.4	388.9
	818.3	2282	196.9	1288	785.8	595.7	314.9	283.1	397.5	423.4	271.6	412.4
	380.2	1674	530.5	1217	266.4	525.7	360.4	322.5	569.7	432.9	805	412
	547.9	1521	333.6	307	336.7	369.1	533.8	397	747.2	385.1	289.4	383.1
	635.3	1956	790.3	319.9	220.9	832.3	318.3	434.4	370.1	437.2	831	373.2
	745.2	1729	284.7	354.6	598	468	266.5	311.7	730.2	381.6	739.5	401
	609.6	1777	574.8	2605	614.8	463.2	436.7	403.7	305.2	478.8	551.6	322.1
	656.7	2084	797	347.9	401.7	365.6	426.4	781.7	193.9	423.1	238.1	403.8
	268.5	1899	595.1	1132	500.3	303.2	348.4	456.8	221.3	308.4	928.4	391.7
	512	1636	545	1396	501.6	339.8	347.2	377.7	340.7	404.4	599	375.2
	472.5	2314	320.2	1445	413	528.3	429.2	449.3	193.1	404.3	576.3	345.6
	766.1	2586	279.5	2354	213.3	435.2	316.8	798.1	660.7	493.7	394.6	411.2
	562.5	1601	562.5	353.7	311.6	424.4	443.9	375.2	283.8	476.7	239.4	260.5
	820.7	1952	332.6	2220	221.6	477.7	326.6	510.6	424.3	444.1	323	270.7
	427.4	1935	817.3	728.5	491.3	687.3	502	484	310.4	339.5	366.7	342.7
	510.9	2561	374.8	951.9	519.2	310.2	520.1	381.1	302.2	680.4	535.5	351.7
	767.1	2525	667.3	1880	500.3	436	357.7	352.9	252.7	428.8	680	269.2
	605.7	1858	476.1	332.6	481	752	515.5	513.8	626.2	446.5	370.2	382.7
	808	2291	586	1829	559.7	476.1	356.8	508.7	234.9	594	272.7	380.6
	623.6	1233	331.5	2695	241.5	476.8	509.1	381.3	299	407.6	592.4	317.6
	699.3	2028	515.5	1883	481.4	268.6	387	355.4	250.8	619.6	440.3	420.3
	682	2290	636.8	1569	566	406.1	320.8	490.3	224.6	310.2	350.1	400.2
	604.1	2784	827.9	1053	462.6	335.9	407.7	414.7	260.8	391.9	308.5	404.7
	790.2	2367	708.2	1161	617.4	364.1	438	418.1	265.6	335.3	343.9	366.3
	525.2	1267	625.2	1764	330.5	939.2	320.2	469.3	263.8	365.9	422.9	329.7
	647.1	2297	620.4	1430	220.1	791.6	421.6	385.3	566.4	332.8	313.4	317.4
	556.8	2302	749	1849	582.2	983.8	767.6	385.7	314.7	383	348.9	443.1
	363.7	2143	301.9	2903	624.8	244.2	474.8	344.2	217.1	263	490	408.6
	541.8	2197	810	653.9	490.4	570.4	386.5	540.1	201.5	322.2	400	299.5
	680.8	2375	801.4	1147	684.6	647.9	444.9	300.3	610.5	410.3	445.9	315.1
	717.1	2658	777.9	615.5	300.3	340.8	341	544.7	312.3	322.6	388.3	359.9
	515.4	2233	617.9	1746	428.4	530.9	493.9	386.2	477.4	376.1	604.3	302.3
	312.2	2507	460.8	1173	689.6	564.3	403.4	762.5	293.1	366.4	383.1	469.3
	592.8	2393	603.2	1550	358.6	433.6	337.2	328.6	278.4	455.4	458.3	499.3
	293.4	2107	726.4	1298	543	475.4	371.9	339.2	636.7	306	717.8	411.2
	415.6	2259	423.4	1554	619.9	453.7	223.7	377.2	407	437.7	630.1	407.1
	484.5	2843	625.7	1554	614	653.7	295.9	361.9	244	487.6	490.3	456.5
	509.9	1801	553.3	1423	583.5	323.2	439.1	298.3	624	425.3	468.4	382
	237.4	1664	511.4	1727	602	489.2	650.2	461.4	353.2	439	714.4	360.3
	285.2	1947	537.3	941	699.6	401.1	463.3	309.1	524.8	414.3	302.3	332.2
	339.5	2000	745.6	1541	673.5	552.5	319.3	425.3	533.8	295.4	298.4	388.7
	585	1806	198.5	719.8	495.8	515	330.4	420.9	519.8	325.2	266.8	442.8
	329.3	1354	527.7	1326	195	743.1	312.6	330.4	401.3	359	242.4	444.8
	321.4	1832	503.6	2295	588.1	767.8	322.1	535.9	383.2	386.6	473.5	478.8
	310.9	1690	555.1	1712	365.9	412.1	320.5	505.9	267.1	359.8	352.4	298
	492.6	1026	277	2076	622.5	519.9	438.8	453.8	258.4	485.6	334.6	343.8
	565.1	227.8	604	1682	482.9	440.2	425	791.6	332.6	454	324	295.9
	415.7	1820	614.3	1234	587.7	887.9	580.2	424.2	401.8	537.8	306.6	486.3
	864.7	1572	554.9	1362	622	574.6	437.5	439.1	487.7	621.7	468.5	242
	592.6	1622	621.3	1470	486.6	425.6	563	475.9	265.6	230.1	303.3	507.8
	607.6	2388	624.7	1324	496.7	540.6	292.2	403	348.7	491	268.9	497.1
	724.4	1846	279.4	1913	506.1	438.1	714	467.2	287.1	374	565.3	394
	499.5	2665	429.5	1067	568.4	366	456.7	474.9	658	273.8	343.8	352.8
	701.4	2655	637.9	1085	684.2	646.8	595.4	530.7	695.5	214.8	299.5	419.2
	534.2	2234	886.4	2353	561.7	413	271.8	379.1	243.9	439.7	300.1	422.7
	438.4	2180	839.8	276.1	525.3	279.1	339.9	343.1	388.8	424.8	339.7	385.4
	819.6	1656	755.9	1442	475.6	512.8	649.9	729.1	414.7	435.7	336.5	399.4
	665.9	2690	634.7	1779	275.2	538.3	358	315	380.2	452.3	424.5	413.8
	641.8	2386	919	475.9	259.5	393.9	440.7	522.6	349.9	392.9	259.2	316.4
	550.7	2547	768	246.9	328.9	608.7	341.3	682	332.7	409.4	358.2	476.2
	612.9	2106	570.5	1087	779.7	974.8	446.3	464.3	261.7	456.3	516.3	422.4
	457.1	1868	767.7	1754	535.9	589.4	624.3	451.3	268.2	398.6	581.4	375.3
	324.3	1920	813.9	993.5	573.9	313	336.7	345.5	350.9	526.5	491.8	383.3
	452.5	2082	517.3	1742	357.1	742.6	349.9	399	281	426.1	272.4	413.2
	587.8	2125	924.7	823.2	284.2	417.3	523.4	406.6	312.9	414.2	332.6	304.6
	510.7	2118	267.2	317.5	517.2	438.1	465.8	358.1	264.3	589.7	290.4	352.8
	681.8	3059	440.8	1281	416.7	795.6	370.5	325.5	230.5	408.6	277.3	464.3
	385.5	2375	588.6	336	466.1	499.1	570.8	352.9	606.1	498.5	280.3	363.6
	504	2051	544.9	1211	412	437	578.2	376.5	280.7	405.5	340.5	343.6
	485.3	1168	305.7	1206	488.7	507	267	231	276.8	431.5	318.6	405.6
	707.5	2079	601.5	2229	319.2	507.9	319	420	195	436.7	283.9	397.9
	620.9	673.7	688.5	1232	516.8	485	445.4	342.6	217.5	427.3	323.1	373.8
	337.5	1696	627	1269	660.3	237.3	545.8	416	243.7	374.5	344.8	309.3
	751.8	1777	642.4	1865	572.9	411.1	573.9	315.8	287.8	320.1	376.8	322.7
	621.4	1184	482	1193	407.2	296.3	491.5	380.2	217.7	476.3	369	367.3
	725	1802	214.4	1664	750.2	287.2	310.9	446.3	319.2	186.6	274.8	214.1
	595.5	1744	628.3	1191	430.2	269.9	312.2	410.2	334.7	393.6	313.8	225.6
	470.2	2148	447.4	1684	614.5	235.5	562.5	391.5	595.1	279.7	322.8	339.5
	657	2215	600.1	185	474.9	266.1	427.5	410.9	305.6	331.3	285.6	236.3
	562.2	1853	702.5	1344	286.4	372.5	432.8	422.2	334.7	294.4	360.6	464.3
	780.3	1705	290.6	1697	711	418	429.4	534.6	195.2	286.9	297.1	429.3
	757.4	1376	712.5	272.1	286.7	795.8	946.9	445	353.5	492.6	323	391.6
	609	2400	629	219.9	509.1	338.9	344.5	397.7	335.5	232.7	409.4	429.1
	449.3	1810	778.4	2230	211.6	446.7	497.9	297.4	347.4	382.7	370.4	505.7
	584.9	2767	605.8	1300	213.6	492.2	541	451.7	244.8	386.1	673.8	300.3
	618.4	1897	592.8	2269	402.2	312.1	350	458.4	253.1	453.4	341.8	228.4
	535.3	273.4	664	1170	546.3	676.4	261	430.3	206.1	387.5	352.9	331.8
	592.2	3496	554.6	1454	448.1	1634	314.2	271.6	284.7	267.5	316.5	274.9
	730.5	2015	435	1497	434.1	498.5	392.7	385.4	644.8	409.7	390.7	310.7
	682.2	1307	324.5	975.1	500.5	1095	507.6	334.6	299.2	370.5	346.5	273.7
	488.3	243.1	649.3	1678	634.5	690.9	258.7	400.5	304	342.2	776.8	463.7
	608.3	2400	688.7	1313	490.4	254.3	310.3	408.1	204.3	369.2	399.8	273.9
	604.1	2538	552.2	1327	559.2	570.8	548.6	176.7	224.9	449.3	835.7	326.3
	713.8	483.5	870.3	670.9	478.7	481.7	245.9	363.7	221.8	454	691.8	298.5
	529.8	1921	515.7	1623	313.6	718.4	266.4	399.7	613.2	382	361.7	480.6
	496.2	2259	290.3	1388	638.5	1510	8930	248.3	341.2	365.8	542	445.5
	348.3	3171	428.4	970.1	623.1	469.6	349.4	420.6	365	428.4	795	330.3
	532.2	1235	645.5	1011	406.5	379.2	476.9	353	348.4	315.8	648.6	362.8
	564.7	2628	590.8	928.7	454.6	363.2	630	368.6	343.1	353.8	271.3	364.6
	504.9	2242	572.2	1313	554.8	827.8	317.9	381.2	334.1	387.1	829	542.8
	471.9	2248	461.7	1315	523.6	444.6	457.7	326.2	292.1	416	275.1	319.1
	492.5	2956	493.8	1362	337.1	354.6	746.3	470	297.7	414	511.5	468.5
	695.9	1812	598.4	1795	400.2	762.8	418.4	416.3	466.7	379.5	462.4	463.8
	732.7	2080	317.5	1839	241.6	326.8	500.9	450.4	305.7	404.5	649.9	525.5
	648	1940	591.3	1410	332	582.8	532.4	465.5	346.2	389.8	714.2	372.9
	556.6	2523	631.3	612.6	256	405.8	356.2	375.7	360.4	438	602.5	392.9
	563.3	1879	641.5	2064	420	482.3	223.4	443.9	243	318.8	789.7	429.8
	302.7	1490	648	1519	422.5	387.8	559.8	410.8	616.1	385.7	463.3	403.6
	598.3	2011	521	263.7	522.6	495.8	317	373.7	364.1	377	428.5	412.7
	698.5	1668	932.9	1143	425.7	419.9	263.3	448.6	370.8	362	745.9	535.5
	639.3	1625	655.8	1103	557.1	516.7	272	450.5	313.1	476.6	317.1	420.6
	689.4	2168	620.3	1163	444.1	377.1	451.9	425.9	276.2	352	322.3	415.3
	421.6	321.4	523.8	1761	751.3	511.3	463	572.4	254.2	334.4	381.8	435
	534.7	248.8	324	338.5	540.2	494.7	267.4	398.8	580.1	326.3	222.6	451.4
	749.2	2706	551.8	287.4	329.4	536.2	379.9	376.7	209.1	298	353.2	398.6
	567.6	1556	693.6	1764	311.5	376.5	479.5	459.5	706.2	281.9	416.1	436.6
	593.4	1719	719.5	1521	653.8	486.9	473.8	280.9	546.2	364.3	291.3	436.4
	329.7	1604	746	276.7	518.3	459.9	313.6	363.4	258.3	440.2	310.1	398.7
	590.7	2220	3162	327.2	627.2	497.1	453	419.1	532.8	364.1	548.8	368.9
	807.6	2812	656	1227	719.5	489.7	430	325.5	209.9	332	676.5	441.2
	1113	277.4	701.5	1802	468.5	653.5	534	271.3	741	285.9	275.1	415.5
	616.4	2797	638.9	1595	347.3	640.3	295.9	466.6	197.7	312.7	451.5	502.1
	416.8	2079	260.8	285.5	522.6	1020	251.2	449.1	525.7	353	522.1	318.5
	494.9	289.1	516.2	1655	740.3	612.3	368.3	342.3	397.2	318.8	300.7	352.4
	604.9	1744	652.3	1690	497.3	347.6	176.1	393.5	319.6	336.5	343.7	437.2
	891.5	1962	678.7	1294	503.8	247.6	514.8	380.3	348.7	355	521.8	475.2
	858.5	1962	407.4	1023	249.8	899.1	403.4	395.8	258.7	418	569.9	286.2
	731.5	2047	691.1	1651	446.8	380.1	531.1	317.2	311.9	362.3	350.1	340.1
	876.5	1869	635.6	2013	592.5	424.5	488.4	361.1	303.2	449.7	332.4	313.2
	662.4	2283	484.5	999.7	592.5	386.2	497.2	359.7	408.7	696.9	648.2	343.1
	357.5	2420	441.6	751.4	514.2	393.8	444.1	398.1	274.5	371.4	249.7	386.5
	581.9	323.5	588.9	1525	549.6	352.8	362	401.3	737.8	434.2	363.6	391.6
	839.5	2468	455.8	1106	542.9	633	424	393.6	214.4	557.6	311.6	294.6
	461.3	276.3	534.9	705	422	314.3	306.2	358.7	761.7	255.1	292.8	416.8
	314.5	247.9	347.5	1917	558.6	503.3	587.6	403.6	262.2	317.7	327.8	276.6
	560.9	2511	557.6	1446	563.1	323.1	540.6	266.4	249.6	350.7	663.5	469.7
	489.5	256.6	622	1144	541.3	416.5	341	445.2	315.7	423	608.4	454
	507.8	2444	609.3	1402	484.1	368.7	520.6	601.7	324.1	377.2	821	300.5
	440.9	1256	466.4	1532	535.3	185.1	443.7	695.3	763.4	425	271.5	293.1
	525.6	1993	714.2	1373	522	411.8	651.1	451.9	559.8	407.9	651.7	433.4
	315.5	2465	615.1	989.2	805.9	351.2	632.3	332.3	302.9	443.6	384.5	406.9
	241.3	1270	553.5	1745	807.9	881.7	482.7	388.8	516.2	405.7	343.5	409.6
	722.8	249.4	779.3	1716	650.9	478.5	651.6	418.3	278.5	327.2	482.5	350.7
	627.3	2239	765.2	1935	551.1	569.7	363.1	490.9	273.6	594.5	276	329.5
	649.2	2042	283.1	1639	459.1	350.5	519.3	512.3	554.4	275.1	285.2	283
	395.7	2467	745.6	738.6	263.6	511	520.4	333.2	567.3	417.8	689.6	380.2
	434.9	2173	577	2008	425.7	426	526.1	384.5	352.5	418.5	569.8	467.3
	407	1676	690.7	1291	564.4	415.5	555.8	379.3	278.5	251.7	270.7	311.8
	508.4	2376	534.1	1469	293.8	815.7	370	420.5	473.2	387	366.2	342.2
	213.4	1993	470.7	1739	358.7	1335	410	395.9	317.9	409.9	362.6	329.4
	496.3	2430	487.8	2129	480.2	351.6	502.6	437.2	305.8	439.7	278.9	287.4
	668.2	1908	618.5	1976	294.8	914.3	612.2	358.6	758.9	486.9	618.5	220.8
	452	2425	657.1	2153	466	273.4	302.7	359.1	343.2	331.1	381.3	381.2
	715	2011	663.9	437.9	504.5	541.4	420.6	406.2	670.2	392.9	370.7	451.7
	419.7	2055	466.3	296.6	280.9	464.5	214.9	477.2	331.4	376.9	320	437.7
	480	2123	606.5	1066	679.9	420.6	441.3	425.2	290.4	350.5	566.9	318.7
	558.8	1682	678.4	1797	314.8	612.5	316.4	435.9	282.7	372.6	579	366.7
	569.9	2119	634.9	2043	778.7	600.3	230	296	303.3	396.8	624.8	455.4
	404.4	2087	827	1855	874.3	1231	597	450.3	344.2	404.2	932.1	288.4
	266.9	2387	620.8	1569	382.2	829.6	445.2	421.5	329.9	415.5	704.2	396
	610.9	966.1	524.6	1510	489.2	335.8	401.5	338.7	302.2	362.5	326.7	384.7
	510.3	1284	665.6	1066	637.9	403.2	439.4	267.5	417.3	333.8	680.3	358.2
	244.3	2264	746.4	1464	356.3	454.6	355.4	380.8	316.6	398.5	318.6	359.1
	393.1	2177	510.6	990.3	340.5	539.3	421.7	330.4	289.4	394.8	825.5	359.3
	480.5	346.1	588.9	1101	501.1	353.6	317.2	322	312.4	498.8	611.3	464.9
	504.6	2244	741.1	1621	456.2	626.9	379.5	372.6	236.3	355.6	403.7	364.9
	577.2	2301	441.5	1678	541.9	517.4	383.2	413.5	334.2	430.6	372.4	477
	576	2086	579.9	483.8	288.7	957.4	427.2	382.9	350	409.4	363.8	433.4
	440.7	1912	414.3	248.9	575.8	467.4	581.9	562.5	390.1	446.8	359.2	437
	521.9	1624	708	1547	487.5	621.9	604.7	314.6	278	385.3	534.1	321.5
	768.1	2554	594.2	298.2	463.8	568.4	303	420.6	393.7	336.8	384.4	497.6
	525.7	2339	725.2	1279	357.3	2980	472.5	278.8	356.8	353.9	513.2	475.4
	533.9	2429	400.8	1025	313.9	442.1	462.8	397.2	252.5	393.1	224.7	409.4
	581.7	2460	327.4	1371	228.6	877	397	412.4	286	272.2	656.7	323.4
	502.3	2304	557.5	1819	249.1	850.3	311.4	308.8	444.4	456.2	356.2	282.9
	616.2	1952	677.4	764.5	564.9	392.2	255.7	363.2	298.7	417.7	584.1	395
	673.4	2086	687.2	1853	266.4	931.9	568.3	311.3	251.6	399.1	299.3	483
	395.9	2293	804.9	799.8	447.9	755.4	573	394.8	328.2	314.2	185.7	338.4
	499.1	2178	763.3	1297	459.4	759.3	545.9	367.9	252.9	373.7	279.1	401.1
	628.5	1773	687.5	1523	411.6	518.4	587.3	274.6	321.1	338.7	346.3	335.9
	504.6	2104	757.1	1713	518.3	1346	485.5	347	838.7	442.2	299.2	417.7
	242.1	1800	494.5	1902	672.7	464.6	647.6	358.8	197.7	403.5	312	502.7
	547.2	1559	612.8	1876	583.3	1006	528.9	269.4	270.9	454.1	303.1	464.3
	277	2029	678.9	1750	513.6	625.9	306.9	407.3	528.3	339.5	643	396.6
	509.2	963.6	725.8	2018	336.6	556.5	433.7	293.9	222.6	377	726.1	333.8
	714.1	1905	660.3	1796	584.3	420.5	503.6	419.3	505	360.9	679.5	379.9
	762.8	2125	349.9	2044	471.6	423.2	419.8	510.6	353.9	364.5	282.9	300
	617.2	2056	514.5	1402	687.2	700.8	386.6	323.5	594.4	365.3	630.9	270.6
	606.1	2550	790.7	1084	700.8	782.6	410.4	303.4	365	434.3	314.6	298.9
	243.1	2358	550.8	1312	731.4	715.5	599.3	465	309.1	516.2	581.3	355.6
	612.5	213.9	508.7	1730	419.7	585	507.3	391.1	293.6	427.6	306.1	529.1
	596	2270	522.2	1662	633	442.3	513.2	417.6	447.6	424.9	664	425.1
	565.1	2261	451.1	1178	527.1	287.8	439.1	423.4	385.2	442.5	497.6	330.7
	616.9	1939	597.6	1572	603.7	595.4	505	365.4	305.2	454	505.9	256.4
	332.7	1694	622.3	395.8	657.8	472.5	442.9	324.3	304.4	381.8	536	243.4
	524	1797	516.3	877.6	706.9	286	388.9	409.6	601.1	346.1	296.1	278.2
	315.2	1847	565.4	1294	663.1	407.9	491.7	330.1	429.8	346.1	591.9	309.6
	609.1	2925	383.5	290.5	504	235.1	342.2	392.6	254.6	423.9	611.3	328.1
	602.8	2259	414.6	301.8	702.1	770.4	510.3	337.4	344.5	659.6	287.4	318.2
	286.7	2768	429	1640	340.9	675	302.5	370.1	274.7	417.7	527.5	384.6
	328.5	2247	949.1	1399	482.1	312.5	321	339.9	363	374.4	543	502
	623.2	2662	733.3	711.2	449.7	417.4	274.6	348.1	818.1	364.9	196.2	385
	590	1723	769.8	1362	328.7	385.2	434	346.5	290.6	319.5	627.1	283.4
	172.5	2741	669	2064	524.8	810.1	605.8	318	834.9	389.8	601.3	312.8
	508.2	2492	656.4	1711	600	357.6	621	367.7	794.3	311.5	573.3	435
	320.6	2202	497.3	1668	459.4	476.1	272.9	378.7	685.6	374.5	620.6	354.2
	421.8	3117	605.7	1548	529.7	1191	411.2	366.8	310.5	340.7	479.7	314.3
	669.9	2290	849.4	1302	301.7	660.4	574.2	377	306.2	337.7	469.4	326.5
	445.1	2039	573.9	1778	525.3	359.5	253.9	379.2	217.6	271.3	555	349.1
	386.5	2411	619.9	1353	291.1	388.7	459.2	441.5	338.6	376.6	316.6	370.6
	553.8	1374	530.2	954.6	634.2	482.7	599	388	313.6	340.8	467.9	448.1
	477.7	1094	500.8	1585	455.1	520.2	288	419.8	583.5	378.5	390.5	466.3
	247.1	2636	218	1724	395.8	568.8	518.6	371.9	1118	278.6	484.7	595.1
	524.9	1728	809.7	1473	512	349.9	294.1	408.3	250.2	423.8	274.5	404.7
	517.2	349.8	516.8	1172	721.2	569.7	266.1	390.4	511	452.1	537	356.7
	338.2	321	470.8	587.7	665.6	564.4	253.9	491.8	350.9	314.5	636.5	438.5
	557.5	2521	574.2	1770	592.9	522.4	488	370	291.9	242.1	491.9	595.4
	520.6	2283	569.1	1328	234.5	464.6	477.3	605	383.1	293.2	512.8	284.7
	803.3	2141	811.9	1070	688.5	482.2	456.4	360.9	337.4	389.8	508	346.2
	460.5	2253	617.9	281.1	457.5	621	294.9	891.1	370.5	277	479.9	330.8
	847.1	1653	647.3	1283	443.9	500.5	393.5	441.3	308	363.8	519	299.4
	559.5	1914	751.7	301.7	738.8	716.1	513.7	461.9	256.1	333.9	264.8	531.6
	679.8	2234	549.8	2054	235.4	603.4	302.7	498.5	293.5	370.1	449.4	447.9
	730.2	1941	721	269.3	253.5	592.4	520.4	357.5	652.2	445.4	314.3	414.1
	697.3	1576	588.6	1185	754.2	645.6	559.5	482.4	241.2	328.1	401.5	384.5
	637.8	1680	786	973	465.5	664.4	302.6	357.5	260.2	390.5	407.8	400.6
	492.8	3026	516	1357	534.1	483.5	359.9	292.2	311.9	295.5	433.7	398.6
	631	2084	548.9	845.3	562.2	720.6	346.1	359.2	350	413.9	576.3	307.3
	295	311.1	461.9	1183	381.9	416.4	387.2	357.4	262.9	394.7	320.5	419.8
	542.7	2085	476.3	1007	533.8	444	391.4	318	251.3	362	574	403
	257.4	2135	795	910	508.7	457.4	376.2	339.8	264.1	433.5	658.6	268.3
	591.7	1794	496.8	1253	243.8	518.2	434.8	303.6	623.8	316.2	331.9	373.6
	422	2103	810.1	1575	553.1	496.5	514.7	402.9	314.3	298.7	446.9	238
	451.3	2739	590.4	1100	517.5	352.8	368.1	387.6	283.9	310.5	295.3	394.6
	562.4	2709	549.5	981.5	411.7	646.2	527.3	409.2	266.9	358	301.8	399.9
	647.2	2161	647.4	1365	299.8	305.4	304.4	340.4	266.3	2624	573.6	274.2
	582.3	359.8	536.5	1225	561.8	431.1	322.3	413.5	290.4	350.2	466.7	435.9
	719.1	2385	660.9	1986	601.6	662.4	472.5	370.5	326	299.2	292.7	317.6
	526.9	1465	513.9	1393	277.5	456.6	460.3	344	388.3	371.9	665.8	407.6
	899.7	1587	669.4	1297	607.5	448	416.6	353.3	329.7	266.1	559.4	479.3
	674.9	2177	504.6	594.5	517.1	386.7	232	429	594.3	373.7	295	326.4
	656.4	1435	484.1	1943	560.2	418.6	450.9	467.9	493.3	362.5	378.6	345.6
	565.1	2252	623.6	2736	486.7	391.8	395.3	491.1	332.3	329.3	304.8	526.7
	590.7	840.5	523.4	1442	620	420.7	575.5	343.1	366.2	334.1	769.8	423.7
	625.7	2681	507.8	2046	603.3	287	519.3	276.6	377.2	321.9	312.3	446.9
	634.9	2190	298.1	1738	460.6	1131	238	396	418.2	355.5	374.1	321.7
	756.5	2495	344.7	1685	592.2	500.1	342.2	391.9	293.3	367.7	470.2	429
	684.9	1887	818.6	1704	785.1	1000	318.8	532.8	339.2	353.8	285	503.1
	646.1	298.4	756.3	1165	478.9	386.4	321.1	517	369.4	271	348.9	320.2
	407.3	1998	632.2	1032	599.1	856.9	587.1	298.8	331.7	239.2	688.5	354.3
	501.9	2357	402.5	2001	322.7	585.3	568.4	244.2	310.3	302.3	242.8	338.6
	479.2	2486	537	1289	472.7	303.1	492.4	397.5	304.3	328.4	334.5	263.3
	405.3	1848	536.1	1712	498.8	799.4	299.7	439.7	393.7	367.5	355.2	471.8
	576.9	2710	490.8	707.4	254.7	443	379.6	355.7	173.8	345	499.1	347.6
	784.8	2156	332.3	1684	232.8	377.4	601.2	400.9	376.1	389.6	665.7	300.6
	863.8	2692	866.3	1304	615.4	641	261.8	347.3	525.2	407.8	782.9	319.4
	606	1964	466	1338	701.3	644.3	454.6	309.9	377.1	447.8	412.4	431
	474.8	178.8	379.5	265.7	261	803	338.9	368.1	320	381.2	301.2	300.8
	818.7	192.6	920.7	1265	578.2	550.3	558.8	358.8	312.6	444.7	518.3	504
	621.2	2198	290.8	278.2	379.6	507.7	332.2	536.1	685.4	347.6	587.6	409.4
	565.8	794.9	739.1	1353	576.2	402.4	345.5	443.6	297.5	377.8	443.2	388
	275	1191	779	798.9	293.5	563.6	514.7	360	323.2	388.5	424.5	251.5
	275.9	1838	786.9	1299	443.5	489.1	379.3	306.8	647.1	257.7	216.4	368.8
[truncated: 5,959 more rows]
