# Supplementary material for: A CRISPR-Cas9 screen reveals genetic determinants of the cellular response to decitabine
Source: EMBO Rep. 2025 Feb 10;26(6):1528–65. doi: 10.1038/s44319-025-00385-w (PMC11933316; doi:10.1038/s44319-025-00385-w)
Supplement: Supplementary file 8 — Source data Fig. 4 [file 44319_2025_385_MOESM8_ESM.zip › Figure 4/4B/γH2AX intensity quantification.xlsx]

## Sheet: Sheet1
DAC	-	+	-	+	-	+	-	+	-	+	-	+
Recovery (hr)	0	0	1	1	3	3	6	6	12	12	24	24
	2425	320.7	343.6	406.8	628.7	429.6	228.3	326.5	230.5	486.8	1014	593.7
	806.7	490.9	387	306.2	308.7	871.4	487.5	249.6	440.5	392.8	285.8	482.4
	325.5	299.8	323.6	200.7	260.7	355.1	1055	308.6	282.6	330.1	227	625.5
	526.8	562.7	379.4	181.8	528.1	403.8	266.8	209.3	381.1	400.7	215.6	547.4
	389	501.5	382.7	420	455.3	731.6	404.6	311.3	232.5	397.2	254.5	707
	652.9	383.8	435.4	671.9	383.6	404.5	653.9	315.2	291.4	268.1	206.7	601.2
	317.7	710.3	288.1	575.6	502.2	559.8	310.1	340	200.5	220.1	448.1	1689
	474.5	906.5	204.8	480.6	721.8	3374	275.2	634.4	332.5	364.4	339.7	411.5
	329.1	450.3	219.6	505.3	353.9	565.9	229	331	328.7	358.9	224.4	524.9
	374.2	594.1	358.4	509	339.4	405.5	258.2	248.4	377.7	346.5	276.3	370.9
	663.4	449.8	413.2	658.2	343.5	479.2	433.1	309.8	581.2	377.6	232.9	1268
	331.4	687.3	410	463.4	520.4	753.5	278.5	224.7	280.9	346.4	272.4	1445
	758.4	633.9	617.9	300	331	662.9	227.7	267.6	332.8	259.8	230.5	669.6
	608.9	773.3	873.7	520.9	212.9	715.1	791.8	403.2	439.5	858.2	251.2	804
	406.9	595.3	566.1	715.1	878.4	428.2	526	379.9	289.8	310.4	330.3	993.1
	452.2	406.1	486.8	422.8	372.9	601.1	334	432.4	407.6	293.9	344.8	1088
	700.9	318.7	357.4	421.4	480.7	583.1	581.7	321.8	455.7	286.8	167.9	540.8
	805.8	740.5	400	786.9	353.3	612.1	827	308.1	327	366.8	282.1	758
	367.9	541.7	433.4	362.5	209	562.4	749	304.9	346.1	286.4	437.2	14885
	398.9	534.7	526.7	406.7	876.8	259.3	483.3	494	546.5	334	328.2	915.4
	619.9	463	319.2	355.1	251.8	334.1	407.1	457.4	335.2	349	215.8	987.7
	495.2	333.5	436.3	579.7	722.5	867.3	592.1	460.9	371.5	339.8	249.2	1151
	609.3	404.5	473.2	478	527	627.5	288.5	315.1	308	248.6	258.8	420.5
	547.1	393.1	468	471.2	654.7	733.4	282.6	389	295.6	281.7	360.8	781.1
	433.5	533.1	526.4	364.8	294.9	370.6	425.2	337.8	646.7	252.8	374.9	887.6
	282.2	1275	402.1	885.5	352.8	680.5	280.3	386.9	208	253.3	244	588.7
	568	261.7	376.6	413.3	614.3	440.3	291.9	305.5	420.9	364.4	225.5	566.2
	532.3	512.4	241.8	446	402	485.7	367.2	466.6	199.8	353	215.5	1186
	468	447.9	259.9	564.5	970.4	574.2	336	810.1	351.9	368.3	203.6	229.8
	600	733.1	454.6	430.6	455.8	353.7	390.1	797.3	527.5	292.1	435.6	1022
	403.4	652.7	448.9	486	459.9	387.1	202.5	303.9	506.4	427.6	246.1	422.7
	823.7	616.4	315.1	420.3	399.5	531.8	666.2	482.7	501.2	281.9	570	1104
	593.9	466.3	599.5	347.6	359.6	648.3	425.6	363.9	657.3	352.2	504.9	365.7
	462.9	677.5	298.1	766.7	323.2	426.5	347	302.5	321.1	256.2	371.3	240.8
	493	432.1	349.2	393.1	240.3	387.7	483.9	298.1	393.5	336.4	322.6	1687
	819.6	1308	478.3	607.9	424.4	356.3	754.5	453.1	255.6	405.2	430.6	511.9
	409.3	671.8	286	544.1	299.3	349.9	605.2	413.5	318.3	208.8	545.9	1122
	635.8	671.5	329.5	875.6	589.9	325.5	649.5	377.7	275.1	267.4	410.7	648.9
	396.6	723.4	349.5	416.3	245.3	569.5	576.5	375.4	304.7	184.9	296.7	1334
	407.7	735.1	434.2	1507	529.8	429.1	360.2	299.9	411.1	404.8	334.7	810.5
	485.7	330	637.3	419.7	478.5	603.5	481.2	430.7	447.3	213.9	548.3	230.9
	395.4	747.8	502	368.3	302.9	732.8	235.4	354.1	672.9	242.4	515.5	560.1
	521.2	451.5	269.5	357.9	339.8	440	421.9	335.7	2393	252.4	449.1	404
	704.3	458.8	719.8	488.7	648.1	1056	287.1	391.6	744.9	346.8	401.4	1205
	784.2	498.9	561.2	636.7	639	625.6	530.1	624	364.1	306.7	240.3	218
	809.4	674.5	346.6	324.6	566.3	577.6	591.8	275.2	475.3	475.1	391.5	528.8
	399.6	618.5	469.1	811.4	327.4	510.9	566.6	447.3	248.1	283.6	362.6	611.9
	569.8	781.2	427.7	842.9	419.4	383.2	485.4	783.5	308.3	352.4	501.1	593.8
	692.1	576.6	364.7	740.4	376.9	516.9	449.8	585.4	339.8	273.8	395.6	591.1
	547.9	821.6	488.2	535.6	442.3	783.5	565.7	364.9	203	335.5	185.6	298.5
	405.2	503.7	312.3	517.9	601.3	371.8	575.5	493.7	197.6	308.8	355.5	572.8
	391.9	661.7	1110	343.4	322.6	420.9	374.8	404.4	216	700.6	260.5	292.6
	502.7	530.6	344.4	405.5	346.7	809.7	406.9	346.2	457	292	300.5	894.4
	384.8	604.8	466.6	370	423.4	373.4	355.3	369.6	382.5	385.3	338.6	1024
	431.9	502.8	424.1	420.5	350.4	534.6	379.2	478.5	330	262.3	582.2	319.5
	459.5	644.3	225.7	290.8	300.8	648.4	494.4	349	359.3	389.3	333.7	242.9
	742.2	812.2	488.2	366.3	830.7	505.1	1084	676.1	344.1	298.8	252.2	667.7
	459.1	409	511.2	490.6	473.9	650	474.6	336.3	302.5	202.7	338.9	747.4
	882.6	1728	501.6	595.5	424.5	587.4	313.2	568.9	318.4	323.3	421.5	990.2
	517.9	1598	443.9	481.7	336.2	385.7	639.6	276.3	404.6	419.1	364.8	330.7
	689.5	615.9	489.3	451	843.7	717.1	472.9	643.1	295	278.3	285.4	733.1
	748.7	1650	531.1	188.5	434.8	461.6	291	737.2	376.1	587.3	272.2	580.4
	728.2	700.5	309.3	323.9	301.9	336	435.9	212.9	259.9	515.8	285.1	629.8
	655.8	454.9	797.9	280.1	1562	392.8	333.9	1236	331.9	261.3	282.2	610.7
	540.4	695.6	281.5	432.6	278.9	693.6	594.6	213	319.5	582.2	356.2	816.2
	385.4	344.2	290.7	281.2	420.8	802.6	449.3	434.2	216.2	325.8	287.7	568.7
	282.3	658.2	598.2	665.4	408.4	270.1	444.6	370.6	172.7	253.1	388	502.7
	765.8	602.5	331.4	468.7	253.3	455.5	482.2	1048	284	623.3	323.8	984.9
	1118	1070	183.8	341.2	367.3	462.1	481.3	541.7	308.4	251.6	328.1	797.1
	855.2	601.7	401.7	363.3	402.9	382.8	1095	440.1	212.5	829.5	337.9	425.9
	418.3	401.8	608.2	377.4	493	393.3	405.3	544.3	434.8	348.3	377.3	784.6
	509.8	311.9	306.7	592.5	258.6	385.1	661.5	669.8	739.5	239.7	299.6	829.7
	509.2	676.1	584	640.9	321.9	441.2	530.9	960	197.5	217.5	281.8	316.7
	365.5	881.1	441.9	535.1	452.2	339.9	1017	745.1	373.3	212.5	257.1	1904
	936.4	907.3	271.1	785.3	523.8	645.3	494.8	311.7	295.4	241.6	432.4	1234
	477.9	461	466.3	353.5	535	754.7	326.2	316.3	390	251.8	273.5	347.7
	750.4	700.3	495.3	659.8	366.5	593	415.3	391	244.5	289.1	413.7	1405
	477	1029	365.6	344.1	489.2	461.7	416.2	905.1	380	301.6	282.6	844.7
	367.3	652.2	583.9	416.3	443.2	730.5	384.2	439.9	407.3	192.6	285.1	972.8
	532.6	774.5	375.1	585.9	690.1	779.2	265.7	338.1	334.7	488.9	280.1	698.1
	409.8	725.8	375.7	433.7	285.3	419.4	345.8	392	278.2	292.1	350.5	526.6
	664.2	396.1	457	366.8	365.2	602.9	616.3	375.3	265.7	227.5	337.3	395.9
	760.7	361.7	262.4	404.1	366.3	523.9	514.5	447.3	263.3	199.4	210.8	2356
	797.5	1025	382.8	359.6	720.3	819.8	276.6	209.6	276.9	392.4	386.2	763.6
	646.9	1143	448.9	449	582	514.4	476.5	230.1	400.3	296.8	357.7	497.2
	494	899.3	453.3	356.9	319	379.9	463.2	455.8	276.1	284.2	215.6	727.8
	498.2	1321	427.8	495.1	730.6	352.5	273.4	451.3	280.8	346.7	252.5	716.8
	270.9	767.8	420.5	359.1	535.4	435.5	443.1	358.3	278.2	368.6	242	997.3
	369.8	974.3	458.7	385	749.5	412.1	367.3	391.8	181.7	353.2	167.3	561.1
	466.9	684.7	470.9	400.2	675.4	395.2	429	487.3	224.9	279.7	260.2	316.9
	1540	462	432.8	316.9	737.7	353.7	349.1	686.8	312.9	513.2	328.5	704.5
	407.4	542.7	310.2	573	437.9	450.5	454.1	737.1	237.2	213.2	270	924.1
	425.3	506.1	239.3	921.9	370.3	749.1	377.2	703.6	275.7	269.7	515.5	1693
	540.7	440.7	188.8	547.5	537	486.7	262.4	385.6	426.9	492.2	367.3	341.3
	852	688.5	282.2	480.1	335.5	337.6	625.6	456.3	2839	381.2	215	365.5
	456.7	398.7	319.4	407.8	409.2	474.1	814.1	323.5	419.5	441.5	350.7	429.6
	759.5	537.3	212.9	308	463.5	427.2	601.2	262.6	274.3	541.8	284.5	405.6
	470.7	533.8	256.2	1579	296.3	527.6	515.1	358	327.1	283.3	289.2	694.9
	638	383.4	519.4	467.3	370.9	329	590	611	419.3	369.7	421.3	576.1
	564	407.5	329.1	385.1	347.3	246.7	759.3	629.1	320.8	419.1	235.7	821.2
	505.1	523.6	645.9	262.1	408.9	488.3	381.4	699.7	391.2	277.7	418.8	840.8
	1223	685.9	608.1	737	590.7	594.2	580.3	441.1	281.1	440.8	228.1	482.4
	270.8	926.9	739.2	345	450.9	643.9	421.3	356.4	238.7	313.6	263	388.4
	740.1	415.8	351	600.8	315.2	546.1	473.1	517.8	212.1	247.9	263	362.2
	559	604.7	410.6	501.5	374.8	357.6	485	420.9	222.2	272.4	395.8	328.9
	335.1	612.5	514.1	522.4	296.4	446.8	475.9	465.7	232.3	289.1	251.8	646.7
	325.1	749.1	721.8	645.5	251.2	917.6	470.9	403.3	331.1	274.5	228.5	520.4
	343.7	593.6	436.9	287.5	248	511.8	432.1	302.9	300.4	313.1	285.9	384.4
	486.1	454.2	468.9	619.7	326.1	359.9	558.4	654.1	296.7	475.8	493.3	397.1
	367.9	465.4	357.9	663.3	617.5	350.8	577.1	401.7	236	449.8	273.5	429.3
	537	1612	426.6	633.1	608.6	406.6	337	776.3	488.1	304.6	274.8	961.7
	456	627.5	289	491.9	545.7	481.6	451.9	383.4	337.9	405.9	278.9	817.5
	637	485.2	407.9	218.2	275.7	325.3	458.6	451.7	374.7	274.8	310.8	608.4
	424.2	421.1	310.8	726.3	548.3	300.7	327.2	433.1	239.9	241.6	337.2	340.1
	722.2	782.7	495.6	577.7	617.5	354.7	431.6	292.8	294.1	298.8	361	1153
	374.6	452.7	740.7	418	539.8	508.4	535.3	524.9	310.6	314	394.6	645.2
	359.4	543.4	334.2	549.9	310.2	423	441.9	645.8	226.1	281.4	309.1	369.5
	696.3	768.8	506.6	855.1	545.9	344.5	502.5	432.6	344.5	364.5	222.1	378.5
	580.1	1148	623.9	250.3	406.2	700.6	419.9	363.2	301.6	375.4	375.4	1010
	653.4	835.5	299.9	306.7	361.8	296.2	230.5	512	387.8	516	324.1	882
	575.1	611.3	601.5	345.9	325.7	319.1	221.2	333.4	224	346.1	302.6	850.9
	341.5	467.3	493	289.9	499.9	545.4	474.7	341.5	266.2	303.3	307.6	543.4
	191.8	535.2	755.4	221.1	527.9	326.3	327.7	370.2	263.3	277.3	283.5	719.8
	638.7	421.4	413.6	422.2	477.5	376	473.6	856.2	265.1	237.9	223.7	1169
	636.5	330.3	319.4	378.2	855.6	319.6	437.3	479.9	232.7	249.8	349	629.8
	596.7	709.2	535.1	657.6	311.6	350.4	278.6	552.4	236.8	406.3	415.8	1259
	381.1	1065	316.5	400.5	495.2	311.3	263.4	380.4	449.4	623.7	380	1351
	755.2	715.8	333.4	374.2	369.2	271.4	366	708.3	300	466.1	350	581.9
	668.7	2358	662.8	567.1	626.4	364.1	528	381.5	249.5	374	258.3	831.2
	418.6	2319	374.9	476.3	336.5	421.4	617.5	657.5	639.3	280.5	421.5	745.1
	454.3	450.8	852.4	560.5	301.8	343.2	480.3	546.8	270.7	209.3	303.8	765.9
	374.5	406.3	785.9	491	416.8	317.3	384	677.9	475.5	361.8	305.1	660.8
	329.5	538.9	388.7	714.4	219.3	468.3	335.7	500.6	321.1	474.4	266.3	1043
	342.4	803.8	598.1	468.8	420.2	561.4	252.3	270.7	267.7	209.5	230.8	1179
	319.2	1016	413.3	952.1	325	484.2	309	558.5	336.8	315.9	334.3	884.6
	522.8	344.1	185.6	714.2	193.2	529.6	1391	341.5	339.7	354	248.3	925.2
	368.6	695.8	203.2	538.5	272.2	251.2	726.7	457.7	503.8	322.5	294.1	1669
	690.7	479.7	292.9	294.1	449.9	336.6	307.9	458.3	363.6	321.7	302.1	704.5
	770.3	433.2	271.2	407.1	306.5	614.7	336.6	479.4	264.6	431.4	395.9	658.8
	633	726.7	343.1	588.5	308.4	577.2	558	360.4	244.2	535.6	267.8	1101
	619.8	430.5	192	365.2	346.5	353.6	454.1	466.3	414.4	402.2	237.4	1050
	1495	312.4	314.8	517	331.2	247.5	355.8	303.7	331.6	507.4	345.2	1034
	691.6	633.2	271.2	578	487	373.9	650.4	415.2	353	578.1	481.8	2158
	364.8	1451	419.8	333.7	533.4	557	569.6	341.2	428.5	496.3	264.4	2046
	646.4	761.8	281.6	425.7	270.7	539.9	548	636.2	276.1	268.3	306.9	556.4
	560.1	896.7	630.5	461.5	304.4	523.9	558.4	380.2	313.4	287.5	391.6	1629
	589.7	381.8	408.3	509	788.6	496.5	650.1	394.4	347.2	207.6	259.7	652.7
	671	741.2	337.3	571.7	353.4	723.9	499.7	279.1	345.8	723.5	262.1	648.4
	477.6	253.4	538.5	490	200.3	468.6	342.1	481.2	468.8	422.7	259.6	960
	453.2	645	537	401.2	346.7	337.9	385.6	275	400.3	323.7	392.4	683.8
	602.5	568	223.4	603.3	412	379.3	544.3	404.6	299.5	417.8	374.4	503.1
	491.9	1035	319.4	235.4	290.3	366.2	885.4	418.8	261.9	643.7	454.3	994.9
	288.2	1041	284.5	433.6	243.1	410.4	666.4	436.3	211.4	602.1	445.5	559.3
	451.1	1145	410.8	560.7	1760	368.2	615.5	443.4	296.5	238.5	295.5	369.2
	548.8	419.4	312.7	688	759.6	242.1	560.2	323.1	360.9	433.5	528.7	1120
	408.8	427.3	396.9	633.7	853.9	414.6	290.2	471.4	303.9	381.9	338.2	617.8
	750.9	664.9	311.8	612.2	463.4	371.3	711.4	458.3	428.7	188.2	359.7	702.2
	634.9	453.6	424.3	605.4	264.1	412.9	456.8	1312	233.5	255	273.6	556.9
	549.5	573.7	515.3	362.7	389	533	200.9	395.6	198.4	281.7	217.1	930
	259	282.8	449.8	335.9	496.9	446.5	974.4	286.7	366.2	375.6	396.5	594
	449.7	306.9	456.3	506.2	523	633.8	674.3	290.9	214.9	249	336.6	835.4
	550.2	604.7	599.5	385.8	366.6	597.2	350.5	470	230.2	382	257.5	871.2
	922.8	601.9	583.7	698.6	344	522.5	263.1	573.2	336.1	282.7	244.9	344.5
	258.4	510.4	499.8	512.5	427.2	410.2	679.4	738.6	299.6	333.8	248.3	310.6
	347.4	742.5	300.9	1015	265.5	363	417.9	288.1	492	301.9	224.9	502.1
	382.4	334	305.4	567.7	579.6	522.5	484	461.2	213.4	825.3	303.6	638.7
	601.4	766.7	261.4	2514	320.3	211.6	480.9	325.3	452.7	201.6	346.9	835.7
	344.6	622.7	456.9	612.2	443.6	272	576.4	477.2	356.8	1204	302.7	763.8
	371.2	467.3	397.4	235.8	236.3	390.1	560	668.8	232.5	783.1	339.7	464.1
	801.9	688.7	455.6	842.6	447.9	376.2	430	484.8	291.4	316.7	265.8	417.2
	484.4	834	580.3	689.5	478.9	787.6	520.2	377.3	415	260.9	201	515.3
	673.2	534.6	209.3	384.3	398.3	263.8	815.1	377.2	252.1	489.4	341	739.9
	508.8	387	366.9	391	235.4	356.5	435.9	457.9	193.1	392	337	520.7
	528.5	627.5	349	764	492.4	495	449.7	378.3	192.8	543.9	232.6	1009
	499.7	898.9	337.9	409.3	831.8	505.1	467.3	416.2	195.7	282.3	280.2	513.5
	769.3	460.4	436.7	517.2	618.3	334.9	924.1	353.8	182.5	404.3	298.6	449.4
	703.9	1130	671.4	436.7	344.3	324	274.8	327.3	250.3	343.4	338.7	622
	674.1	379.3	439.5	483.9	482.3	693.1	762.3	308.9	396.7	365.6	244.6	702.9
	694.6	598.8	390	298.6	272.5	408	462.8	267.7	303.8	532.6	370.4	818.8
	753.3	1076	904.3	430	798.6	426.2	458.8	484.2	213.8	443.3	298.1	625.6
	534.7	267	292.1	330.2	403.2	814.3	312.9	429.5	256.9	381.9	276.5	859.4
	558.1	428.6	481.1	495.8	209.8	332.2	432.6	422.6	273.3	391	244.1	610.4
	431.3	399	559	920	741.3	360.6	266.4	362.4	328.8	420.2	351.3	498.7
	479.5	401.8	339	391.4	549.3	969.3	508.1	462.7	438.8	195.8	291.8	605.8
	446.9	331.8	625.9	374.7	376.6	811.5	443.4	336.7	226.9	364.3	435.8	487.9
	432.8	1130	386.5	341.4	368.3	328.2	455	374.5	264.7	330.1	258	712.9
	749.1	484.8	633.3	1026	993.7	525.3	443.6	377.5	310.5	280.9	316.1	676.3
	409.4	566.9	316.9	412.4	544.8	362.7	387.5	411.4	2474	212.9	315	1006
	1047	1101	406.8	491.2	472.2	335.2	461.5	322.4	318.7	268.4	388	699
	462.3	888.3	602.2	486.5	323.7	321.9	363.2	289.4	382.2	238.9	278	574.5
	705.5	689	778.6	594.6	427	272.9	387	343.2	243.8	263.9	472.7	419.1
	314.5	761.7	634.2	592	338.8	587.1	371.3	307.3	270.8	215.3	367.6	947.2
	1412	436.5	324.8	586.5	313.5	301.7	311.8	430	422.4	225	304.8	341.2
	356.5	443.4	283.2	771	296.7	395.7	311.8	278.6	341.1	325.7	452.2	880.2
	811.3	1263	510.2	404.9	356.5	266.9	370.9	387.1	440.3	196.5	220.3	507.7
	554.9	489.5	391	382.7	604.4	360.7	327.4	344.9	359.8	198.3	448.3	549.6
	469.5	418.5	614.4	335.4	391.6	317.7	430.7	712.6	470.7	250.9	293.6	791
	677.3	510.7	291.2	505.7	412.9	442.2	591.4	459.7	2461	1403	246	302.2
	686.6	649.7	390.8	1072	396.5	511.6	391.2	410.8	222.7	313.7	47528	598.5
	559.3	961.6	790.8	733	323.8	592.3	388.5	381.1	191.4	396.7	307.9	567.7
	409.6	403.3	362.1	682.1	568.9	458.5	467.7	371.5	311.7	2034	271	797.9
	392.5	478.5	379.5	489.8	461.4	281.5	394.1	235.9	357.5	284.1	289	1177
	261	698.2	313.7	360.6	294.3	388.7	342	492.7	338.1	311.9	292.6	553.2
	483.1	1038	419.1	474.6	488.1	423.1	303.3	412.1	243.8	322.8	287.8	1115
	657.5	529.5	439.9	379.5	261.5	418.7	239.9	238.3	277.3	360.8	716.8	591
	368.3	727.6	473.5	415.4	233.6	412.1	522.5	264.4	166	244.4	226.9	495.7
	732.6	505.2	451	510.9	390.6	407.3	424.1	565.7	428.3	315.1	388.9	447.5
	502.1	27086	14529	641.5	365.1	445.7	791	469.6	210.5	236.6	295.7	577.8
	605.8	619.6	534.6	395.5	172.8	490.9	363.4	334.6	234.2	436.2	318.1	814.9
	532.5	830.4	377.9	452.9	372.1	416.2	371.7	272.5	271.7	415.6	408.1	1084
	369.3	515	345.9	538.3	496.6	519	462.5	356.9	310.5	485.4	264.4	585.7
	545.3	730.4	442.7	408	602.6	327	595.8	232.8	331.6	678.3	396.8	1337
	423.4	437.5	336.6	484.6	491.1	617.2	445.6	308.3	401.7	345.6	301.8	544.3
	685	880.9	274.1	330.9	470.9	336.8	392.6	411.5	275.9	189.9	313.2	336.2
	524.5	633.7	284	492.4	529.2	734.8	494.2	377	366.1	521.4	471.8	1093
	454.6	1047	415.3	342.9	627.3	535.2	517.5	300.4	218.9	335.9	358.4	397.7
	737.7	1129	626.4	346.6	429.4	582.2	293.8	272.4	225.1	400.7	666.7	363.8
	256.7	464.8	431.3	785.5	429.8	585.9	489.1	383.3	187.8	239.5	265.7	232.4
	351.1	483.8	268.4	408.6	625.3	457.7	571.5	350.5	220.3	584.4	249.4	951.5
	595.6	524.7	263.3	567	426	428.6	362.6	480.1	266.3	345.8	248	347.7
	602	502.2	491.8	406.3	363.7	649.8	617.7	492.2	405	613.5	318.8	801
	679.3	615.5	521.6	415.9	381.9	342.8	325.4	480	272.5	537	240.2	2906
	523.4	1010	497.9	335.8	396.2	634.6	459	395.9	233	448.1	449	472.1
	663.1	397.1	438.9	598.9	352.5	347.6	268.6	427.2	341.8	467.4	340.2	869.9
	842.7	932.9	705.7	395.3	328.3	638.8	612.6	403.2	343.7	398.8	519.9	480.9
	716.1	273.7	294.9	415.8	298.1	342.4	565.1	413	630.6	305	460.3	385.4
	660.2	484.7	441.7	501	296.3	390.5	343.4	318.2	431.6	410.1	423.2	609.9
	587.5	734.1	313.5	284	283.9	428.4	694.6	678.3	354.7	281.5	322.5	501.6
	380.5	435.1	579.1	429.9	506.2	320.6	324.9	517.3	584.8	395.3	416.7	963.5
	691.5	33464	813.3	709.9	311.6	436.1	271.6	436.9	373.8	561.4	484.9	499.5
	495.4	383.8	464.6	701.7	353.3	462.9	200.3	517.7	306	513.9	324.7	800.2
	482.5	849	509.4	624	221.7	411.7	369.3	531.9	265.7	627.6	587.3	227.3
	505.6	755.5	349	539.1	678.7	527.8	420.5	451.1	642.8	286.1	278.9	690
	276.7	449.3	327.2	414.1	461.5	435.9	365.9	953.9	455.1	355.8	389.7	552.9
	513.7	489.2	393.2	507.7	341.9	543.7	493.6	522.1	445.6	258	293.4	362.3
	583.9	543.2	360.6	451.5	549.9	624.4	680	474.2	223.6	212.7	426.4	233
	614.3	289.3	296.2	404.6	383.6	695.3	719.2	453.2	361.7	329.5	317.9	353.4
	728.7	507.4	360.9	1018	575.3	490.4	425.3	495.5	279.9	303.4	408	457.8
	234.3	376.5	369.9	541.4	531.5	447.3	595.2	229.8	326.4	403.6	236.7	220.3
	550.7	400.2	388.3	471.6	341.2	370.9	377.2	394.5	409.8	354.3	299.8	695.7
	651.1	754.3	626.3	660.8	596.6	317.2	501.4	347.3	320.3	219.1	254.1	545
	10779	400.9	422.1	516.5	618.8	272.7	339.2	501.6	569.3	252.3	296.3	817.7
	358.5	660.3	315.3	428.2	775.2	389	470.7	576.4	436.7	251.4	172.1	427.9
	364.4	453.9	224.4	261.7	498.7	597.3	330.8	287.7	292.2	462.2	270.2	435.6
	576.6	544.8	285.5	486.6	653.9	2149	478	327.9	321	255.1	270.8	502
	213.9	853.3	484.9	434.5	537.1	893.4	426.2	278.6	548.9	303.8	321.3	306.6
	268.6	447	220.6	456	320.8	339.1	528.8	466.9	312.1	381.8	238.5	895.6
	495	435.3	394.8	520	378	535.1	1561	464.8	367.2	329.6	380.3	361.2
	470.9	303.2	298.2	583.3	747.8	292.1	317	236.1	1303	314.4	279.1	301
	663.1	238.8	447.2	476.2	392.9	289.8	609	343.5	294.4	1024	273.2	794.3
	256.2	407	332.3	569.3	636	406.7	1327	294.6	467	234.1	392.6	882.2
	591.7	664.9	432.6	805	310.4	424.9	639.8	896	316.3	290.9	382.4	570.1
	264.5	1100	474.3	528.2	289.6	474.9	643.2	358.4	564.3	363.5	847.6	1485
	223.9	764.8	603.8	352.8	572.7	447.8	326.6	336.1	295.7	271.8	182.3	378.2
	269.7	715.8	661.8	547.3	362.8	1006	355.3	290.3	268.9	237.1	330.3	431.9
	356.6	626.4	449.6	942.5	417.2	447.5	195.9	339.8	288.4	510	304.6	477.9
	558.4	293.5	863.8	483.9	281.6	844.9	484.9	506	533.1	347.6	164.2	423
	587.7	836.7	670.2	541.2	375.6	580.2	528	383.5	469.9	255	250.7	968.8
	749.6	570.3	707.4	521.1	402.5	350.9	365.9	457	364.9	233.9	203.3	678.2
	616.4	838.4	297.1	705.2	520.6	567.3	588.8	392.6	301.9	272	375.8	1444
	552.7	1167	366.2	380.2	447.1	891	329.4	473.6	282.4	253.5	200.4	216
	799.3	623	240.8	763.1	442.9	320.7	669.5	511.6	453.6	309.2	232.5	233.7
	585.3	683.9	314.7	508.4	319.7	581.5	479.5	544.6	750.4	269.7	204.5	783.6
	803.8	807.8	255.3	450.4	608.7	331.5	585.2	245.8	606.7	268.5	243.7	800.6
	441.1	255.3	361	904.7	343	208.1	542.1	413.8	369.6	281	251	569.2
	322.1	997.7	338.9	617.5	314.6	647.8	471	276.6	195.1	220.6	326.6	472.2
	395.5	523.9	385.6	509.6	440.9	746.2	789.8	532.9	370.6	336	360.9	909.5
	826.9	434.4	467.9	566.5	576	406.5	315.8	462.2	366.1	410.3	308.2	391
	448	316	319	788.4	544.4	488.8	415.3	151.5	331.5	369.4	254.5	713.5
	255.8	1072	1053	586.1	340.5	692	470.7	261.8	192.9	672.3	246.2	673.8
	243	724.8	347.2	466.3	298	366.5	971.8	377.9	410	281.5	280	534.8
	341.6	530.8	666.5	566.1	246.7	500.1	459.1	395.6	355.4	502	346.7	659.9
	495	445.9	387	335.2	480.7	309.3	451.9	328.6	392.9	382.4	283.5	1091
	544.5	301.1	522.8	565	466.9	394.6	519	436.3	305.9	311.1	374.4	639
	574.8	393.7	724	535.4	341.4	297.3	607.4	241.8	289.7	251.4	384.2	579.7
	721.5	489.9	256.3	324	339.9	436.6	280.7	335.2	375.8	290.9	311.2	1062
	455.7	435	410.8	335.1	388.9	447.5	381.7	454.8	497.2	517.7	319.8	1319
	863.8	335.2	232	553.9	654.7	433.4	480.3	327.7	232.1	330	269	492.8
	326.2	645.9	509.8	373.8	203.9	345.4	385.9	590.5	239.5	335.3	397.5	749.7
	607.5	484.5	314.6	327.7	356.9	509.1	321.6	411.6	444.7	325.2	423	1149
	519.3	622.4	475.5	626.9	348.5	332.7	1304	326.2	289.1	319.7	417.7	897
	345.9	515.4	352.3	493.6	448.7	482.5	533.5	322.2	471.5	288.6	243.9	617.4
	408.5	537.1	579.6	634.5	648.2	387.4	449.6	244	242.8	279.9	305.8	963.8
	407.3	430.1	450.5	365.5	422.9	322.1	444.3	402.3	236.9	406.3	529.6	1717
	402.3	761	356.9	715.1	287	356.2	1204	368.4	207.8	265	236	827.1
	255.5	757.9	255.9	495.9	525.9	262.1	807.9	452.9	300.1	323.7	530.7	833.8
	432.6	665.7	590.7	528.4	292.7	294.4	722.6	409.1	261.2	241.2	320.8	883.8
	440	643.2	477.9	533	328.5	547.4	657.7	405.7	287.2	407.3	303.3	353.1
	600.7	323.4	386.5	639.5	290.1	562.1	465.3	405.3	364.5	437.7	387.9	461.9
	353.8	596.8	443.7	389.7	679.4	593.8	465.8	441.7	174.8	269.5	491.9	711.5
	751.4	561.4	374.7	432	558.7	391.9	558	384.8	332.1	288.6	199.2	177.9
	388.9	402.1	276.7	2691	251.7	289.1	381.8	755.1	379.5	202.3	376.6	1286
	519.1	584.3	371.6	740.9	390.3	538.3	552.4	368.4	263.6	258.8	314.2	464.1
	762.7	1044	377.5	525.8	378	603.7	684.8	503.4	313.3	225.4	472.9	1368
	753.3	510.5	492.5	332.6	374.3	609.4	411.4	229.6	372.3	258.9	375.2	751.5
	528.7	728.2	498	409.2	321.6	939.9	265.5	657.9	173.7	769.5	388.7	446.2
	557.2	622.6	499.6	395.6	348.9	500.3	487.7	333.9	383.6	323.7	288.4	404
	1271	543.6	336.4	672.9	258	640.6	621.2	560.7	587.8	272.3	361.3	676.6
	1196	478.4	1079	317.9	284.7	393.3	277.6	402.6	472.1	365.3	262.4	962.8
	211.7	323.7	463.5	355.4	616.6	699.2	310.4	270.5	644.2	280.5	358.3	749.5
	356.1	808.8	772.5	843.4	257.3	504.6	556.7	425.3	206.2	416.6	354	325.1
	375.8	417.9	381.9	661.6	550.3	400.1	269.4	287.7	370.3	247.7	277.1	418.9
	506.8	523	297.6	398.2	282.6	468.4	381.6	415.6	330.8	442.9	332.8	625.1
	439.9	388.8	369.4	413.8	350.1	526.7	665	250.8	1111	334	207.2	759.3
	487.1	1125	240	302.6	343.6	548.2	544.2	216.8	301.1	470	330.3	273.6
	313.1	891	224.2	441.3	566.2	272.2	419.1	470.8	317.7	544.9	320.9	487.3
	557.5	309.5	513.3	454.8	546.8	463.2	233.2	368.4	241.5	371.1	438.1	238.3
	314.4	374.7	809.1	724	484.2	523.9	698.3	544.5	243.7	221.8	658	1019
	462.4	371.5	496.3	334.3	271.8	338.8	307.6	309.1	215.2	452.9	238.8	649
	658	748.1	405.9	401.7	608	313.7	413.2	408.1	290.1	356.4	289.3	800.4
	301.3	481.9	237	370.7	437.7	278.6	2508	1243	182.4	261.9	458.4	229.4
	454.5	491.9	293.2	429.3	643.9	370.7	395	423.9	221.1	468.9	316.6	919.5
	245.1	313.2	359.5	515.6	478.2	407.4	518.3	411.9	242.6	274.7	354.9	1738
	353.1	401.3	303.9	416.4	422.4	379.3	497.8	701.4	828.2	281.3	402.6	588.9
	437.2	695.8	279.5	464.7	362	348.7	485.1	312.9	250.4	292.4	341.8	604.6
	576.2	738.2	599.4	474.3	170.3	452.5	593.8	289.8	206.3	389.9	343.1	1221
	515.1	743	350.3	355.3	228.5	289.7	411.2	552.1	241.5	263.8	343	1052
	688.6	745.6	403.9	557.4	261.9	507.1	495.4	256	365.8	384.6	376.3	552.2
	380.5	651	382.9	390.5	424.8	424	242.8	294.3	647.7	249.6	3843	604.9
	466.4	1012	470.8	901.6	340.8	471	696.5	292.5	253.1	179.6	297.2	213.6
	301.4	639.3	322.8	373.2	331.6	286.7	226.6	291.2	248.4	263.4	344	1880
	394.3	913.9	688.5	344.5	372.3	607.1	369.5	715	210.6	280.4	317.5	536.5
	326.2	917	1016	283.8	477.2	458.8	338.5	462.8	219.7	374.6	265	461.5
	585.4	356.4	607.3	438.2	337.7	406.4	434.6	505.2	284	358.6	359.3	923.2
	606.9	850.7	551.4	258	397.6	279.6	301.5	306.5	333.4	324.8	323.3	430.9
	798.9	1526	583.3	477	383.2	390.4	456.5	337.8	404	307.8	244.7	1112
	759.3	442.6	354.6	478.3	507.5	652.8	551.3	261.3	453.2	311.7	276.5	1014
	520.7	586.9	1131	684.1	463.2	649.7	496.3	357.4	910	285.2	360.1	955.8
	788.7	713.8	367.6	427.4	317.4	628.3	476.4	349.5	312.3	227.4	441	388.5
	513.4	1023	306.9	1042	681	655.7	390.8	437.5	202.2	1172	221	1372
	525.8	385.4	1022	616.8	636.8	492.8	382.8	565.3	1655	313.1	239.9	814.9
	309.5	577.9	505.2	403.1	592.7	568.8	674.4	423.7	320.9	334.9	265.8	1450
	576.4	564.3	313.3	541.2	766.8	317.3	409.2	325.4	569.7	376.6	380.7	477.4
	472.2	335.8	495.2	541.9	421.1	579.9	433.4	657	280.4	249	376.1	585.6
	248.2	486	382.9	512.8	398	572.4	669.7	415.6	259.6	417.5	248.4	345.2
	8366	269.1	679.3	708.9	452.2	426.8	220.2	357.1	205.5	391.2	394.7	857.7
	277.6	385.7	536.5	965.8	605.1	397.7	314.7	409.8	948.3	303.8	245.4	343.9
	953.8	309.4	711.3	806.3	237.9	378.8	454	505	565.1	245.8	521.6	860.6
	437.6	387	396.8	702.2	269.6	260.3	272.2	634.5	441	292.4	396.7	866.6
	383.9	430.9	396.9	482.1	427.1	643.3	360.2	748.7	390.7	495.2	354.2	1631
	492	338.8	563.4	403.8	612.5	404.6	408.7	540.7	463.1	263.9	273.1	285.5
	354.1	570.6	718.4	625.6	458	315	268.1	670.4	413.5	296.2	704.1	1321
	382.5	506.1	326.2	654	282	369.6	640.7	196.4	231.8	472.5	254.8	423
	418.6	730.6	353.2	510.3	589	215.3	376.6	319.4	284.4	433.6	256.1	728.5
	404	513.8	608.3	275.8	537.7	716	258.9	370.3	390.4	382.7	344.1	330.2
	335.9	542.3	359.9	384.9	380.5	375.3	276.3	307.3	233.9	262.1	363.2	512.7
	424	739.5	269.9	361.6	474.4	299.4	480.2	475.5	501.1	197.1	268.1	776.9
	460.3	664.9	460.4	506.1	468.2	379.7	427.2	869.8	420.5	345.6	228.6	347.7
	448.7	563.5	508.7	438.2	235.8	332	384.2	338.4	263.1	331	584.1	677.7
	369.9	612.5	396.7	272	421.4	434.2	594	433.7	283.2	327.9	174.7	468.6
	468.5	369.3	357.6	330	268.7	620.6	253.9	383.9	255.9	296.5	388.5	299.3
	505.8	345.2	310.5	868.1	661.3	729.8	799.9	386.9	413.7	862.6	529.1	642.6
	659.8	773.9	508.8	979.7	346.1	662	316.1	384	334	253.4	503.1	722.7
	309	2014	408.2	364.3	874.8	291.5	1009	476.2	243.9	472.4	484.6	1180
	527.2	340.2	338.1	540.1	477.4	546.8	585.2	339.2	391.5	464.3	379.8	567.7
	500.5	803.2	478.5	351.4	584.3	409.7	357.4	405.4	244.7	298.5	312.2	521.2
	515.3	762.7	425.9	1270	474.2	410.4	294.5	515.3	239.6	259.7	319.2	594.8
	488	594.6	371.3	409.2	612.5	359.1	318	662.9	391.7	385	309.1	654.8
	616.2	791.4	282.5	557.1	547.6	351.6	553.2	540.9	433.6	237.1	300.6	1116
	10372	657	353.4	475.3	453.5	755.4	307.3	353.6	358.4	543.7	266.2	536.9
	771.2	1407	366.1	474.4	410.4	462.2	509.2	1111	238	413.3	292.7	262.3
	419	1100	662.9	439	479.5	343.5	455.2	391.8	220.5	325.6	492.1	893.6
	841.4	810.4	427.1	367.3	458.8	518.6	287.8	448.6	292.2	292.6	325	406.3
	385.4	684.3	453.1	581.3	649.9	357	463.7	525.1	349.7	437.6	283.9	242.3
	987.5	481.8	376.7	613.7	346.2	473.1	352.3	258.4	256.4	306.8	274.6	779.1
	734.6	404.5	373.7	448.3	550	389.8	366.3	330.9	202.6	319	361.1	543.1
	602.1	593.5	294.6	402.6	451.1	441.3	458.6	409.8	202.1	197.9	412.9	387.9
	398.7	514.9	483.7	525.7	626.7	305.2	816.3	451.4	351.9	277.1	249.8	670
	754.7	537	804.2	473.3	453	230.5	411.2	413.2	237	327.4	3214	979.1
	302.4	412.6	723.3	296.9	580.2	325.2	1387	954.6	202.5	281.2	410.4	483.3
	372.8	464.8	416.2	310.7	277.8	413.3	448.4	612.9	352.5	329.8	519.9	1075
	427.7	656.5	408.4	441.1	798.6	444.2	455.8	538.6	318.4	433.6	280.5	735.5
	398.1	610	419.2	738	454.1	541	590.3	277.9	469	202.4	218.1	587
	305.3	571.8	752.6	381.9	448.2	494.4	485.8	445.4	1244	475.6	304.4	1080
	1114	409	367.1	542.8	292.3	422.3	282.1	329	449.4	254.9	467.6	861.8
	332	645.7	458.4	426.4	435.7	382.7	407.3	603.2	279	441.3	271.9	964.6
	594.2	413	362.8	423.5	213	364.3	441	343	179.2	329	355.1	352.7
	369.9	928.2	408.3	658.9	528.2	505.6	583.8	454.1	832.6	354.8	308.6	881.1
	423.9	662.7	463.6	497.5	317.8	592.9	606.4	585.6	253.7	278.3	409.7	467.4
	990.6	505.1	935.4	497.1	370.6	493.8	443.7	370.5	418.6	436.3	381.8	272.4
	329.9	408.8	485.4	548.8	284	547.6	405.2	644.8	420.5	471.2	278.7	446.2
	613.8	600.7	346.3	401.7	308.7	574.2	395.1	386.4	434.4	275.6	229	721.5
	330.6	351.7	453	281.4	383.3	361.9	327.9	244.9	436.3	403.2	222.5	336.2
	387	377.2	448.9	358.8	250.5	601.9	307.9	335.3	236.3	266.1	385.5	186.4
	907	520.7	385.9	331.7	342.4	376.7	856.2	775.9	304.6	532.5	331.7	412.6
	471.7	350.6	270	389.9	236.1	354.6	189.3	192.9	320.9	330.9	259.2	488.7
	471.4	310.6	353.6	427.3	458.6	364.5	315	364.9	270.7	497.9	191.5	753.9
	500.4	392.7	358.2	286.3	870.6	437.8	537.9	224.3	287.5	313.5	681	527.9
	275.7	304.6	395.6	407.8	377.2	485.7	493.7	270.2	316.9	598	196	705.5
	338.4	810.9	385.2	391.7	778.2	282.5	626.2	406.3	282.9	417.2	308	927.5
	430.3	653.2	323.8	646.4	501.7	523.9	370.6	341.2	228.4	401.3	290.8	446.8
	491.1	883.2	468.6	385.5	265.5	365.3	477.3	334.3	242.8	364	219.6	833.6
	669.8	798.2	490.1	500.3	554.8	570.8	404.2	376.4	244.1	238.3	31461	720.5
	377	1137	314.6	793.1	300.1	288.4	271.4	271.3	387.1	253.6	284.7	616.6
	913.5	1381	311.2	602.2	367.1	278.1	492.7	305.5	210	379	281.2	469.4
	538.8	417.7	635.8	795.9	569.6	452	385.1	736.2	252.3	320.8	255	824.3
	540.8	599.7	397.9	562.6	560.5	302.7	305.3	267.3	296.7	254.4	323.7	284
	676.7	590.7	291.5	356.9	586.4	351.7	418.4	547.9	227.5	385.2	268.3	376.1
	503.4	217.6	303.5	403.4	553.8	322.1	450.5	463.8	287.3	402.8	271.7	771.5
	486.7	539.7	375.2	558.4	646.5	325.9	531.2	454.7	226.4	283.2	496.7	765.5
	434.1	290.1	549.9	761.3	613.2	385	436.7	326.8	517.7	247.2	231.6	776
	498.7	569.4	590.1	603.8	473.4	318.8	398.1	346.1	348.7	219.7	316.9	957.7
	375.7	419.4	337.3	616	538.8	613.8	515.6	510.9	454.6	228.5	358.6	582
	715.2	793.6	519.4	375.7	498.7	631.5	308.4	463	221.1	666.4	433.8	1003
	743.3	365.1	478.1	739.7	417.4	317.8	429.7	328.1	269.5	427.5	227.8	514.9
	329.9	1027	444.1	389.6	454.1	831.2	289	316.6	327.7	750	201.7	896.8
	381.3	706.8	324.8	380.6	377.2	813.5	416	452.4	287.7	414.5	216.5	1128
	791	631	241.2	419	322.1	317.2	258.7	706.4	291.3	367.8	194.6	1029
	887.8	342	326.6	418.3	357	562.2	520.8	335	402.3	325.2	223.9	405
	284.7	711.5	535.7	376.8	432	744.3	431.9	293	260.6	246.8	311.5	238.4
	499.8	352.1	785.8	314.5	367.7	277.2	401.1	322.8	254.2	397.9	226.4	1036
	217.2	365.7	793.2	636.3	400.5	684.3	385.3	273.7	194.7	329.3	214.1	748.5
	368.7	543.3	315.5	463.2	581.4	642.1	965.3	336.7	194.6	219.7	384.4	1270
	388.5	753.1	295.8	362.4	523.9	547.8	326	277.5	290.4	215.9	360.6	747.2
	269	543.5	293.3	377	517.4	1267	352.6	601	241.9	322.3	394.1	1062
	335.8	447.2	327.5	486.8	311.1	802.1	409.2	448.1	172.3	248.5	452.8	736.4
	326.2	972.8	373.7	374.3	515.3	336.5	719.9	333.5	220.7	340.5	334.5	730.6
	362.9	550.3	586.3	332.6	438.9	627.3	577.7	358	243	337	410.5	518.4
	330.5	725.8	262.4	433.9	300.1	558.5	1035	583.5	241.9	273.1	204	803.8
	604.4	2773	275	492.7	297.2	445.6	487.8	246.8	331.7	241.7	245	371.4
	526.4	483.6	255.1	536.5	478	330.9	512.2	178	261.2	258.7	371.2	814.5
	390	503.9	252.3	489.6	417.5	555.5	336.7	294.4	289	300.4	374	637.8
	736.3	319	273.7	301.8	374.1	309.5	485.9	407.9	534.3	975.4	517.1	493.7
	576.8	588.3	415.2	571	618.3	403.4	533.7	343.1	484.4	281.8	364.7	977.1
	786.1	232.7	306.1	888.5	770.1	271.5	552.3	316.7	264.6	276	334.1	690.3
	670.1	234.2	328.6	716.9	430.9	324.4	328.2	485.4	325.2	292.9	328.6	1085
	720.8	694.3	644.2	1073	353.6	395.6	383.5	442.4	264.3	345.3	257.5	1319
	794	703.4	607.6	734.2	692.9	689.1	381.3	455	274.2	263.1	382.8	963.2
	571	425	373.1	1237	351.7	269.1	356.5	293.4	313.4	366.3	290	666.5
	813.9	635.9	485.4	282.6	334.2	867.4	355.6	286.4	359	259.3	332.6	665
	841.7	1156	538.7	632.1	359.3	428.4	740.8	438.1	585	432.4	308.6	356.7
	407.9	465	576	583	455.4	399.4	518	575.6	473.4	354.2	431.4	636.4
	870.3	320.6	317.8	638.2	547.2	477.2	400.4	552.6	308.7	512.1	255.8	1119
	342.9	598.3	643.6	450	506.9	419.3	252.2	261.6	290.4	278.3	166.2	473.9
	573.9	297.1	738.7	376.9	417.3	411.2	477	269.5	382.4	384.8	349.2	737.2
	643.9	426.2	710.7	324.4	496.8	284.7	472.6	248.4	8797	372.3	279.3	670
	399.9	704.2	373	351	324.6	382.5	452.1	257.8	209.8	305	251.1	631.4
	421.8	563.8	537	471.5	480	251.4	302	699.6	299.6	332.5	337.2	823.8
	727.9	383.3	332.9	553.2	522.4	413.5	545.4	422.3	343.1	352.2	411.3	604.1
	375.9	567.2	820.8	1166	368.8	421.6	296.4	514.9	492	335.1	398.9	457.2
	363.3	400.1	487.3	247.8	283	409.7	567.2	526	646.1	371.5	465.2	509.4
	670.8	836.8	749.6	480.1	424.1	653.4	285.8	366.8	427.7	540.3	325.1	754.3
	371.9	610	587.2	206	348.8	419.4	524.1	369	253.1	279.1	362.9	592.4
	436.7	543.4	507.9	601.8	321.4	478.2	333.8	282.9	301.2	280.1	533.3	1139
	346.8	724.1	729.8	435.6	474.7	441.8	400.4	334.5	339.5	647.6	429.7	438.8
	522.2	448.2	656	511.5	238	513.4	238.5	306.8	378	258.5	380.4	586.2
	895.3	405.4	310.7	408.8	307.3	574.7	282	730.6	392.8	621	313	442.1
	322.6	514.2	700.5	733.2	352.9	1164	511.7	279.9	297.2	235.7	218.1	645.1
	693.7	459.4	513.5	339.4	496.4	653.8	188.9	348.9	512.4	483.6	390.5	672.2
	540.6	539.6	455.9	349.8	457.4	591.1	540.6	280.1	327.6	256.6	381.3	686.1
	666.5	440.5	323.6	377.7	177.6	664.3	380.3	299	836.8	368.9	239	847.9
	429.9	1295	511.3	474	578.3	347.5	351.9	313.7	250.7	260	248	385.5
	586.3	605.2	525.2	588.3	522.1	353.4	590.6	336	407.8	223.8	257.5	385.8
	565.5	534.6	218.1	316.7	460	324.5	416.4	323.6	283.9	380.8	473.1	437.5
	608.5	346.8	502.7	307.2	263.9	369.2	311.6	295.3	346.2	314.3	313.5	432.7
	662.7	433.2	727.7	436	427.9	524.7	214.2	209.3	816	368.2	1394	1171
	754.9	663.9	320.2	584	498.3	528.9	257.6	493.6	380.5	398.6	215.4	293.7
	885.7	1284	383.6	511.9	331.9	581.1	394.2	292.4	289.6	208.2	312.7	381.1
	569.4	698.3	220.4	661.8	393.2	427.6	643.1	255.8	555.9	250.6	264.6	1149
	665	833.7	529.1	528.3	375.9	1521	355.5	382.7	284.5	377.9	207.9	263.5
	435.8	348.4	430.8	303.4	559.5	522.2	232	473.1	400.4	171.6	1596	736.6
	601.2	510.5	307.9	251.8	391.4	250.8	329.5	390.4	393.5	263	249.8	914.6
	995	380	210.9	400.9	461.9	798	503.4	163.7	287.7	321.6	251.5	563.5
	383.9	494.6	417.9	445.9	548.4	374.9	484.9	401.6	291.8	390.1	285.8	1358
	499.2	441.9	345.4	472.5	442.3	460.2	392.4	402.2	262.1	519.1	279.6	506.8
	987.9	415.5	543.7	440.6	370.1	470.4	285.8	338.3	369.8	276.4	409.8	877
	478.6	553.4	521.2	461.9	516.7	702.5	363.4	457.5	464.1	361.5	197.9	436.1
	340	620.4	666.9	420.5	306.1	639.9	537.8	645	378.8	365.1	219.2	333.8
	492.4	278.3	699.2	661.5	220.1	970.9	535.7	491.1	296.8	267	284.7	528
	577.1	760.6	305.1	498.2	309.5	713.7	300.8	330.6	332.9	351.4	406	1054
	320.7	571.6	289.3	635.7	308.6	372.3	309.5	466.7	328.5	314	365.9	1165
	365.9	526.4	245.3	470.8	457.3	352.6	519.4	542.1	289.5	575.5	490.5	1116
	563.5	500.8	557.7	361.3	292.8	523.4	394.4	285.8	334.7	495.5	231.4	573.3
	668.9	968.9	224.7	656.8	646.3	416.9	429.5	484.9	299.1	338.8	257.9	1350
	815	1343	403.7	415.2	449.9	421.3	427.9	456.8	288.3	454	299	509.3
	821.1	413.6	374.6	537.6	331.3	239.4	393.2	391.1	625	215.3	377.6	795.7
	327.6	605.1	354.5	337.1	887.6	526.4	378.4	341.1	399.7	425.9	227.9	1378
	354.5	978.2	325.7	801.2	429.4	519	491.8	328.6	378.9	350.7	360.4	1845
	202.7	437.8	260.5	587.1	805.8	440	845.2	374.4	223.2	323.8	230.1	2099
	359.1	547.5	531.4	684.7	564.7	515.1	416.6	538.8	361.4	431.3	282.3	1239
	267.8	656.4	336.2	607.7	437.4	564	246.5	367.5	376.8	320.8	349.2	632.5
	291.7	1207	351.2	771.3	397.7	840.6	368.6	233.8	607.5	436.7	330.6	258.5
	496.2	1587	404	610.7	394.2	422.9	770.7	354.4	702.8	444.5	283.6	505.2
	545.1	512.4	510.2	685.4	662.2	406.9	341.7	403.4	276.6	267.7	288.1	510.3
	404.7	571.5	680	492.8	854.6	370.7	340.5	431.1	748.3	403.1	293.6	751.5
	485.1	493.6	556.9	369.5	406.4	843.1	250.2	341.2	247.2	380.1	359.5	595.6
	585.3	553.1	282	466.2	339.9	319	278.8	422.7	208.3	293.5	341.3	1181
	714.5	380.5	613	746.9	480.9	361.6	455.6	463.9	392.9	381.6	277.2	528
	621.2	504.9	236.2	354.7	446.3	778.7	414.4	270.8	315.1	277.7	212.1	1939
	495.6	665.5	25884	706.9	441.3	476.9	389.9	330.4	308.8	314.4	370.7	823.2
	701.4	741.7	782.7	613.1	541.3	340	200.4	569.1	279.2	495.5	328.7	1927
	640.1	497.2	306.1	332.4	956.2	289.4	202.2	257.5	530.6	421.6	290.2	1140
	1663	508.7	484.5	396.2	561.9	462.5	308.3	564.6	228.1	359.1	224.3	345.1
	602.9	930.4	453.6	386.3	622.8	350.9	347.4	600.2	314	270.8	477	1050
	802.9	391.3	468.4	542.9	539.7	423.5	495.5	427.6	391.7	255.9	158.1	542.2
	958.9	600.8	518.5	487.8	436.7	326.2	327.3	456.8	339.8	369.7	168.3	1577
	412	611.7	258.5	448	456.4	711.7	269.2	529.5	277.5	381.3	381.6	700.8
	656.7	621.5	518.1	510.8	461.6	391.5	256.2	824.8	403.8	293.4	330.5	748.2
	594.2	658.8	612	759.4	427.4	281.1	659.6	1168	296.6	254.8	177	630.1
	535.4	467	571.7	759.5	245.6	402.4	412	570.1	311.3	427.3	393.1	1740
	238.6	892.9	356.6	649	424.4	213.5	354.1	395.5	256.4	296.9	311.8	588.8
	218.8	447	682.6	545.6	346.7	536.4	484	317.6	261	284.9	195.2	349.7
	999.4	389.2	184.2	669.9	256.6	451.8	285	432	229.7	365.6	193.4	602.3
	542.4	395.9	639.9	590.6	490.5	260.9	459.6	370	3958	279.7	242.4	787.6
	829.7	748	311.7	532.5	348.2	207.9	802.5	395	282.1	321.7	257.5	946.5
	675	608.6	667.7	691.4	355.7	201.1	307	438.9	438.9	200	342.1	421
	419.3	569.9	606.9	361.4	283	429.2	366.6	421.2	347.8	206.3	279.1	645.7
	401	569.9	294.7	334.4	450	1129	578.7	467.3	237.8	317.3	507.7	477.4
	507.2	540	450.5	697.4	296.7	349.9	340.5	286.6	404.6	284.9	349.6	400.7
	443.3	300.9	438.7	387.4	268.3	533.9	488	506.7	310.9	216.6	262.1	904.3
	631.3	486.1	517.5	374.3	392.4	490	383.8	443	281.5	749.9	249	286.5
	669.8	343.9	501.6	350.9	886.2	338.8	645.7	260.5	281.4	518.5	216.7	344
	570.9	1098	572	382.8	648.7	412.2	430	397.6	304.4	225.1	450.4	813.7
	354	492.3	302.5	1493	392.5	537.3	261.5	315.4	230.6	712.4	186.9	992.5
	760.6	605.4	478.8	204.8	301.8	274.2	361.9	398.7	201.4	228.4	329.7	620.9
	1064	326.6	446.1	430.6	444.6	434.4	420	606	256.8	576.3	373.4	573.1
	345.5	628.4	634.8	1213	282.8	304.2	333.7	310.8	236.8	416.8	257.3	970.2
	633.4	430.7	324.1	205	341.1	485.9	587	248.5	235.8	182.3	268.3	290.3
	865.4	676.3	517.8	501.5	267.4	625.7	247.2	327.4	864.2	328.8	370.5	1181
	1563	288.2	305.9	441.2	316.1	357.1	292.1	343.7	257.4	464.1	185.4	1146
	485	640.3	765.8	571.5	428.3	408.2	302.1	626.6	261.1	292.2	449.2	380
	647.6	617.6	320.4	537.4	319.3	619.3	518.8	370	375.7	271.2	252.1	338.5
	347.1	369.9	477.2	353.3	459.3	677	259.6	477.4	260	501.5	300.1	649.9
	549.1	501.8	580.1	303.8	215.3	414.9	429.7	343.7	500.2	283	311.5	629.9
	953.9	919.4	386.5	491.9	518.9	414.4	468.8	353.7	291.8	638.6	1938	675.9
	366.1	563.2	339.5	409.2	281.2	518.7	294.5	687.7	236.3	420.6	830.9	266.9
	538.1	305.8	340.3	569.1	370.3	536.9	522.2	668.7	299.1	384.6	294.4	493.8
	453.9	722.6	372	472.9	275.9	519.4	470.3	363.9	3660	237.6	254.1	924.7
	253.3	587.9	479	357.7	464.6	319.6	455.2	404	335.9	414.8	326	1099
	543.6	353.7	409.2	433.1	504.5	532.3	608	401.8	361	587.6	475.6	293.2
	427.7	641.3	374.3	883.8	456.1	391.2	384.4	400	212.3	384.1	282.1	266.4
	618.5	695.1	363.3	462.5	207.9	628.1	361.6	756.5	279.2	469.2	548.8	725
	674	445	570.6	625.6	167.9	298.1	426	332	550.7	365.8	340.6	205.9
	592.1	599.6	227.7	351.1	356.2	409.2	251.9	404.7	1007	414.7	329	994.3
	552	2068	394.5	580.8	387.7	341.3	295.5	1064	331.3	353.9	349.9	794.5
	528.1	373.2	270.3	392.1	375.1	344.9	442.6	642.1	274.7	201.7	284.2	1227
	2107	594.6	311.4	348.8	525.6	311.1	453.8	893.5	274.5	359.7	398.7	294.5
	402.7	238	366.7	548.9	320.8	408.4	308.1	538.1	269.6	593.7	508.4	1064
	975.2	566.1	647.7	286.9	455.2	290.2	307.2	617.4	391.2	322	291.3	424.1
	547	636.4	375.7	362.1	291.8	484.3	334.4	711.3	292.4	391.6	249.4	645.9
	457	404.5	319.1	610.7	496.9	339.8	300	330.5	311.3	228	289.1	685.8
	484.4	671.7	422.8	258	351.4	499	385.8	527.1	363.7	355.4	334.6	1698
	893.8	624.6	342.4	576.5	422.5	376.7	343.4	443.6	323.4	491.4	355.1	303.4
	1005	427.8	299.7	451.6	675.3	489.9	494.4	248.8	672.2	555.4	249.4	872.4
	786.8	474.9	1285	403.1	740.8	409.1	391.4	343.5	246.5	234.6	249.6	302.1
	471.1	823.6	260.1	299.2	597.3	351.8	612.5	601.1	231	288.3	942.9	828.2
	745.9	922.4	405.6	469.5	509	311.9	419.1	424	292.6	389.5	346.3	579.9
	351	633.6	444.8	547.5	339.3	480.7	334.8	372.2	494.2	214.1	260.4	1045
	381	505.3	441.3	395.4	462.2	365.8	541.6	435.8	271.1	242.5	284.7	524.5
	864.7	591.9	322.8	571.2	469	275.2	511.4	346.4	228.6	289.7	239.8	1657
	620.1	521.5	453.8	281.6	579.1	375.4	455.4	397.1	203.3	522.9	312.8	788.8
	441.1	448.2	414.6	1055	439.2	312.8	453.9	222.1	294.4	203.9	309.2	542.3
	216.2	624.9	602.7	474.3	370.2	483.1	372.7	382.8	258.1	251.9	460.1	871.8
	232.1	618.2	508.8	464.5	367.4	486	416	203.4	255.5	341.3	283	747.6
	299.8	518.4	402.6	489.6	436.2	608	518.2	292.5	233.5	193.8	611.4	1238
	261.9	420.5	485.1	687	349.5	683.5	424.8	396.6	374.3	478.2	243	909.5
	340.3	387.7	431.4	645.7	290.1	424.1	386.3	507.3	265	339.2	347.4	718.3
	281.4	477.9	509	692.5	379.7	618.8	425.9	380.7	218.1	268.6	545.6	504.1
	649.8	778.1	318.2	534.6	340.2	593.6	401.2	301.4	252.3	242.3	285.2	863.8
	616.8	694.5	754.1	682.7	379.3	846.2	296.8	569.8	421.9	629.7	309.5	671.4
	43069	324.8	315.8	412.4	577.4	581.8	418.1	234	420	511.4	267.7	1006
	558.8	696.7	559.1	506.2	383.2	331.4	345.6	247.8	310.9	578.1	211.8	591.4
	1013	435.8	429.6	444.7	407.5	526	220.2	627.2	339.7	403.5	446.6	374.3
	613.1	461	387.7	509.3	475.4	458.8	438.2	251.2	374.2	297.6	336.5	1058
	831.1	694.9	431.9	555.2	452	423.2	379.7	233.8	279.6	706	311.7	329.2
	518.3	421.1	338.1	519.8	380.9	314.7	294.9	282.8	390.7	625.5	226.6	596.7
	827.9	458.8	336.6	330.5	468.6	481.7	580	310.4	287.3	488.6	378.3	255.7
	626.2	812.3	269.6	403.7	393.1	650.5	324.6	340.4	311.9	316.2	355.1	782.9
	399.1	912.6	275.3	210.4	324.3	683.8	545.5	373	504.1	397.4	257.3	483.7
	524.6	262.6	479	412.4	566.5	298.4	427.9	207.2	298.3	818.7	275.2	852.4
	527.6	657.1	683	285.6	306.7	538	642.4	466.2	374.6	660.9	238.6	346
	642.7	257.9	656.7	411.1	354.9	575.2	200.2	343.6	524.6	177.9	321.2	683.4
	385.7	659.6	324.9	287.8	584.5	353.5	348.8	300.9	312.9	288.9	287.6	1092
	977.3	528.5	276	324.5	912.4	491.7	366.4	442.7	263.8	835.6	412.3	661.8
	366.5	717.7	422.3	546.2	289.4	501.7	463.1	279.9	418.2	327.4	348.2	804.7
	366.6	669.2	228.7	718.6	717.1	464.2	474.5	249.5	333.3	401.6	223.8	306.6
	313.9	591.1	182	1095	814.7	371.1	314.9	461.3	379.3	324.7	291.1	312.4
	439	259.7	503.8	425.2	1043	279.5	363.5	287.6	292.5	333.5	300.1	346.1
	362.9	321.4	490.7	617.8	435.7	439	390.8	318.6	547.1	485.5	298.4	372.9
	283.9	782.3	300	570.1	721.1	502.5	252.8	273.3	411.9	325.8	271.3	435.5
	309.1	584.5	535.1	677.6	674.2	538.5	363.6	669.6	387.2	313	243.4	250.1
	298.5	454.9	583.5	606.9	368.7	382.7	408.1	297.4	265.4	272.3	320.5	577.9
	487.1	361.1	543.7	777.8	317.2	627.4	362.2	600.1	349.3	438.7	233	655.9
	480.9	912.4	278	321.1	482.5	513.1	620.6	921.2	298.6	314.5	292.1	539.8
	511	469.9	274.1	454	431.3	618.3	315	412.3	390.9	370.9	369.8	457.1
	488.8	1047	535.3	417.9	412.5	404.6	965.6	353.8	371.1	504.8	300.8	702.6
	464.3	959.3	466.1	357.4	337	576.6	900.1	411.6	413.8	253.2	356.9	285.3
	564.1	538.1	407.1	690.6	353	467.9	287.3	336.4	304.2	310.2	249.9	841.8
	651.1	471.8	330.5	387.9	660.9	603.5	314.2	234	338	190.4	268.4	729.6
	294.4	604.3	293.6	334.3	669.2	362.4	513.9	492.9	251.2	205.2	263	831.2
	371.2	488	586.4	393.5	379.1	434.2	290.6	402.7	383.5	202.5	300.7	991.3
	559.9	512.4	388.8	485	316.6	473.9	408.5	561	275	288.9	417.6	1483
	437	842.2	277.5	468.5	466.7	460.2	300.8	814.8	306.1	248.1	267.5	723.3
	728	854	321.3	810.8	449.1	454.1	318.1	425.2	334.8	385.6	304.7	466.3
	552.2	553.7	293.3	466.7	521	506.1	512.1	1300	403.3	335.7	431.2	457.1
	748.4	434.2	243.3	574.7	310.6	386.7	383.1	806.2	359.9	259.2	501.5	1176
	422.1	326.3	530.7	786.7	372.7	369.6	730.4	345	317.3	224.1	362.4	453.4
	569.9	357.4	480	670.5	386.6	306.2	388.6	235.1	378.6	504	361.5	380.1
	916.4	523.8	321.8	683.6	239	255.5	380.3	529.7	329	283.9	395	662.1
	276.7	1004	430.2	526.7	222.5	550.8	593.4	278.3	466.7	263.4	304.9	566.5
	534.2	541.4	223.9	603.8	719.2	823.8	269.4	370.2	259.4	321	600	396.1
	505.3	523.1	418.4	534.6	344.1	328.2	383.6	304.6	315.4	276.7	576.5	1036
	747.9	714.2	457.7	660.2	360.7	455.6	296.7	590.7	303.3	559.6	391.3	640.9
	695.1	701.9	392.4	891	480.6	423.7	464.6	606.7	421.9	295.4	476.3	589.5
	645.5	644.2	460.7	572.5	479.7	421.2	273.9	347	1198	465.2	350.1	524
	261	303.4	327.2	526.8	270.8	455.1	386.3	235.1	194.3	188.9	326.9	1204
	490.5	323.3	574	526	278.7	506.3	380.3	343.6	318.1	323.3	380	414.2
	406.3	474.4	497.4	335.9	403.7	495.5	885.6	470.2	199.5	401.4	390.8	717
	425.9	330.5	330.1	613.7	470.9	417.7	375	375.6	399.4	230.1	234.3	849.2
	581.1	592.9	482.9	356	719.3	779.9	404.2	437	242.9	239.2	306.2	341.5
	494.3	587.3	419.3	669.6	1330	577.7	581.1	315.5	245.5	330.2	379.9	434.5
	552	731.7	347.4	529.8	543.2	314.2	313.8	257.5	380.2	384.6	378.8	1382
	342.2	889.5	643.5	337.1	431.1	305.6	884.7	480.2	264.8	290	542.7	381.5
	378.5	696.5	333.1	372.3	466.7	549.1	398.2	386.2	386.1	290.2	461.7	287.8
	409.4	13577	388.1	378.6	345	442.9	455	741.1	238.8	292.9	441.5	1002
	876	796.8	622.3	366.9	420.5	706.9	455.8	566.6	208.9	567.3	230.3	899.7
	273.4	349.6	333.9	310.1	303.3	744.8	393.9	521.2	273.5	371.3	305.4	358.3
	383.8	614	439.2	445.4	545.3	423.9	361.6	417	204.4	566.6	421.9	548.5
	317.6	286.5	621.4	607.4	360	462.4	381.4	499.3	311.3	667	424.4	490.1
	967.5	477.3	553.2	396.5	422.6	402.8	205.2	208.7	452.5	300.2	365.1	312
	875.5	672.5	1413	372.7	558.8	400.8	404.8	510	358.2	713.5	350.6	1246
	612.1	908.2	395	556.3	469	476.5	203.7	362.4	396.3	443.6	200.1	844.6
	769.9	784.4	405.9	659.1	450.2	460.3	405.6	529.3	225.9	335.6	785.3	842
	569.4	667.2	328.1	534.9	355.6	642.2	292.5	401.6	357.9	263.2	356	338.5
	452.3	492.1	372.8	355.7	609	289.7	289.2	429.9	285.3	362.6	213.9	1721
	477.6	1156	274.3	376.9	325.9	420.7	417.5	501.6	275.8	410.2	368.3	265
	386.8	993.5	420.7	708.1	350.2	376.2	289.9	451	219.3	341.3	418.7	564.5
	662.3	495.9	584.4	931.4	241.5	607.2	358.9	526.8	244.2	360.2	273.2	304.8
	499.7	657.3	740.2	860	391.1	207.6	398.9	365.4	238.7	294.4	402.7	666.4
	451.7	383.2	544.5	376.9	309.2	316.1	419.8	594.3	365.1	278.5	375.5	718.2
	990.6	809.3	269.4	581	305.9	735.5	301.6	475.8	575.8	325.6	1473	239.4
	904.4	304.2	713.3	627.6	308.1	505.7	374.5	243.5	284.3	264.2	252.1	572.1
	485.4	688.3	689.1	519.4	296.6	259.3	480.6	555.2	484.5	273.5	376.3	448
	419.2	766.2	525.1	545.6	303.1	910.7	883.7	709.3	188.8	334	820.8	743.4
	312.4	632.9	372.8	648.7	294.7	380.4	517.6	520.2	213.7	372.1	341.1	1170
	804.4	332.5	437.4	563.5	436.4	555.3	457.7	502.6	283.5	265.4	397	1216
	507.6	368.7	699	592.7	317.6	1510	444.4	349.4	283.9	437.9	357.8	459.5
	805.5	451.6	579.7	501.9	526.2	206	316.2	443.5	309.9	408.3	409.2	658.6
	675.4	477.2	283.4	652.3	401.9	431.4	449.3	312.2	16497	1211	523.4	755.4
	380.4	268.8	289.3	461.8	601.1	337.3	216	428.4	224.8	33898	281.8	1023
	212.6	373.3	526	411.2	521.4	449.4	314.4	428.2	257.9	585.4	314.9	752.1
	482.7	461.1	547.7	575	343	635.6	462.9	335	267.9	273.5	611.9	636.6
	323.1	644.5	323.6	366.2	278.1	367.5	561.9	304.9	408.6	306.2	275	896.9
	558.2	352.9	432.2	495.7	391.3	380.2	353.7	481.1	232.2	576.7	379.2	689.1
	519.2	520.7	264.4	842.6	695.2	393.2	552.1	383.7	316.2	247.2	405.6	545.6
	765.1	567	314	408.1	532	605.6	528.4	541.4	306.2	287	322.6	972.3
	415.9	320.8	400.1	298.7	459.5	208.3	861.5	355.7	611.4	234.4	370.2	977.6
	439.6	767.3	405.7	358.2	300.9	338.6	381.4	379.6	291.7	250.2	298	605.9
	438.4	308.1	391.5	416.7	528.2	336.5	405.7	622.7	267.3	272.7	259.9	1308
	625.6	727.6	440.2	335.7	287	303.8	192.8	284.7	317.9	723.9	406.4	1086
	497.4	503.1	247.1	356.7	437.2	816.9	570.1	311.3	592.9	344.7	257.3	488.5
	658.5	432.5	234.5	544.3	290.1	304	346.8	228.6	378	237.1	366.7	1629
	740.4	608.1	596.9	569.7	338.7	643.4	288.1	857.8	494.6	186.3	395.7	557.6
	508.1	432.5	515.7	790.7	226.3	557.2	362.9	332.1	432.6	313.9	268.9	478.8
	301	899.2	339.4	614.6	466.5	751.3	496.6	284.7	288.6	256.6	242.8	437.2
	527.4	453.3	599.9	623.4	268.2	371.3	304.4	415	270.2	267	260.3	849.3
	694	955.1	523.1	682.9	719.2	263.3	174.5	477	277.3	217.7	254.7	1676
	548.1	661.6	395.3	472.1	280.3	504.2	353.3	326.6	172.4	349.7	270.4	1038
	956.7	959.5	538.8	461.2	264	276.9	292.7	251.2	491.9	217.4	432.4	1400
	674.1	649.3	720.8	518.6	258.5	492.5	257	365.3	282	514.2	272.4	466.3
	307.5	785.6	635.4	562.4	245.9	475.6	490	232.5	441.8	398.7	270.4	462.7
	519	717.1	550.4	785	588.9	280.1	408.3	419.7	316.7	291	203.5	766
	470.9	714.6	360.6	759.4	416.7	245.7	410.8	151.1	281.1	263.5	261.1	702.5
	662.9	639.7	1014	551.9	331.3	494	299.3	552.1	238.2	262.6	240.4	1579
	404.2	476.2	473.8	505.7	261.5	11956	335	424.2	272.6	271.2	207.1	1420
	484	364.4	504.2	467.6	399.7	395.7	328.5	457.4	390.6	544	291.1	473.6
	1509	442.7	486.1	485.4	706.8	569.3	235.3	251.2	290.1	370.2	265.6	407.1
	445.7	527.8	517.9	666.7	340.5	381.3	418.8	613.3	306.6	267.2	303.2	709.4
	300.6	577.2	642.3	396.2	387.5	617.7	424.5	224.6	271.4	273.6	274.3	611.9
	527	723.7	544.2	472.9	361.6	626.9	357.4	595.9	323.6	252.1	446.8	855.3
	395.1	461.5	322.4	359.3	485.2	196.8	416.8	405.9	346.6	361.6	441	705.7
	427.4	355.2	640.3	530.1	363.3	323.1	618.4	508.9	268.3	474.6	211.9	327.9
	647.1	529.5	199.8	382.5	617.1	555.4	1070	497.4	222.7	294	472.5	696.2
	461.7	244.7	448.6	334.8	491.7	343.9	364.3	777.6	282.4	282.9	247.7	589.8
	663.7	359.1	1601	579.1	496	418.8	445.6	300.5	300.6	268.6	256.1	291.5
	458.5	505.9	326.7	281.3	484.9	462.1	350.6	534	422.8	463.5	274.5	634
	1986	364.6	201.6	685.1	286.6	543.6	557.9	777.1	407.2	428.2	402.8	384.1
	903.8	512.5	376.3	576.1	1176	357.7	309	889.3	282.3	348	410.6	523.9
	352.4	404.2	550.8	366.3	11748	476	489.8	802	360.7	324.7	255.8	921.7
	287.7	443.1	775.1	980.5	1063	472.6	452.6	522.6	297.7	467.5	528.9	447.4
	465.2	763	416.2	617.7	368.8	964.1	339.9	676.6	460.3	319.9	529.9	415.6
	448.4	538.6	365.2	692	565.7	376.6	353	406.7	292.6	376.8	542.5	429.5
	741.7	485.1	418	350.2	312.2	559	280.8	595.9	297.5	335.7	361.5	519.4
	560.6	385.8	592.7	403.6	306.1	181.7	470.5	741.2	240.5	241.8	392.6	324.1
	295.2	821.8	450.9	457.7	441	346.4	210.6	913.3	311.8	285.7	283.8	509.5
	506.9	917.1	570.7	301.4	353	371.5	263.7	292.5	324.6	284.2	445.9	378.3
	353.2	525.7	617.6	281.4	362.3	492.5	292.8	463.6	295.2	317.7	390.5	645
	313.4	368.7	299.2	345.3	202.3	432.4	295.1	472	439.7	384.6	386.7	210.7
	504.4	537.4	362.4	624.9	728.5	521.5	288	250.7	259.6	263.8	242	488.6
	339.5	496.4	518.6	484.7	372.1	515	394.6	390.3	256.5	554.7	265.1	731.7
	411	571.4	296.3	333.2	621.5	354.6	381.8	336.6	292.4	476.6	323	502.5
	341.9	399.8	286.5	767.3	625.5	431.9	294.7	283.1	229.5	356.2	395	803.9
	294.7	797.5	250	374.1	324.1	340.6	298.6	236.8	290.3	955.1	214.1	489.7
	328.5	470	361	433.1	346.9	473.3	294.1	361.8	434.6	259.4	350	375.2
	251.6	627.4	412.8	462.4	301.2	582.7	442	562.9	271.2	660.7	295.9	286.2
	315	485.5	279.7	820	351.5	358.9	467.1	439.6	272.3	528.4	415.7	798.6
	340.6	493.7	251.7	504.4	400.6	744.8	434.4	442.7	383.9	243	306.8	293.7
	338.8	695	818.3	759.6	415	517.8	523.9	339.9	284.3	391.6	696.4	756.2
	379	411.1	423.4	646.1	690.6	384.4	287.8	274.5	358.3	450.2	437.1	448.7
	472.1	605.2	575.5	295.6	239.3	323.4	390.1	389.8	562.1	266.8	669.7	1118
	1059	627.2	539.7	442.1	582.2	428	452.2	377.6	291.5	520.8	373.2	1538
	635.9	596.8	893.4	1031	402.5	606.8	461.7	407.5	339	502.5	963.9	226.3
	629.3	837	370.5	207.3	394.2	401.5	504.5	504	530.7	264.8	436.8	987.9
	460.3	719.2	665.6	452.5	389.7	443.5	630	463.5	395.7	344	610	613.7
	663	811	388.8	562.7	520.9	389.5	474.6	406.3	303.4	273.6	445.7	894.3
	368.7	533.2	242.6	249.1	351.1	692.6	345.2	482.8	460.1	263.7	433.6	1008
	656.7	480.7	307.6	496.7	235.1	391.7	527.9	388.5	447.7	312.2	249.3	1454
	683	487	1129	299.6	330.1	380.6	229.7	247.9	467.9	335	567.3	380
	631.1	353.2	234.8	517.3	442.8	214.7	190.2	400.1	260.6	327.9	417.9	1256
	560.2	1133	303.9	513.6	323.9	465.6	210.7	412.2	280	297.2	273.1	492.5
	555.6	361.8	545.1	415.2	329.1	268.7	546.9	347.6	509.5	233.3	537.5	394.8
	519.6	487.4	270.3	491.2	338.7	336.4	443.2	509	386.3	489.9	324.2	317.6
	317.5	498.7	610	530	475.6	427.7	409	491.4	352.8	525.7	334.3	355.7
	413.7	258.2	274.2	403.7	254.3	450.9	331.9	245.7	505.5	302.4	348.4	699.4
	262.7	413.4	459	969.4	521	237.8	396.2	469.7	313	312.1	287.9	316.2
	537.5	850.1	612.1	629.1	459.9	255.4	251.5	529.7	318.2	530.5	389.5	767.9
	702.6	1557	293.8	768.6	447.4	473.3	450.7	333.4	294.5	635.4	372.4	452.3
	705.4	606.6	312.5	508.4	365.5	495.2	246.9	438.1	299.1	353.4	324.6	238.4
	380.9	576.7	559.5	285.1	326.7	247.5	398.4	302	255.9	233.8	279.7	1622
	375.4	489.9	497.7	883.9	395.5	327.5	817.9	300	197.8	401.4	229.8	534.6
	356.4	557.6	273.3	453.2	327.3	518.3	342.5	466.5	340	796.1	422.8	1372
	288.8	430.1	505	697.7	546.6	471.8	444.5	236.3	224	278.5	520.8	923.7
	377.6	607.2	314.1	419.3	812.4	444	327.3	234.9	252.3	286.3	351	607.5
	614.8	437.7	327.7	629.7	788.6	2316	311.4	334.1	407.4	469.8	251.5	1359
	328.4	604.7	235.4	492.8	458.9	892.2	350.5	426.5	330.2	291.4	216	574.4
	467.7	602.4	298.1	435	459.9	567.8	705	425.1	256.3	844.8	326.2	716.9
	454.7	648.4	305.7	390	653.7	388.9	685.2	302.4	203.4	424.1	316.6	784.2
	283.4	610.8	523.1	373.4	434	418.3	263.4	562.2	394.9	399.2	318.9	489.9
	447.9	726.4	631.2	533.8	443.4	343.5	355.3	350.4	298.6	271.7	332.3	563
	962.8	539.4	338.5	493.4	458.8	505.1	342.4	411.6	197.9	380.9	309.7	1204
	412.8	506.4	581.4	314.9	301.2	343.6	464.2	336.1	263.9	278.4	233.4	408.4
	365.5	452.6	37512	328.6	502.9	427.3	656.9	240.9	372.1	201.9	219.1	463.7
	363.6	291	372.4	385.5	249.6	337.2	394.8	604.2	332.2	297.4	180.4	365
	765.7	532.5	468	443	335.6	701	288.4	696.2	319.3	294.3	325.3	886.5
	263.7	944.8	417	514.1	303.5	606.1	375.9	1115	252.4	261.5	342.4	871.2
	553.1	762.1	447.8	475.4	351.3	466.6	390.6	574.5	558.4	484.4	299.7	442.2
	549.6	592.9	279.4	707	900.2	643.4	244	486.6	418.5	424.1	283	515.5
	483.2	908.6	410.6	402.2	246.6	460.9	438.4	520	293.8	602.5	225.9	373.4
	1345	503.7	563.5	687.5	335.1	437.6	597.3	279.3	594.1	441.8	291.5	219
	434	236.8	445.2	371.9	204.8	435.8	655.6	306.6	379.1	794.8	889.1	902.2
	397.1	420.5	558.6	451.9	407.7	427.5	586.9	553.5	499.5	742.7	260.4	653
	529.4	740.3	374.6	402	421.7	511.5	309	368.6	228.2	647.6	224.7	751.3
	1153	569.2	670.3	453	384.7	331.7	386.7	361.4	328.1	638.2	356.5	400.6
	1188	561.6	382.5	274.6	270.1	249.2	271.9	396.4	353.4	272	739.1	406.6
	762.6	580.6	350.7	348.6	280.2	300	527.8	316.5	276	520.9	257.8	648.7
	422.8	220.5	333.7	528.9	439.4	561.4	593.1	166.8	435.6	303.5	492	301.7
	324.6	366.9	592.1	529	389.9	268.4	496.2	395.4	302.9	544.8	339.6	732.8
	458.9	452.6	834.3	489.6	285.5	438.7	504.1	328.1	277.7	268	230	588.4
	671.4	603.6	538.4	457.8	392.5	417.4	690.2	289.3	338.5	963.8	469.2	652.7
	210	362.9	360.5	384.1	335.8	298.3	439.3	549.9	247.7	544.8	377.2	669.5
	470.9	356.4	409.6	470.3	932.8	628.4	284	383.2	244.5	455.2	298.3	268.4
	558.7	417.6	563.9	375.9	489.8	377.7	288.7	223.2	234.4	390.8	308.5	276.3
	534.8	760.7	507.3	531.2	745.8	753.4	371.4	307	366.7	297.5	1538	893.8
	469.4	454.5	532.6	513.8	407	505.8	351.1	344.8	235.5	448.3	233.8	440.5
	337.7	274.1	421.4	381.5	352.1	308	483.7	208.8	238.9	446.2	272.3	1024
	365.2	513.1	425.2	351.6	501.9	431.7	477.5	242.6	245.3	433.7	378.2	722.7
	270.3	507.7	617.3	247.2	320	514.1	263.9	245.8	232.1	337.8	331.6	1122
	309.2	669.5	518.2	639.3	663.6	383.9	417.3	335	196.2	323.3	360.3	267.7
	700	283.5	626.7	244.3	380.6	382.7	431.7	431.7	337.8	573.1	252.4	451
	443.5	614	363.6	320.3	569.6	581.2	512.3	286.4	259.4	345.5	199	243
	303.9	665	518.1	301.2	650.6	356.4	645.5	1004	266.2	211.5	395.1	930.5
	525.2	601.5	356.8	448.9	318.9	397.1	417.4	391.9	150.4	259	334.9	796
	724.5	704.3	484.5	462.1	203	394.3	1131	356.7	286.7	190.3	371.4	379.9
	761.9	574.7	760.1	484.8	701.2	849.4	346.8	445.9	186.6	277.5	312.2	472.8
	789.9	539.4	382.3	418.3	417.7	516.5	545.1	296.7	244	420	348.5	1569
	1252	376.6	375.5	471.4	323.8	403.4	239.6	448.6	169.4	219	459.6	336.1
	595.2	416.3	411.3	233.1	334	495.6	274.7	347.8	188.7	281.4	216.1	390
	609.4	487.3	365.2	252.7	425.7	425.7	266.5	509.5	324.6	227.4	430.4	793.4
	435.1	416.2	400.8	435.6	642.8	479.3	486.5	427.1	370.9	278.3	381.6	495.1
	418.7	455.8	498	909.1	261.9	637.4	640.4	387	284	256.7	709	966.2
	420.1	757.7	445.9	335.4	360	379.6	296.7	411.8	358.2	201.5	519.6	381
	662.5	818.7	447.2	319.4	437.5	474.2	2519	432.6	210.8	438.4	547.5	653.2
	960.1	903.2	215.1	443.3	424.5	366.2	395.5	233.5	330.2	373.4	1003	1006
	604.2	976	284.9	591	342.7	355.6	334.1	432.4	326.4	240.1	494.1	594.8
	457.9	631.4	572.7	296.6	1139	800.8	486	220.2	332.6	510.8	510.5	418.9
	451.8	432	282.4	329.8	1575	732	183.8	297.7	383	363.7	327.8	1231
	545.8	485	297	271.3	756.6	316.7	339.7	1782	353.8	312.5	366.1	320.6
	225.1	458.1	826.7	325.8	859.1	383.4	2306	371.7	592.7	398.6	965.2	221.3
	319.7	472.9	278.3	396.4	477.1	586.1	567.8	401.3	257.1	1309	288.8	550.7
	932.6	587.5	523	239	511.6	361.5	298.4	520.5	354.8	334.4	274.3	417
	305.1	583.5	575.4	1001	614.8	584.6	424.2	471.3	299.4	363.7	336.9	521.9
	458.8	788.3	791	328.6	949.1	1367	499.4	304.4	335.4	439.8	854.2	492.9
	291.8	342.7	356.4	418.3	620.8	468	471.1	379.8	508.7	307.6	594.4	599.6
	411.6	315.7	370.9	349.4	482.9	705.4	524.7	375.7	448.7	369.4	322.6	531.9
	430.8	757.6	505.3	685.3	465.6	817	363.8	275.5	413.2	387.9	279.1	1760
	453.1	703.5	357	803.3	378	730.6	271.6	379.3	380.6	394.9	555.4	505.8
	334.9	287.9	332.4	453.5	603.8	405.3	395.9	292	361.2	426.6	370.8	795.9
	567.1	309.5	905.6	695.7	619.9	502.5	512.7	451.4	488.1	405.9	214.3	391.5
	749.9	750.6	381.8	599.4	378.1	891.4	353.9	230.2	341.7	365	194.5	636.3
	380.7	588.1	291.6	651	474.6	614.5	393.7	290.7	544.7	613.1	416.9	1095
	446.3	425.5	490.9	909.1	229.9	694.6	590.5	251.5	240	362.3	209.3	509.6
	513.7	738.4	640.5	508.4	334.5	510.3	345.3	485.9	332.7	332.9	455.9	620.2
	649.8	427.2	303.9	553.8	239	596.8	602.1	325.1	287.8	418.5	266.2	959.9
	954.9	397.1	495	642.4	350.7	425.4	456.3	288.1	1221	751	464.7	481.7
	670.3	472.3	398	543.7	437.4	622.1	728.5	297.9	361.8	326.6	364.2	517.3
	471.1	539.7	340.3	414.5	316.5	657.3	361.3	337.3	377.8	670.7	244	422.5
	549	336	480.3	716.1	559.3	516	604	747.9	464.5	321.5	473.4	311.5
	569.8	651.2	449.7	297.3	330.1	269.9	401.6	349.8	415.3	432.1	265.5	629.7
	337.3	746.3	396.2	381.9	597.8	689.5	848	432.8	431.5	301.8	1497	867
	459	544.9	381	622.1	345.1	580.4	567.2	430.3	511.7	526.8	206.4	551.3
	563.5	402.9	294.2	549.7	634.2	674.3	375.4	582.2	336.7	346.2	580.6	1105
	318.9	833.5	632.9	332.6	299.1	521.3	440.6	322.3	364.7	456.3	280.7	920.4
	390.8	480	398.8	380.6	347	439.6	394.6	414.3	431.9	622	1105	790.8
	307.9	536.3	623	365.1	267.7	552.2	258.7	322.9	212.9	453.2	487.5	409.3
	733.7	924.8	286.6	403.8	261	555.2	170.6	629.2	332.2	839.3	266.2	654.1
	428.1	1233	321.2	478.3	287.9	581.1	346.2	410.3	223.7	304.4	525.8	328
	1079	378.7	384.2	466.2	729.4	282.5	446.9	433	678.9	426.7	227.4	478.5
	557.7	459.1	398.3	308.1	333	363	449.1	369.1	303.3	287.4	420.5	488.5
	668.6	1246	325.6	477.1	337	209.8	349.7	395.1	211.4	676	579.5	603.4
	553.3	757.3	312	874.6	408.3	445.6	391.7	366	328	319.8	337.2	373.4
	456.1	649	377.3	521.2	363.3	341.2	328.8	266.3	201.4	337.9	158.5	471.9
	340.3	832	304.5	325.7	478.5	282	377.7	1200	272.7	499.5	359.1	337.5
	510.6	457.6	625.1	435.5	483.7	920.9	257.8	421.3	208.9	365.6	380.5	732.9
	640.8	685	568.3	499.5	469.9	654.8	461.3	267.9	337.2	388.2	191.3	560.3
	355.3	608.6	754.8	354.6	801.1	520.1	299.8	355.3	247.7	409.1	286.9	243.8
	277.9	493.9	647	1023	390	381.4	367.4	267.7	326.9	502.4	254.4	844.2
	324.6	415.7	544.7	364.4	425.6	850.9	289.1	281.4	232.7	273.9	180.5	370.8
	11446	505.8	396	385.3	467.9	475.8	277.4	587.8	278.2	260.5	516.7	297
	10296	547.4	583.7	651.1	478.9	343.9	287.3	401.3	252.2	323.2	228.1	493.4
	442.3	417.9	626.3	590.7	510.1	234.5	453.6	260.3	284.3	304.6	268	381.8
	504.8	691	561.5	561	302.6	447.9	437.9	240.9	411.1	274	280.3	718.7
	230.7	738.4	585.4	576	294.4	508.4	380.6	314	220.5	351.3	443.4	789.6
	410.8	557.7	332.8	533.9	485.7	587.4	447.3	293.5	206.3	412.1	516.6	869.6
	684	808.6	615.8	275.7	607.8	463.5	428	568.9	234.7	460.9	331.5	684.9
	332.7	226	352	345.7	403.6	395.7	384.8	286.9	231.5	355.6	255.3	1407
	362.2	562.6	436.9	479.5	307.9	721.6	438.6	638.9	306.6	317.5	324.8	1258
	635.9	285.2	351.4	371	271.4	811.7	868.4	264.5	453.5	541.8	231.8	1242
	426.9	794.3	414.3	514.4	293.5	1302	365.2	274.2	289.2	242.1	764.7	384.2
	320	263.8	390.1	440.7	796.9	448	637.4	508.8	340.2	289.1	527.4	989
	730	256.8	337.4	333.2	656.5	311.2	401.7	519.7	307.2	246.9	591	444.6
	538.1	690.6	478.7	391.7	330.1	297.4	2440	458.5	228	835.3	299.6	316.6
	607	323.8	248.1	202.4	257.3	454.1	372.3	422.7	272	320.8	316	1155
	297.8	314.3	348.4	338.3	626.9	297.2	349.3	420	306.7	523.6	274.2	1394
	868.3	661	335.7	448.6	533.7	392.3	272.5	18448	499.7	185.3	348.4	338.1
	531.7	880.8	285.9	297.6	566.2	455.1	372	313.2	340.7	452.7	279.6	1147
	888.2	788.2	403.3	476.8	521.1	504.9	479.6	466.7	488.9	824.7	267.7	830.2
	845.1	529.8	573	243.1	268.5	503.9	217.9	480.3	408.6	302.8	366.8	497.6
	833.7	652.5	446.6	432.1	632.3	257.1	320.4	456.3	191.6	193.6	290.6	449.5
	523	543.7	445.1	473	543.5	340.9	456.3	435	352.8	254.8	330.8	312.3
	522.4	608.9	674.7	209.5	398.2	212.4	449.2	359.1	386.6	194.3	300.7	1197
	405.9	579.2	297.6	612.9	367.3	422.5	460.2	375.9	364.9	252.8	424.7	903.2
	759	681.9	527	573	620.7	501.4	539.5	350.2	418	257.4	265.6	358.3
	261.2	867.7	630.1	525.8	378.7	557.9	514.5	304.8	528.3	262.6	268.3	1132
	629.6	452	363.8	281.3	464.1	822.5	597.3	339.8	284.7	263.3	382.9	407.4
	403.5	8209	622	460.8	455.8	459.9	491.1	507	358	367.4	387.5	891.8
	500.2	747.6	477.1	427.3	397.2	490	301.7	472.8	551.1	196.7	364.7	420.1
	679.8	951.5	362.6	841.5	673.5	511.8	285.1	245.4	234	232.7	309.2	404.7
	376.9	417	659.4	633.3	396.5	233.4	454.8	333.3	317.4	284.5	582.6	530.4
	509.7	572.5	591.6	776.3	348.4	416.1	293.6	315.6	308.3	586.3	269.2	331.7
	618.1	510.6	428.7	349.6	442.2	376.4	597.7	297.6	307.2	684.3	318	1116
	575.9	553.7	349.6	606	220.1	585.6	543.2	606.6	402.1	467.4	394.2	592.1
	530.2	419.1	650.9	567.1	334.2	353.4	216.7	417.7	209.3	241.6	250.2	1063
	272	579.7	312.1	691.6	317.5	261.1	542.5	424.2	377.3	198.5	258	837.6
	482.9	582.7	594	457	401.6	268.6	547.3	501.9	255.9	227.1	637.7	383.2
	691.4	380.8	597.2	419.7	868.9	536.5	462.5	337.6	216.1	430.5	274.4	817.2
	780.6	19401	585.6	688.1	263	359.3	497.6	587.7	356.7	424.4	394.5	710.7
	582.4	246.4	482.4	477	649.6	550.4	236.6	368.7	360.6	398.5	219.1	1077
	243.3	250	349.4	1343	701	395.1	538.2	330.7	223.8	694.4	534.2	1217
	442.3	750.1	437.7	177.2	398.3	567.5	358.7	379.5	285.1	445.4	459.7	1134
	386	335.9	610.8	640.4	1512	505.9	467.2	373.4	409.8	314	372.3	236.4
	360.8	488.7	562.7	423.2	523.6	564.9	399.2	325.8	323.7	587.4	271.1	373.7
	555.6	793.6	511.8	449.5	757.3	743.3	587.9	363.3	622.5	390.7	288.2	868.5
	472.9	456.4	570.5	433.1	454.1	465.6	289	328.1	456.6	647.3	262.6	1026
	491.8	431	368	463.7	362.6	325.5	336.9	438.7	475.8	369.6	258.9	387.5
	622.4	1212	394.8	476.2	466.7	220.5	884	530.8	276.3	243.7	301.4	385.6
	266.3	792.2	521.9	403.1	820.1	491.9	847.2	515	276	1113	317	247
	444.8	1007	1023	316	435.9	361.1	356.4	264.6	376.2	564.1	379.7	324.6
	871.8	438.1	299.5	317.4	322.9	393	776.4	540.8	293.9	308.2	230.4	470
	338.7	754.1	355.1	306	510.7	431	514.1	473.5	190.1	327.3	410	521.5
	294.8	334.7	443.2	402.6	274.6	871.2	385.3	378.2	193.5	387.9	458.6	508.3
	431.1	670.8	252.5	588.1	437.3	298.8	282.1	371.5	330.3	415.2	236.7	560.6
	601.4	339.2	351.8	660.9	459.5	396.9	220.4	326.5	398.2	465.6	242	474.5
	579.1	676.8	520.2	469.4	312.5	608.6	402.7	453.5	374.1	486.5	518.2	426.1
	432.2	447.2	235.1	246.7	529.9	464	344.1	430.7	461.3	433	339.7	585.5
	331.5	806.8	311.7	493.6	481.5	622.4	601.7	363.6	482.5	420.1	412	1559
	591.1	357.5	535.5	366.3	573.3	259	375	227.7	687.9	258	293.6	1156
	510.4	500.2	405	502.5	266.7	570.2	387.8	422.6	426.5	282.9	266.4	709.5
	853	311.4	334	503.8	397.8	411.5	1334	432.8	989	490.4	431.4	752.9
	721.9	397.8	420.8	535.9	258.4	348.7	475.9	294.6	339	319.6	519.1	264.4
	529.9	519.3	471.4	309.2	895.1	480.2	593.1	686.5	253.9	302.8	223.1	208.2
	257.5	658.4	375.6	495.6	329.7	707.6	333.7	219.1	298.3	267.5	502.9	634.8
	961.7	668.9	821.4	527.4	313.4	510	442.7	249.1	433.1	573.4	233.5	240.9
	496.7	845.2	847.2	243.6	490.7	288.6	512.4	361.1	520.8	366.7	442.6	585.4
	515.5	280.1	538.9	281.6	582.2	513.6	291.3	184.9	290.8	320.3	575	599.3
	385.4	1392	796.3	532.1	502.5	502.9	381.1	375.4	457.8	291.8	195.2	507.2
	377.4	412.5	347.9	265	420.8	463.3	434.7	325	327.6	288.2	371.5	1955
	667.3	443.2	648	677.2	299.3	510.8	2238	371.1	211.3	462.2	246.7	750.1
	1364	1135	318.5	372.2	443	318.5	807.4	502	559.1	414.3	370.6	551.8
	327.4	768.2	283.1	640.7	220.4	477	636.6	500.3	693.2	291.6	346.1	1116
	505.4	551.8	366.6	350.1	292.5	320.8	281.5	220.7	407.8	359.5	226.2	470
	280.2	626.1	372	189.9	270.4	316.6	344.2	370.4	332.9	308.6	284.4	406.6
	423.5	716.4	208.8	294.5	918.3	356.2	624.1	223.6	201.2	347.2	304	3167
	286.4	294	351.8	349.1	303.3	492.8	340.3	243.5	424.5	253.7	224.2	1357
	262.4	312.6	195	477	465.3	472.2	172.9	346.6	470.9	394.3	291.5	996
	326.3	582.5	510	428.7	265.2	428.2	466.5	287.7	582	306.1	218.2	490.8
	578.6	468.6	385.2	457.5	421.2	299.1	657.8	517.4	281.5	525.3	319.2	386.7
	650.2	598.7	466.7	489.8	525.7	456.6	719.5	381.3	335	784.8	294	922.1
	395.5	717.8	420.1	663	351.4	719.7	438.9	302.4	337.2	446.4	250.3	1340
	493.3	428.3	633.9	381.3	339.2	266	395.8	258.7	381.7	241	218.5	1111
	325.8	439.3	651.9	506.2	510.5	464.6	410.3	609.4	230.6	255.6	183.1	369.9
	353.1	429.4	701.5	382.9	315	559.7	446.6	652.2	270.4	295.9	291.4	530.5
	443.3	417.9	499.4	527.4	413.1	522.8	355.9	494.3	213.2	541.1	326.2	724.2
	452.4	394.1	484.1	387.2	544.8	285.1	413.5	450.6	235.5	159.2	260.3	2010
	505.1	392.9	426.7	575.1	476.9	630.6	571.3	610.6	511.7	271.7	422.4	1067
	377.5	286.8	475.2	421.3	538.6	293.4	245.2	544.5	320.3	556.5	267.3	889
	297.8	533.6	563.4	571.7	303.6	728.2	409.6	284.2	266.1	539.4	282.5	1605
	411.4	432	361.5	482.1	391.5	277.1	558.2	401.7	422.8	346.7	310.3	1096
	613.8	776.3	665.6	805.4	495.4	342.8	237.7	544.9	253.9	285.6	266.6	642.8
	382.2	637.7	434.9	342.4	449.2	628.1	438.2	410.6	419.7	422.1	295.9	974.1
	429.3	638.5	262.1	762.9	240.4	436	321.4	270.5	308.1	486.8	239.7	1516
	502	412.1	335.9	839	258.3	579.2	428.5	521.1	223.6	267.2	258	1087
	394.6	390.2	510.8	625.6	255.6	341.3	414.9	489.5	312.7	384.4	320	686.7
	360.9	865.2	287	671.5	482.5	461.8	291.5	692.2	261.1	449.8	241.3	676.5
	455.6	631.9	525.4	465.8	537.9	563.4	257	348.6	348.8	325.2	225.9	306.6
	309.7	826.4	677	693.1	575.2	323.3	320.5	335.2	246	240.5	423.1	813.6
	501.7	523.4	278	1013	521.1	428.1	293.1	430.9	184.5	380.2	537.8	225
	600.9	405.4	305.6	407.5	321.6	1113	651.1	358.6	391.4	301.4	484.4	932.7
	441.1	824.2	365.5	354.3	481.8	217.9	422.5	373.6	198.9	351.2	228.8	1072
	707.9	250.6	486	382.2	342.4	287.7	362.3	592.8	199.3	322.6	308.7	488.3
	274.8	1236	281.8	241.5	338.8	345	609.4	322.7	312.7	456.3	573.2	828.6
	1758	481.8	608.8	449.7	344.2	541.3	316.1	292.8	269.1	398.4	324	790.3
	527.3	405.8	288.5	478.6	298.6	296.9	799.4	288.7	215.2	268.3	331.7	418.9
	344.9	750.8	523.2	531.9	366.8	258.1	383.1	421.6	204.2	359.8	254.2	423.1
	329	502.3	415.7	511.8	315.1	673.3	431.6	371.1	260.5	315.6	267.7	478.9
	664.8	523.4	418.6	415.5	246.9	458.3	385.1	340.1	376.7	434.2	221.9	672.9
	413.8	407.9	374.4	371.4	427.7	360.8	722.7	192.4	399.4	225.2	418.1	666.9
	493.4	460.7	446.1	405.2	347.5	349.1	558	285.9	290.3	274.8	327.9	915.8
	669.1	369.7	410	483.5	327	317.7	343.4	311.3	372.3	234.5	259.6	302.4
	536.3	1784	387.9	428.5	454.2	468.6	274.1	210.8	275.3	254.6	277.5	820.3
	583.3	517.2	737.6	461.4	417.2	378	566	496.1	266.5	330.7	399.3	478.7
	400.7	298.6	300.3	468.2	716.6	1477	398.6	265.7	344.5	306.3	1770	400.7
	516.5	920	581.8	598.2	493.6	361.1	489	309.6	627	276.8	212.3	565.3
	713.9	364.3	418.7	1644	271.4	386.6	289.5	532.4	352.6	198.4	194	516.3
	559.7	343.2	259.5	723.9	631.8	503.2	276.3	358	512.6	315.2	1084	825
	1008	345.4	476.8	1005	377	792.8	745.8	284.7	233	431.9	496.6	770.3
	487.2	718.1	365.3	1511	334.6	307	279.3	202.9	1821	213.4	406.7	865.1
	554.8	580.7	328.9	267	665.8	585.2	379.4	473.3	331.1	427.6	399.1	527.3
	487	474.8	543.3	292.4	386.6	691	255.2	262.3	518.4	240.5	348.5	502.9
	645.5	485.2	440	433.9	435.5	362.4	536.4	468	470.1	611.1	357	870.5
	287.2	555.7	507.5	457.4	192.6	472.5	388	311.9	613.7	1335	268.3	413.6
	230.5	469.5	320.3	431.7	471.5	555.7	823.1	324.8	323.6	399.9	306.2	242
	527	419.1	327.8	369.3	378.7	366.7	485	1003	426.6	293	360.9	624.3
	724	455.8	466.4	702	269.6	644.4	322	562.6	677.2	370.5	590.6	476
	506.1	541.2	561	385	424.7	369.7	547.4	334	568.6	272.3	250	252.1
	411.5	603.3	281.6	413.3	353	629.6	532.8	391.8	533	626.4	362.9	436.5
	591.4	838.2	393.3	448.4	366.2	484.8	304.9	404.1	330.5	382	363	804.8
	435.6	420	265.6	312.1	1012	292	340.8	442.1	621.6	663.1	352.4	775.6
	438.5	726.4	405.4	368.1	310.2	416.6	493.1	494.5	238.2	703.7	401.5	207.3
	273.9	438.2	303.3	558	342	535.6	455.5	507.4	552.6	419.6	288.4	428.6
	446.2	415.9	450.9	322.4	406.8	410.3	568.1	838.1	608.7	436.1	221.3	258.8
	539.2	555.3	327.4	564.7	466.5	448.7	614.8	341.2	471.2	453.1	383.5	760.9
	288.5	626.1	309.4	326.8	374.2	333.9	293.3	242.7	182.4	318.3	243	232.6
	352.8	428.9	315.5	516.9	241	278	333.6	467	404.1	294.7	258.4	954.4
	581.4	469.9	274.2	688.3	306.4	405.7	888.6	485.5	209.5	442.9	424	442.2
	471.6	521	1005	675.7	649.9	12964	715.8	318.7	280.2	470.8	271.6	842.7
	637.1	435.4	344.6	608.5	309.3	479.3	428.6	407.4	468.9	632.7	577.6	277.4
	412.6	513.7	325.3	543.6	378.8	280.1	391.1	407.2	259.2	300.6	275.1	464.4
	858.4	658.4	294.8	392.1	215.8	279.2	333	500.1	456.2	600.9	298.9	495.7
	530.5	275.7	400.6	569.8	304.3	300	438.9	514.2	241.7	297.4	264.3	452.6
	559.8	365.5	327.8	604	531.4	490.8	562.9	476.8	193.7	337.8	214.1	535.2
	1026	409	384.5	758.2	335.6	606	537.1	372.8	273.7	275.1	451.6	343.9
	671.8	325.9	483.6	405.5	394	615	347.7	388.4	223.8	302.1	379.5	1182
	703.7	668.9	444	436.6	432.4	458.9	262.6	292.9	234	275.1	405.5	826.3
	821.4	427.5	299	335.9	192.9	822.9	377.7	661.2	396.7	340.1	288.6	1090
	680.6	583.3	519.4	387.7	329.5	276	294.6	463.4	564.3	625.9	451.2	705.8
	226.9	553.9	338.8	428.6	422.2	311	206	455.2	200.8	221.9	493.6	1815
	642.3	596.7	370.7	328.1	345	852.8	399.7	341.8	343.6	304.8	235	594.3
	493.8	712	444.8	342.5	351.3	512.8	599.5	302.2	219.9	402.8	204.3	1157
	421	672.6	475.4	499.5	261.2	296.2	364.3	266.3	344.3	272.3	523	580.6
	543.5	406.4	541.9	485.9	565.9	333	462.4	501.3	285.6	351.6	380.2	1560
	2536	515.4	686.9	503.1	261.7	363.3	560.8	356.4	280.3	509.3	294.3	1059
	646.5	502.2	686.7	725.4	473.8	457.4	551.6	217.2	319.2	456.3	520.5	1878
	268.6	315.7	916.2	470.9	930	301.1	651.9	349.3	440.8	538.2	300.8	253
	471.5	774.3	425.3	448.1	268.1	266.8	409.3	288	382.5	328.4	189.3	1100
	588.4	472.3	300	177.8	341.2	510.6	275	554.4	336.5	215	273.1	1672
	497.6	483.1	335.9	229.6	346	375.3	354.6	310.5	532.4	645.8	326.3	823.7
	686	829.4	486.1	336.8	708.8	465.9	554.5	463.3	615.4	536.9	400.5	484.5
	607.3	397.9	309.8	740.6	308.3	233.8	630.4	399.8	347.2	252.5	260.9	844.5
	251.2	505.6	332	859	530.1	452.2	309.9	304.3	578.6	325	195.6	575.6
	775	490.6	292.5	290.4	385.5	423	239.6	231.2	341.9	224.3	446.3	974.8
	373	477	304.5	728.1	386.3	294.5	218.5	285	525.8	296.3	568.4	1273
	430.4	899.6	380.5	383.6	351.4	370.8	365.4	514.9	355.7	291.3	605	804
	424.6	488.4	288.8	215.6	422.1	933.8	548.2	315	386.1	493.4	265.3	1018
	286.3	588.2	325.1	479.2	382.1	463.7	485.4	317.4	329.5	381.1	289.1	654.2
	351.7	577.6	578.5	269.7	531.8	271.4	353.7	329.8	429.4	299.9	243.5	1109
	466.9	264.7	353.2	683	574.6	665.6	237	486.9	450.8	544.5	323.7	1378
	497.2	874.5	538.2	484.8	487.7	722.8	486.9	661.4	329.2	279	325.3	974.6
	732.4	413.3	367.9	407.4	428.2	271.1	481.9	293.2	251	344.4	283.5	1251
	497.5	418.6	240.9	515.7	344.1	795.9	646.6	471.3	461.5	274.2	245.4	1272
	297.4	495.2	391	539.4	393	517.9	438.2	636.2	340.6	271.4	313.5	631.9
	346.5	519.9	658	288.1	715.5	484.9	384.2	375	326.3	228.7	316.8	501.6
	274.2	375.9	373.2	492.5	276.1	621.3	588	418.2	327	347.5	321.5	857.5
	466.9	182.3	326.3	392.7	587.9	350.4	220	316.8	429	349.1	330.2	663.9
	550.2	447.6	433.4	506.8	599.4	404	212.3	331.8	422.2	404.1	325.2	1092
	586.2	248.5	393.1	784.5	2770	625.9	387.9	232.5	270.5	402.5	287.2	575.2
	1025	648	411.4	399.3	420.1	600.2	352.8	359.6	403.5	297.4	283.7	1452
	430	460.6	372.8	409.8	272.6	450.3	326.6	536.3	564.6	331.9	248.2	524.7
	236.1	788.1	479.1	494.4	435.2	436.5	325	434.3	276.8	319.4	343.2	508.6
	403.7	1007	402.7	303.4	383	280.7	201.9	597.4	393.5	266.9	362.4	566.5
	414.6	363.3	369.1	497.8	292.5	610.8	394.4	348.9	537.7	438.4	493	1199
	366.8	362.3	468.6	446.8	516.6	263.9	342.2	292.7	223.1	232.8	211.5	456.5
	318.8	388.2	338.7	249.2	381.4	427.3	250.2	329	266.7	378.9	293.6	663.4
	568.9	909.9	230.3	610.5	516.8	351.1	244.1	332.9	309.4	326.2	622.2	297.2
	607.9	726.5	701.1	631.6	767.4	358.7	395.3	259.2	361.9	230.7	267.4	431.4
	371	503.2	280.4	307.2	259.9	418.8	283.9	345.9	375.3	307.5	437.5	468.1
	251.8	974.3	902.7	731.4	305.1	274.5	234.6	152.7	374.8	298.3	325.2	453.9
	437.8	402.1	384.7	409.7	329.8	463.2	369.9	464.7	283	290.1	357.4	454.6
	455.7	740.3	446.4	666.2	167.8	422.1	554.4	543.7	190.9	270.7	229.5	368.4
	777.5	596	582.6	445	302.7	681.9	493.6	498.3	398.6	518.9	278.4	487.2
	471.2	296.8	498.9	643.5	187.7	302.1	350.6	346.1	280.6	335.2	305.7	425.1
	544.6	330.5	394.9	592.7	411.1	870.7	304.6	178.9	501.2	313.5	244.2	487.4
	470.3	362.7	283.2	3392	625.4	380.8	481.7	599.7	319.7	390	379.6	297.7
	480.8	378.1	234.7	576.7	760.9	632.1	257	343.2	425.1	241.3	434.2	472.5
	372.9	313.5	398.1	516.2	848.4	356.7	786.4	298	287.9	428.6	441.6	247.7
	5661	462.1	260.9	583	378.2	470.7	375.8	376.6	256.9	521	245.2	419.3
	471.3	334.2	598.6	900.7	347	457.3	482.1	319.2	331.3	420.8	287.6	1078
	404.7	798.8	439.7	474.3	939.2	533.8	784.5	384.7	404.6	476.2	260	335.9
	791	310.1	350.3	441.3	613.3	650.4	309.9	381	240.4	471.1	551.2	845.3
	284.3	489	547.3	336.1	471.7	365	493.1	318.6	265	266.2	302.1	1030
	454.1	894.6	287.1	310.4	393.4	436.8	410	356.3	840.8	320.5	236.1	428.9
	460.6	711.3	244.8	763.3	480.9	573.7	361.9	399.1	229	359.8	731.8	429.1
	315.3	687	239.4	331.1	492.9	658.8	405.7	325.4	318.6	318.7	382.5	708.3
	509.3	820.7	355.2	270.8	318.2	969.7	379.6	305.2	330.5	285	248.5	853.5
	647.9	639.3	326.1	492	483.4	449.3	353	495.6	388.9	819.9	459.5	570.5
	358.9	743.3	224.4	479.2	598.5	362.8	306.2	347.4	253.7	415.1	592.2	808.6
	381.8	645.9	334.4	460.7	541.3	481.4	283.3	386	701.6	349.8	355.8	313.5
	480.5	647.7	332.1	315.1	650.4	508.2	283	245.4	255.4	503.2	296.4	975.1
	494.2	580	309.8	597.9	383.9	521.3	297.5	333.1	305.1	951.6	421.3	921.2
	301.1	194.6	346.2	556.1	399.8	217.1	357.9	384	251	333.3	239.7	1215
	317.9	949	288.9	672.4	176.1	309.8	331.1	254.4	289.9	399	354.1	1028
	345	1192	405.9	611.4	513.7	398.4	518.8	411.3	516.9	408.6	321	507.4
	730.6	980.1	397.5	402.7	607.9	408.6	409.1	309.4	670.9	263.8	468.9	863.3
	727.8	1144	428.5	550	1060	260.9	372	486.1	274.7	287.9	362.7	544.4
	852.6	596.8	344.7	301.2	427.1	394.2	274.9	432	214.7	371.7	546.2	1062
	812	1076	331.9	650.1	440.4	596.9	438.9	311.8	456.4	427.9	306.1	702.3
	550.2	510	320.7	458.2	346.3	278.4	505.6	368.5	281.2	375.4	321.9	439.5
	772.2	478	389.5	492.5	621.7	275.3	281.7	493.8	534.5	270.4	264	1047
	519.8	370.8	295.9	357.1	286.4	807.3	491.8	445	280.6	264.8	247.5	762.6
	809.2	276.5	311.8	551.8	405.6	571.3	718	351.4	266.8	251.6	261.9	1514
	575.4	441.5	310.6	256.3	766	311.8	409.3	451.4	215.9	275.9	269.2	701.5
	295.2	672.6	508.9	456.7	515.6	507.1	438.8	441.8	208	275.4	280.1	524.7
	359	565.6	386.3	654.8	514.4	527.9	394.9	583.3	323.3	318.6	235.9	806.4
	274.4	502.8	536.1	269.4	794.3	541	391	367.5	468.1	267.4	269.5	1320
	856.2	431.7	413.9	550.2	422	385.8	282.9	510.3	499.2	345.2	219.5	950.3
	382.4	574.9	542	451.1	680.3	489.6	611.3	285.3	488.8	258.2	187.1	1926
	356.8	288.8	314.6	387.8	577.4	401.3	328.1	531.2	434.9	345.3	309.2	359.3
	608.9	361.7	433.6	357.2	418.7	519.8	385.1	453.9	331.1	513.3	221	785.8
	839.4	552.4	454.4	663.3	666.3	284.1	296.5	306.1	266.8	345.2	256.1	777.8
	730.1	336.4	376.1	318.6	475.7	641.5	334.1	309.9	277.2	478.2	389.5	562.7
	37695	398	539.8	595.8	384.4	243.5	185	364.3	223.4	416.4	209.6	1085
	1057	825.4	468.5	503	431.4	428.3	339.6	383.9	355.4	314.2	362.6	572.6
	714	223.5	299	350.8	463.1	479.9	334.7	317.2	338.7	258.7	358.2	606.3
	449.9	1304	234.1	422.7	355.1	359.9	380.3	421.2	358.7	529.4	393.9	299.7
	645	2235	380	268.3	304.8	439.4	331.5	709.8	317.7	345.4	377.2	652.6
	864.6	1105	343.4	409	378.7	730.5	533	579.5	328.2	331.6	454.1	746.1
	192	749.4	613.5	339.7	424.1	226.2	280.1	618.5	302.6	335.6	247.9	289.1
	319.4	558.1	240.3	420.3	483.9	263	388.3	459.6	286.7	438.3	393.3	492
	267.1	848.9	431.5	366.6	390.6	577.4	274.4	344	202.2	354	309.7	428.4
	390.4	513.8	299	290.4	404.3	422.8	662.2	326.3	206.7	289.3	339.2	1383
	1176	944.7	313.4	449.2	671.1	462.9	468.5	597.2	319.8	461.9	240	1488
	336	545.6	253.6	560.5	269.5	396.8	658.7	372.6	260.6	310.7	187.5	433.3
	355.3	723.5	250.8	705.5	315.6	288.4	328.6	531.7	187.3	1045	303.5	300.4
	607.3	660.7	377.9	857.4	693.7	2347	454.2	543.4	216.9	1058	448	426.9
	639.3	733.9	853.9	728.1	480.6	781.5	386	379	465	319.8	321.6	530.6
	383.7	1182	310.3	719	357.8	426.2	717.5	274.1	279.4	303.1	285.6	421.8
	490.6	716	256.8	385.6	304.9	379.7	411.8	566	374.1	1103	219.4	667.6
	524.1	760.2	875.4	782.5	819.8	504.2	587.6	554.5	208.7	423.6	295.3	337.2
	696.7	470.3	678.3	866.4	800.7	584.7	324.3	437.9	247.5	242.4	204.8	550
	265.8	448	496.3	694.3	619.9	585.5	414.6	388.6	1203	334	479.2	472.1
	519.8	548.8	336.6	444.8	1118	517.9	272.4	270.3	563.5	373	1072	1012
	844.1	518.8	910	910.8	635.1	944.6	579.8	357.5	517.2	485.9	560.1	550.4
	407.5	353.5	566.5	516	661.7	439.6	250	325.9	184.9	847.4	557.7	423.5
	566.2	536	506.8	306	430.6	605.4	332.1	222.6	442.5	278	478.5	599.6
	518.9	499.2	404.1	292.4	406.7	293.2	1872	200.3	247.2	407.1	325.3	716.5
	549.3	409.7	372.6	431.2	374.7	445.8	219.1	372.9	282.3	240.7	317.6	296.1
	402.5	679.4	317.3	480.8	438.4	454.7	473.1	312.7	335.6	332.8	266.9	614.2
	836.9	463.1	311.4	572.8	501.1	612.1	342.2	339.5	190.5	478.1	419.4	273.7
	373.7	662.8	526.7	235	617.9	702.3	578.3	407.5	349.8	453.2	590.9	660.9
	717.9	467	470.3	305.2	561	344.3	578.6	576.5	459.2	333.2	292.3	495
	354.9	850.1	268.4	544.6	942.8	1358	631.3	196.1	482.4	493.9	441.6	997.9
	520.5	823.4	325.5	679.7	443.6	334.6	311	434.3	400.4	432.9	324.2	1052
	1020	653.6	9477	631.8	581.1	405.8	316	394.3	331	326.2	478.8	344.2
	418.8	374.7	432.9	300.8	492.2	1392	315.5	434.9	277.9	231.7	294.3	961.8
	844.9	655.2	994.4	386.1	376.9	980.1	306.7	501.7	309.5	191.4	441	1044
	614.1	843.8	224.4	300.4	298.9	292.3	371	346.2	409.5	300.1	477.4	1087
	537.8	461.1	348.2	589.6	387.6	422.6	251	512.5	430	332.8	378.9	408.8
	764.9	373.1	550.8	683.4	506.2	183	325.6	670.9	496	254.8	404.2	1149
	494.8	500.8	446.2	394.7	303.1	325.2	330.3	1063	304.2	614.7	396.7	878.6
	876	11094	548.9	369.4	252.8	534.8	339.7	546.4	576.2	191.2	334.4	1069
	335.1	754	331.4	597.8	583.8	353.5	349.4	659.2	379.7	384.4	341.3	700.5
	731.6	458.8	698.3	556.6	186.1	557.5	448.7	473.2	218.7	241.7	441.2	1089
	423.1	740.3	283.1	423.2	419.3	404.1	536.5	343	337.4	395.3	334.1	880.2
	558.4	937.7	415.1	570.4	504.8	199.6	379.3	388.3	314.4	313.9	320.1	1005
	607	681.4	260.1	603.8	500.7	457	308.5	363.7	482.9	455.8	360.9	1106
	303.3	723.2	252.1	536.7	432.8	506.7	470.9	539.4	509.7	310.6	478.8	780.9
	477.3	873.6	571.6	1527	437.6	461.8	590.3	429.5	371.9	391.6	535.3	530.3
	304.7	397.8	589.6	905.3	637.5	491.7	276	441.8	419.2	361.6	275.9	392.4
	365.2	627.8	493.2	525.2	579.5	535.6	409.9	370.3	258.4	672.2	355.3	573.4
	540.9	454.9	319.3	449	1013	922.5	393.8	707.9	299.9	249	384.3	731.5
	745.6	884.2	227.7	624.6	446.8	449.5	388.4	516.9	349.1	327.8	267.5	885.9
	676.2	363.2	448.2	516.6	578	696.7	657.4	395.5	338.6	812.1	331.6	1328
	644.8	499.3	386.1	2286	374.8	416	316.2	437.3	305.4	379.3	266.8	328.7
	351.5	461.1	483.5	2254	779.4	570	510.9	388.4	442.3	312.1	448.6	942.4
	347.3	561.7	449.2	347.4	247.6	806.8	305.4	304	185.7	475.4	505.2	654.7
	312.4	418.2	456.8	488.3	529.7	713.1	401.1	982.9	412	347.8	405.9	604
	438.3	624.5	340.7	615	575.1	399	389	268.9	537.3	303.9	273.7	626.4
	590.4	453.9	546.4	648.8	626.5	288.2	261.4	406.3	224	235.2	280.1	262.5
	684.2	526.2	312.6	741.6	597.5	815.6	308.9	285.9	292.3	341.1	353.2	340.9
	736.1	541.2	368.5	347.6	583.2	342.3	436.6	297	193.2	346.9	500.6	509.9
	516.1	421.2	601.3	516	560.5	464.6	523.1	372.2	404.5	235.5	381.7	315.4
	509.7	444.8	743.8	502.3	275.4	682.5	292.9	386	352.4	300.3	251.8	836.2
	599	653.5	290.5	288.6	243.8	292	291.6	286.8	241.9	414.5	278.3	666.7
	581.2	522.4	526.4	235.3	635.7	488.9	229.6	773.5	228.8	379.2	255.6	1262
	382.4	437.8	363.5	393.1	365.5	354.8	458.4	298.6	250.3	522.2	292	921.3
	1041	1004	594.5	489	256.9	352.3	411.2	239.7	233.2	420.4	340.7	936.4
	609.9	887.5	337	358	432.8	259.7	261.5	333.6	262.1	365.2	223.1	1032
	638.5	275.1	276.1	348.9	638.4	362.6	354.5	337.6	11977	294.3	396.5	717.2
	462.4	451.7	521	455.6	571.8	407.3	351.9	245.7	263.2	315.9	236.6	726.9
	315.2	503.6	412.4	393.7	376.6	194.4	185.1	278.2	182.9	253.9	450	922.6
	832.8	674.6	358.3	344.8	267.7	413.7	334.3	302.5	446.2	260	742.5	767.7
	427.2	475.9	729.9	476.5	436.8	421.2	308.1	387.5	311.1	294.2	323.3	769.6
	347.3	449.2	513.3	819.7	193.2	457.6	360.2	342.2	316.4	399.2	302.1	902.4
	298.4	409.3	366.9	514.9	393.5	508.2	249.1	446.6	263	179.1	233.5	965.2
	512	1040	336.5	647.1	160.8	309.4	270.9	342.7	394.6	358.7	333.2	821
	261.3	641.6	314.6	825.8	387.5	814.8	367.2	554.3	436	246.6	354.6	1010
	426.2	381.3	331.7	623.2	722	458.1	292.3	385.4	266.4	240.9	279.4	399.3
	454.7	479.7	245.7	352.1	497.2	330.8	232.7	371.8	290.6	196.5	844.1	435.9
	394.5	394.4	256.6	715.1	285.6	518.4	368.8	233	313.4	507	263.4	724
	437.7	554.4	474.9	777.1	461.5	475.6	351	358.3	453.2	274.4	403.9	593.2
	434.9	505.2	239.9	559	366.3	1090	381.5	523.1	272.7	452	365.1	614.4
	830.7	657.7	232.8	493.2	278.9	376	343.2	209.1	433.2	322	335.8	750.7
	429.8	427.5	290.5	481.2	530.4	659.2	540.4	559.1	323.5	295.4	243	615.1
	324.4	670.8	283.4	369.3	359.9	283.3	358.1	297.8	571.9	446.3	359.8	406.1
	340.2	827.8	341.3	607.4	583.5	623.9	428.7	252.7	307.4	305.1	307.1	828.4
	477.7	322.7	353.1	1416	686.1	357.5	535.1	330.8	420.5	430.1	297	501.4
	420.2	511.5	601.1	496.5	292.9	290.1	485.4	229.7	372	311.2	435.2	271.5
	1043	1198	291.3	795.1	647.3	859.9	769.9	353.3	401	231.7	381.6	887.4
	950.1	1061	394.4	627.6	630.1	335.3	399	383.3	299.1	274.2	351.2	965.8
	3913	667.3	294.5	291.7	614.9	317.8	387	342.6	236	349.5	327.2	1209
	901.5	1027	334.8	969.5	380.4	207.6	403.6	446.7	311.1	256.9	225.2	517.7
	551.7	486.9	197.7	987.3	326.9	376.4	582.2	371.1	281.2	314.7	348.4	758.5
	596.8	689.8	382.8	543.1	637.2	548.2	328.4	790.9	346.3	205.5	306	505
	394.6	548.4	565.7	559.4	994.1	333.5	291.1	497	216.9	464.1	230.8	1088
	800.7	936.3	367.2	365.9	405.3	323.4	407.6	1352	244.5	260.6	309.8	597.9
	1022	550.8	375.7	322.7	372.8	241	548.6	536.1	261.1	209.5	300	609
	586.3	629.4	370.6	377.3	543.2	461.1	329.2	470.3	279.2	169.8	265.3	915.6
	799.9	507.5	437.4	298.5	868.8	466	297.5	738.3	239.8	333.6	298.2	1379
	618.3	571.4	298.4	399	390.6	529.1	372.7	433.3	195.7	479.8	264	752.3
	1360	795.5	359.8	272.9	273.2	480.8	247.2	429.8	398.7	797.2	300.7	231.3
	330.9	477.9	419.8	366.1	20387	207.2	303.9	386.2	261.7	483.5	284.8	1454
	461.2	435.5	481.3	318.8	711.9	723.1	271.8	451.6	378.2	362.2	370.9	1571
	612.7	353.9	427.6	474.8	383.3	468.8	267.2	304	542.3	279.8	331.4	815
	607	398.6	330.3	426.4	196.6	315.9	355	521.7	197.5	371.8	291.6	609.1
	416.2	787.3	329.8	293.7	553.1	295.2	384	299.6	538.2	469.6	273.7	451.8
	389.9	410.1	624.5	505.2	377.3	488.2	283.3	357.8	223.9	275.1	247.8	581.7
	290.3	456.4	700.7	403.2	540.7	803.6	250.9	334.5	273.1	310	234.7	7737
	635.9	508.2	715.4	478.1	241.7	306.4	470.8	364.7	239.2	291	362.1	668
	519.9	317.9	398.6	920.5	488.7	756.8	315.8	280.1	394.6	304.8	350.7	963.3
	298.7	408.3	326.9	954.2	594.6	324.4	466.7	250.7	273.4	918.8	301.7	1111
	735.4	377.5	372.7	353.1	387.1	536.5	314.4	403.4	214.1	481.1	518.5	580.8
	258.7	236.6	732.6	402.4	261.4	436.3	499.7	446.1	576.3	250.5	409.6	837.9
	1658	604.2	311.6	467.6	745	478.2	321.5	417.9	341.9	260.2	204.4	769.5
	374.2	215.6	455	748.9	482	531	343.8	244.3	209.7	415.8	493.3	458.8
	426.4	403.1	342.5	360.6	423.3	408.3	535.8	472.4	256	301.2	502.5	548.6
	366.8	381.1	392.1	595.8	667	433.1	411.3	270.2	266.2	352.9	353	494.7
	351.4	508.9	424.1	898.4	414.2	326.8	552.2	1042	695.8	210.2	313.9	784.9
	1092	685.6	271.9	1048	304.1	414	375.2	331.7	364	431.9	275.6	828.6
	440	644.8	327.2	788.5	400.9	371.5	252	398.9	317.7	334.7	383	541.3
	551.3	364.9	299.8	651.7	487.6	329.1	438.7	241.1	457.3	312.5	231.5	731.8
	880.8	779.5	318.6	448.7	418.6	383	297.6	621.3	318.7	668.1	431.6	380.6
	515.8	360.9	256.1	632	293.7	475.8	863.6	555	241.7	263.5	450.2	827.3
	1157	624.9	527.5	512.5	222.2	375	278.2	306.8	517.2	291.8	456.1	540.4
	952	418.8	384.2	520.4	276.8	451.1	830.3	354.4	710	479.2	244.2	219.1
	666.4	404.5	442.1	423.1	307.6	361.9	541.9	309.8	336.9	270.2	223	591.1
	316.5	859.7	455	703.5	427.3	232.2	238.8	377.5	250.9	269.6	305.1	534.2
	1099	974.7	387.9	291.1	600.7	217.8	302.3	595.5	237.2	239.3	232	189
	322.7	449.9	384.7	353.8	322.6	267.7	515	352.8	282.8	248.8	364.2	633.8
	855.2	438.7	415.8	604.6	546.9	254	779.9	310.4	361.6	271.7	304.3	505.5
	493.4	249	373.2	692.4	505.5	232	590.7	529.5	335.9	264.6	327.2	813.5
	778.2	548.9	422.6	278.4	396.2	563.7	439.9	354.1	249.6	300.8	307	423.1
	393.6	728.9	317.2	525.5	397.5	213.4	358.6	456.6	337.1	354.6	431.7	347.6
	436.8	566.9	297.3	403.6	418.8	469.8	329	298.7	305.5	359.6	354.4	403.2
	637.9	803.7	408.3	314.6	563.1	540.7	731.2	380.6	415.9	391.7	256.3	439.4
	463	696.6	231.9	402	519	496.3	394.3	341.4	408.5	238.2	592.5	381.2
	391.1	846.3	692.3	791.1	404.8	472.2	447.4	344.5	366.5	233.6	268.7	422.8
	361.5	473.4	262.9	297.1	532.8	617.3	388.3	297.2	352.2	245.9	392	486.5
	413.2	1035	295.2	570.1	379.3	23377	423.1	479.9	509.3	253.5	411.5	1300
	573.1	359	478.4	452.4	383.8	327.6	363.6	396.6	399.5	455.9	351.7	566.4
	653.4	658.5	434.3	541.7	1460	767.4	388.6	302.5	258.6	698	216.8	416.9
	436	399.1	211.7	510.2	1004	633.7	301.6	260.6	302.1	404	336.4	565.2
	562.3	337.8	485.5	606.9	618.1	1087	247	922.4	350.5	346.7	353.6	221.7
	291.9	481.3	292.6	469.1	772.3	573.3	363.8	585.6	374.4	428.9	502.4	417.4
	549.4	412.8	534.4	421.8	536.4	758.1	406.3	420.6	314.6	269.3	331.6	721.9
	571.4	231.1	505.4	505.5	1003	563.1	218.1	290.9	335.5	466.1	238.1	1031
	518.5	513.8	333.2	256.3	529.5	396.7	272.7	329.5	291.5	295.2	333.3	559.7
	620.7	738.1	501.9	690.8	286.9	527	350.7	487.3	278.2	470.2	278.3	977.9
	581.3	407.6	297.9	720	432.5	347.3	447	516.2	365.3	284.8	482.3	494.6
	431.3	453.3	488.1	728.8	540.4	774.8	310.3	459.5	209.5	367.1	453	279.8
	739.6	1046	301	722.4	244.2	345.8	298.2	403.6	214.4	435.3	285.2	690.4
	611.5	508.5	373.4	548	304.3	666	359.1	353.4	236.1	319.8	306.8	233.9
	511.9	519.9	488.7	521.6	458.1	369.4	330.3	651.9	268.3	456.7	431.2	1042
	297.7	404.9	626.9	336.8	395	783.9	480.7	453	352.1	457.8	223.7	1501
	724.2	420.2	249.6	416.7	494	543.5	380.7	265.7	237	297.7	303.6	759.5
	475.6	422.6	397.9	553.8	340.9	200	344.3	2395	405.7	270.8	216.2	925.4
	352.7	566.1	355.1	535	731.2	328.1	561.7	362.9	444.7	223.9	316.5	1885
	408.8	378.1	330.9	578.8	467.1	395	448.6	659.2	233.6	398.9	308.7	739.2
	526	384.7	584.9	525	657.7	271	383	443.7	246	348.1	263.8	752.9
	562.4	659.6	370.2	794.1	434	209.8	492.5	464.8	336.6	298.2	273.9	1173
	432.2	627.2	402.3	534.8	642	413.2	1238	431.3	390	278	338.4	469.6
	381.2	696.8	421.2	413.4	397.4	309.4	288.4	260.3	262.1	327.2	381.6	715.9
	560.3	383.5	275.2	762.3	338.7	510.9	396.2	691.4	310.2	458.9	171	744.8
	733.3	708.7	319.5	402.5	311.4	235.3	401.2	238	305.9	271	381.9	763.9
	417.3	401.5	455.5	489.3	498.5	431.4	523.2	453.5	430.8	339.3	372.8	183.3
	445.4	467.9	443.4	428.6	307.3	537.5	320.3	521.9	213.8	236.9	269.8	946.7
	411.6	462.9	666.7	646.4	359.6	281.2	475.7	257.3	261.3	373.5	290.3	1067
	460.9	577.7	451.3	376.8	422.3	435.9	294.9	256.5	273.3	292.8	438.1	875.9
	453.7	582.6	327.1	362.8	311.9	449.1	501.5	421.4	1784	207	280.5	726.9
	886.4	707.9	779.9	417.9	490.7	860.1	342	471.8	297.6	267.7	415.8	1014
	402	610.3	576.7	459.4	285.4	761	283.7	381.8	462.4	344	282.5	560.8
	412.2	490.2	595.9	466	427.9	422.6	498.2	675.4	283.2	218	330.3	856.5
	549.6	516	369	334.9	440.1	472.2	345.6	208.9	295.5	298.4	239.8	564.2
	764.6	376.9	434.3	276	301.8	788	642.3	480	385	397.3	381.7	747
	413.8	557.7	369.1	363.7	357.1	879.5	513.3	481.1	346.4	297.4	421.8	398.1
	867.2	628.6	507.4	198.2	395.7	438.9	263	418.9	465.9	254	370.7	347.6
	581.3	557.1	346.7	740	539.7	492.3	290.7	207.1	250.9	251.5	382.9	771.3
	1239	641.7	529	375.9	475.9	431.4	549.5	330.6	308	201.8	216.9	450.4
	1463	612.9	395.9	343.9	400.5	437.4	498.5	229.9	253.9	488.3	239.2	1109
	198.2	355.6	372.5	296.2	415.2	447.8	377.6	402	241.1	500.7	238.6	475
	680	583.4	536.4	508.1	311.8	506.2	339.9	329	303.7	207.4	289.2	1109
	784	310.3	333.2	584.7	369.8	544.4	649.2	269.4	564.4	379.6	200	744.1
	243.4	714.7	321.6	689.5	369.3	404.7	548.1	395.4	1361	329.9	245.9	673.4
	428	511.2	388.7	778.7	503	211.8	313.3	652.7	253.3	299.2	263.1	1051
	298.6	422.9	314.5	350.4	288.4	236.9	382	370.4	478.7	336.2	417.7	607.9
	648.3	339.3	355.5	356.5	307.5	285.4	559.6	252.1	514.9	314.7	348.6	635.9
	669.8	473	361.4	454.3	475.7	313.1	647.5	348.3	420.8	598.6	244.8	995.9
	360.2	344.9	599.4	455.4	526.4	678.7	430.5	402.2	286.5	330.9	268.2	260
	407.8	486.7	325.8	501.8	270.9	610.3	503.5	237.1	339.3	992.4	343.9	771.9
	424.8	576	432.1	513.4	546.9	483.6	466.8	381.3	257.5	342.6	317.5	204.4
	717.1	555.7	593	540.2	561.9	553.6	502.8	280.3	484.5	859.7	419.8	410.8
	574.6	507.3	283.7	419.5	315.4	300.7	554.8	205.1	418.6	277.3	231.5	527.1
	432.2	571.5	299.7	450	503.1	634.7	433.9	442.4	214.8	241.8	287.9	522.8
	713.5	1151	469.4	338.6	295.6	356.4	627.5	391.6	265.9	487.4	252.6	385.5
	777.2	840	285.6	651	407.2	557.9	540.9	461.8	269.2	296	328.5	327
	445.6	585.1	562.5	528	740.9	627.8	510.9	288.7	247	332.4	337.5	305.4
	613	312.5	580.5	299.7	763.6	221.2	510.6	329	184.3	566.3	318.9	637.7
	506.4	344.6	324.4	356.6	543.5	675.5	361.2	585.7	346.4	449.3	244.8	393.1
	257.5	46806	503.5	279	482.4	587.3	444.1	502	388.9	330.8	225.1	312.8
	546.5	477.1	532.3	335	516	271.6	303.7	374.2	456.7	310.1	296.7	410.5
	553.5	918.2	469.4	312.5	488.5	387.1	347.5	802.5	242.5	426.1	311.5	529.4
	2780	464.9	430.3	290	16846	1078	307.1	379.4	291	357.6	421.9	516
	606.7	276	437.8	921.4	512.2	440.1	333.3	287	232.1	198	253.1	580.3
	625.7	1171	378.4	445.5	582.1	358.9	375.1	338.9	298.3	702.3	426.9	572.4
	407.7	557.1	332.3	433.9	499	459.1	363	928.8	301.6	244.3	253.6	695.8
	945.8	613.9	446.7	509.9	981.7	335.9	326.8	979.4	323.9	449.6	338	964.9
	353.9	348.2	431.6	425.4	330	433.8	319.5	594.4	536.4	243.7	529.4	997.5
	746.7	388.2	358.9	685.8	850.8	511.5	365.6	614.7	188.6	252.1	302	287.3
	315.8	434.4	335.3	483	275.4	447.1	237.1	473	302.8	280.6	375	632.9
	240.3	536.6	506.1	477.7	304.4	413.6	346.4	427.2	347.4	525.3	280.1	728.1
	590.2	422.6	493.3	481.2	731.4	395.4	427.7	484	213.5	260.2	351.8	601.5
	952.5	546.3	293.9	461.5	336.6	899.3	329.1	456.6	288.9	341.2	319	859.4
	483.7	329.5	510.3	526.4	433.4	321.9	428.6	505.3	222.9	434.2	385.7	903.8
	735.1	363.6	326.6	599	291.1	451	333.4	602.8	224.4	278.3	563.9	1090
	415.9	314.8	509.5	228.2	439	540.4	338.9	206.9	331.3	179.1	324.1	815.4
	163.5	425.2	479.9	274.1	764.3	270.2	362.5	229	185.9	361.9	319.6	1190
	279.4	452.7	384.7	320.8	563.7	947.4	553.6	309.3	266.8	508.9	281.6	854.7
	373.6	441.2	1153	556	411	372.9	548.3	337.3	404.9	329.2	287.2	294.4
	487.8	522.5	704.7	310.8	426.3	513.8	392.7	478	353.6	259.7	306.7	862.7
	490.6	514.1	678	484.3	317.5	755.2	283.4	356.7	224.9	278.1	451.9	679.7
	559.2	290.8	503.3	620.5	412.3	581.2	728.8	349.7	342.1	256.9	363.1	778
	852	363.5	554.2	804.6	440.8	485.2	396.5	728.9	682.1	541.3	303.9	1086
	436.3	473.7	320.4	435.4	227.1	465.6	783.2	346.4	209.9	441.5	582.9	719.5
	531.4	487.7	556.3	572.4	490.1	760.6	468.1	312.7	328.7	310.1	370.2	617.5
	652.7	355.6	698.2	406.6	575.6	539.9	374.8	400.7	206.6	549.4	320.3	438.7
	311.4	569.6	543.4	865.3	414.7	418.1	560.5	620.2	247	209.6	426.1	627.8
	550.9	426.7	519.1	547.7	639.4	644	400.6	236.9	270.4	246.6	270.2	854.5
	634.8	411.1	787.3	466.1	801.2	372.2	517.4	277	421.4	453.6	1141	533.6
	430.9	262.5	286.1	377.8	458	350.5	559.3	389.4	610.5	282.2	346.9	883
	323.1	547.2	356.2	423.7	440.5	559.3	598	218.8	309.4	294.2	206.7	1517
	426.7	629.5	652.2	328.3	523.5	475.2	596.4	449.9	227.4	386	273.6	409.5
	412.3	382.5	466	376.6	624.6	760.8	459.5	623.3	356.7	646.4	292.9	695.1
	502.9	1009	440.8	386.2	448.1	559.8	465.5	643.9	285.8	363.5	309.4	418.4
	323.4	415.8	263.2	504.7	699.6	771.3	417.3	317.5	258.2	462.8	389.3	604.4
	346.2	373.1	212.8	566.2	371.9	486.5	384.7	354	335.4	276.1	278.1	513.1
	373	335.8	250.9	420.7	707.2	477.8	592.4	237.6	626.8	525.5	371.6	535.7
	218	500.1	246.6	563.4	649.5	590.6	476.2	537.7	324.5	303.4	401.5	274.6
	205.4	337.9	514	466.7	272	512.5	427.8	621.6	483.8	309.7	213.8	464.2
	209.6	488.3	442.4	669.1	347.7	290.2	536.6	479.7	308.5	293.9	219.5	801
	646.1	442.6	229	367.9	217.4	306.6	323.7	406.2	272	283	213.8	192.5
	588.3	1132	497.5	392.9	311.6	310.1	329.1	669.9	261.5	372.6	274.1	829.8
	979.5	825.8	281	470.7	346.7	246	202.7	244.9	246.4	419.4	281.5	325.3
	489.1	681.8	370.5	342.5	472.8	268.5	261.9	306.4	634.8	244.4	232.4	416.1
	677.8	764.3	279.5	433.4	256	394.7	236.3	658.1	331.4	276.1	201.4	599.4
	545.6	807.7	523.7	991.7	350.9	465.3	223.7	452	448.5	231.9	399.2	853.1
	384.1	384.5	498.3	509.5	449.3	508.8	369.9	470	276.7	968.6	256.6	766.4
	977.3	242	303.9	507.9	369.2	306.9	373.2	458.8	198.7	301.8	205.7	589.1
	552.5	561.5	349	626.4	275.6	335.4	277.3	533	206.1	323.5	642.9	473.9
	494.1	1402	572.8	428.7	359.6	420	388.7	291.7	263.9	714.9	242	543.4
	309.1	646.1	318.5	701.5	400.1	504.6	350.6	285.8	264.9	646.2	175.7	597.3
	777.4	381.5	638.8	346.6	386.5	392	310.1	442.2	267.6	308.8	296.8	758.1
	634.6	243.6	390.1	349.7	366.4	255.9	321.1	497.1	269.4	279.1	372.4	508.1
	9152	500.5	595.9	823.9	363	489.7	309.5	306.3	271.8	615.6	461.2	727.8
	311.9	696.2	563.6	369.3	530.9	958.6	367.9	234	246.3	189.7	214.6	878.3
	286.1	627.6	370.2	367.4	629.5	605.7	341.6	327.2	261.1	213.2	258.8	337
	294.9	564.4	1517	535.3	470.8	447.1	302.5	427.9	311.4	312.7	214	619.6
	7113	515.3	1023	496.5	545.5	582.7	370.8	257.8	303.9	206.8	283.2	784.8
	325.1	429.6	352.7	558.8	339.4	318.1	413.8	326.7	236.8	271.8	301.4	1116
	492.7	722.3	479.2	434.7	717.1	708.9	780	321.2	347.8	299.9	472.9	1370
	233.4	355.3	683.4	510.1	321.1	732.8	395	502.2	488.6	271.5	282.4	613.3
	247.1	433.3	619.6	334.2	308.4	625.3	856.6	354.2	281.9	544.1	333.3	814.9
	374.4	409.1	629.5	293.2	499.7	322.5	436.4	485.8	208.7	190.1	541.3	1387
	353.1	240.6	595.8	298	4855	426.9	434.2	485.3	583.8	285.7	232.4	382.6
	339.6	809.5	515.1	375.6	347.4	319.2	277.7	343.8	260.7	579.9	215.9	1304
	271.3	734.6	665.6	396.3	417.8	493.3	278	213.5	472.9	325.7	438.9	865.6
	318.7	574.4	674.1	405.9	268.8	594.3	515.7	497.5	330.3	668	488.4	724.9
	355.8	497.6	259.1	453.5	332.5	425.6	463.9	432.4	369.1	309.6	390.7	861.1
	303.9	416.1	226.6	455.7	276.2	355.6	339.9	504.8	245.7	310.5	411.5	641.8
	510.5	1211	474.9	373.8	311.4	398.6	497.2	285.9	271.7	317.1	308.4	384.5
	480.2	362.5	644.9	323.5	344.6	695.5	376.8	508.4	216.1	299.1	655.9	1101
	302.3	1028	338.5	490.1	330.6	618.2	422.1	606.1	332.1	254.6	300.7	752.8
	296.2	347.3	553	282.8	498.2	803.9	359.1	336.4	423.6	399.6	340.6	558.4
	444.9	470	367.2	382.6	417.1	900.3	417.4	362.8	320.9	351.5	298.5	1039
	296.6	876.3	407.1	428.7	373.6	275.5	439.7	298.6	482.4	474	367.2	1122
	279.5	1042	298.3	525.2	587.8	280.3	440.4	499.3	343.6	350.2	506.7	911.2
	520.8	356.8	502.3	908.8	698.5	536.6	463.5	644.4	213	421	495.7	650.2
	551	468.9	291.5	538.9	421.8	367.2	268.4	841.2	454.8	393.8	306.3	1300
	640.2	276.5	587.8	735.5	335.6	564.4	285.3	281	332.1	357.9	358	1169
	561.8	535	374.9	289.9	482.8	191.9	311.2	446.3	282.7	445.3	257.4	431.8
	579.6	642.2	1167	516.7	340.8	420.3	461.6	218.8	358.4	328.3	430.2	539.5
	586.9	383.1	461.2	464.4	392.8	276	380.9	337.8	344.5	227.6	579.9	729.6
	682.2	535	635.4	394.6	1568	513.6	407.6	296.6	243	298.9	264.6	391.2
	647.1	652	544.6	427.4	326.1	410.1	390.7	485.8	262.7	476.7	290.9	856.3
	626.6	298	455.3	313.8	372.6	218.1	388.7	363.5	544.2	337.7	296.4	720.8
	804.4	643.4	348.1	412.4	629.7	1015	374.6	433.2	409.7	313.5	300.8	278.6
	638	389.1	609	357	540.8	577.5	362.1	320.6	330.4	316.5	370.3	942.8
	488.8	540.7	901.6	352	421.7	453.5	330.4	306	410.3	440.9	636.7	444.9
	506.2	509.6	361.7	378.6	471.8	911.7	431.6	223.1	454.8	248.1	538.9	932.7
	456.2	725.9	519.4	479.3	654	384.6	455.4	305.4	605.7	325.7	394.6	788
	749.7	823.7	422.9	329.6	341.5	387.2	442.6	586.2	502.2	315.4	472.3	342.2
	383.4	679.9	618.8	627.3	332.6	839.3	380.2	282.5	504.2	303.8	324.5	691.5
	606.7	368	510	1460	293.3	402.8	226.7	503.7	278.3	662.2	227	787.9
	578.2	365.8	446.1	687	493.7	641.6	447.3	406.1	252.8	309.2	362.8	800.2
	517.7	1281	302.8	569.1	403.2	469.1	389.7	332.7	234.4	495	445.6	381
	559.9	743.3	454.7	1069	514.8	414.4	287.5	558.1	510.7	495.8	518.8	268.4
	439.7	621.7	459.1	818.5	332.8	332.8	456.5	362.5	237.2	362.2	810.7	443.6
	566.2	881.8	376.2	543.2	396.5	600.1	260.4	464.2	347.5	234.6	418.3	704.5
	419.7	680.9	365.6	559.6	254.9	497.4	322.9	375.9	308.8	309.1	275.2	624.1
	442.4	1018	535.4	431.8	437.8	427.8	306.6	343.2	366.2	343.8	215.7	437.9
	330.7	643.5	378.3	303.4	464.8	267.8	295.6	448.1	293.6	313.8	322.1	755.5
	360.9	738.2	370.2	333.3	236.1	260.8	269.2	421.8	346.7	352.6	332.1	642.6
	332	888.8	376.2	654.7	437.6	502.4	324.3	338	301.2	281.8	327.7	895.7
	419.1	557.6	658.7	399	233.5	254.3	245.4	277.4	234.1	287.8	250	929.4
	559.6	340.1	253.1	437	250.5	299.3	317.8	469.6	389.8	335.2	336.2	422.6
	367.1	436.6	232	246.5	375.2	299.4	280	585.8	322.3	289.7	241.9	762.6
	472.5	933.7	310.8	303.3	433	487	679.8	273.6	154.3	336.9	362.5	332.1
	506	718.5	332	250.5	439.3	529.1	387.4	403.1	324.2	438.3	316.9	1075
	635.5	807.2	316.5	318.1	364.6	462.2	587.4	418.9	305	382.3	1289	475.5
	481.5	1117	381.6	436.7	319.4	691.2	361.1	376.1	306.8	295.7	409	510.9
	818.2	594.2	262.3	434.9	761.3	533.8	395.1	305.1	239.4	334	360.4	442.7
	349.5	751.7	412	752	584.3	500	290.1	370.3	355	491.8	476.7	348.2
	1052	810.1	451.8	512.7	348.5	374	425.1	434.9	268.2	457.8	247.3	582.8
	815.7	282.7	264.6	337.3	332.5	439.5	572.3	413.6	270.6	282.4	654.6	459.4
	432.6	512.3	355.9	493.1	432.2	483.6	320.3	456.9	292	265.1	255.1	1153
	363.4	609.3	282.7	600.5	523.8	294.3	583.9	447.6	305.8	232.7	254.1	594.9
	506.2	682.2	240.8	1086	255.1	640	250.6	458.5	391.7	377.5	291.8	332
	1032	585.7	548.7	363.5	661	427.7	270.6	483.6	277.1	195.8	349.1	364.8
	508.1	561.4	278.4	538.7	568	354.3	441.5	333.9	285.8	177.1	274.6	770.8
	1205	451.1	377.6	421.1	438.8	606.4	562.9	547.7	330.7	211.7	283	288.3
	2135	745.3	851	376.5	846.7	401.2	322.8	557.1	282.2	259.7	257.2	232.2
	935	434.6	890.3	381.9	368.7	493.3	311.9	349.8	258.8	341.7	330.6	562
	611.7	419	272.4	192.7	795.8	617.8	572	354.4	377.3	488.5	252.7	399.1
	1424	300.3	607.3	213.9	311.2	400.1	537.8	607.1	392.5	425.1	209.5	428.5
	1342	452.3	373.3	447	423.1	287.4	319.9	339.1	237.6	650.9	335.7	1027
	266.4	459.8	437.6	325.9	712.6	441.4	453.5	583.3	509.2	322	333.8	914.2
	464.8	3155	404.4	419.3	282.5	509.7	291.1	351.8	275	285.6	311.3	749.9
	229.2	552.6	397.9	238.6	289.5	280.4	388.5	386	269.8	349.1	170.6	1216
	1188	482.6	645.9	536.5	568.6	360.6	376.5	454.6	235.1	391.4	188.4	953
	1039	609.3	355.3	491.7	373.2	531.1	480.8	417.9	262	403.2	194.5	1376
	593.6	415.5	467.1	547	433.3	431.5	290.1	425.2	471.6	546.2	273.3	853.2
	719.6	524.9	252.1	518.5	298	562.7	303.3	301.1	271.4	420.9	258.4	808.7
	676.9	692.7	450.2	990.2	489	266.5	234.4	617.5	270.3	415	286.8	474.4
	416.8	551.9	275.4	267.8	374.7	252.5	220.7	304.7	304	316.1	358.2	1097
	852.7	343.5	442.9	467.6	545.2	1052	320.3	356.8	289.5	389.9	314.3	1253
	655.7	653.1	382.8	360.8	315.5	286.3	531.8	353.4	300.3	285.9	312.8	877.7
	490.6	453.4	402.6	621.1	296.7	245.9	307.8	354.1	324.7	325.6	296.5	1191
	731.1	568.5	218.1	613.7	325.3	759.2	477.3	375.5	249.6	318.3	275.4	714
	842.6	896.2	401.3	213.3	311.6	381.4	538.3	375.2	301.9	600.9	258.2	1904
	357.7	802.3	388.6	358	594.5	306.9	383.8	343.2	196.7	355	327.6	390.2
	833.8	337.2	511	367.5	419.9	540.2	623.1	254.4	277.6	254.3	249.7	371.5
	534.5	919.9	442.9	195.1	363	368	667.5	290.5	334.2	423.6	258.3	645.5
	685.5	543.9	358.1	708.8	376.3	481.4	285.5	448.2	356	525.1	247.8	1155
	1293	1001	377.8	282.7	455.2	493.4	1002	357.2	213.5	333.1	235.2	512
	399.7	822	384.4	276.9	387.1	286.7	365.3	221.4	178.5	451.9	323.3	673.2
	883.5	537.7	303.9	363.8	528.5	526.1	343.9	400	206.1	373.5	338.7	814.2
	401.3	780.5	289.9	435.9	436.2	497.8	708.4	252.4	303.3	379.3	329.6	285.9
	249.2	593.6	455	258.5	525.1	376.4	234.2	223.2	257.1	299.7	398.4	920
	373.2	837.5	334.3	377.8	326.1	290.4	370.4	446.7	1188	310.9	258.5	848.5
	1042	413.2	264.9	833	381.9	633.2	349.8	1025	218.3	500.8	272.3	431.5
	364.4	689.8	299.2	480	383.5	476.2	404.8	1264	342.5	318.6	416.5	568
	320.1	782.4	352.1	522.4	449.8	375.5	501.6	348.6	452.6	225.8	238.3	1020
	482.1	529.5	321.7	327.4	449.8	322.3	410.7	238.7	493.2	530.1	353.9	532.1
	627.6	342.3	355	618.2	482.8	356.9	313.1	312.6	297	487	390.7	261.2
	526.4	680.4	340.2	329.3	616.4	505.3	314.8	430.8	161.3	316.6	973.9	463.5
	419.4	445.1	325.9	367.1	502	735.6	403.6	363.5	309.8	287.8	273.8	696.5
	518.4	979.6	343.6	415.4	532.7	406.6	364.7	326.1	205.7	363.4	335.8	759
	239.4	336	371.4	616.2	727.8	328.8	983.5	393.3	277.8	462.8	349.7	530.6
	665.6	419.9	518.1	602.1	467.5	1758	1731	270.6	413	328.7	881.2	913.1
	543.6	668.9	480	485.5	489.3	269.9	384.1	185.8	376.5	536.5	351.1	794.7
	538.5	481.3	307.3	260.4	741	306.8	366.5	353.8	200	197.5	422.7	829.6
	823	771.3	632.9	504.1	368.1	392.3	531.1	318.5	255.3	565.9	430.1	879.3
	830.6	374.6	280.3	612.2	584.3	330.4	533.7	512.5	882.6	379.8	285.4	511.3
	622.5	692.3	279.3	435.7	7741	476.3	362.5	485.9	835.6	238	401.3	489.6
	583.8	438.3	452	607	248.2	362.3	438.9	269.8	185.7	298.1	216	1360
	1040	515.3	470.2	427.2	605.5	520.4	587.3	484.1	299.8	191.5	1275	829.4
	754.9	632.9	611.8	413.4	865.3	314.4	330.9	348.3	386.8	404.4	284.5	692.2
	353	568.8	343.9	569.9	483.7	571.5	412.5	416.5	378.5	213.4	275.5	495
	286.6	406.2	563.4	350.3	318.3	377.6	345.5	323.2	915.1	283	388.6	418
	344.9	249.5	348.4	431.4	454.3	635.8	505.7	245.6	824.5	313.4	326.5	294.9
	329.2	232.1	390.2	307.4	426.3	397	334.3	351.3	383.9	402.1	437.3	238.9
	409.7	855.6	447.6	674	378	378	400.7	617.4	332	349.2	376.1	693.9
	496.4	812.6	310.9	377.6	609.1	293.2	431.6	705	303.5	584.1	436.1	487.6
	282.8	598.2	404.7	510.3	352.7	839	493.4	864.5	272.9	515.3	478.7	564.7
	972.4	317.5	438.5	380.4	352.5	706.6	347	354.7	319.2	333.7	331	438.3
	289.6	218.4	352.6	336.7	350.7	578.9	472.3	257	248.8	474.9	287	389.5
	526.3	402.3	580.3	686	499.9	619.2	894.9	308.9	340.7	519.8	318	360.1
	378.6	755.5	426.5	303.6	415.9	383.5	564.1	462.5	301.2	377.3	268.5	363.4
	379.2	436.4	455.2	887.3	521.1	776.5	495.4	333.9	552.6	1039	604.3	645.1
	259.9	738.1	472.2	810	607.1	434.6	399.1	310.3	567.2	319.3	325.4	419.9
	479.4	776	433.7	682.2	415.9	611.4	327.1	348	244.6	388.1	331.2	644.8
	447.6	1166	297.9	805.2	264.5	466.5	351.1	393.4	694.3	456.2	361.4	520.9
	402.3	608.8	472.1	682.6	228.5	567.3	366.5	362.5	311.6	837.7	493	499.4
	397.7	753.6	244	834.9	645.2	407.9	287.8	436.6	439.6	481.8	364.2	985.5
	514.5	539.1	428	855.4	264.9	523.9	327.8	443.6	292.8	314.4	291.8	947.4
	452.6	1579	482.2	722.8	1406	572.5	408.1	302.9	437.6	674.3	329.1	946.1
	278.4	785.1	424.8	540.9	391.4	338.1	278.3	368.7	219.8	395.7	332.4	837.6
	348.6	571.6	454	363.7	373.6	557	326.7	233	264.8	235.7	278.1	1085
	647.2	590.1	455.3	301.2	457.8	407.1	290.8	292.3	251.8	410.1	299	1612
	524.4	666.6	261.2	563.2	435.4	328.4	321.3	204.1	412.6	475.6	413.2	506
	476.4	324.5	270.4	434.6	609.8	698.1	517.8	355.1	244.5	258.3	230.3	875.8
	446.1	515.3	248.9	619	436.6	491.8	402.6	294.3	225.5	664	297	781.5
	1208	752.6	311.3	431.5	891.8	524.1	335.2	379.3	265.2	350.7	288.1	949.1
	446.3	358	280.9	381	460.7	372	667.1	374.2	314.7	381.5	289.8	965.1
	557.2	826	242.2	498.5	351.6	529.8	514.4	373.6	289.1	559.6	283.7	592.8
	666	679.1	281.5	316.8	483	319.6	364.9	264.9	177	360.2	316.3	501.7
	675.8	627	422.8	257.3	556.4	364.4	360.7	330.1	315.2	398.5	270.2	470.1
	648.9	6209	318.3	346.6	428.7	556.4	968.6	347.2	415.3	279.5	395.7	812.5
	1072	495.9	366.9	377.5	367.3	462	490.4	403.4	195.5	275	316.2	789.4
	506.8	347.7	355.9	253.4	426.6	412.6	346.1	597.5	372.6	194.9	414.4	1237
	711.4	536.3	588.2	431.7	258.5	327.7	452	356	372.2	425.7	327.6	769.6
	1291	477.7	368.2	494.2	413.2	506.3	407.3	433.6	236.6	437.9	226.2	969.8
	395.5	615.1	255.5	523.9	388.5	667.7	469.6	388.6	432.9	459.9	339.7	885.2
	711.2	706.3	397.5	397.3	287.1	756.3	536.3	301.4	278.4	322.3	311.4	919.5
	471.8	543.4	315.8	466.3	477.1	497.6	443.4	310.6	423.1	320.2	325.6	453.6
	789.1	921.3	376.9	643.8	411.3	396.9	341.3	383.6	256.8	201	314.6	335.2
	1236	565.7	394.2	431.6	260.7	681.9	397.3	521	220.2	452.4	397	1081
	422.9	549.2	6293	540.3	595.5	531.1	303.5	344.3	410	358.8	358.8	759.3
	1309	304.5	227.9	635.6	1185	478.6	427.7	314.2	373.9	305.9	343.1	1324
	544.5	274.4	4832	477.3	422.1	760.4	332.9	330.8	280.7	422.3	326.6	1259
	531.5	236.7	511.3	358.7	251	599.5	335.4	310.3	228.4	352.6	425.6	740
	588.9	960.9	241.1	695.6	290	554.9	478.4	452	188.3	254.2	371.8	268
	435.6	606.4	466.6	670.3	537.6	345.1	379.1	355.5	340.9	321.4	224	372.7
	600.5	319.6	317.8	515	437.3	500.7	367.9	440	252.6	228.6	217.8	913.8
	339.4	722.7	225.5	397.5	989.2	555.2	236	312.3	169.5	200.9	339.7	784.8
	253.4	248.3	414.4	451.1	508.3	375.1	306.2	294.5	280.7	263.9	386.1	821.1
	372.8	884.4	321.8	443.2	310.8	306.4	349.1	391.5	221.7	301.8	282.9	877.9
	314.5	2973	409.4	461.6	610.2	403.7	376.3	250.7	253.6	436.2	264.8	1062
	509.5	490.4	276.5	705.7	1099	442.9	508.8	224.9	208.8	306.8	399.3	962.3
	295.1	599.4	251.6	298	757.6	624.3	304.1	340.9	619.2	308.8	227.6	358.5
	366.6	346.9	201.6	317	725.7	854.8	264.2	222.8	672.2	538.7	221.7	805.8
	415.9	550.1	294.3	398.3	410.2	606.7	750.5	396.2	362	236.8	274.8	656.9
	943.2	489.6	300.1	377.7	613.3	569.2	283.6	287.9	406.8	570.1	290.8	831
	601.3	667.7	444	267.8	902.5	371.6	578	413.5	359.9	351.9	305.4	790.6
	351.2	346.8	608	457.9	363.6	252.4	348.7	548.6	356.9	444.7	392	856.1
	697.6	390.2	289.6	192.1	373.2	326.9	378.4	487.2	597.9	703.3	210.4	384.1
	995.6	1127	396.5	241.6	329.4	415.4	364.3	776.6	480.1	398.8	642.9	595.5
	608.9	828.1	372.8	336.2	434.3	378.5	320.1	515.3	363.5	338.7	395.6	827.1
	549.4	1150	337.5	330.8	216.6	373.2	554.1	447.9	290.2	401.6	214.8	364.5
	324.6	338.4	373.2	281.1	384.7	366.3	228.7	380.2	293.5	370.3	272.5	706.9
	486	852.5	588.7	727.6	309.9	404.8	526	546.8	228.5	635	451.4	579.5
	593.2	352	353.7	858.7	327.3	668.1	371.1	346.9	320.3	392.7	474.7	610.9
	665.5	385	516.7	466.6	206.2	290.2	247.1	437.2	386.1	342.9	305.9	745.4
	645.9	508.4	456.1	397.5	292.2	570.5	410	298.7	476.7	325	255.3	695.8
	599.1	453	444.4	300.1	379.8	481	253.7	456.4	385	479.6	348.6	637.3
	638.3	459.2	346	749.7	409.4	321.6	510.5	456.7	535.3	1391	439.5	801.1
	289.9	509.6	773.3	708.6	356.4	384.2	295.4	648.8	448.3	242.1	436.8	204.8
	805.1	661.2	307.5	636.2	463.5	400.2	453.6	439	384.8	258.5	261.7	1857
	907.4	513.8	834.2	381.7	661.6	291.3	483.9	197.8	238.7	274.3	263.3	768
	549.3	903.4	517.9	362.5	495.2	447.5	287.1	711.1	328.6	224.7	351.9	576.5
	474.5	824	282.1	554.8	379.8	372.2	539.5	767.5	267.6	502.8	509.8	1112
	431.6	598	868.1	508.7	476.5	330.5	508.8	501.3	303.7	287	309.2	636.4
	476.8	1104	971.4	483.6	246.6	362.5	534.7	547	415	422.9	474	497.1
	473	686.1	344.2	397.5	503.9	272.1	276.8	486.8	523.7	527.8	464.2	1546
	389.1	560.5	479.2	587.6	516.7	306.5	516.7	281.3	442.5	405.9	523.6	335.9
	507.2	684.2	373.6	446.6	430.8	262.9	275.7	824.7	539.6	336.2	515.3	850.4
	397.8	322.9	497.2	511.1	609.7	317.9	326	335.7	399.9	247.5	298.7	555.4
	499.2	338.1	1210	410.7	484	304.7	231.9	674.4	417.4	757.7	322.7	568.2
	708.7	557.9	827.2	878.6	748.2	464.9	557.7	406.4	256.2	325.7	309.6	1455
	601	226.4	629.3	455.3	370.9	209.7	295.4	337.9	305.4	309.6	445.4	427.5
	288.5	361.9	376.1	616.2	505.9	493.3	361.2	276.1	306.6	340.6	458.2	855.1
	650.3	326.8	263.6	707.6	462	549.7	386	273.6	430.8	544.6	302.7	703
	505.8	374.6	418.2	387.7	598.5	284.7	394	475.4	407.5	401.7	373.5	187.7
	1106	465.5	738.6	611.6	295	673.9	468.6	416	348.1	238.5	288.1	605.8
	434.7	303.3	600.3	3089	342.5	540.6	348.3	316.6	295.4	292.5	421.6	1022
	918.5	381	778.5	301.1	2045	247.8	428	613.4	486.9	257.3	308.4	712.3
	422.9	357.9	348.6	399.4	420.9	489.3	257.9	489.1	277.1	321.7	368.7	380.4
	335.6	513.9	266.9	362.5	246	442.5	393.5	381.5	393.1	269	238.9	556
	423.4	365.1	372	260.7	345	417.7	378.6	498.1	441.7	230.3	404.5	355.9
	688.6	327.1	418.5	646.6	351.1	324.2	466.1	307.9	281.3	236.1	307	433.3
	382.4	844.5	417	361	589.8	501	483.6	399.3	256.2	212.4	239.6	1303
	642.9	882.9	497.7	459.5	278	758.4	336.7	321.9	347.6	302.6	306	858.9
	7531	459.3	291.1	543.3	264.5	348.1	296.5	560	470.3	299.1	215.8	816.2
	451.2	802.2	334.9	520	528.9	364.9	241.2	533.1	296.1	274.2	266.1	759.6
	358	707.4	784.3	397.3	390.3	401.3	498.6	437	310.6	386.4	299.9	722.8
	400.9	435.6	585.3	337.6	270.2	320.3	433.3	681.8	211.8	444.9	639.2	917.4
	1166	878.6	335.4	428.6	444.5	422.2	393.4	254.2	323	438.5	246.1	961.8
	686.6	746	552.2	290.6	2664	326.7	414.2	353.2	213.6	340.5	356.9	616.5
	439.7	490.3	322.6	1323	582.1	383.8	477.5	522	277.6	601	590.2	529.4
	403.6	520.1	770	631.6	582.7	308.9	408.9	380.1	260.5	393.3	290.6	960.9
	431.7	418	602.1	586.2	370.2	489.7	679.1	385.3	249.3	304.7	329.9	927.1
	529.9	472.1	496.2	337.4	278.7	501.5	300.5	714.9	360.5	372.5	269	679.9
	827.5	420.9	926	501.4	387.2	486	233.5	408.1	253.1	363.2	517	1263
	488.5	413.5	369.2	314.5	393.3	309.6	359.9	470.9	343.8	420.5	479.5	2100
	318	648.5	752.4	391.4	366.1	311.6	648.7	289.1	223.4	231	516	704
	356.5	416.5	442.9	297.7	764.8	560.6	286.1	590.5	323.4	540.8	332.3	774.5
	437	411.5	343.5	372.5	554.3	413.7	240.1	433.2	277.5	220.6	324.5	949.1
	217.5	1603	725.3	806.2	293.9	485.2	298.1	336.6	311	371.3	274.2	1192
	597	1566	725.2	696.8	347	468.5	276.4	464.2	303.7	615.2	236	1113
	490.8	569.2	397.7	326	629.8	290.8	197.7	358.4	218.5	328.2	319.9	1747
	1464	396.5	373.8	377.8	270.1	317.3	510.8	283.6	558.5	507.3	266.6	880
	341.1	638.1	383.7	348.4	211.5	214.6	333.6	253	374.3	701.7	276	417
	590	453.5	1174	320.8	530.8	783.6	169.8	363.8	271.6	684.6	382.5	952.8
	249.9	564	359.1	300.3	369.5	478.9	350.6	346.1	319.4	576.6	304.9	850
	434.7	627.1	728.4	389.3	542.4	786.1	396.2	237.7	406.4	502.8	344.3	405
	1006	443.5	243.5	223.1	328	264.3	390.2	372.8	245.5	306.8	283.6	965.9
	553.3	599	214.6	312.9	828.2	287.4	396.7	269.5	323.7	571.6	399.4	993.3
	295.9	577.6	295.7	401.2	371.5	618.7	312.5	271.6	339.6	559	296.7	1285
	598.6	394.1	497	461.1	404.4	528.3	906.2	360.9	202.4	316.3	238.3	1326
	582.7	371.3	277.5	575.8	398.2	701.7	472.5	386.5	356.1	501.1	329.5	633.8
	530.1	314.8	432.2	479	375.1	399.1	592.8	315.1	354.8	383.4	246.2	611
	216.2	874.3	337.5	536.2	332	422.7	472	395.8	485.1	511.1	284.5	391.9
	699.4	608.7	360.3	610.7	283.4	600.7	329.3	379.6	306.9	435	252.2	822
	465.4	275.7	390.1	446.2	282	554.1	317.2	289.1	840.5	337.8	219	403
	471.7	869.1	424.6	538.2	317.9	599.3	378.4	353.4	280.9	759.7	208.3	738.5
	456.6	537.3	352.4	746	744.2	385.3	323.1	478.4	319.7	626.1	337.8	752.8
	568.3	599.8	391.1	623.4	220.4	340.3	405	254.9	342.7	253.2	165.5	644.9
	551.5	516.8	450.9	586.3	381.3	432.4	329.3	219.7	319.7	309.9	290.5	410.3
	507.7	501.8	228.4	781.9	481.3	490.9	244.6	301.4	444.5	287.6	418.2	177.2
	989.9	583.3	244.4	860.5	579.1	360.3	260.7	896.2	420.3	465.7	303.1	677.4
	334.4	275.2	268.5	639.5	559.4	388.6	331.9	346.4	272.4	293.8	341.6	393.9
	299.1	448.3	252.6	303.9	589.2	452.5	320.7	844.5	292.5	444.7	258	1536
	571	252.3	518.5	671.5	804.9	383.8	327.9	603.3	356.4	356.5	311	654.7
	358.9	342.2	202.9	286.1	396.9	473.1	485	404.5	401.5	263.2	328.4	469.5
	538.3	487.7	315.8	600	428	486.6	398.4	540.5	340.8	324.3	280.3	776.9
	720.5	721.2	717.8	507.3	560.9	367.1	255	367	283.2	321.7	245.3	420.3
	748.4	182.2	402.1	562.1	831.2	325.6	246.8	335.9	284.2	251.3	278	431.1
	708.5	359.7	525.8	488.7	335.3	288	302.3	402.3	334	361.2	300.8	380.3
	366	569.4	444.7	507.5	534.2	244.7	519.1	316.2	261.6	262.7	229.4	908.6
	821	532.7	369.2	364.6	1239	528	340.8	853.5	529.6	325.8	382.7	452.6
	823.5	683.6	387.9	497.4	475.1	398.3	314.5	413.6	649.9	304.3	514.4	794.1
	590	875.5	282.9	503.7	408.5	419.2	287.7	670.6	280.5	237.8	440.1	428.1
	762.9	544.3	309.7	821	279	382.9	371.2	383.9	396.1	214.2	403.1	512.5
	580.2	477.2	307.5	384.4	436.8	438.6	382.6	472.2	347.9	248.5	531.6	802.5
	548.8	385.5	349.6	405.5	502.5	351	305.6	565.9	354.7	337.8	264.4	1408
	401.6	631.7	328.6	718.7	321	394.5	402.9	279.7	229.3	386.3	219.8	857.1
	552.7	412.4	387.4	690.4	325	566.6	328.3	354.6	239.3	281.7	379.4	647
	283.4	665.4	257.9	157.6	319.7	428.1	456.6	378.7	499.3	211.6	450.8	730
	489.5	736.7	301	395.1	500.4	565.9	840.2	366.1	238.5	241.1	1507	815.5
	301.1	486.3	382.2	454.9	435.4	271.2	531.9	356.4	281.5	321.8	343	503.7
	643.7	538	442.6	527.8	502.7	255	396.3	416.5	331.1	286.7	502.9	430.7
	631.8	881.8	352.4	443.7	420.6	432.6	315.8	228.7	220.4	224.5	365.5	1423
	495.2	440.1	334.6	502.2	352.3	484.9	400.5	231.3	291.6	236.5	185.6	789.9
	436.3	841.9	297.4	460.2	372.1	435.1	310.7	278.9	310.2	210.8	199.3	1676
	489.4	565	278.8	818.9	295.1	580.4	426.8	419.3	389.7	244.7	422.7	557.2
	269.5	436.4	391.1	331.4	330.8	399.9	321.4	345.7	395.3	230.6	384	896.6
	466.8	823.9	344.2	1091	334.8	462.9	463.4	650.8	436.5	285	282.1	328.2
	371	607.8	357.8	387.9	375.3	475.2	416.8	396.4	227.2	219.1	296.1	1463
	844	772.6	305.2	542.5	574.9	896.6	312.4	313	185.8	368.2	315	862.8
	525	487.1	284.6	873.1	490.3	274.6	235.4	783	248.1	255.4	273.7	787.5
	458.9	726.6	296.5	892.4	385.1	468.3	259.1	290.3	307	490.7	378.8	395.8
	458	529.6	382.5	528.6	543.7	517.8	388.5	391.5	276.6	233.8	243.4	589.2
	241.7	311.5	476.1	870.9	391.1	283.3	448.8	429.4	271.9	385.9	432.9	712.8
	561.9	606.9	566.4	409.6	523.5	204.7	235.9	274.8	233.7	236.4	323.8	973
	667.6	484.4	269.2	652.3	501.2	319.4	414.4	426.7	271.8	287.2	386.8	924.9
	330.7	934.1	298.8	758.9	313.1	351.2	298.9	336.5	202.4	484.7	260.1	540.7
	1581	322.5	280.3	377.1	448.9	373.3	326.6	547.9	444.6	496.6	222.4	998.4
	390.4	400.6	296.4	483.2	348.1	293.8	436.6	554.7	257.9	339	389.1	826.7
	961.8	535.5	524.6	532.4	521.4	432.4	413	616	441.7	274	250.4	878.2
	1141	530.9	506.8	470.5	366	726	310	410.6	311.6	369.3	271	528.7
	333.7	210.6	423.1	449.2	529.1	647.4	351.5	266.3	247.2	250.9	250.6	643.8
	1073	372.1	593.1	454.6	626.4	539.2	316.6	499.7	218	256	540.7	340.4
	1230	476.7	501	590.3	331.9	417.8	479.4	1577	277.7	442.8	447.9	1658
	432.7	478.1	758	713.3	380.4	546.9	312.1	243.7	315.6	283.4	250.2	409.2
	1051	310.7	271.4	305.2	371.4	627.1	477.2	312.4	321.2	258.7	527.4	466.7
	525.9	520.4	682.3	449.2	692.5	471.2	335.5	458.5	207.8	375.5	345.5	772.3
	627.8	637.1	746.2	1063	545.4	730	240.8	425.5	244.9	491	549.8	314.7
	588	497.6	488.6	467.2	379.1	458	435.4	668.9	409.1	278.7	472	740
	697.7	296.4	478.3	284	212.3	277.6	261.9	1033	246	333.5	494.7	425.8
	645.3	799.9	449.4	295	296.4	252.5	261.4	388.3	460.3	273.8	335.3	563.8
	734.6	341.8	349.1	551.1	404.2	364.8	286	396.4	313.6	398.3	337	555.9
	401.2	317.4	382.1	422	198.5	487.1	190.6	309.7	293.1	587.2	399.7	251.7
	409.6	875.1	428.4	350.8	330.5	437.7	273.3	429.5	509.3	448.3	343.8	784
	475.6	524.3	366.2	231.9	267.1	466.8	338.1	260.5	303.5	517.5	297	745.9
	632.5	490.5	352	623.2	459.2	359.9	335.5	437.4	198.2	451.5	385.9	481.1
	360.7	415.9	376.5	441.7	245.4	340.5	462.6	295	639.2	299.5	1257	1160
	363.9	392.5	373.8	651.9	377.8	363.6	440.6	583.1	252	582.1	257.7	481.7
	434.3	591.4	571.9	989.4	297.7	583.2	291.3	251.5	263.7	255.3	386.1	1034
	487.3	1152	386.6	334.8	674.6	475.4	480.2	322.4	843.6	280.9	470.3	827.7
	233.5	692.2	360.5	451	346.8	502.7	351.1	385.7	424.7	529.6	332.7	469.9
	539	1100	562.4	1662	491.1	228.4	291.1	265.7	408.2	252.9	268.1	828.2
	562.6	380.2	536.2	518.9	323.3	434.3	374.6	328.7	360.2	243.8	261.7	187.9
	234.3	375.4	650.8	513.6	642.4	536	32629	352.8	248.1	650.7	243	323
	593.7	834.6	566.6	304.3	676.8	642.1	572.9	356.7	324.2	312.6	235.9	630.5
	531.3	538.9	419.7	243	392.7	594.6	431.9	412.2	360.4	352.6	355.9	561.1
	628.2	838.1	312.3	325.6	339.6	414.9	490.8	361.7	381.9	176.9	274.1	371.7
	265.7	418.3	509.3	625.7	316.6	622.2	449.3	413.1	277	471.7	221	412.2
	511.6	187.5	500.4	660.8	313.2	1194	341	397.8	432.5	228.6	290.7	436
	424.7	823.5	386.6	437.9	264.5	647.6	335.4	383.7	292.8	261.7	264.6	783.6
	851.2	383.4	311.8	352.9	507.3	418.8	281	226.3	264.3	279	468.1	405.1
	627.4	385.4	512.4	700.7	277.8	742	415	331.3	268.7	395.7	249.1	1253
	725.3	411.7	415.7	537.1	376.5	707.7	364.5	268.4	395.5	463	262.9	1382
	298.6	550.9	395.3	526.5	435.8	450	325.7	348.3	244.4	294.5	213.7	313.2
	463.2	952.1	383.2	427.7	277.2	843.7	396.4	461.7	324	338.6	288.9	406.7
	616	235.4	444.7	820.2	447.5	747.5	473.1	382.8	265.2	270.7	270.7	463.8
	632.5	433.9	276.7	511.2	567.6	241.5	718.6	344	322.9	415.4	320.6	352
	308.5	692.2	249.4	262.2	463.4	508.7	494.1	303.7	275.6	256.6	288.2	398.8
	743.3	959.7	410.2	610.8	514.8	304.8	392	278.6	339.2	492.6	205.3	445.9
	523	426.6	491.8	470.3	398.1	284.5	371.3	379.5	332.1	236.6	267.9	766.2
	310.3	714.7	300.4	357.3	414.3	359.4	322.4	240.7	363.1	243.6	251.1	580.5
	916	262.5	289.6	465.4	378.1	447.6	264.7	225	377.7	251.8	208.8	673.5
	609.8	890.5	546.5	575.5	413.8	340.9	547.7	521.9	334.9	405.2	492.9	629.4
	570.8	410.9	349.3	415.1	453.8	455.8	233.9	395.7	351.9	211.6	248.6	1425
	443.5	392.6	422.7	609.6	476.3	519.4	268.1	425.4	404.3	310.4	284.4	390.2
	330.3	698.6	424.5	425.8	398.2	518.5	296	280.8	435.2	307.4	482	979.9
	631.6	753.8	424.5	302.3	860.4	314.5	372.4	486.8	433.6	276.9	493.7	1520
	598.5	731.4	434.2	530.3	473.5	391.7	298.3	474	246.2	345.6	331.7	414.3
	324.9	1056	320.5	514.7	307.9	230.6	525.2	546.2	383.7	280	325.6	828.2
	1091	596.6	439	481.8	246.2	236.6	619	517.3	357.1	278.4	285.7	1427
	590.4	816.3	443.9	336.3	334.1	485.8	315.3	2318	300.1	612	202	706.4
	444.4	426.8	402	632.9	548	436.8	238.5	317.9	286.2	498.8	307.2	768.5
	841.6	480	630.4	309.9	487.3	344.9	403.4	651.5	234.5	320	435.9	1064
	700	951.3	350.9	320.2	836.5	409	288.6	385.3	285.3	376.8	294.4	324.4
	811.3	556.9	401.2	531.3	618.7	766.8	323.5	552.6	298.3	312.5	301.9	852.4
	705.8	513.6	416.8	818.4	395.1	556.7	460.4	432.8	347.7	286.2	298.5	312.6
	931.9	600.9	293.3	467.8	547.8	314.2	533.2	361.8	392.9	288.6	555.5	798.1
	662.3	624.8	299.1	449.3	603.3	373.4	511	378.9	245.4	380.9	526.6	384.9
	448.2	378	821.8	631.1	427.3	543.4	808.4	497.7	214.6	273.3	342.7	694.3
	466.9	310.6	921.9	314.3	1147	285.8	313.2	835.6	237.8	364.8	492.4	1195
	816.2	339	263.4	621.8	452.9	421	467.1	291.9	305.5	299.9	239.1	726.4
	721	476.8	405.1	645.5	701.7	654.6	450.2	337.8	329.8	319.3	280.5	390.2
	333.2	490.9	515.3	797.3	351.2	628.5	653.9	536.4	307	297	409.2	657.5
	573.5	423.1	467.4	758.6	666.5	636.6	672.4	415.1	195.9	203.2	288.3	675.7
	564.8	549.9	602	460.6	335.9	443.3	306.2	463.4	281.8	403.1	275.1	812.3
	403.2	476.5	329.5	375.1	235.9	470.4	383.4	323.3	216.5	183	638.8	829.8
	356.1	365.5	482.8	271.1	391	171.4	297	507.9	276.3	486.8	330.7	1079
	443.7	620.8	550.3	673.6	579.5	263.2	195.8	324.7	318.9	329.4	231.9	526.6
	284.3	545	267.2	529.9	511	637.1	463.1	445.8	233.7	229.5	234.1	762.9
	522.1	499.1	609.3	1052	542.6	494	345.5	459.9	223	467.9	421.3	1213
	415.8	590.7	202.4	693.2	365.7	432.2	307.1	251.6	241.6	254.4	253.3	636.8
	513	421.1	412.7	568.1	362.7	371.1	400.4	346.4	396.8	279.9	460.3	441
	294	415.2	189	505.1	330.3	344.6	341	499.5	218.8	303.8	303.9	653.7
	640.9	822.9	216.4	426.8	455.2	306.8	352.1	287.9	434.6	476.5	867.7	469.6
	558.9	737	402.1	548.2	374.7	250.8	508.2	321.5	264.7	307.3	310.3	357.6
	387.7	774.3	300.7	365.1	454.1	355.8	290.7	326.5	259.2	384.6	203.6	804.8
	587.1	291	619.4	269.8	341.1	297.9	447.5	591.8	421.7	491	622.8	375.4
	1069	226.5	366.4	446.6	356.7	727.5	536	308.2	239.8	485.7	265.7	761.6
	772.1	551.7	371.3	508	451.5	562.3	472.8	558	205.7	345.3	315.5	752.9
	930.6	789.6	518.8	425.1	340.4	423.8	481.7	414.9	386.4	295.8	316.9	674.3
	588.5	667.3	256.3	289.9	318.1	400.3	380.1	528.9	260	256.2	583.3	616.9
	539.7	334.1	473.1	411.1	285	320.3	552.8	357	265.7	599.3	771.4	489.4
	730.9	755.8	295.8	439.7	287.8	313.8	612.6	343.2	231	580	636.4	797.5
	603.5	518.1	606.2	307.4	601.2	623.6	452.9	542.8	306.1	440.1	287.5	655.8
	346.3	463.7	619.5	382.6	716.3	726.8	259.9	623.8	228.6	336.6	403.5	1393
	440.2	609.8	511.5	348.9	680.3	497.8	402.3	491.8	279.9	371.5	294.5	554.8
	742.6	446.3	290.2	428.9	522.1	531.3	324.9	240.1	214.8	319.6	425.1	731.6
	495.7	457.2	295.3	591.9	635.3	716.2	420	276.3	286.5	261.1	365.1	755.8
	802.1	411.3	538.6	578.7	674.2	1024	338	319.2	249.8	557.8	572.4	621.2
	248.6	549.6	498.9	640.5	311.3	333.6	297.1	321	265.2	403.9	394.5	639.8
	427	359.4	620.3	852	373.8	544.1	310.9	206.3	247.6	274.9	343	1082
	294.9	357.6	265.4	642	405.2	424.5	407.5	336	228.5	321.7	487.5	426.1
	619.7	473.1	237.5	336.4	536.9	568.5	305.6	389.6	324.8	1095	401.1	553.1
	278.5	522.7	487.8	554.7	610	422	294.7	297.9	282.6	266.5	325.8	790.7
	721.6	232.4	331	325.4	204.3	463.4	403.9	567	309.1	388.3	332.8	650.9
	378.9	406.5	749.5	578.3	420	300.2	421.6	490.9	358.5	345	275.3	320.1
	661.9	447.8	305.7	463.6	354	436.3	310.4	496.3	227.6	350.5	289	528.4
	207.9	1202	464.7	379.8	698.2	432.9	446.3	466.1	268.2	316.2	302	289.8
	297.2	855.1	446.7	276.7	309.2	405.3	469.3	682.2	483.3	264.9	444.8	421.8
	375.5	777.5	375.2	675.4	502.1	410	487.2	592.9	325.6	277.9	403.6	812.8
	1055	655.3	252.2	360.5	899.2	730.8	378.8	20159	360.2	273.6	481.3	1189
	459.3	850.1	241	345.8	619	656.1	188.7	360.6	290	257.4	292	271
	687.4	836.8	380.1	394.3	543	390.7	312.7	449.9	412.4	303.2	199.1	697.8
	855	804.1	462.7	389.5	601.8	401.6	389.8	372.5	256.2	330.4	253.3	954.1
	526	521.7	247.3	453.7	551.2	252.7	260.2	303.6	395.7	250.1	537.9	233.8
	342.8	294.6	590.8	473.5	299.4	21160	600	286.3	272.1	357	269.1	744
	493.5	655.8	290.5	330.1	469.5	504.9	215.7	385.7	407.1	293.6	269.4	543.4
	938.6	764.3	203.3	490.1	451.7	493.7	594.4	351.8	409.4	242.1	319.6	716.3
	1022	879.6	743.1	360.3	335.9	684.3	622	550.9	330.1	362.1	440.7	613.1
	664.4	522.2	286.6	497.6	240.4	661.2	255.3	402.2	593.7	335.6	367.8	936.8
	188.1	687.6	329.9	498.7	467	638	494.6	478.4	365.7	381	234.8	378.4
	364.9	555.1	397.6	624.6	210.6	503.9	566.9	242	265.7	388.9	209.4	796.3
	4919	429.8	260.3	490.8	469.2	477.5	411.4	366	354.9	596.7	228.4	388.6
	582.9	358.2	457.4	501.1	354.2	618.8	440.5	201.8	626.9	331.1	183.4	796.8
	648	457.4	306.4	887.3	499.3	392	404	468.3	272.9	223.8	199.7	203.2
	545.2	640.5	353.6	392.2	312.3	539.1	461.3	489.2	700.7	597.2	275.6	3356
	436.6	506.9	662	620.6	318.6	597	387.5	705.9	299.7	287.9	410.5	1164
	475	645.3	430.4	447.5	396.3	446.7	293.5	500.6	640	383.9	198.1	782.4
	412.5	600.4	699.3	396.9	305.6	469.9	353.1	386.2	407.3	302.3	275.8	541.4
	521.4	514.8	424.4	449.3	399.3	745.9	586.1	508.5	324	316.8	221.1	661.5
	448.7	420.4	508.4	465.7	478.8	430.2	246.3	426.8	266.3	904.4	261.2	552.2
	503.7	535.2	495.7	737.3	439.8	375.2	326.8	566.3	286.9	269.2	279.8	915.2
	733.8	824	300.5	877.2	259.3	425.4	340.6	541.9	260.8	1173	261.5	1210
	691.5	398.8	347.4	533.8	392.6	666.2	413.9	314	440.5	284.9	202.3	438.2
	618.3	433.7	398.6	639.1	277.7	373.7	302.7	458.6	282.4	310.8	419.2	385
	349.5	469	684.9	281.9	537	428.7	483.6	291	346.2	256.8	526.4	1085
	366.7	672.3	506	637.8	536.8	655.1	406.8	483.3	449.6	297.2	269.8	968
	360.6	427.8	1211	432.9	517.7	685	338.5	292.3	291.7	300.5	228	1281
	451.6	219.7	349.3	433.5	510.7	298.7	208.4	411.5	1357	433.7	436.2	981.1
	538	316.2	520.7	374.9	373.7	405.6	423.2	346.3	301.2	540.2	294.2	1093
	551.7	262	513.2	649.9	427.2	276.7	283.7	371.3	365	390.8	231.3	558.1
	399.9	210.3	368.8	494.7	359.5	386.6	441.9	373.6	284.7	310.8	211.3	1362
	865.8	638	442.1	470.8	486	221	222.7	272.4	279.8	246.4	613.5	867.4
	639.3	422.8	598.3	548.1	500.9	516.7	286.1	466.9	546.5	333.9	313.7	751.7
	489.7	411.4	329.4	398.3	272.1	386.2	301.1	453.4	360.6	351.5	304.2	1478
	594.9	545.1	330.3	530.1	563.6	382.9	486.5	475.1	347.3	288.2	326.6	534.4
	420.6	440.6	318	412.1	465.2	492.9	443.5	400.3	409.9	389.6	272.5	1185
	729.8	815.2	307.5	369.1	550.8	437.8	542.7	350.6	245.8	289.9	288.8	592.9
	393.5	809.8	433.7	730.2	577.4	849.2	389.4	266.9	227.4	322.8	308.2	616.5
	373.5	616.7	299	290.8	308.7	461.6	657.6	322.3	337.6	267	371.3	654.8
	443.1	512.7	289.1	456	275.4	618.1	969.1	256	406.3	281.7	385.3	776
	730.4	463	333.4	703.2	701.3	583.5	512.4	281	305.8	373.6	205.2	600
	348.4	612	747.7	488.4	636.8	509.4	576.9	409.4	238.9	450.2	286.8	358.8
	331	599.4	396	414	372.6	644.1	418.9	352.6	452.8	372.4	330	640.6
	600.9	448.1	416.8	444	721.5	941.3	435.3	277.6	429.5	314.1	405.3	882.9
	326.9	984.9	285	610.2	403.6	519.3	331.3	325.5	206.1	591.1	463.6	495.3
	448	698	681.8	302.9	383.2	725.8	461	414.9	351.5	242.4	442.7	536.9
	529.3	534	409.8	580.2	474.2	803.9	477.3	602.7	368.4	243.3	373.1	668.8
	507.3	819.4	403.4	555	383.9	366	462.1	676.9	358.4	544.6	264.2	964.3
	363.7	897	454.5	475.8	690.8	1426	389.5	684.1	315.7	1211	420.4	511.1
	718.4	304	723.9	511.4	478	402.4	419.9	318.1	325.1	265.8	613.3	650.8
	331.6	402.2	297.1	367	533.2	797.8	470.2	200.8	362.5	296.1	305.1	677.2
	453.6	882.6	288.3	260.4	420.2	324.1	514.2	326.9	651.1	230.2	333.9	731
	692.9	600.2	617	278.4	166.8	407	318	308.3	386.1	660.4	361	402.1
	505.2	390.7	229.6	342.7	475.8	411.5	279	264	542.6	639.6	386.7	517.5
	529	437.6	682.3	568.7	484.4	578.9	433.4	340.5	356.3	320.4	301.2	603.6
	627.7	469.1	571.7	344.8	371.3	364.9	320.4	380.1	250.5	358.5	264.9	441.5
	265	278.5	317.8	626.1	563.8	277.5	342.5	464.4	225.9	661.4	361.5	824.6
	365.5	324.3	418.3	316.3	437.6	286.7	305.1	379.7	303.2	227.2	392	766.6
	273.7	492.3	905.5	384.3	416.6	620.7	342.4	449.7	223.4	379.9	436.4	490.4
	811.8	461.1	251.2	655.5	442	281.1	281.5	378.1	321.8	380.1	841	528.9
	256.5	370.3	540.7	585.3	583	313.3	426.7	565	523.8	368.3	236.8	269.3
	819.8	345.4	254.9	481.7	435.9	418	284.4	372.5	459.7	365.6	866	199.6
	610.4	478.3	308.4	334.9	607.5	436.2	668.7	447.1	238.2	399.1	265.4	243.4
	542.5	706.1	307	1009	416.9	371.4	334.2	301.4	229	470.4	334	798.7
	1374	762.1	345.1	804.9	325.3	249.3	478.4	394.2	212.1	325.6	322.8	590.2
	417.6	366.4	471.3	404.6	554	636.2	806.3	443	490.9	272.5	314.4	560.5
	626.6	1160	267	719.7	643.2	569.3	698.9	544.3	183.6	495.9	241.7	555.2
	841.7	578	439.8	418.6	226.7	371	328.7	312.2	225.7	233	477.4	396
	693.5	737.3	489.4	883	260.6	319.8	264.5	254.1	263.9	477.2	357.9	842.5
	449.7	1042	283.7	866.9	807.5	470.2	371.1	395.3	249.4	259.2	297.7	931.9
	341.2	767.3	284.6	330.8	706.8	293.3	609	291.1	187.4	388.7	372.1	646.2
	574.2	427.9	405.9	505.9	344.6	366.8	720	514.2	224.6	317.1	276.1	945.2
	641.3	663.6	252.3	528.6	441.2	289.7	549.6	493.5	180.9	249.8	246.2	287.7
	600.1	509.2	339.1	507.9	382.9	325.4	366.3	300.2	758	300	360.8	677.4
	377.6	638.3	425.8	516.8	286.7	496.2	442.3	460.7	263.9	294	1004	550.1
	521.2	386.4	300.1	408.1	765.7	279.5	328.2	335	176.5	378.8	427.8	749.3
	661.9	972.5	283.1	874.8	300.2	450.9	393.2	408.7	290.3	269.5	210.3	543.6
	429.4	816.4	387.6	438.1	513.2	453.3	457.3	439.4	489.5	804.9	261	519.3
	430.9	678.4	647.8	443.6	528.2	666.6	388.7	384.8	695.4	189.3	289	865.4
	371.5	331.6	325.1	491.6	584.5	455.2	500.9	452.9	376.4	258	295.6	531.4
	235.3	511	545.9	366.8	449.7	561.5	1320	553.7	309.3	416.7	417.1	1310
	402	387.8	356.9	422	406.9	460	299.9	309.4	289.7	409.1	357.4	730.9
	399.9	491.9	521.7	386.1	423.9	396.2	513.2	369.9	698.9	230.4	387.8	720.8
	632.1	594.7	316.4	431.3	570.2	475.3	26218	332.4	240.3	240.7	473.9	773.6
	454.1	387.2	324.1	431.6	541.1	392.1	361.5	726	358.9	389.8	315.5	926.6
	447.9	348.5	413.6	498.5	437.7	319	599.2	362.5	538.6	270.2	366.5	1277
	470.6	402.2	332.6	539.7	584.3	351	503.8	212.1	385.3	406.9	300.8	1043
	976.6	444.1	323.6	435.9	404	449.1	398.8	260.5	468.7	449.7	329.7	882.7
	429.8	398.2	540.3	519.6	353.1	403.4	297.4	307.5	389	259.6	234.1	1285
	516.3	441.3	228.2	262.5	316.5	357.8	611.9	615.8	321.1	245.4	279.9	365.3
	370.7	442.2	434	381.5	202.8	385.8	307.9	373.6	330.1	593.8	493.6	821.3
	413.6	499.3	514.9	893	274.9	418.6	292.9	510.1	327.8	400.2	729.9	744.2
	346.2	294.7	537.1	599.3	497.7	541.2	724.4	775.1	320.6	576.3	257.6	320.9
	914.2	409.9	711.4	395.8	413.4	446.8	355.3	276	334.1	820.6	361.7	325.4
	642.4	658.1	425.6	353.5	408.5	440.6	479.1	400.8	287.9	396.4	576.8	642.8
	391.5	526.3	760.8	634.9	666.5	603.2	360.2	532.1	422.6	942.3	655.1	750.8
	386.4	582.5	362.3	364	384.2	489	230.7	627	473.6	296.9	208.3	396
	445.6	356.6	576.2	640.6	350.5	528.9	357.2	808.5	210.3	446.7	222.6	969.8
	452.6	441.7	551.7	908.3	475.5	359.7	214.1	459.4	315.1	313.6	188	949.4
	647.5	1013	528.9	650.7	1006	471.3	326.6	517.3	441.5	406.8	379	1179
	600.5	948.5	712.5	317.2	653.3	442.6	262.9	522.8	332.8	304.9	340.3	1348
	528.3	540.7	429.2	625.1	564	533.5	354.7	462.4	467.1	301	225.7	698.3
	455.2	508.4	483.8	437.6	652	920.4	275.5	494.7	212.8	393.3	233.4	684.1
	822.6	845.8	667.8	347.8	600.9	438.1	568.9	485.9	524.4	282.4	367.3	419.4
	668.7	332.1	391.5	721.2	453.4	472.9	325.4	355.6	842.2	334.3	239.5	559.5
	696.1	404.8	545	384.8	538.4	449.7	323.8	408.7	645.5	486.3	267.8	473.6
	477.2	745.2	327	346.9	247.8	747.9	453.4	628.7	554.9	482.9	177	348.6
	358	705.3	761.6	263.3	292.3	801.2	395.7	274	329.3	771.9	255.7	1112
	474.1	387.3	503.7	328.8	603.6	343.9	812.7	272.7	290	386.8	282.9	881
	358.4	371.4	727.6	321	378.9	690	621.9	391.7	285.6	486.6	566.3	1062
	318.3	362.4	508.7	384	589.6	693.5	244.5	296.5	554.1	485.8	279.8	912.4
	460	625	440.7	437	415.1	332.5	419.6	309.9	178.1	474	276.9	677.4
	472	505.5	334.9	352.9	405.9	643.7	365.2	342.7	327.7	407.2	258.2	284.8
	434.5	423.6	356.6	248.3	604.8	478.9	411.3	267.6	227.3	476.2	427.3	315.1
	314.3	418.9	331	498.5	572.7	949.8	1324	379.3	235.9	507.8	289.1	604.7
	332.8	484.4	446.2	381.7	217.3	585.4	714.4	197.1	412.6	705.2	256.9	732.7
	471.1	419.3	208.1	448.3	449.6	337.1	513	308.8	227.6	346.7	294.3	683.4
	1064	2638	327.7	755.9	524	416.5	393.6	291.7	226.9	341	278	838.4
	358.5	568	265.5	688.9	511.7	960.1	237.8	383.1	256.8	464.2	215.3	397.7
	533.6	359.2	370.8	428.7	377.2	503.7	409.6	453.7	312.6	278.4	486.2	385.7
	1123	456.9	464.5	454	552	258.1	444.4	500.8	222	254.9	284.9	267.3
	415.5	551	284.8	977.1	454.8	417.1	429.2	379.7	285.7	271.3	206.2	276.8
	746.9	474.9	273.8	377.3	720.1	322.1	346	421.5	227	465.1	298	669
	534.5	477.8	536.1	464.8	438.7	207.7	419.3	403.4	253	278.8	411.8	523.5
	581.7	372.2	343.7	490	533.8	324.8	389.3	365.9	561.1	282.4	202.5	481.7
	270.2	358.5	493.2	851.5	657.4	211.9	382.9	246.7	341.9	212.4	443.2	557.1
	322.4	701.2	601.6	1262	413.2	213.4	402.4	1122	473.2	312	188.5	389.3
	1133	941.8	728.9	670.7	358.9	418.6	334	455.2	244.7	282.9	239.5	815
	365.9	450.8	305.1	339.2	635	516.1	303.1	482.7	201.8	302.3	284.9	634.3
	374.8	374.4	418.7	529.9	383.7	438.5	276.5	346.2	413.4	466.7	698.1	302.8
	729.7	607.6	449.6	296.8	393.3	622.8	487.6	338	299.2	244	295.7	379.2
	515.3	553.3	581.5	466.1	225.8	1028	411.8	338.4	467.5	242.4	276.9	459.7
	705.1	541.3	410.9	397.7	222	534.5	300.9	240.1	293.9	500.9	452.8	525.3
	430	733	525.5	457.9	597.9	333.6	527.8	264.2	229.7	497.4	397.4	364.8
	875.9	197.9	469.9	401.1	489.3	388.5	188	640.7	240.2	360.6	360.8	755.1
	831.2	501.9	488.4	520.6	256.3	544.7	423.8	377.5	268.2	345.9	334.8	405.8
	420.9	757.9	447.9	494.7	387.6	428.2	606.1	309.7	395.4	504	315.9	559.8
	506.1	494.5	228	580.3	574	505.6	544.4	245.9	308.8	314.3	290.5	511.6
	289.6	264.2	416.9	384.2	295.5	562.6	525	472.6	249.7	407	560.3	1076
	667.7	733.8	223.6	528.4	271.1	226.1	385.2	380.1	223.4	552.3	329	650.9
	840.1	821.8	369.5	241.2	258.2	601.4	370.6	5632	229.5	664	398	461.9
	388	369	380.4	408	365.1	436.7	236.8	296.7	228.5	264.2	345	927.1
	559.6	692.5	281.4	376.8	543.3	381	239.2	366.7	518.1	446.7	375.5	1356
	326.9	470.7	335	439.2	385.6	457.5	730.9	425.3	269	301.4	447.9	733.7
	406.2	476.7	377.5	270.4	715	366.8	508.7	509.5	361.6	295.9	425.4	424.5
	356.5	725.4	522.5	289.2	275.7	659.2	405.6	613.5	261.4	532.7	290.6	750.5
	494.4	759.2	339.2	534.3	474.7	241.8	461.8	324.5	325.7	561.8	727.1	373
	509.5	506.4	296.6	476	481	738.4	570.7	391.3	312.7	575.9	332.6	893.4
	483.2	606	402.1	426.7	460.4	549.8	257.7	301	692.5	609	244.2	448.1
	340.2	743.5	387.2	421.8	314.1	565.2	425.1	442.2	321.6	380	394	738.2
	443.6	369.8	315.4	543.2	612.9	377	465.8	543.5	763	352.1	381.9	866
	702.8	642.8	318.2	1006	287.9	294.2	244.3	418	303.6	327.4	318.2	866.2
	390.5	667.3	1245	900.5	410.7	373	604.3	526.9	675.9	336.6	298.4	479.6
	661.8	666.1	369.9	285.7	319.4	582.7	345.1	497.9	316.1	479.8	456.3	661.3
	1063	427.8	338.9	1135	383.7	404.5	221.1	618.5	176.5	272.8	564.2	568.8
	887.4	491.3	222.9	498.6	401.3	428.2	285.7	362.8	688.1	292.6	359.1	702.8
	359.3	558.6	467	281.7	515.7	284.2	243.8	492.1	334.1	247.1	368.3	705.4
	434.7	671.6	590.7	617.8	286.6	684.2	232	537.8	485.6	292.9	422.9	918.5
	853.1	351.5	395.4	405.4	1098	528.1	365.7	301.7	541.6	429.9	405.3	1475
	589.2	346.5	379.7	328.8	623.8	542.7	373	413.9	331	256.4	1085	694.7
	532	516.5	377.7	419.3	383.3	345.3	269.1	328.9	206.8	305.5	296.4	823.1
	590	250.2	599.8	415.4	235.9	430.2	402.2	470.1	579	247.2	474.6	1459
	660.8	475.4	315	273.7	303.9	615.8	449.8	327.2	205.4	867.5	249	262.6
	464.3	1052	422.8	446.2	621.9	635.1	538.4	312.8	657.7	355.3	358.7	910.5
	711.6	402.4	384.7	637.7	493.7	330.6	359.6	260.4	732.6	248.1	303.4	757.8
	750.9	514.4	510.1	325.1	864.1	703.9	373	300.1	228.2	329	199.6	326.9
	472	507.5	464.6	328.6	596.4	545.2	502.2	460.2	664	265.5	315.5	637
	565.2	549.3	298.4	408.4	480.5	357.9	561.5	397.6	210.4	480.6	326.6	1238
	542.1	285.9	753.2	622.7	571.1	356.8	373.3	335.9	459.1	190.1	202.4	650.2
	609	770	482.5	619.1	391.9	406	365.9	256.3	301.2	369.1	263.8	957.9
	289.2	535.9	924.6	265.6	559.6	375.6	253.7	201.8	350	548.8	414.7	339
	373.9	256.7	333.1	617.3	614.6	511.5	566.1	937.3	315.6	416.3	262.8	574.8
	974.9	393.6	345.7	579.6	350.9	289.1	181.7	397.5	302.9	423.6	242.8	1260
	583.5	517	292.9	501.8	263.6	231	436.6	2206	210.7	302.1	315.9	642.2
	371.8	472.5	648.3	318.5	234.9	824.3	612.8	410.4	293.4	583.9	332.3	400.1
	348.6	515.9	340.3	573.8	270.5	271.4	485.3	340.6	254.1	413.6	718.1	289
	365.5	419.4	288.4	482	629.5	1075	359.5	306.7	269.9	604.2	368.7	383.3
	1142	807.5	469.4	315	616.8	368.8	685.3	289.2	236.2	600.3	634.2	526.8
	549.5	338.6	308.4	2159	471.5	620.8	489.8	748.5	359.9	379.9	260.3	763.2
	470	9051	752.2	543.1	322.2	376.2	507.4	491.6	423.8	461.5	371	607.3
	628	511	538.6	510.2	267.7	756.2	437	488.1	283.2	511	1115	552.6
	430.2	446.7	1003	361.4	373.7	427	345.8	404.8	433.5	260.6	272.9	548
	675.6	343.6	344.8	599.8	332.5	303	732.2	311.6	340.5	354.6	316.4	412.5
	448.1	523.8	667.1	411.6	379.2	16307	501.6	458.9	412	596.6	388.6	518.2
	566.2	252.9	528.3	278.5	269.3	363	594.3	473.7	214	558.5	377	982.9
	516.9	481.8	335.7	498.7	613.2	405.2	570.7	454.8	278.8	530.3	360.3	389.8
	389.7	360.5	801.4	508.2	820.9	2860	481	409.5	459.6	247.5	298.9	574.1
	370.1	613.8	525.9	879.6	355.1	401.5	438.5	388.9	304.9	321.2	406.7	444.8
	455.9	665.9	508.8	543	288.1	401.7	401.3	266.3	309.9	379.7	298.2	777
	2649	507.5	827.6	561	272.6	373.1	381.4	286	201.8	302.3	363.2	944.2
	1629	285	794.6	540.5	497.2	524.4	535.2	228.5	203.9	327.1	380.2	699.8
	254.2	558.7	575.3	763	499.1	386.5	536	387.8	219.9	636.1	289.7	394.2
	254.6	799.9	291.5	440.8	530.8	280.3	566.7	381.1	408.5	842.1	233.1	283.1
	481.8	1034	359.2	576.1	511.1	835.7	349.3	275.4	423.5	281.4	445.2	349.2
	639	425.3	594.8	617.5	348.8	743.4	432	243.3	665.5	291.4	443	771.4
	385.8	500.5	283.1	479.2	502.5	274.6	361.9	308.4	240.3	350.8	439.3	495.8
	770.1	343	342	590.9	209.7	338.2	327.4	504	527	302.2	296.5	822.7
	251.3	399.6	683.2	527.4	304.1	327.3	473.2	212.7	257.5	365.4	300.8	271.6
	673.9	551.1	358.8	547.1	690.6	270.8	286.9	476.3	270.4	315.2	447.5	656.5
	427.1	691.9	354	544.4	318.8	298.1	251.1	265.6	630.8	396.4	304.6	237.4
	659.4	635.5	323.6	568.5	525.9	248.5	335.1	405.5	764	423.9	471.7	1156
	453.1	487.9	343.8	380.9	675.3	397.8	253.9	394.7	353.5	307.3	320	1680
	490.7	1034	260.4	437.4	4177	525.6	226.4	514.3	466.9	263.4	311.1	1075
	620.1	459.5	347.1	438.4	537.9	308.5	302.5	428.7	282.1	264.1	375.2	492
	523.4	764	326.7	599.2	2140	898.5	335.2	428.5	261.5	1225	325.7	637.1
	523.6	494.6	445.8	407.8	481.5	446	209.9	783.7	359.1	274.2	252.7	669.5
	460	490.7	421.1	494.1	484	462.8	506.3	400	305.4	327.1	428.9	409.4
	394.8	514.6	573.7	521.6	542.5	508.3	418.6	247.2	320.9	334	349	1179
	363.6	405.2	255.9	613.2	339.9	525.2	317.9	303.2	396.6	274.7	310.9	745.5
	815	462.7	317.1	341.6	395	426.8	401.8	566.8	779.7	232	376	557.1
	255.6	379.2	423	462.7	477.1	564.8	335.9	195.6	512.6	562.9	509.9	700.6
	234.8	527.9	332	325.7	322.7	566.6	444.6	378.8	425	325.6	339.7	559.1
	393.6	454.8	398.3	314.6	446	538.1	348.1	451.9	354.7	280.8	364.3	1593
	534.6	533.9	403.6	366.1	352.5	408.7	529.8	331.6	188.7	266.2	282.5	707.2
	250.8	643.2	470.7	513.6	543.8	479.5	563.5	398.6	262.5	438	442	1012
	436.8	806.3	362.7	639.6	316	493.7	247.5	523	299	267.2	454.4	1062
	439.1	587.6	292.3	451.2	342.1	531.4	418.9	434.8	247.2	509.8	651.5	958.1
	439.7	542.5	638.3	501.7	391.3	744.5	807	297.7	216.5	462.5	283	800.7
	596.9	1063	776.5	296.1	459.2	496.5	348.4	344.7	275.6	281.1	363.2	1242
	385.6	586.8	548.8	389.6	224	521.8	610	311.2	366.8	517	296.2	1029
	412.5	606.2	246.7	494.1	250.3	527.5	301.4	357.3	219.9	333.3	556.2	770.2
	379.2	631.8	269.4	605.5	283.7	354.1	637.9	410.7	259.6	413.2	385.8	310.1
	685.1	429	1617	455.3	353.5	543.1	428.2	353	297	400.8	369.6	235.7
	284.6	624.9	444	531	427.9	425.1	258.2	244.5	333.5	334.6	264.1	984.3
	436	426.3	1003	556.4	412.6	527.1	447.3	1190	237.7	576	326.4	592.9
	584.9	666.2	541.2	692	280.2	416.5	474.6	421.8	276.5	245.5	180.9	862.5
	397.7	712.2	775.9	806.3	352.7	542.5	525.1	484	218.4	257.8	1265	959.2
	381.4	445.4	502.4	1096	602.8	791.3	294.7	343.1	305.9	437.5	356.7	462
	798.2	586.6	328.5	483.8	367.1	445.7	265	1045	338.5	360.4	338.3	1094
	273.1	1689	522.3	499.5	434.1	979.3	251.2	336.6	279.7	485.6	290.6	1132
	640.2	601	247.6	463.3	446	587.1	276.9	521.4	252.5	781.4	352.2	1479
	411.4	415.7	335.2	881.9	295.2	341.5	325	306.5	588.8	271.6	289.7	647.9
	894.5	330.1	411.4	393.3	543.3	570.9	309.4	304.3	245.4	834.9	299.6	757.5
	335.6	418.1	598.7	592.2	459.4	480.6	304	413.5	319.7	353.9	361.8	507.8
	397.4	422.1	407.6	574.5	359.7	375.4	1718	530	285.7	437.8	311.6	298.4
	492.4	353.1	649.1	370.8	542.5	249.3	482.8	368.8	334.4	281.4	664.1	239.2
	551.9	681.3	702.8	503.4	383.1	325.9	413.5	270.7	263.1	332	232.7	536.5
	585.2	672	299.5	350.5	321.8	493.6	358.1	367.3	425.1	634.5	299.7	583.7
	412.2	470.1	478.6	508.4	300.9	564.7	424.8	517.1	250.3	566	226.7	611.3
	657.9	546.7	341.9	301.5	377.3	268.9	1147	459	321.8	326.9	282.8	397.3
	439	1227	575.8	699	411.4	190.5	505.8	298.4	304.6	302.4	272.4	477.1
	424.7	546.1	346.8	347.3	354	687.3	469.7	465	896.3	390.7	378.3	423.4
	302.2	734.3	504.6	394	421.3	448.3	593.1	454.6	196.4	307.9	333.8	241.9
	477.8	799.9	230.3	365	387	250.4	295	419.1	382.7	278.7	273.2	400
	303	593.4	526.9	622.9	515.7	353.3	457.8	393	938.7	238	299.6	934.8
	447.5	746.6	308	294.9	468.6	303.2	493.2	347.2	369	275.6	366.1	677.8
	481.7	513.4	4334	299.7	470.9	392.4	467.4	439.1	261.5	411.4	294.9	437.3
	252.8	746	708.9	759.9	333.9	879.4	318.5	363.8	302.7	390.9	428.8	467.3
	343.4	631.2	442.8	538.4	514	355.6	256	438.9	438.9	532	246.6	1155
	1497	1006	299.6	560.6	596.2	351	208.8	252.6	544.3	289.3	163.8	521.8
	646.6	785.9	478.9	725.9	297.2	431.9	537	328.5	286.4	309.4	364.4	616.7
	554.8	863.4	591.2	495.3	228.3	617.7	268.2	393.4	419.3	214.5	525.3	1109
	408.2	575.2	636.1	396.8	388.4	679.5	290.2	433.1	527.6	240.3	271.8	1447
	392.6	439.5	221.7	855.3	494.6	376.6	201.3	270.9	471.8	346.2	294.8	495.7
	337.5	943	554.6	625.7	488.9	553.4	212.4	411	598.4	234.8	318.9	888.4
	455.2	654.7	421.6	624.3	391.2	489.1	349.5	421.1	725.1	673.9	230.5	829.8
	612	1309	691.9	694.7	327.5	666.5	216.1	391	194.9	305.4	375	409
	511.2	558.4	501.4	458.1	331.5	513.5	266.1	454.3	481	324.2	275.8	476.8
	396.2	350.1	409.8	387.2	737.4	685.4	357.5	433.4	284.2	279.5	224.5	1397
	638.9	351.7	583.9	393.4	439.1	380.7	374.9	784.9	307.6	381.1	337.9	782.8
	554.8	659.1	333.6	597.3	783.2	491.2	255.5	573.6	287.9	194.9	322.5	916.4
	764.1	513.3	339.3	638.8	492.7	441.4	269.9	499.1	162.9	320.8	319.6	288.7
	460.6	304.1	261.3	401	481.6	725.3	327.6	305.4	302.2	323.8	473.5	542.1
	731.1	232.3	516.1	920.4	668.7	576.1	303	577.9	337.4	275.3	585.9	730.3
	406.9	596.3	310.3	892.2	418	478.3	341.2	529	419.5	309.7	442.3	1475
	828.2	889.8	440.6	302	325	779.5	487.9	325.8	467.3	239.3	339.2	315
	720.7	414.5	779.3	725.3	422.5	481.2	568.3	327.3	206.2	370.1	418.9	1403
	404.6	378.1	366.1	300.2	1114	858.8	309.9	310.2	434.9	272.4	300.8	605.5
	510	634.2	629.1	289.6	739	435.9	382.2	379.8	365.7	273.6	334.8	436.1
	656.8	391.2	498.7	290.9	485.2	490	636.1	421.2	338.4	220.4	200.2	1437
	579.6	481.9	440.4	528.7	315.8	485.5	422.4	362.8	361.7	341.3	381.8	678.3
	338	681.1	393.3	381.1	1134	525.9	341.1	387.3	356.4	356.4	372.3	345.2
	501.1	306.3	406.3	351	751.3	765.7	536.6	471.8	290.6	207.3	299.3	1132
	724.5	554.8	511.8	272.3	1413	754	504	588.8	478.7	267.3	320.6	407.8
	645.6	723.3	301.6	431.6	570.4	296.1	450	415.2	292.6	228	364.8	648.9
	515.8	417.6	532.2	298.1	545.1	584.3	420.5	320.6	601	288.3	389.5	624.8
	197.6	236.7	376.3	572.4	997.6	300.2	396.3	312.2	351.5	308.9	236.3	1213
	501.8	582.6	430.8	481.2	626.4	307.4	294.2	292.8	314.5	248.3	316.3	286.2
	170.7	535.7	468.2	957.4	696.4	363.7	386.6	333.1	318.1	249.8	435.3	604.3
	614.3	461.3	331.8	557.8	313.8	309.3	377.2	228.4	318.1	256.1	302.7	254.5
	338.6	731.8	688.4	401.9	509.9	295.8	816.5	263.2	415.6	318.8	441.4	510.7
	295.3	675.9	375.7	421.8	383.8	225.1	416	298.3	499.5	234.9	286.2	299.6
	266.3	570.6	529.8	477.7	549.8	247.1	402.9	531.3	302.4	309.9	218.7	1069
	370.9	906	293.5	641.2	937	202.2	294.6	280.2	269.4	214.4	355.7	866.8
	333.8	891.8	351.2	487.1	369	508.8	350.4	480.9	330.6	868.1	295.5	1032
	483.2	494.2	341.1	946.3	450.4	625.8	305.2	593.8	475.6	327.2	232.4	803.1
	651.7	379.9	588	443.8	598.4	258.3	546.6	388.5	244.4	265.7	380.4	918.3
	476.7	418.8	501.3	492.1	430.1	426	305.1	391.5	294.3	254.8	553.5	564.8
	634	837.5	434.3	407.7	269.9	293.4	208.6	292.5	293.3	258.1	297.8	298.1
	786.6	739.5	416.2	652.9	561.3	468.2	469.7	314.3	217.2	248.8	366.9	795.5
	585.2	501.7	612.2	578	457.2	480.9	700.1	475.4	365.3	175.8	356.8	1355
	723.3	487.5	361.9	573.2	287.8	471	581.3	2123	538.5	208.7	419.3	475.9
	709.9	633.8	351.2	895.8	437	258.2	282.4	243.6	316.2	424	228.5	1026
	358.9	501.8	225.4	614	431.4	577.8	237.6	440.6	280.4	363	280.1	535.4
	463.3	926.5	602.6	429.9	226.8	426.4	531.7	248.6	424	356.9	366.8	1242
	463.5	414	351.7	820.2	426.3	589.3	241.6	321	479.8	265.2	265.2	1210
	631.7	1179	288.6	422.8	561.6	458.3	270.4	483.6	354.4	213.3	296	747.3
	1780	290.5	625	382.3	376.9	389.2	747.4	657.5	325.4	256.2	253.6	636.1
	460.2	720.8	336.8	738	318.8	435.5	516.5	314.6	350.8	294.8	252	613.6
	544	471.9	564.7	456.4	349	287.9	261.7	346	384.3	220.4	239.4	374.7
	560	463.7	369.3	601.3	388.3	489.5	236.4	425.8	602.4	327.9	244.6	500.5
	563.4	558.5	430.5	2080	192.9	442.5	384.8	405.1	263.2	325.2	370.2	579.8
	550.7	719.7	367.1	511.3	492.4	345.4	620.6	461.2	822.2	247.7	297.2	254.2
	591.5	520.1	381.8	445	734.9	474.7	218.9	310.1	405.3	290.4	303.1	692.1
	505	503.8	561.8	277.3	297.8	403.5	435.3	295.7	253.8	437.6	312.1	831.5
	610.9	220.9	501.1	286	575.5	394.4	493.8	352.4	340.9	383.9	287.8	454.8
	375.9	279.2	586.5	285.6	234.6	366.5	552.1	310.9	303	351.8	239.4	794.1
	402.3	545.9	305.9	286.8	405.8	338.5	2510	388.8	443	272.3	412.9	549.4
	548.5	371.6	345.6	498.8	476.1	388	321	567.3	344.7	256.8	286.2	463.8
	3261	535.9	414.2	916.4	275.4	524.3	496.4	352.9	276	256.3	403.9	643
	1623	489.1	419.9	472.6	364.8	599.4	350.1	310.1	401.3	234.8	204.4	1142
[truncated: 5,959 more rows]
