# Supplementary material for: A CRISPR-Cas9 screen reveals genetic determinants of the cellular response to decitabine
Source: EMBO Rep. 2025 Feb 10;26(6):1528–65. doi: 10.1038/s44319-025-00385-w (PMC11933316; doi:10.1038/s44319-025-00385-w)
Supplement: Supplementary file 8 — Source data Fig. 4 [file 44319_2025_385_MOESM8_ESM.zip › Figure 4/4C/EdU intensity quantification.xlsx]

## Sheet: Sheet1
DAC	-	+	-	+	-	+
Recovery (hr)	12	12	18	18	20	20
	404.1	345.2	1858	461.4	8922	411.9
	787.7	3866	7635	521.9	7315	3342
	517.7	348.6	6247	1855	8990	2717
	578.2	2167	6768	3447	6823	5758
	4641	6039	399.7	765	9464	6199
	4045	430.3	7978	4158	12495	3584
	533.4	706.9	10045	3178	10711	6860
	494.1	501.8	6902	2387	9239	417.1
	527.6	414.1	5434	2756	414.9	338.8
	2000	477.1	8063	5720	6953	6701
	406.7	479.8	6920	6057	9569	5199
	383.3	468.2	402.7	632.5	437.1	1852
	702.6	489.6	7584	5161	743	3393
	602.5	474.7	9552	2313	6567	4503
	497.2	474	4968	605.7	479.6	2776
	506	474.3	8342	709.7	8460	4203
	5701	1965	4645	2413	9013	457.6
	472.6	580.8	14096	1470	583	6022
	526.1	535.9	11974	4528	8620	6819
	384.4	503.3	7544	486.6	413.6	2544
	580.7	302.4	13557	4184	13451	1386
	7482	371.1	503.5	2466	1418	9046
	6440	1346	12464	478.4	11763	398.5
	395.4	354.6	12126	425.9	10105	9109
	445.9	376.8	18830	518.4	16872	831.4
	451.7	1057	13345	492.7	17076	2456
	489	357.3	4893	4092	10532	3297
	585.2	380.7	7103	5509	16301	470.3
	304.5	465.8	4917	403.3	13845	1729
	369.3	10269	5203	2828	462.8	7569
	333.8	438.9	1941	920.8	18561	5035
	1203	3787	467.2	486.4	773.1	1551
	518.3	450.5	3864	3556	512.7	405.1
	2086	12033	1880	4484	477	2741
	397.4	438.5	9231	964.8	18901	1704
	573.3	447.5	9611	2724	464.5	4756
	539.1	503.5	7055	2514	492.7	364.4
	427.6	365.5	10378	590.4	22645	3699
	22993	489.1	415.6	5253	13490	5828
	397.1	414.4	3898	670	12700	6409
	515	546.9	480.2	1401	537.4	1244
	394.4	13107	2252	447.6	13375	1303
	495.7	358.6	4631	507.7	538.2	9880
	1189	13865	7112	822.4	10094	2958
	432.8	443.4	14113	760.2	468.7	8628
	350.3	450.5	3025	363.5	574.2	5554
	482.1	437.6	14135	536.8	10472	5363
	429	7341	3416	397.5	9740	3494
	6874	491.2	2088	6504	7438	555.1
	474.6	351.4	9965	369.4	7694	8693
	500.1	4723	8344	3462	7270	488.6
	6001	472.1	9896	415.7	12285	10676
	396.5	340.5	936.4	8362	10978	1916
	432.1	465	1165	3604	8448	1505
	423.8	500.8	4505	7743	1753	4501
	6645	297.7	466.1	4996	292.8	3196
	384.5	6944	3794	3576	8538	1333
	1486	396.5	11510	3512	386.7	3620
	462.4	6462	447.8	9808	13759	1047
	8527	9059	7017	8129	5627	4182
	7718	4992	405.6	558.2	1856	7104
	325.2	505	11952	4404	446.7	5622
	514.2	458.8	4492	10240	277.6	416.2
	497	7477	406.3	642.8	11161	4064
	489.2	429.8	16624	9134	22126	3640
	489.2	10483	909	501.9	16345	6574
	525.5	507.3	8393	7576	16969	5340
	438.9	531.8	433.9	4942	4044	2123
	437.2	481.5	8203	480.7	26392	6296
	520.6	457.4	419.2	6301	543.9	481.5
	499.6	467.9	24661	8024	4764	714.8
	502.9	485.5	567.3	529.5	14153	7173
	499.5	495.8	21793	2489	453.4	501.4
	470.5	481.6	15664	652.5	11520	5262
	441	363.2	346.9	1245	11191	3532
	370.2	382.3	19324	1638	25303	3895
	394.5	448.2	350.5	398.8	15174	3663
	421.1	429.3	2364	1555	13477	7038
	380	412.5	17730	744.9	1814	2133
	391.4	2628	15123	677.1	2640	2107
	2533	501.8	9678	1848	13435	7470
	422.6	2152	15455	1223	19438	3307
	334.8	376.5	15903	3655	1842	796.5
	763.8	443.8	16059	422.9	408.5	3797
	368.5	380	11723	409.8	10798	6654
	450.5	441.5	13920	3877	17596	5453
	469.9	7670	463	599.8	16183	4693
	372.5	11390	465	550	6569	3654
	527.4	895.1	11281	4221	16837	2895
	569.9	393	11132	1937	17298	2954
	503.7	352.4	9211	676.7	4834	4523
	482.8	354.2	499.5	8280	11868	2141
	511.5	424.9	5263	7049	4483	9423
	476.7	404.6	5679	2059	15328	4126
	552.7	440.2	516.6	3476	11244	2238
	432.3	487	373.1	507.3	8647	11510
	480.4	455.3	502.8	5267	13650	736.7
	434.9	399.9	664.7	533.6	5858	3293
	468.9	469.5	539.6	4259	8622	6797
	5998	3391	7767	4449	13160	2731
	4196	417	4559	5676	311.3	8350
	608.7	466.3	406.2	1864	9981	375
	412.4	2855	708.4	4502	13544	7278
	411.9	408.4	336	4498	8587	4093
	10447	512.3	370.6	4499	333.7	404
	408	526.5	321.1	2846	4086	10148
	538.1	430.4	306.6	431.9	383.3	8243
	462	518.5	6554	1098	20694	4492
	484.7	448.3	9420	5934	18127	5592
	520.5	403.8	10613	884.9	431.3	6917
	461.6	368	6285	1791	434.8	8647
	515.3	510.1	6181	8057	12137	452.9
	931	560.1	645.6	6931	6343	447.2
	509.1	423.7	9883	2128	8694	4043
	508.5	446.7	8371	1154	1472	3658
	494.3	371.5	12029	2305	4870	7736
	561.9	7945	10730	522.1	12333	564.7
	511.5	566.7	12259	8711	9945	473.1
	8861	437.6	2282	559.7	428	4366
	493	7008	11285	410.2	10225	471.5
	11455	397.6	7539	9485	16119	6146
	441.5	1209	5859	419.7	18687	5914
	420.9	443	8818	574.3	380	3252
	534.5	6037	8393	608.2	7922	1657
	543.8	463.5	1332	1067	2995	5734
	644	400.5	13487	1124	11404	5572
	428.9	503.5	2280	418.2	10149	339.5
	1010	428.7	14163	6153	10795	5067
	439.9	466.4	10023	6325	15391	687.5
	480.4	1684	5921	492.5	12815	1508
	412	427.5	12715	534.8	21376	1465
	398	397.5	2430	2143	13832	3005
	422	385.9	518.2	484.5	2149	1912
	895.8	461	13462	6857	15836	5489
	326.5	365.9	517.7	2199	10214	329.4
	1787	10512	762.7	5220	15467	3144
	440.1	426.5	3313	4695	447.1	581.2
	385	453.4	1028	10585	4232	3910
	492.6	368.5	12633	11534	426.3	4528
	468.6	382	456.6	6946	5594	354.3
	478	12746	557.1	8025	468.5	7850
	527.2	13158	2114	10371	421.5	3052
	430.6	484.3	413.5	8102	4172	4716
	412.1	14600	415	493.4	13833	522
	530.2	6336	10791	2744	11187	3978
	402.3	433.5	15361	2169	10013	3885
	418.9	486.3	13109	698.5	12198	8076
	522	537.8	3303	1692	591.3	2523
	464.3	533	10835	1373	13381	4538
	465.6	525.9	3290	454.4	11005	9649
	525.3	461.9	10493	5820	9036	500.2
	554.2	1102	14572	421	10414	417.1
	518.2	458.7	9796	325.1	429.5	408.1
	559.9	540.5	13795	2669	9685	5237
	564.5	464	10586	2683	8052	464.9
	548.5	1817	12315	1660	401.6	1915
	427	490.3	392.5	11011	6922	424.3
	517.8	8333	895.5	369.5	8304	381.7
	483.3	2825	7811	12127	14231	4714
	7106	8775	450.3	413.5	5317	7949
	8139	532.5	368.4	2507	11585	3599
	548.9	556.4	435.7	2894	12621	5941
	570	395	6021	4216	11725	3060
	553.8	430.6	425	383.9	13404	8719
	507.6	7699	391.9	2568	9155	3115
	599.1	565.7	3081	7333	8085	3804
	538.2	485.7	5915	493.5	7750	8580
	534	343.9	3373	2110	9483	4505
	508.1	408.2	5813	454.3	362.3	3163
	435.7	411.6	501.1	5189	423.3	4973
	476	492.9	6371	412.7	520.4	1713
	447	472.3	5524	4261	4040	4390
	408.9	440.8	10810	441	8176	2907
	469.8	445.2	434.1	606.2	8567	6407
	401.4	376.8	7107	625.6	7888	6586
	412.5	412.1	533.9	2386	10185	5271
	389.7	416.7	6758	2059	3552	3541
	413	416.2	5932	3193	8528	5627
	2214	344.8	488.8	3606	4629	455.9
	380.6	1351	16198	3950	3307	4139
	1683	425.1	525.2	5433	5713	4950
	517.3	340.6	376.4	5154	408.7	1240
	525.3	431.7	15180	3809	15953	384.1
	514.9	431.2	8872	617	401	4090
	3880	432.6	5249	473.6	7274	9866
	598.7	445.6	7047	5681	9590	3176
	468.1	453.5	1677	3930	4545	8299
	415.2	397.9	532.4	4440	3869	5972
	549.9	543	886.4	387.5	7155	11449
	561.9	484.2	15634	332.9	331.5	6519
	513.9	423.9	8096	1722	900	8478
	519.6	5413	512.4	4289	11188	4346
	516.6	400.9	12404	489	12048	7282
	510.6	1263	6593	2381	350.2	9076
	521.4	1336	476.6	404.5	11505	10543
	438.7	4504	12145	4627	643.3	9964
	429.4	502.6	10303	4059	648.9	1804
	505.1	495.2	9744	3777	6858	4548
	493.8	603.9	8099	3972	1364	9070
	516.8	4936	7503	1347	10877	3040
	633.8	533.8	458.8	3891	8507	6584
	527.6	474.8	13206	575.7	7800	542.5
	610.6	5470	11483	1517	427.4	5560
	515.7	520.1	758.8	3660	15925	412.3
	589.4	460.6	14871	502.8	505.8	4678
	593.9	455.2	5669	504.1	7545	4248
	1088	425.8	439.4	550.8	5325	6863
	1580	379.8	6296	545.6	10226	415.2
	4668	422.9	7567	5699	7952	3294
	477.4	433	6897	575.1	10513	395.3
	423.3	3175	10985	552.1	12337	404
	430.3	411.9	7459	6824	8936	1244
	381.1	917.7	6691	1481	6440	2978
	453.7	2716	9127	400.3	13874	387
	2574	7792	2309	541.7	8925	3401
	457.4	316.7	11202	5763	6009	363.4
	2753	10734	12270	2952	9877	666.8
	3456	396	3398	3425	458	356.2
	7591	411.9	3910	925.9	5319	4276
	485.1	5116	2059	2351	13762	1653
	468.7	529.4	3245	489.9	14935	364.9
	3179	469	441.7	429	6435	334.2
	3187	523.1	413.8	4531	1959	5399
	2011	551.2	4064	764	9413	3027
	4661	570.3	4098	875.7	13824	1001
	599.4	376	5138	513.1	471.4	4882
	554.9	560.8	426.3	3910	4785	1699
	603	560.1	9801	406.8	6009	2284
	532.8	400	473.3	4025	15044	6326
	486.7	541.1	12751	1995	6659	529.7
	350.4	453.2	12362	1956	13345	2341
	422.7	501.7	5446	1704	16303	2441
	456.5	513.1	7935	406.3	12209	3614
	376.2	551.5	11061	405.4	15374	7769
	574.4	654.3	503.7	418.8	15398	5010
	408.7	464.1	5568	2125	14005	3131
	527.8	429.2	529.3	482.9	2415	3996
	11426	401.5	13413	712.2	13066	348.6
	3773	466.7	505.1	490.7	4308	7204
	468.4	426.2	491	3571	11619	3921
	9068	404.6	19601	3660	5717	4325
	7897	343.9	1928	524.7	9595	4395
	489	2157	7104	9913	659.9	9760
	469.5	392.5	14537	540.5	5050	528.3
	10092	4007	3353	542.9	14910	7020
	544.3	426	482.4	389.7	454.5	382.4
	460.4	344.1	7959	509.2	2332	8804
	430.3	433.7	2700	636.9	3174	6686
	457.2	462.3	503.9	5990	8283	3596
	433.6	3928	393.2	607.5	8682	7720
	486	454.1	3584	380.2	6196	363.3
	1182	7664	409.2	5317	4389	4424
	464.1	1588	504.7	607.1	9628	11173
	516.4	2842	375.1	3935	3990	5602
	426.9	480.8	7109	674.6	2567	6997
	461.2	1493	7291	409.6	407.6	4133
	533.8	622	3486	359.9	2723	5143
	528.7	1275	1626	493.7	3685	6149
	597	536.2	3836	3075	2696	5503
	563.9	385.5	426.4	1931	7393	4899
	606.9	519.5	351.3	4304	391.1	522.3
	548.4	481.9	5837	3795	2542	5247
	512.1	481.9	11452	5102	374.6	489
	494.4	439.3	3069	547.9	8645	2649
	596.4	456.8	422.7	5056	10434	3062
	462.2	419.9	6334	2748	7702	2555
	430.7	3036	7914	3426	5651	4385
	525.4	423.7	3937	4440	8068	2707
	437.2	608.2	4465	4962	1340	1805
	464	652.6	10061	5562	8803	6886
	2197	441.2	410.3	5220	404.7	5298
	440.6	466.6	437.1	2246	10073	6023
	608.8	1001	6870	8154	513.5	3421
	454.2	414.8	7054	4919	2696	4521
	2689	495.5	3256	4851	5725	354
	446.5	518.3	11394	6600	6490	2510
	552.3	607	414.7	5314	13783	4181
	432.8	594.4	7759	2224	8905	5086
	555.5	537.5	6925	491.8	8320	349
	610.9	531.3	403.8	394.5	13416	2241
	593.7	2466	12517	3409	5230	4017
	590.8	353.7	6438	392.9	15182	3720
	465.1	450.2	1168	362.3	12296	1617
	11910	3999	8295	417.5	5294	4373
	614.7	412.9	4386	3240	7916	3050
	1546	950.4	425.9	5613	467.9	3725
	561.5	392.8	6928	5240	339.9	4026
	668.9	518.6	14038	6729	4870	8420
	555.3	511.9	538.6	3521	10659	4752
	564.2	431.4	5717	2774	356.1	384.7
	1362	519.1	3791	1002	12381	2159
	2740	520.6	323.2	5546	499.4	2693
	477.2	520.7	7201	4916	11162	6614
	3487	2344	6072	606	8188	2161
	3416	673.2	1861	2853	9157	4563
	375.4	13704	589.4	847.3	10849	385.9
	416	1379	5788	3212	3016	428.5
	469.5	798.2	389	524.8	9762	10755
	380.9	571.7	16558	568.1	7541	11567
	9211	483	2892	10623	9523	431.2
	837.1	1420	3706	8637	9621	6511
	409	534.9	14965	4985	636.2	7950
	434.3	687.7	1902	7238	9082	6705
	9257	1521	3714	2260	10726	9216
	1371	469	4278	2751	6413	11042
	520.4	412.2	12327	6478	6852	4327
	1974	408.7	8195	5310	392.7	3137
	9456	411.1	530.1	1348	2483	6261
	3995	546.7	6866	8725	6138	11054
	4464	352.7	2839	2827	368.2	375.4
	525.7	509.3	7843	2523	2504	4850
	681.9	1388	3237	4671	6024	9483
	539.7	1277	1970	3441	4202	2946
	3655	525.7	4423	2164	780.2	6906
	404.2	564.4	497.4	2562	7843	4512
	470.5	461.1	3231	2660	6430	10142
	8444	469.1	14685	2062	10203	16035
	8586	758.5	818.8	2541	7732	13424
	461	580.9	3053	415.4	10739	5754
	463.6	520.4	637.6	437.4	9386	9613
	307.1	1876	7939	314.3	10929	7486
	5058	361.2	8446	3246	333.1	4523
	361.2	524.3	2778	385.4	13827	5037
	438.1	480.8	10379	4688	8274	6209
	456.5	3635	3107	421.4	12248	4640
	7645	515.9	9879	5324	405.5	7455
	5145	1367	9280	412.2	11341	4915
	558.5	6134	1159	533.3	9045	5880
	598	518.1	526.1	6000	8575	304.7
	641.3	404.8	1864	403.4	10908	8237
	515.8	468.8	6784	522.6	370.6	654.2
	505.4	431.1	11377	4828	9679	11353
	693.7	375.1	486.5	5543	16671	3093
	510.3	421.9	3637	4235	702.6	658.1
	704.2	422.7	489.8	4438	8069	303.7
	514.1	433.9	482.6	6635	2333	430.5
	452.8	418.2	350.5	6618	1456	417
	3408	4819	1844	569.3	7642	2437
	408.4	345.4	400.9	505.8	14761	4060
	473.6	435.7	2304	4142	12119	6443
	528.6	541.7	5849	5760	12333	6828
	6164	5846	3881	567.2	11578	7804
	2439	378.1	385.1	552.1	19109	8106
	481.1	727.6	376.3	527.8	19464	7970
	986.7	479.4	477.3	5208	535.5	8010
	556.4	439.4	473.8	6394	357.5	383.4
	561.5	633.7	5458	519.9	11185	6134
	608.9	618.3	1075	546.9	551.5	5514
	440.7	1188	2393	512.7	14321	7327
	481.4	554.4	477.6	4180	10363	8450
	578.6	601.1	3719	3460	10005	6361
	456	4893	7399	6114	12875	8757
	391	400	418.9	3281	7631	3234
	440.7	624.3	5985	6663	482.8	4164
	450.9	389.5	3747	1229	9110	9790
	414.3	514.7	5546	1803	11693	9659
	494.6	860.6	5577	391.6	375.2	4527
	2666	4402	7147	1740	3918	2693
	472.3	585.2	6904	5198	485.9	1021
	2875	4321	9918	545.9	362.1	3206
	365.5	2478	5026	5358	424.1	7247
	631.6	538.3	521.9	2422	8032	9021
	415.8	388.5	539.9	2670	832	464.6
	11554	428.2	12424	827.6	6355	6768
	572.4	364.3	4952	516	1694	10159
	562.4	761.7	582	438.9	7187	10914
	393.2	2248	472.2	1171	3689	2876
	546.3	487.1	14973	8432	3690	1784
	550.7	432.8	9115	2906	6053	388.1
	346.9	468.4	8272	2261	11184	7857
	452.8	474.3	513.9	4891	6933	5089
	959	473.1	461.3	5479	4058	410.7
	423.4	521	6505	13391	4169	427.8
	396	353	17508	2403	5568	5383
	459.8	480.4	452.8	441.4	3162	769.6
	6027	6574	468.1	387.8	6927	6133
	4444	484.1	4603	1549	4735	6322
	586.8	2427	2184	14878	4077	362.9
	9288	567.8	10942	425.1	4069	374.2
	362.8	565.5	465.6	6162	7791	3832
	474.6	1849	4572	3142	348	6323
	464.5	629.7	18619	4491	8922	3321
	351.9	2235	10251	3494	416.6	7903
	448.7	541.4	404.3	415.6	385.1	901.3
	407.6	538.3	467.4	2647	8808	4342
	16495	478.5	494.5	7849	11931	6051
	446.2	3993	474.7	2806	9294	7126
	590.8	508.4	8058	2428	636.1	2522
	396.3	414.2	5689	475.6	431.7	8216
	528.9	472	2333	2761	12484	2304
	1065	425.2	9772	1646	483.9	1407
	397.5	449.6	465.4	1524	10746	3988
	525.2	444	503.5	1318	515.8	3418
	521.4	398	12954	1101	453.1	2239
	412.8	399.4	6653	628.1	6613	4461
	4898	308.5	9185	477.2	5022	2336
	8882	697.7	8384	3560	12426	480
	410.1	536.7	7961	463.2	10429	400.3
	1427	388.8	1999	527.2	10034	1863
	452.6	554.2	3960	3358	11034	2862
	415.7	497.8	2536	5086	6848	606.4
	385.3	4968	1929	1789	7768	476.6
	371.9	529.3	6763	429.3	2026	474.1
	555.7	500.6	7677	3093	10881	6677
	6959	568.3	7888	504	6939	4956
	599.6	421.6	9028	523.2	11885	1548
	561.5	580.4	9435	6547	10912	586.8
	526.6	402.9	2663	461.7	11800	6823
	536.5	4358	3695	5081	6730	7620
	2534	581.3	8101	3590	8101	6693
	567.8	682	19085	2229	11067	1857
	519.3	499.3	21988	474.3	7559	468.6
	410.9	611.1	496.7	733.8	569.6	461.9
	516.4	551.7	10248	3997	10959	2710
	480.5	675.9	6473	3427	12372	3745
	402.2	482.3	8816	6688	8104	4867
	422.2	468.1	2012	666.9	438.5	5255
	421.9	420.9	13858	3950	10994	6456
	487.7	496.3	13194	3689	5811	4020
	6733	309.8	14977	1328	10294	1226
	500.8	451.5	490.6	3465	9334	403.5
	4420	390.7	537.7	920.2	10364	419.1
	529.6	339.3	6571	1530	12434	3219
	447.8	1203	3726	3886	11666	5673
	461.7	602.6	9222	525.5	12466	6912
	520.3	638.9	584.3	3286	11672	538.7
	2820	524.8	4025	525.3	10550	2609
	524.4	457.3	468.3	1053	13663	5131
	491.3	445.9	2638	469.1	4600	4002
	440.4	554.5	12254	1087	8718	2937
	492.8	573.2	8335	431.3	13760	6489
	512.7	533	10333	442.4	11278	4020
	16197	551	3241	710.8	9397	3492
	3534	442.3	4762	5388	16825	5134
	14455	486.2	4393	437.6	535.5	4095
	362.1	552.7	16659	3008	8299	530.1
	444.1	476.7	4681	560.8	11558	4862
	381.7	1747	435.3	1474	1067	3428
	539.2	1739	9335	1324	8684	470.9
	465.1	549.6	6132	1340	15210	4162
	815.6	500.8	5034	1120	10863	3954
	472.8	460.1	385.5	4057	11130	5007
	8428	439.5	9878	3188	518	4933
	511.1	416.6	1707	1679	359.6	458.3
	429.3	511.8	3871	4083	8652	5456
	422.2	1532	6265	2209	517.2	4245
	392.2	1033	3200	3145	11214	6271
	369.3	516.5	438.9	797.8	2351	3568
	6208	439.5	469.5	3181	470.8	6480
	505.7	407.6	13266	5107	1588	8241
	5481	356.9	5268	4669	364.2	5580
	442.3	439.5	442.4	4562	416.8	3399
	428.3	452.3	4050	4164	9584	2929
	474.1	2653	5145	3119	2576	7950
	4140	1783	7663	3224	9663	7265
	2057	443.8	5643	550.7	13011	7906
	434.2	495.5	9420	3216	4441	6173
	2895	342.9	5570	8875	334.8	5127
	507.3	459.9	16673	500	3016	2705
	491.7	464.8	446.9	2988	880.4	5066
	525.6	498.4	8199	513.7	8958	4592
	539.8	504.7	9461	569.5	507.4	3060
	385	460.9	6818	504	6877	1780
	385.4	477.4	10437	6949	371.8	4687
	388.9	508.9	3564	476.6	358	6154
	5733	406.4	11260	529.9	8264	808.7
	813.8	491.2	10937	533.1	368.3	6644
	351.9	479	582.7	451	6297	5919
	6955	586.1	5166	8945	12962	6297
	7382	564	612.6	339.4	11878	8376
	398.8	573.2	8994	2868	8621	3006
	6901	548.4	396.6	4463	10300	7589
	752.6	474.6	7157	485.9	14001	1953
	3975	458	16865	1630	4095	6116
	2949	453.4	1917	2718	2532	1284
	417.8	424.4	599.5	3869	7236	5126
	520.3	731.7	6625	3072	12695	4601
	3940	378	5308	591.7	314.4	459.3
	385	2181	5857	4677	13482	3952
	558	472.5	10958	598.2	11606	3194
	509.8	480.7	4029	6490	10867	5602
	503.3	522	1071	1371	15710	870.8
	467.7	504.7	7722	10988	14173	2806
	484.8	368.7	5676	2153	640.2	5492
	441.5	484.9	915.8	3036	728.9	410.7
	509.3	594.3	508	891.1	497.6	771.9
	374.7	571.7	9867	4733	17227	3021
	515.9	3568	505.1	4638	8033	4551
	485.7	448.4	1105	5426	424.3	3013
	438.1	2922	10107	962.9	468.9	2170
	336.3	6790	6187	1035	8458	3012
	378.5	512.4	3899	551	8379	6413
	450.5	592.4	6022	6670	453.6	3502
	439	511	396.9	3579	12562	5143
	559.5	981.6	6206	1200	453.3	677.7
	289.7	460.9	415.1	12165	14011	313.2
	512	904.5	486.7	6823	8361	573.6
	518	5928	7481	9010	468.3	309.6
	531.2	551.9	5954	2667	2314	3421
	527.2	7771	9185	3162	10378	3372
	591.7	496.7	407.3	3589	4710	1243
	546.6	632.3	13362	5376	7233	410.9
	369	585.8	450.6	3067	6532	380.3
	436.2	1344	3198	10461	751.6	4308
	565.1	372.8	450.1	2997	17422	3982
	319.6	1775	461.8	3753	18509	4021
	467.9	289.9	497.4	3428	593	3096
	447.8	337.4	21383	475.6	10790	2486
	384.4	440.5	471.2	686.9	506.1	5403
	462.6	343.4	22934	987.3	15212	2579
	421.2	416.6	17813	4586	1178	6710
	4346	411.5	18195	2796	577.4	1161
	377.5	438.3	4338	6475	13225	3413
	419	444	2922	2959	483.9	7038
	2774	479	6042	5172	8153	5989
	337.6	388.4	16360	4545	1896	5745
	405.5	372.1	2682	4773	460.5	3028
	400.4	565	5797	1176	444	994.5
	461.4	486.9	11878	614.5	357.9	2245
	708	412.7	898.8	4441	17318	507.3
	597.5	473.9	5758	1936	7049	2024
	489.9	504.7	8091	2881	356.4	432.5
	361	495	3278	543	12460	8380
	488	441.1	524.1	3107	419.1	4060
	540.9	469.5	3254	3405	351.6	446.7
	635.3	471.6	3095	3420	406	3827
	526.4	515.2	4729	1418	18600	6350
	519.2	491.5	866	1482	390.8	6579
	508.7	492.8	525.6	2429	6936	4713
	493.5	475.5	2626	2906	17666	484.8
	3475	396.3	3914	3044	5240	3819
	500.6	437.1	485.4	2629	7413	1266
	490.5	420.7	12257	522.4	9863	908.5
	432.5	399.9	515.8	5204	9575	867
	3852	437.8	1752	400.7	11685	2251
	562.3	442.9	1733	2001	8388	1139
	11736	448.5	2633	1738	8937	477
	411.6	402.2	559.9	538.8	4406	389.3
	447.1	390.9	601.7	433.3	7474	1597
	415.9	394.3	429.7	474.7	3556	482.8
	376.8	409.3	8157	1961	572.6	487.3
	579.6	462.1	415.4	5780	372.1	2969
	428.2	400.8	311.8	4517	444.6	6061
	443.1	448	8307	5578	13508	4823
	482.6	491.5	352.6	1888	16437	5353
	483.3	339	1359	2127	4283	1928
	497.7	3061	659.1	2259	12466	7422
	458.4	503.5	9030	469.1	533.3	8020
	478.7	526.1	1631	6407	12943	2975
	533.8	523	10867	11919	17955	1292
	387.5	11253	370.3	10837	8117	1985
	434.5	415.5	10460	418.3	14272	3107
	598.7	581	11141	9744	14978	395.3
	498.6	527.5	553	6608	2295	6749
	1168	477.7	418.4	560.1	10714	404
	1110	5305	413.8	12681	13199	13703
	408.8	7237	6174	9449	8188	17018
	3325	530.3	432.7	531.6	10150	418.6
	7142	5969	477.6	515.4	4012	738.7
	3718	355.2	535.9	1946	9774	6420
	7471	513.2	556.1	609.4	8035	9458
	507	1121	575.9	7309	14561	426.1
	517.4	445	18865	499.1	10337	2100
	383.1	2275	19727	573.1	10560	5486
	399.1	489.1	12762	558.7	2242	524.1
	7337	1271	8319	10085	12334	9361
	420.3	365.7	574.3	1453	8384	1005
	4516	405.2	8311	491	6038	456.7
	429.4	3336	498.8	495.1	366.6	632.8
	390.9	315.8	11262	569.7	11013	429.9
	425.6	422.8	1574	535.6	562.9	833.2
	4449	335.2	11207	3764	3450	557.7
	425	467.8	12516	494.2	5894	525.6
	464.5	1116	2634	1088	10144	374
	474.4	3022	453.5	5082	346.5	10019
	460.4	470.9	444	972.3	8160	6336
	456.6	480.2	2051	452.8	309.2	3262
	433.5	424.1	625.6	3736	5496	441.3
	330.1	4944	7586	2128	13805	7703
	390.2	521.9	9403	959.3	13660	491.3
	2187	6725	9070	1864	416.7	473.4
	2255	513.3	336.2	814.5	6057	6059
	439.6	459.4	475	465.3	5160	4772
	582.2	515.6	316	511.5	11978	3244
	4298	518.5	385	343.5	5113	387.4
	7668	422.9	8346	483.9	12301	3062
	2277	513	1275	369.2	8897	453.5
	526.9	11433	3248	4486	13886	2768
	496.8	11996	10461	472	14498	463.5
	377.2	406.8	8521	1596	13520	421.4
	1803	420.6	10884	373.4	7688	893.2
	5098	435.8	7640	4261	15073	8124
	450.4	368.7	10103	1949	474.2	3813
	596.1	449.3	1597	3993	16150	3055
	440.5	406.7	13843	10016	472.7	2642
	428	362.5	461.4	526.3	12882	410.5
	414.6	336.3	16531	7707	5726	7349
	396.8	378.7	12662	463.3	459.2	8445
	306.7	402.3	7201	2321	8391	3293
	413.2	472.4	5778	7272	498.4	1497
	460.1	510.1	10256	358.4	448.9	10489
	448.1	1458	13575	2274	9795	3874
	478.6	465.6	10332	361.3	14628	1944
	702.7	5433	2636	1654	2282	9558
	541.8	484.1	12574	3345	381.9	356.7
	550.1	5998	7801	620.4	469.1	3143
	544.6	3745	4409	588.4	459.5	5713
	492.9	1876	6457	1945	13800	629.8
	738.5	4568	11178	451.4	1962	616.7
	555	425.5	14145	490.6	443.7	365.3
	576.9	485.1	19578	2537	414.4	7705
	549.2	510.5	20147	624.5	13248	4827
	522.3	619.8	9600	612.6	431	6193
	369.3	397.2	517.8	530.6	15316	5110
	394.2	380.7	447.8	6287	13112	476.5
	570.9	329.2	12553	6633	14641	383.5
	594.2	381.4	4428	569.1	11285	819
	4789	468.1	4164	3456	5429	5667
	511.6	453	2257	411.6	7554	8594
	568	455.3	5537	1233	15158	441.3
	3888	430.2	2073	1743	8942	569
	1476	464.9	3314	780.4	14575	5066
	612.8	344	2054	7957	13291	5130
	7124	384.8	6938	4765	6357	3107
	12694	411.2	519.4	7838	13015	4104
	473.8	424.1	4912	3706	14400	3557
	12851	362.1	463.8	2868	406.7	3381
	429.5	475.8	4753	3099	5144	3367
	432.1	485.5	436.3	2903	3855	1630
	17555	3236	6554	2320	4086	457.6
	394.6	494.4	2562	2789	4479	1008
	413.5	464.4	2133	9072	4239	1318
	462.2	478.3	1562	2624	6823	1504
	485	447.9	5509	451.2	8852	6960
	406.5	475.5	13272	461.9	11506	6428
	416.9	466.1	436.2	495.7	18823	427.4
	369	444.7	492.8	3287	442.9	5956
	4775	502.6	549	6771	1659	2216
	438.2	544.8	428.6	464.9	486.4	5779
	372.4	520.7	436.5	3249	16392	444.1
	1412	402.1	8529	7313	11987	582.3
	437.8	569	3685	3284	6803	401.2
	486.4	484.8	2610	6423	4260	3772
	441.8	539.5	11433	3048	13921	536.7
	486.6	474.3	13067	2469	500.1	409.8
	448.5	515.1	412	8869	14229	405.9
	2904	363.7	12148	3256	485.2	2472
	599.3	392.9	13835	3332	1020	4198
	605.9	497.8	12777	417.4	12055	335.8
	631	4093	3434	4862	437.9	384.6
	3652	402.8	638.3	13894	12008	361.5
	3783	3793	10479	414.1	12339	4079
	948.7	392.4	10476	8285	8634	3801
	858.4	381.6	10439	3799	9004	489.7
	510.6	412	13014	511.6	10771	6426
	5771	386.2	6952	458.1	7511	4053
	768.7	7035	3670	439.6	12438	1204
	512.6	345.5	12811	3001	15430	4101
	442.6	418.2	9763	8111	9101	4997
	438.5	377.3	444.6	482.1	4945	896
	471.7	5651	487.8	1977	4911	3547
	487	947.2	6368	450.2	11609	6348
	511.9	4727	6040	605.2	15893	6112
	454.6	5498	523.9	721.9	12602	6367
	553.8	458.5	1144	375.9	512.7	4524
	574.5	597.4	12383	567.9	10382	5422
	567.5	1486	10461	355.6	11588	9466
	509	6630	3476	3161	532.2	8847
	464.4	494.7	14596	3853	428.1	5710
	502.9	488.5	8069	509.6	401.9	2290
	349.1	480.7	5527	2890	1366	487.6
	4566	539.4	11383	2889	13081	4603
	293.3	553.1	444	465.4	480.3	3628
	465.8	384.6	505.4	350.6	3257	3443
	5551	472.5	5316	4594	11383	2023
	4544	339.3	6539	1433	1249	8394
	540.4	429.6	392.9	563.2	4308	5794
	530.3	362.5	3359	504.9	361.8	3284
	540.2	378.4	3851	7957	345.9	1700
	475.9	371.9	8257	503.1	6512	3530
	519.9	347.9	9108	3304	864.3	2791
	414.6	442.9	9173	6037	12325	1398
	594.4	501.2	6517	3516	463.2	2387
	6738	490	660.5	8258	7455	4436
	466.3	357.2	557.5	593.2	11248	1288
	497.4	472.1	10209	3532	8315	4978
	428.1	399.4	12782	6657	461.4	3234
	426.6	379.1	9720	5493	7789	528
	422.5	492.4	9708	393.5	7878	4077
	5811	658.8	8041	5890	6920	859.8
	444.2	409.9	11093	1749	9230	470.2
	506.9	548.5	5331	5930	373.4	4650
	1191	560.4	14245	6907	9875	5182
	409.8	400.5	9893	993.9	18546	6498
	380.4	541.2	9376	392.5	8593	6334
	585.1	555.5	9435	5423	11289	403.6
	550.9	516.4	9881	6108	376.2	3933
	595.1	489.5	573.5	559.5	11097	455.3
	422.3	549.2	9816	401.7	12309	1113
	2983	487.4	2936	403.5	14787	6999
	4612	4052	9405	442.7	18679	353.8
	487.2	534	10311	4423	9219	2771
	510.7	459.4	8121	1788	18142	4954
	10434	354.6	1355	435.8	478.2	5724
	536.1	2952	10308	491.4	369.3	3144
	554.5	430.1	11061	1512	13896	3765
	564.5	468.2	7541	1737	8343	8520
	599	403.7	7861	5731	16047	10622
	562.4	367	9823	1945	3489	5719
	542.8	472.5	488.4	3799	7174	503.9
	521.3	527.2	9310	542.7	6850	3442
	423.6	9822	6431	5696	374.4	7232
	402.6	1906	1268	4848	13137	1707
	388.2	3038	9012	3946	11565	4790
	733.8	459.4	2788	588.3	8030	4426
	439.9	416.8	7402	5146	5722	3145
	5804	439.1	2448	2779	8959	3523
	6133	427.4	3206	2363	7569	4167
	431.7	389	1648	6208	705.3	504.7
	944.6	426.2	389.5	5333	547.3	4646
	858.1	417.4	5934	4823	9460	530.7
	614.6	3078	451.3	865.3	585.7	3848
	540.3	393.3	1108	554.6	9450	5826
	481	410.8	493	1734	464.6	5535
	455.8	2584	331.2	523.4	429.3	7493
	586.9	6327	430.1	1501	8944	5697
	641.9	437.5	7936	2149	12201	5855
	443.5	520.5	11153	2144	11208	2509
	636.1	447.8	403.4	2787	8599	3514
	562.6	445	5048	1507	516.8	5477
	600.6	505.2	349.1	1171	8350	3091
	595.9	421	3349	1842	7893	4385
	577.4	473.9	5378	3234	8036	1296
	377.2	473.4	8879	4025	7399	6315
	497	514.3	354.5	4626	374.8	6403
	457.3	8589	473.6	478.2	2418	405.7
	8112	550.8	9858	496.1	9694	451.2
	3359	440.3	7001	525.4	768.5	432.9
	400.9	465.7	10213	845.3	357.7	3314
	409.5	4408	406.1	1020	388	5775
	466.9	1389	10203	5796	6700	5273
	2272	552.4	7022	2750	7368	5602
	426.6	532.9	8868	3633	5497	2456
	496.6	513.3	9776	7377	9763	302.9
	804	595.8	8885	5976	9320	5325
	367.7	743.6	11376	4539	403.2	381.7
	995.1	502.2	424.7	5874	380.9	4165
	577.7	397.3	478.7	3232	11998	343.4
	392.8	449.2	19231	6416	383	3289
	544	361.9	540.6	449.7	15654	5880
	498.8	403.5	2544	4829	420.7	4141
	564.2	437.6	3059	518.7	5522	4956
	539.5	353.8	10153	413.5	9136	4345
	532.8	1146	16373	3966	480.7	6000
	530.4	441.4	9154	490.9	2601	383.6
	501.1	365.1	7960	462.1	15408	2391
	601.7	2531	10178	470.8	18274	9021
	548	463.2	5629	437.2	8493	4725
	525.8	308.8	404.3	412.2	17484	3438
	738.9	326.8	492.1	410.4	408	5052
	429.1	2237	10917	540	6038	4097
	2798	467.8	2634	2109	376.1	9461
	485.5	407.2	309	712	520.3	4606
	845.1	792.2	523.3	3250	399.7	3794
	402.4	3429	4113	1961	507.8	3527
	447.7	561.3	360.7	1385	428.7	3193
	421.6	538.3	3995	5580	9936	5429
	404.7	498.2	450.4	426.9	7327	7771
	477.4	584	286.9	1500	2777	2454
	5890	423.7	282.1	3819	437.3	3305
	3475	505.8	362.7	1880	8316	3788
	5262	603.4	3123	903.6	1478	7589
	3351	515.1	6236	2598	353.3	7326
	2164	466.7	5209	6187	1033	6811
	503.6	852.5	5672	4156	468.5	5531
	504.7	420.8	3984	5549	5966	467.2
	434	413	7591	5757	5954	6577
	445	792.7	7696	2009	5165	5487
	551.7	1121	6821	6669	2536	7101
	434.8	399.6	538.5	3983	8217	412.3
	504.6	448.9	5291	5410	1036	6767
	552	416.5	582.6	5422	10837	3697
	500.7	317.5	12575	4594	398.8	5420
	522.9	435.5	600.8	1686	7049	2778
	532.2	860	5480	2002	5148	4529
	430.2	460.2	8567	5274	3721	313.8
	552.7	569.9	639.4	6156	4464	608.8
	620.1	625.8	350.2	5727	4512	270.1
	609.6	509.5	536.3	5629	2492	347.1
	4557	582.3	14399	2203	4688	5978
	492.7	563.8	1634	1556	9182	6271
	5906	510.1	11081	3384	5466	6214
	2717	2506	12008	3194	8367	4203
	3016	744.7	873.3	3738	4641	350.8
	453.1	2171	12628	3303	3959	8458
	402.3	944.8	13276	5012	6155	2146
	5978	469.2	1297	6128	369.4	392.8
	371.9	435.6	470.5	3386	4237	2338
	435.4	2554	480.8	345.5	5660	8708
	388.4	1906	492.2	3109	8694	5677
	1975	7091	8869	2654	296.5	485
	413.9	443.8	10786	2450	467.9	7405
	296.4	385.3	7686	2443	530.7	6284
	421.8	5978	8648	383.1	13306	7330
	444.5	397.5	798.7	1646	11747	2213
	459.2	419.8	10580	7717	4704	9684
	356.7	346.3	8692	1882	690.5	2466
	427.9	369.8	8340	4091	527.3	9768
	527.5	604	9911	3142	4045	1265
	1804	407.5	437.8	4804	11044	8056
	528	438.9	6825	10616	6246	11625
	538.3	7708	6123	811.5	10460	2871
	575.8	666.6	8443	970.7	10611	2973
	1461	477.5	441.1	1462	11375	6738
	419.4	587.8	391	2404	17685	924.3
	522.6	628.9	384.3	1761	2446	2641
	634.4	476.4	448.6	1891	13452	11107
	450.1	451.5	4022	536.4	7519	652.1
	465.4	623.9	427.1	1952	6437	4236
	432.1	639.6	6982	6526	445.2	481.6
	495.2	484.9	419	4456	12648	684.3
	477.6	456.2	6486	5894	15477	4284
	444.1	396.2	8798	3531	344.2	463.4
	524.9	437.8	371.7	497.8	14676	3223
	520.4	2568	428.1	458.5	3645	3568
	456	435.4	412.1	1883	12408	5185
	604.8	12769	13196	1671	462.4	1789
	524.5	481.1	5822	2665	16626	971.6
	637.3	450.8	503.5	473.3	367	7161
	497.2	13572	1325	2734	509.6	3648
	565.4	496	445.3	354.4	7536	3219
	440.4	497.1	4572	353.4	3414	334.7
	614.1	7666	2624	441.9	3438	817.6
	2056	510.4	12761	323.9	12444	5461
	2831	10480	9114	4773	481.9	7237
	568.1	600.9	10739	4244	9443	351.5
	417.4	613.8	10026	4728	406.6	3036
	433.8	437.2	4309	2344	348.8	2438
	465.1	434.8	519.8	421.3	5391	4436
	498.1	4186	5153	472.7	5816	10355
	421.4	10514	19864	1852	3533	2615
	455.1	528.1	531.7	4439	4264	1301
	4445	5705	584.1	495.2	2682	4613
	486.4	540.2	3676	6804	10501	2081
	405.8	501	1913	3112	12661	6428
	516.8	6584	17755	665.2	7176	1689
	504.4	783.4	9944	1229	3330	5649
	447	461.3	4329	549.3	11489	7723
	551.2	4344	6294	5576	13438	2209
	11896	3099	3865	491.7	402.5	965.2
	515.8	401	4671	556.2	9991	6397
	8983	6648	10262	509.8	385.9	11558
	594.3	334.6	13276	406.2	420.1	4339
	6433	6101	3811	4900	11284	401.6
	416.7	431.7	626.8	2833	6692	6021
	546.3	3454	12528	4727	13215	5356
	511.2	408.9	10766	832.8	12412	496.3
	5927	2129	14826	874.3	17915	474.8
	499.7	2370	6678	1156	13918	12200
	3122	500.4	416.7	2532	17548	4481
	587.8	436.5	10090	3790	9479	2512
	512.8	3607	423.3	706.9	13619	11356
	487.5	8515	6705	339.5	21207	448.2
	428.2	475	5158	2759	10672	3395
	578.2	565.6	354.1	2376	12160	490.5
	482.8	587.1	309	1752	12173	6080
	520	4853	6116	3673	13653	5752
	440.9	607.5	5163	1822	3755	4190
	480.6	564.4	9208	3768	12058	4181
	1103	523.8	9684	744.9	11664	5332
	446.5	4779	4687	2573	509.7	558.8
	375.4	535.8	508.7	529.8	461.3	9886
	449.5	8430	10284	448.1	6462	11028
	429.3	5054	13152	4572	7120	489.7
	391.4	435.7	386.1	509.4	8679	7238
	421.6	475.2	9281	3313	402.7	3676
	450.3	9849	722.9	3534	6693	377.4
	460.2	372.4	8611	3806	6264	1998
	453.2	390.5	10362	6282	5828	368.9
	538.8	415.3	3280	3473	5836	377.1
	654.1	1930	2780	614.5	7805	466.8
	521.5	5023	1107	1510	10412	2158
	493.9	395.5	521.8	546.3	7393	5049
	510.1	426.8	1402	594.6	9550	4758
	354.3	3054	6079	505.5	6482	7354
	547	432.1	5893	4147	3982	5964
	441.1	410.4	8085	482.2	302.4	459.4
	482.4	496.2	7821	3883	12172	467.2
	460.7	449.7	9320	2263	364.4	4557
	533.9	541.4	7667	1488	721.6	408.9
	569.8	523.6	542.5	635.9	9691	9020
	2769	4214	1862	325.2	10573	8487
	1190	549.4	9607	2745	9488	438.4
	458.9	439.4	7606	4701	3165	9810
	369.7	437.3	479.8	3369	3316	6074
	2705	4114	426.1	464.3	3028	429.9
	462.6	434.3	2213	506.8	10203	1579
	551.9	479.5	8325	4229	399.4	487.9
	531.9	10537	2632	491.9	469.5	3751
	5728	579.4	459.4	6362	3560	436.4
	522.4	554.5	485	478.3	1043	404.7
	16557	533.3	432.3	537.6	7786	671.7
	2704	11436	4745	3033	12745	3007
	5912	377.2	4613	446.3	10620	662.3
	494.5	9448	419.7	7736	392.8	1148
	12925	402.1	1994	3169	1706	1093
	473.5	470.2	3375	6385	468.3	445.2
	494.2	4326	7561	541.6	7190	6460
	457.4	640.1	442.6	3763	7913	468
	433.3	462.5	418.2	4595	6623	978
	416.3	439.6	11254	6539	10276	380
	3432	368.6	2855	420.5	11198	424.4
	416.6	435.4	350.5	3696	12119	409.2
	2109	435.6	8139	5848	13751	505.2
	423.6	476.3	1867	414.2	5745	6324
	5602	567.9	5023	550.4	404.2	5730
	5061	485.5	3616	842.7	366.3	394.2
	2304	450.2	9732	629.2	13896	1373
	472.9	461.8	11432	1997	8687	4581
	5812	519.8	4167	1208	9238	2094
	524.6	453.3	5899	612.7	1536	1141
	3110	434.1	3262	512.4	12395	2531
	500.4	588.2	7589	2237	2839	1272
	532.3	529.2	2185	6463	10175	1663
	6574	564.2	8016	2396	16702	5685
	400	408.3	1736	2818	7207	3380
	329.3	500.4	515.4	1472	3283	9368
	6560	389.3	9914	3110	22190	4517
	4781	471.3	505.1	4597	1783	359.8
	425.6	504.3	2744	5142	8065	374.8
	12270	460	6765	2708	7835	7231
	589.4	432.2	14324	1899	8007	4564
	454.2	448.1	7183	2197	8379	8672
	13796	401.5	14615	3823	5752	5318
	562.3	458.1	9371	839.4	6886	287
	514	590	17303	4602	8814	8478
	530.1	578.9	7113	3111	9275	428.5
	478.9	4742	9346	4012	395.5	1296
	428.5	432	14014	3863	2659	8854
	359.8	492.8	8116	4890	7773	5637
	606.2	3945	722.9	523	11299	8804
	424.9	372.5	4916	475.4	6461	5264
	656.4	490.1	8663	5900	9766	4035
	423.5	486.1	3170	539.4	16058	9244
	498.8	8213	5801	11982	910.2	3047
	458.3	8629	10458	749.1	3337	490.5
	429.3	773.3	6553	3298	468.6	6267
	484.6	413.8	6686	662.9	20260	536.3
	7545	5081	5405	562.4	1730	7566
	1561	428.8	7755	2031	469.5	1674
	2128	384.7	8874	476.1	10639	7680
	473.8	13848	6138	3053	571.5	4571
	568.6	427.2	7021	863.9	8172	3790
	516.7	7153	418	490.4	7857	8519
	469.3	1145	5480	2812	473	7887
	441.5	648.7	7184	402.9	6822	3444
	780.3	447.4	865.4	2193	13595	3492
	489.2	10908	437.1	1900	5703	482.4
	466.9	532.6	593.5	5212	6296	345.1
	7028	586.1	7204	402	17078	9440
	504.5	519	7844	1533	4632	411.4
	565.4	574.9	3080	842	15557	2025
	5372	483.2	2838	451	5348	387.9
	434.7	3641	8496	466.7	9415	430.4
	512.2	658.6	11690	543.6	398.9	437.1
	760.8	540.2	2768	447	5580	2389
	474.6	335	474.9	1716	7329	4685
	477.3	439	4376	1954	6400	471.5
	476.8	488.7	4018	522.6	11638	1836
	464.9	456.3	2181	503	4748	6043
	472.9	340.1	6867	568.2	7287	398.8
	468.6	462.3	8295	575.7	8779	447.1
	873.5	382.7	8306	601.5	6486	1360
	867.9	11996	3163	502.5	13519	6731
	403.4	468.6	679.3	3181	364	412
	477.4	435.8	12795	4342	355.9	5804
	453.2	5494	8317	1752	3415	2211
	468	4340	1506	588.3	8296	1812
	295.5	5255	1593	1852	397.2	3228
	335.2	447.6	8410	652.3	8898	607.3
	372.1	430.6	2385	466.3	9937	6761
	381.2	537.1	496.8	1472	10716	3381
	471.4	510.8	2341	1171	13307	2712
	480.2	392.1	9204	1014	393.9	2438
	387.6	398.6	2804	2759	8821	319.3
	5432	511.3	2910	661.6	9323	3256
	2112	5754	10619	3261	5738	338.7
	444.1	441.4	5103	4256	5233	738.7
	5188	481.9	2315	924	358.7	5157
	427.7	500.7	1171	2462	5628	2219
	465.8	5586	1047	841.5	8935	360.7
	414.1	434.2	581.6	616.1	6299	3534
	484.8	407.9	10167	3329	10033	2306
	477.9	414.2	13964	7941	6936	839.4
	431.4	337	6014	1406	5984	431.2
	477.6	369.7	423.3	9121	15452	5983
	391.1	498.5	1089	7614	8940	1366
	407.4	910	14451	440.5	416.8	5747
	439.6	11636	13589	8474	11727	4021
	3177	2070	6799	633.6	14395	493.8
	431.5	15737	9226	460.2	10002	7204
	368.6	3114	5952	613.8	8785	572.3
	385.8	579.5	6924	5216	14163	5284
	412.3	561.6	10679	492	14425	5119
	440.5	7875	453	831.9	15662	5110
	424.6	10289	434.7	764.8	8880	8449
	378.5	462.3	398.6	1170	13316	8091
	402.2	484.4	421.9	3369	18587	766.4
	425.1	471.1	373.7	543.5	14249	5974
	8594	9330	376.1	5597	15006	7610
	455.6	585.6	4473	977.9	6889	6025
	5442	4549	1526	1162	7281	4733
	536.1	592.9	4543	477.8	8786	2846
	337.9	497.4	5567	604.3	18027	487.6
	477.1	6765	3993	5340	10754	457.1
	502.6	426.4	1540	1246	9838	603.2
	488.8	411.1	6727	1336	339.8	2492
	397.5	489.7	1950	2648	13580	9353
	500.7	345.4	8206	1177	448.9	1806
	402.7	567	11448	473.2	17563	8832
	826.7	391.8	6855	3286	447.1	3180
	518.6	462.5	4689	577	496.7	11303
	342.9	357.1	6384	1928	8049	2322
	484.8	459	2410	650.9	9800	11896
	495.1	410.1	11226	6223	367.8	4411
	454.6	348.8	4962	482.4	10161	13784
	2209	12215	3779	2057	427.7	6404
	490.1	587.4	956	594.8	9864	1742
	476.7	11468	12785	1614	388.8	1625
	335.7	416.9	458.8	521.2	380.4	3927
	558.9	3105	460.6	1897	517.3	6031
	487.5	517	9991	4021	9685	436.5
	427.8	431.1	490.7	2441	4977	2875
	490.4	453.6	11518	393.4	13549	2563
	4240	536.2	5822	431.3	8644	2656
	411.1	530.6	10136	4534	14179	449.2
	495.6	4091	13291	2772	376.4	487.5
	419.6	499.9	10545	4682	7294	3363
	436.4	501	11430	2188	307.3	641.5
	514.2	389.4	14004	1615	11192	9197
	345.3	464.1	11687	4582	891.9	5613
	410.4	1897	10655	452.5	7594	3047
	338.8	548	9597	3419	482.3	704
	373.7	570	10473	2355	5549	401.8
	460.4	3412	6287	1484	7517	440.2
	456.3	468.8	373.9	685.1	7926	4438
	485.7	376.4	7237	1382	7508	419.6
	382.1	400.9	475.7	1674	6842	516.3
	382.2	471.4	8626	2050	3095	4952
	437.7	1700	500.8	4807	7637	3448
	707.9	2449	5861	1740	10779	5815
	806.6	287.3	9819	5977	362	4398
	432.7	479.7	7785	3081	14906	6673
	531.2	509.6	2468	4642	4214	11920
	540.8	505.1	6382	594.4	11102	3550
	511.6	498.3	2074	8843	15650	493.1
	430.4	500.9	10273	4981	8905	499
	369	460.2	6777	5652	467	2422
	516.5	7049	9501	3573	8717	1431
	492.6	7626	6107	2097	7465	2634
	364.8	376.7	3388	5276	10771	760
	410.6	573.4	2830	5118	10851	1059
	459.8	346.5	7084	563.9	420.2	699.6
	488.3	516.2	3270	8003	405.8	1600
	498.8	460	8075	818.4	481.3	3919
	519.7	361.5	5521	4262	7237	2336
	5395	454.6	387.7	4495	458.7	2551
	451.6	450.8	8525	7095	431.3	5380
	456.8	493.3	3608	5470	8404	3176
	5736	300.6	339	2710	389.5	3185
	450	469.3	7063	879.7	5328	3894
	458.9	426.9	6547	1947	10719	7009
	636.1	290.1	8375	3366	3942	337.8
	310.1	1127	14917	2023	12981	2853
	1806	391.9	4557	3540	10267	4212
	457.6	483.5	596.9	2327	2609	2482
	479.6	507.5	8921	2154	11554	351
	491	519.4	399	475.7	481.7	3194
	3211	419.7	16116	521.4	440.3	408.1
	450.6	8100	11540	373.9	433.9	1989
	1796	680.7	24628	443.7	407.9	1196
	453.6	9548	4314	2436	9521	426.2
	628.8	2064	497.6	1107	10020	3358
	8291	560.8	7357	1156	9864	2883
	415.9	530.8	5292	1692	10801	3018
	386.2	426	8032	1898	11811	4856
	533.7	631	21841	899.6	11707	5666
	567.9	497.9	14177	571.8	10396	7046
	342.1	1233	5311	4062	9398	405.6
	391	349.3	7088	1825	455.8	3838
	479.7	399.9	8772	441.4	14513	3424
	395	357.8	10666	433	13368	2903
	609.9	424.9	7552	1644	323.8	534.2
	393.3	1408	15027	611.9	472.6	5159
	522.3	1884	474.5	7879	10900	4036
	386.7	363.2	5671	1319	14824	5332
	393.4	340.9	12893	3492	308.2	485
	514.2	1059	14216	9642	332.2	2965
	394	453.8	12398	7924	550.9	5449
	446	487.9	12667	5878	13745	3230
	5530	353.6	1902	5156	15895	2004
	392.9	447.8	3678	1912	13984	2708
	4629	5114	10900	4542	8761	4414
	424.9	617.1	9979	9460	15551	2141
	397.2	1094	10681	6665	325.8	3561
	11330	1102	518	2010	11470	4361
	7755	509.2	427.2	5033	7048	3899
	5786	2462	5967	5772	7768	416
	372.6	7130	11168	9911	9411	466.9
	355.8	2564	406.2	1212	11870	545.1
	401.5	471.6	4297	4446	11926	9106
	514.2	664.7	455.7	369.1	8375	7334
	413.4	3298	5698	4025	10625	2616
	508.1	380.9	5086	1430	11623	421.2
	470.8	355.1	7584	501.7	6703	775.3
	7608	374.4	3558	500.1	10889	11192
	3892	384.2	3311	4880	11054	484.5
	513	431.8	8388	465.7	6184	375.3
	542.1	393	8190	1997	11738	446.6
	476.9	411.5	511	481.8	355	369.6
	518.3	487.8	666.3	1693	368.8	7496
	9079	478.4	472.2	2641	384.8	471.7
	503	464.7	5665	5035	6789	5517
	8021	381.4	450.7	2342	12056	3717
	550	363.6	440.5	870	416.4	2662
	513.7	372.1	14414	2265	5294	4110
	498.4	477.3	5686	4446	4894	3696
	8549	674.7	527.1	2316	16602	7755
	740.7	451.8	2852	4086	10240	3119
	440.4	372.1	535.6	6614	13081	1955
	419.1	12419	413.8	3345	527.6	5553
	465.6	588.4	13674	3447	14156	330.6
	413.1	426.9	9267	3535	7806	3846
	358.1	421.1	6795	485.2	4094	4820
	478.1	367.4	450.6	510.4	11826	5320
	502.7	491	510.3	2311	15534	3658
	455.8	395.6	5842	500.4	11186	3408
	400.8	395.2	7207	1976	10234	494.6
	373.1	11774	1031	482.5	2317	372.8
	453.8	410.6	509.2	4700	656.2	2857
	413.6	12006	1136	520.8	16674	5008
	426.5	364	486.9	4723	3457	7047
	387.4	383.2	417.9	1431	8808	3819
	405.6	310	390.7	458.8	8099	8347
	1213	424.8	12159	1376	12310	9811
	451	479.6	1402	482.7	1647	391.4
	318.4	473.4	1033	440.7	1747	2290
	441.2	425	457.8	5218	1925	12934
	476.3	395.8	6223	4497	369.6	7105
	359.4	392	423.7	1363	386	520.7
	517.9	328.3	347.2	4008	5064	6518
	437.2	405.6	400.1	5131	368.8	1623
	567.2	550.9	7955	4709	6206	2932
	489.2	13055	7696	1539	11239	449.3
	590	488.7	10934	6606	368	2900
	1395	12605	388.5	3901	7595	448.2
	4662	5064	12061	6577	6838	1177
	510.4	414.2	13545	4292	325.4	6674
	3374	8441	395.6	1545	14661	452.4
	549.6	458	9619	7949	6265	1958
	484.7	379.9	6323	5549	12250	5787
	515.4	508.8	9449	1522	436.5	5690
	444.8	7894	6966	428.4	8514	7464
	2215	499.4	448	4505	3514	2621
	558.2	358.4	6947	2907	366.3	1916
	446.9	4806	12194	793.6	7558	790.6
	436.2	522.2	12923	2686	7019	5514
	2580	461	6659	7439	399.8	5544
	418.1	464	10418	1499	10125	5582
	409.3	23589	812.5	8031	5908	8316
	460.3	406.8	8208	2213	7677	390.2
	3399	13336	9156	5200	9712	1755
	431.8	427	496.5	616.6	368.8	5950
	1110	396	6077	1945	10336	4644
	360.7	420.8	371	570.9	10362	5033
	473	451.6	6546	607.9	4705	9293
	464.3	424.4	5272	1527	11076	689.7
	435.8	404.2	12815	489.3	8939	6924
	367.5	2802	3591	2644	419.9	7380
	523.3	380.6	4292	1246	14106	8923
	582.3	390	13556	1243	9943	495.6
	410.7	450.7	602.3	554.9	10568	7661
	591.8	442.2	1937	393.1	6305	3538
	10709	349.4	7884	420.4	351.6	11454
	480.6	382.4	1831	503.1	9219	508.6
	429.3	527.8	4991	1131	472.6	7980
	504.1	531.5	510.2	453.3	8904	10535
	519.1	1391	7633	7290	12204	6337
	2878	522.9	501.9	8812	5399	3933
	457.9	2423	877.2	546.2	5930	3341
	496.7	11451	14871	4186	17694	6247
	488.3	4648	3920	6772	428.8	1666
	561.3	389.3	406.2	6840	10294	421
	552.1	530.2	483.6	4230	4980	399.6
	400.4	3396	308.7	571.4	10700	427.5
	541.5	380.5	386.1	576.1	15062	935.9
	1543	7323	9235	386.1	10949	5877
	511.9	7128	406.5	604.6	10687	4448
	494.6	2277	9266	407.9	10955	5598
	476.6	434.9	4968	5300	16162	4839
	389.4	542.6	11088	5523	6449	6368
	1496	431.6	415	3427	12944	5674
	623	467.5	10676	2640	14507	6413
	390.8	481.4	4933	3311	11477	14006
	449.8	441.1	383.3	6268	15494	11364
	379.8	457.2	893.4	5546	8426	7565
	404.6	431.1	11060	5425	5725	5922
	1532	466	10897	531.1	8314	516.9
	496.7	448.7	6115	4712	6939	1604
	431.8	409.9	5760	2164	12615	1399
	466.5	311.6	6184	1818	7034	452.3
	342.5	370.3	16426	3415	1291	7070
	435.8	3656	472.8	3996	1242	4593
	502.9	2882	5157	538.8	401.5	723.9
	412.1	343.2	5927	426.5	5934	493.5
	480.6	440.1	13505	422.9	7905	2271
	466.5	400.2	5147	421	6157	9151
	4407	461.7	597.8	6256	9074	447.7
	6331	417.4	6305	696.9	8677	1802
	543.6	335.7	5319	4942	10123	1499
	521.2	463	7627	447.7	10483	3335
	464.9	345.3	7494	8809	4038	466.8
	474.9	452.7	4573	10753	5542	4710
	504.8	510.3	6908	3008	1929	4203
	515.1	492.6	534.1	2593	6812	4023
	2334	552.3	6311	3211	6301	1079
	2924	529.9	9809	3661	7588	2530
	522.5	1703	10634	625.4	10522	5544
	1638	455.7	468.5	471.9	10809	6020
	5306	478.7	501.8	5059	11814	2170
	5133	433.6	9093	4836	1298	4931
	388.1	470.6	10545	4171	10490	360.4
	409.2	556	8720	1323	411	3309
	382.6	534.1	10001	3562	15414	434.2
	356.5	554.9	384.4	2420	16562	380.6
	513.2	496.2	21364	373.2	5856	2281
	451.9	506.6	481.3	6586	13801	411.9
	463.7	535.2	23945	403.2	17540	3290
	392.8	558.6	497.8	387.1	464.9	328.9
	540	352.8	5617	1253	18776	417
	464.5	398.7	3571	8662	24817	7864
	424.8	442.7	12051	572.6	404.9	324.5
	478.7	424.5	18184	751.7	496.5	5060
	480.4	500.5	9564	444.5	11688	13708
	440.1	548.2	15346	8337	523.2	4206
	487.2	517.9	432.6	692.2	7053	13784
	401.6	481	6005	1541	17106	7583
	4541	381.5	5577	888.7	3916	8168
	400.9	393	3569	452.3	5288	3749
	450.1	360.5	6131	448.7	15795	10309
	376.8	431.6	365.7	473.8	499.1	501.3
	343.3	362	421	508.5	483.1	4953
	481.5	387.2	3316	3093	16014	5227
	3730	741.8	10027	816.3	9882	6099
	668.1	391.5	481.2	5052	13977	3023
	874	400.2	431.9	8542	18857	509.7
	619.5	443.4	9817	8471	975.2	471.6
	640.6	474.8	5951	8783	11401	593.9
	2703	371.9	6098	1940	504.4	9929
	546.7	420.3	5101	521.7	15120	399.3
	625.4	477.3	406	4648	9020	8659
	544.5	557	391.3	4096	510.8	3433
	4742	516.1	299.9	6173	498.6	2444
	449.1	508.6	377.1	4555	13783	501.6
	526.3	5155	5802	4813	7619	6610
	415	5603	1892	368.9	4504	3027
	439.1	442.9	1313	3358	393.3	4369
	510.7	8788	4752	1895	413.1	504.4
	497.2	3098	5612	523.1	11104	6390
	394.1	2311	8374	4737	8775	422.4
	1784	466	4951	807.8	4634	443.3
	253.9	478.5	547.2	429.5	9528	6220
	269.9	444.5	10523	1979	4189	2239
	3709	476.9	1929	6618	9107	572.9
	480.6	5058	548.9	2030	8970	453.6
	2423	472.4	2133	2820	336.9	2791
	1348	486.7	7604	5860	356.5	441.6
	6260	8779	17269	2973	7331	2248
	3028	5558	15513	1758	6337	3652
	2016	369.7	15638	402.4	7414	4108
	590.4	370.4	8922	2676	9937	1346
	531.9	431.9	467.3	411.1	7562	603
	549.5	387.9	15938	9661	10071	2354
	588.3	417.4	6521	389.8	7130	2235
	544.3	434.2	10785	10115	6462	3998
	455.5	419.9	8271	5367	12948	4221
	438.5	510.4	1722	2884	15428	517.9
	453.6	10910	396.3	3258	13641	647.6
	501.3	399.9	9317	694.1	10841	3675
	485.5	667.4	9741	1965	5291	1919
	469.2	456.2	5843	4837	6332	3259
	486.4	502.7	545.2	8619	21307	520.4
	481.1	496.8	506.5	457	543	2441
	441	606.6	419.7	7425	5606	544.8
	448.8	659.8	10563	502.4	15978	7775
	403.7	564.7	10870	449.8	7491	502.1
	420.3	1752	11263	4169	5949	2128
	372.7	1464	15060	4280	7683	734.1
	349.9	13871	2228	3747	10465	4959
	1548	18746	430.9	1893	3592	8456
	532.5	442.3	582.2	7142	2907	5880
	1579	452.6	767.9	3242	3645	3605
	2755	471.2	343.8	3065	447.2	8258
	1500	430.2	411.6	516	432.3	2910
	427.3	374	3856	7676	6381	2584
	1871	366.2	4358	4218	11374	7416
	618	5412	464.4	4538	11887	5250
	558.2	437.6	6867	1984	2633	6186
	487.6	459.9	3564	10580	343.9	4160
	806.6	5889	6813	382.5	7508	6616
	384.7	350	8876	2291	402.7	563.1
	567.9	960	7620	2031	7600	1396
	525.9	6486	806.7	3068	398.9	7256
	13317	463.3	6742	12706	7898	564.1
	580.2	1662	5820	10307	3030	4421
	367.6	1943	3032	12102	10345	4396
	375.1	479.6	11127	769.5	8949	528.2
	433.1	502.6	1056	3678	14042	13922
	2369	543.2	11873	1732	7007	6647
	376.2	536.4	4937	5866	11926	11443
	460.7	466.3	459.4	3243	9949	479.2
	429.7	426.8	14790	5997	11749	400.2
	368.8	425.3	337.9	3366	14331	3350
	2014	6096	5986	8755	7068	2781
	1732	445.3	4490	4711	10428	363.5
	460.8	4911	12617	391.7	9673	1278
	521.8	2754	3031	414.4	7519	3685
	546.8	436.3	301.8	6398	363.3	4998
	568.5	399.5	1886	3370	6780	1660
	575.2	472.1	4625	1171	5673	4829
	458.7	598	7126	420.6	14452	1238
	521.1	319.2	592.7	493.2	4898	1909
	513.1	1793	7460	3159	15673	4456
	7077	1710	19751	6281	7983	1961
	7278	485.3	5093	6913	5703	3543
	383.1	878.7	1494	387	1735	4398
	543.8	566.3	16103	3529	10583	583.4
	835.5	1385	8348	342.3	3469	499.1
	467.4	4408	454.5	5721	13153	1077
	492.5	481.1	412.7	487.3	9118	5139
	1230	589.9	522.5	406.1	407.7	668.3
	487.1	2706	8516	542.2	12149	4766
	401.4	708.3	351.1	420.2	14519	1042
	571.9	549.6	1493	534.4	419.6	6627
	494	1414	8352	365.7	10821	948.8
	343	2913	614.3	3733	16938	630.5
	4659	608.8	336.7	6199	8688	3586
	456.1	3383	707.5	510.5	563.7	3494
	4860	1959	392.4	3276	541.3	3326
	441.8	500.2	400.6	532	6010	3892
	426.8	541.9	401.4	480.5	439.1	1484
	428.1	454.8	14152	5051	442.2	5526
	560.1	471.7	13765	432.5	13962	695.4
	495.6	448.5	4583	426.4	8893	9721
	442.9	408.5	5840	2967	16998	2976
	530.3	440.9	536.7	5625	9303	3081
	447.5	472.8	6064	11106	442.5	7278
	428.4	454.4	6516	416.1	16328	4232
	556.2	1776	450.9	578.1	8134	5044
	566.8	1675	8146	9452	3339	1826
	768.1	425.5	3220	7841	18821	610.9
	4473	829.8	378.9	3933	11288	791.1
	507.1	417.5	385.2	8400	10230	3520
	1014	477.2	6479	6499	12756	1631
	388	511.3	8219	3297	20297	4017
	561.3	522.2	452.6	473.2	13871	9369
	506.5	6087	4662	618.2	17412	1490
	2167	491.3	4249	465.8	24180	5887
	514.2	5725	3098	501.5	469.4	3088
	3819	5322	4561	1034	11700	1327
	406.6	519.6	6590	436.9	7849	3184
	484.6	617.4	374.8	3927	10019	3957
	563	484.2	2797	524.1	473.6	3607
	4030	4208	6865	558.8	483.3	5602
	489	645.5	3806	425.4	475.2	3242
	480.7	6775	8257	430.3	10495	4434
	1033	2247	7203	418.4	12885	4381
	393.3	330.9	3142	440.1	7080	1996
	495.8	440.8	7839	4810	4147	6801
	455.4	442	2264	410	2566	3812
	463.7	433.3	8670	1032	2011	2519
	404.9	5440	4741	2487	488	2124
	364.2	452.7	3866	4515	5032	367.6
	377.2	475.2	479.4	436.5	5460	1258
	576.5	433.5	5832	1235	5800	592.1
	584.9	6169	4030	2742	380	3744
	524.7	500.1	5759	1248	3906	5903
	539.7	499.1	8387	7638	7519	3784
	563.3	468.4	3241	6821	390.7	4800
	481.7	492.7	10497	526	7503	572.4
	502.8	446.2	9060	530.9	423.7	5214
	593.3	573.8	12377	1358	393.2	9178
	459.5	426.9	9110	7407	14885	2985
	477.4	417.2	491	1743	4240	9245
	524.2	1919	447.4	1822	12390	7041
	530.2	7258	9029	569.6	8233	1472
	488.6	522.5	5644	3235	4826	541.4
	373.5	500.1	1156	4363	6116	567.1
	439.2	492.5	6911	2823	7416	577.3
	1899	492.9	9133	4556	7895	6810
	381.7	463	495	5755	535.3	9033
	506.3	401.9	5981	6313	540	1572
	384.7	585.3	631.1	5108	526.5	4305
	576.1	578.9	5809	5780	12190	1532
	3140	3222	10223	4756	571.6	4274
	2807	482	6243	1540	6710	3925
	3396	403.6	8521	5202	13842	4947
	544.1	441.2	3443	492.8	5712	4099
	550.5	440.7	8750	3928	12429	6296
	569.3	388.9	7838	387.4	374.2	5478
	399	408.7	8702	4584	16107	1116
	378.2	516.3	9776	1025	13146	2349
	797	756.5	10043	841.7	10869	1163
	391.6	529.8	11581	6192	9505	5816
	481	369.4	1416	2672	4667	469.6
	575.8	3998	8366	1076	3210	306.1
	455.6	600.1	4763	5793	516.3	340.3
	1121	523.4	2981	400.5	13653	1053
	393.3	319.8	430.6	442.6	1159	3209
	418	461.6	8554	506.1	4660	365
	397.9	456.7	5709	660.6	2804	4601
	331.5	9776	7404	466.3	11637	477.7
	425.7	509.9	4035	518.8	8195	428.2
	353.7	515.5	1251	751	429.3	629.1
	435.9	438.3	376.5	1833	13268	2379
	376.2	363.2	6404	497.1	9335	1015
	509.8	442.1	495.4	3875	11839	2687
	473.8	426.8	5261	1643	500.6	1588
	536.2	307.5	9115	380.4	7044	3660
	383.9	371.3	5211	504.9	14552	3020
	561.2	413.7	8108	1735	9883	527.5
	777.6	522.7	6933	11262	7088	494.8
	502.3	444.2	7824	5837	9790	515.2
	561.8	446.9	5227	3527	7939	4618
	537	497.4	5824	3553	9979	389.1
	488.8	430.1	5812	3697	6735	3671
	2597	473.4	7628	555.9	15503	375.7
	570.9	389.9	2218	681.3	8513	2694
	559.7	394.8	8262	3619	4143	2551
	450.1	399	5527	2510	17431	4231
	452.1	1088	8011	686.1	10865	2112
	452.8	568.9	5686	783.2	5677	7425
	586.4	847.1	10590	1960	9080	5437
	730	1190	11235	1500	11583	1347
	406.6	536	7757	2964	8452	344.5
	307.7	592.9	7404	1599	8322	3624
	373.6	553	8041	443.5	5512	4202
	2988	1272	1248	600	10377	385.9
	413.4	496.4	8296	2867	6589	5310
	2952	8892	3726	5841	9002	475.9
	435.1	511.3	8088	468.1	5262	422.1
	492.6	526.2	366.7	8060	13338	265
	467.5	516.5	2723	6625	11062	3576
	503.3	529.5	3736	4521	19469	3991
	372.8	462	2926	851.8	10923	290.8
	403	15564	2549	4368	8679	7556
	579.7	497.8	4479	562.8	13062	5421
	572.1	10918	5027	4640	7678	824.6
	575.5	495.3	3224	8191	483	5533
	574.8	457.2	9065	4048	7383	1036
	611.7	458.8	5981	435.5	919.6	629.9
	601.7	383.3	488.5	3912	10119	6750
	501.3	402.1	5351	5886	14577	1290
	2243	886.7	5279	5033	18203	7326
	424.6	434.1	461.2	3669	9062	792.2
	447.4	5583	6831	6046	12258	7015
	3014	431.5	4793	1868	6423	5193
	2903	6194	3733	2518	9468	5234
	346.2	1582	328.3	1901	9319	2834
	4275	532.7	7596	2761	15051	396.6
	2709	415.1	7570	4016	495.7	1782
	498	507.2	2804	2270	8182	510.4
	510.4	1965	7205	1233	516.7	1304
	516.5	642.1	6113	587.1	500	3547
	533	1308	458.4	1849	11687	3861
	350.8	506.8	1547	468.7	392.1	713.2
	499.9	590.4	700.6	444.9	14555	5624
	404.2	492.7	2895	498.9	4841	428.5
	5155	2276	7039	822.9	3868	546.5
	475.9	2009	6050	5624	16185	5294
	4148	458	12465	1971	6464	686.1
	1559	6174	601.2	1365	16283	526.3
	537.4	2377	3797	11674	16240	476.6
	494.3	10364	7967	552.2	8441	386
	476.4	405.9	10737	1355	7157	8028
	541.2	407.8	6927	3340	11665	413.2
	513.3	581	4720	1952	7422	4357
	1773	10226	4691	600.4	11663	1559
	427.7	425.1	10923	5575	7135	410.5
	2846	457.3	514.3	5749	323.9	449.8
	498.3	394	13468	2267	336.1	4402
	1931	414.6	4289	3690	668.6	363.9
	3417	385.2	5484	335.9	3921	767.2
	455.6	1162	9293	4355	3965	815.1
	9767	396.2	8812	4611	391.3	4425
	586.5	404.4	7172	2646	9112	5932
	783.4	401.3	8593	4503	459.2	1385
	4302	427.7	10211	469.1	7277	1980
	450.3	463.7	12467	1064	8649	5699
	388.9	473.4	677.6	1167	6937	552.5
	4592	463.6	10077	2705	9525	7766
	435.6	394.5	6305	493.2	4358	7672
	11584	501.1	2083	5799	2077	2297
	2492	2083	8776	493.6	8821	2829
	3823	4074	1651	5342	2505	10030
	472.9	554.3	13002	537.8	366.6	530.3
	449.9	538.8	8453	473.2	380.5	4985
	18313	392.9	10476	502.7	8025	3447
	516	447.3	7321	476	1092	522.7
	2935	526.5	373.4	3147	487.3	3610
	1497	484	6222	502.1	10662	4292
	18358	540.3	560.9	450.9	382.7	4766
	1167	527.7	8878	623	405.9	5160
	378.8	535.2	458.9	428.4	356.6	4280
	7510	539.4	356.1	386.3	10323	809.1
	377.1	590.7	384.9	392.6	990.8	1241
	452.7	401.6	5166	610.2	11928	1809
	469.7	439.5	484.9	4686	14650	1513
	409.3	908.9	10629	689.2	483.4	840.4
	313	1333	7543	5835	13660	1192
	362.2	438.2	462	436.6	467.5	1072
	451.3	1142	10350	420.1	476.4	3386
	420.1	1636	5877	606	529.7	7383
	363.2	503.5	10278	683.4	519.6	4991
	2184	537.9	8129	583.8	613.4	2951
	321	4593	6799	5655	14466	2166
	4030	451.3	4461	675.9	504.1	2356
	482.3	523.6	8926	8140	406.4	1928
	487.2	521	9174	4935	371.5	1683
	408.3	495.1	7112	2505	5252	1253
	482.9	569.2	4384	513.2	3575	3303
	499.5	537.8	488.2	517.9	475.3	1971
	376.3	530.8	3533	517.8	780.8	1023
	5727	3745	3887	2802	385.3	5428
	5113	2476	7408	1942	9277	3834
	450.1	607.7	9052	391.5	8154	4818
	704.4	504.5	494.4	527	7293	2595
	390.8	414.9	7593	346.8	10212	476
	552.8	4107	10547	1600	4441	1311
	525.9	2896	10874	556.8	3970	454.9
	501.5	470.5	405.1	6805	10866	3450
	8045	444.4	13257	1936	8669	3371
	415.7	12930	15021	1686	341.5	5270
	507.6	399.6	7617	3125	7356	495.2
	8046	422.1	5495	5790	277.4	426.3
	368.7	504.5	4903	6605	427.3	455.1
	416	486.6	453.9	2262	6950	2564
	399.6	387.1	18969	3122	380.6	3082
	2895	409.6	4153	356.8	365.8	5922
	422.6	349.5	4168	4365	1892	6355
	344	843.2	552.7	523.8	14085	1772
	370.6	418.3	567	5216	442.7	529.5
	400.8	420.9	13860	371	5019	5790
	466.7	4459	530.4	8274	8254	6045
	11523	2401	2480	388.1	17227	3106
	466.3	4553	13659	6035	371.7	533
	539.1	510.4	5558	4730	435.7	501
	13327	532.7	2596	4476	7570	3493
	410.2	5992	15256	4843	9763	1705
	6462	435.3	4387	673.5	5088	662.3
	547.5	1632	13106	5005	370.1	3713
	6818	468.4	5346	564.3	542.6	1167
	504	7860	4090	5357	382.1	1643
	398.4	3819	1756	426.9	467.3	933.3
	400.9	5586	9724	2647	384.9	2311
	354.8	399.9	487.2	1158	13079	5918
	5580	3302	1727	1372	11420	2304
	5677	485	417.8	6359	9464	598.2
	538.2	3790	465.8	1366	525.1	5817
	512	481.6	418.4	5690	10819	13955
	401.5	4162	7075	406.2	23318	2619
	480.4	402.9	384.4	3071	9867	470.2
	370.4	456.4	304.4	8951	998	393.9
	343.1	424	5929	2199	494.5	395.7
	1591	394.9	365.1	1723	6711	670.8
	1707	516.2	440.1	3935	550.7	404.9
	408.3	1489	6311	9299	1348	1539
	946	437	7261	549.4	11869	3002
	447.7	3597	9835	2616	522.7	3892
	390.1	1771	6575	611.2	4569	3440
	714.4	321.4	1322	6158	8772	3404
	423.7	4154	5856	7340	10818	681.1
	415.9	429.3	879.2	2674	11692	4120
	415.1	349.2	1096	5046	583.6	892
	468.1	410.7	13688	6002	8321	2323
	452.9	410.1	11638	2673	9313	5545
	9146	436.2	9260	1745	6515	370.3
	2263	351.2	456.6	401.2	8177	7454
	11031	468.4	7770	5732	8390	11329
	509.1	335.6	9773	388.7	6194	2918
	484.6	8475	452.6	3451	6354	8331
	417.8	7286	9097	3202	422	10884
	492.4	469.3	469.8	2770	405.2	9093
	491.3	548.5	525.8	1255	3008	440.1
	500.6	478.8	5759	533.1	9671	540.4
	503.5	531.2	554.1	3223	6342	442.3
	525.3	406.2	462.6	4794	11173	527.3
	1190	1182	7141	560.1	4838	10624
	672.9	482.4	566.2	562.5	374	9028
	497.9	5371	3334	572.8	369.5	3939
	325.9	5877	6692	6425	6503	4863
	340.7	504.3	502.9	5600	456	5117
	399.7	568.3	525.5	566.1	5541	4104
	391.2	374	524	5484	11317	1052
	350.2	400.6	3800	559.8	9155	4398
	293.4	10311	9636	7643	474.8	5692
	302.4	508.2	5520	6156	17811	5734
	438.4	390.7	3717	6889	11066	4928
	508.8	399.7	7104	4826	16114	3678
	545.4	358.6	6243	4314	11426	2946
	416.1	1407	13961	471.1	10921	428.1
	398.4	1140	6920	617.2	424.8	526.3
	608.9	7258	15885	2773	6004	4607
	477.3	369	7294	465.1	11473	6796
	488.8	431.3	11588	8444	14641	2134
	511.2	437.6	8858	3231	7762	3933
	1941	422.6	7663	748	449.5	1613
	531.1	391.1	539	874	4615	4752
	511.6	450.1	7455	1900	433.5	508.9
	1857	399.9	501.9	1026	429.2	7963
	482.2	469.4	469.3	1264	4167	5377
	399	5737	8490	379.5	20139	6797
	2214	2587	454.3	1039	18549	5227
	463.9	537.8	426.1	508.7	7853	5053
	1789	5769	441.2	494.5	493.6	3076
	2873	436.8	420	594.7	8245	2485
	399.7	506.9	3361	641.2	491.3	3807
	386.7	377.1	6617	572.3	15363	2160
	2033	524	4613	624.5	10319	1992
	429.9	1323	378.1	549.6	4670	1492
	418.9	1226	2826	4869	15454	2475
	390.6	539.4	1721	525.3	505.3	5548
	361.6	3390	5778	507.5	14465	1614
	416.7	454.3	1008	5788	1111	4073
	489.5	506.9	5078	2224	838.1	387
	469.9	676.7	4572	1558	6972	1187
	461.4	440.3	1219	531.2	381	392.8
	533.6	446.5	450.9	484.7	9713	5410
	1922	452.7	8205	469.7	5987	4826
	1817	423.4	7471	4227	440.3	332.7
	546	397.4	6797	1776	5163	1035
	526.5	403	470	1337	5342	979.4
	394.5	376.1	472.9	1704	402	3867
	380.5	674.2	5146	3777	2624	1491
	3300	311.3	5969	3758	2680	420.1
	494.2	7759	519.3	502	283.5	375.4
	443.6	12098	497.3	4406	7576	350.3
	393.2	421.3	7886	451.7	3263	4473
	1668	9280	8261	6777	3312	366.5
	432.2	442.1	9867	466.5	3107	2254
	676.1	476.4	394.6	3303	3283	1487
	441.6	9076	8484	902.7	326.3	1220
	380.8	382.8	15659	1970	401.5	3633
	474.5	466	8209	6294	7063	1615
	2609	406.8	9072	399.5	3497	4268
	408.2	485.7	389.2	3832	8327	3735
	438	451.6	7961	5820	4379	4003
	476.1	465.5	15213	2258	375.5	5016
	3963	1379	8560	2033	411.4	2585
	512.4	13431	10297	521.8	6720	3574
	461.8	471.5	16990	1097	10804	6162
	9450	1891	8676	7000	395.9	1922
	476.5	478.8	10955	2785	5282	9997
	377.3	495.6	7704	2416	12826	4539
	8750	492.6	455.4	5680	3575	764.6
	5324	5891	4120	499.9	11179	403.1
	512.7	490	507.1	636.6	7000	2383
	542.4	371.5	4651	495	4139	1621
	3848	430.6	426.5	1121	14939	10197
	363.2	5244	8088	3030	7743	8580
	507.4	316.1	1608	6758	13279	396.7
	489.4	3877	5203	4505	14615	510.8
	3889	378.5	425.9	11074	11457	8485
	398	380.5	5782	3437	5262	221.2
	408.8	372.3	534.3	3739	2655	5913
	6829	421.7	516.5	1738	11579	6208
	8298	344.4	1083	12496	8597	6766
	4292	417.5	9414	828.4	9399	422.4
	545.9	344.8	2543	1717	11765	6166
	512.7	429.5	328.6	1691	24395	2985
	484.1	483.5	420.9	3920	14765	3231
	1265	489.9	454.4	4195	8405	388
	571.3	525.6	363.2	3824	12028	3203
	546.4	477.2	412.6	3826	8941	3733
	8775	472.8	7132	2595	20944	413.7
	384.6	514.7	3404	504.4	14954	5595
	8264	1163	374.6	471.9	9657	4528
	530.7	563.2	5732	2874	14273	2690
	552.8	495.9	5918	497.3	7385	1477
	2333	2569	340.6	456.8	11264	2373
	394.8	371.6	340.1	2598	7719	5082
	2663	384.7	335	1394	911.3	5335
	510.9	10197	4293	358.7	540.7	5785
	7364	8211	7430	6499	6330	6145
	417.8	396.5	8224	3124	12199	5146
	8073	347	6633	3836	9216	8408
	467.1	7873	4386	4832	10109	4945
	1366	1114	4451	404.2	4594	453
	442.4	352.8	9978	2641	4683	6172
	396.7	904.9	7719	385.6	472	5254
	431	355	8773	1621	10466	437.7
	434.9	401.3	8432	7071	427.6	1748
	421.7	421.7	12599	3419	2402	5741
	413.2	343.9	7715	1613	7441	6276
	436.8	366.4	11988	2471	522.6	14918
	455.4	407.5	5782	6146	10299	467.7
	321.2	443.3	14309	1791	346.3	5665
	444.4	443.1	10121	8393	7576	5154
	461.9	428.5	8750	554.5	3328	1300
	507.8	2052	9090	2529	402	1858
	544.1	389.5	7705	893.6	12743	4918
	750.8	413.7	12190	595.9	16327	5001
	351.4	440.7	8398	872.2	17099	3930
	4229	365.8	9948	6704	7846	460
	5050	6286	556.1	702.8	7602	395
	4489	3261	583.7	1461	23240	1334
	474.4	438.2	7854	520.4	21153	460.4
	3462	563.1	9926	538.6	10633	2036
	4026	508.3	7980	516.4	687.4	6832
	415.6	433.4	9225	460.7	18320	385.7
	5194	785.9	605.5	529.5	25166	6275
	461.5	459.6	7225	1023	14241	431.5
	2924	525.4	490.3	419.8	10618	433.3
	911.1	406.2	9775	1155	5061	5330
	3315	500.6	582.5	485.9	8872	3632
	383.4	436.7	6104	4881	16550	4645
	513.4	415.1	513.3	5463	7963	453.4
	373.9	467	579.9	478.6	11841	3219
	858.3	398.1	10050	736.2	13522	4080
	366.5	443.8	8653	451.1	8493	5146
	472.2	900.9	10453	761.6	13417	6290
	408.6	402.8	5960	2322	11980	3815
	636.2	472.4	2349	484.3	6484	658
	484.6	8260	3205	1991	20178	5847
	448.9	415.4	8011	1997	6230	7903
	603.6	444.1	3826	1931	14157	557.9
	474.1	10118	6208	1830	8500	7617
	593.9	311.9	2493	1793	8682	5831
	562	390.7	1549	595.4	4277	1578
	620.4	1336	472.6	624	9258	4954
	2370	436.4	6381	2485	1486	9176
	522.7	418.8	598.5	1882	1825	9497
	567.3	302.7	2637	5340	1951	12953
	441.2	346.4	991.2	7209	510.3	4173
	501.4	1172	1503	3715	7018	10155
	493	1496	7549	5929	1618	13501
	460.8	1157	6971	5093	5409	8088
	2117	352.9	1925	5191	8546	12160
	1127	3669	2401	5981	8428	7175
	372.1	2921	419.8	382	443.2	8516
	421.5	3724	8537	482.8	5539	3613
	415.2	492.2	6294	480.8	529.7	7349
	386.6	417.2	9711	434.3	452.8	4582
	365	423	5852	5943	8453	553.9
	578.3	1872	7344	5738	8787	10210
	474.6	525.2	8786	475.4	16869	10112
	385.4	2231	5181	452.2	486.1	3457
	524.5	513.2	3578	390.7	3977	7694
	360.7	503.5	7432	355.7	16790	8217
	556.5	387.1	604.3	3461	5213	4443
	7490	471.4	1225	354.6	5714	9123
	2360	488.6	6830	6278	455	14593
	6456	5766	8755	640.1	12890	2132
	465.4	6087	6433	3490	13406	9225
	521.7	503.2	6642	443.3	12944	10101
	1415	453.1	10776	384.1	6175	462.1
	549.7	411.1	9783	5799	15066	5211
	483.6	7013	11345	1611	15819	3018
	423.3	382.9	6303	2031	13001	2787
	355.4	5533	2025	398.7	5689	10669
	328.7	5008	6807	484.5	10060	7961
	437.6	387.6	2387	369.3	5783	4299
	396.7	448.7	562.5	461.9	13089	7138
	2798	476.3	7535	464.8	2157	5089
	404.8	3170	623.2	474.9	5085	2317
	4895	6492	10052	509.7	8890	1495
	8051	4702	564	787.7	3649	408.7
	454.3	3652	7905	623.2	7252	8230
	509.1	361.6	9229	3208	9250	1050
	382.5	337.5	538.6	826.5	12166	3767
	528.1	408.6	606.2	520.9	10531	4060
	368.3	392.3	587.4	483.3	11174	389.2
	528.2	465.5	3026	2424	6885	2616
	456.4	452.2	1351	486.2	4389	4827
	516.9	1834	9869	466.5	6474	2961
	554.4	10271	1173	409.9	9081	1001
	480.6	1217	2760	511.4	9571	7594
	630.2	406.2	4579	2954	5533	4225
	399.6	11182	723.9	424.4	381	1347
	421	2431	9251	2469	2752	1059
	456.3	497.6	1817	6346	5313	5354
	541.5	378.3	1125	4230	7255	5281
	598.6	533	3373	6505	6427	1232
	536.8	2680	3349	2492	496.4	614.9
	465.3	497.9	5091	4042	9177	4887
	420.3	534.3	4089	1897	5727	308.4
	492	465.7	7093	3887	10512	5626
	449.6	1095	6660	4198	5887	5034
	3387	528.7	9470	3896	13446	2291
	566.5	402	7744	3870	7408	794.1
	1104	529.2	2290	3879	4245	489.6
	599.7	461	310.5	4308	3159	525
	548.9	8831	1419	3890	11182	431
	1981	7187	8891	398.9	4396	5721
	436.8	5920	409.7	4030	3980	5603
	445.8	439.6	8553	4555	4459	11958
	393	6020	474.2	5894	7937	2982
	861.5	461.4	12626	3545	6800	9287
	434.6	2339	2621	903.2	4209	418.3
	559	2296	12998	3005	10671	734.5
	445.9	405.8	8403	2175	5240	5955
	3663	390.3	1338	3393	3051	2945
	396.5	399.8	13309	3265	1876	6276
	1494	1013	365.5	2857	8390	10863
	5834	378.8	5874	1226	4919	3696
	524.5	394.8	419.2	1028	448.7	11747
	541.6	399	426.4	1278	430.6	1783
	3451	364.9	8066	2943	13548	351.7
	446.5	455.6	10365	2758	361.3	510.4
	1909	522.9	4013	2395	4784	465.4
	529.9	377.8	6515	2709	2885	8531
	3233	392.3	14415	6047	6734	827.2
	570.3	548.8	498.2	435.1	12388	476.8
	572.3	495.9	11253	2549	3467	439.2
	554.2	7008	473.9	346.7	8773	448.8
	587.7	1768	12949	6064	7736	340.9
	3546	396.8	16400	416.4	1844	2544
	419.6	469.2	9666	1056	383.5	2648
	534.9	1509	14632	1074	2371	703.4
	515.8	489	6574	4571	1695	345.6
	456.2	487.8	435.5	2455	6008	4870
	475.8	8618	378	5085	3871	455.4
	420.4	474.5	4873	2374	309.2	2641
	6078	367.1	2199	2392	7345	5104
	4494	419	615.1	5482	9467	436.2
	392	497.5	11534	2554	10409	2703
	519.1	403	8037	7403	9938	5030
	5009	353	711.1	7407	15068	526.5
	394.8	446.6	12400	9366	8915	3007
	495.5	5575	10634	370.7	3588	4866
	4745	421.1	8159	4901	4075	9979
	456.4	391.3	5922	2853	6162	4480
	422.7	483.9	3448	413.9	9346	9878
	427.3	3517	3280	544.3	2888	7326
	369.5	678.9	2078	2257	9051	376.7
	2648	483.9	4787	10016	2097	7660
	476.5	445.9	3097	6551	482.1	2780
	367	3165	447.8	8998	416.9	6940
	386.4	367.5	6556	7168	314.6	8673
	427.2	7651	6201	10370	1961	8221
	428.4	371.8	6465	2171	460.9	5695
	430.7	475.3	566.6	4015	2344	5842
	441.3	10692	1763	2042	8609	11372
	414.4	11171	8435	6930	951	5388
	520.2	4503	13542	3389	8044	7324
	500.6	466.3	7924	11306	8867	5288
	1128	551	12830	2447	430.2	4598
	455.5	374.2	576.7	9217	492	6834
	447.2	481.5	1768	426.5	556.8	8090
	531.9	7254	8798	2800	12274	1563
	3474	475.4	13938	487.1	8833	3377
	438.6	524.5	2668	2970	16884	6390
	498.4	379.3	546.2	1662	445.7	5034
	564.3	511.8	11754	9517	538.8	5830
	432.5	367.3	5506	538.3	16963	6193
	588.5	3813	508.9	3102	4851	802.7
	2502	408.4	12309	2590	25849	5179
	504.9	502.2	7388	10108	15094	371.2
	473.4	470.9	437	11976	520.7	9276
	449.6	548.1	7198	5579	24429	3535
	6163	3287	4277	3679	14427	3162
	518.2	460.1	6134	317.1	16402	5527
	526.4	417.8	4658	6602	13781	1255
	503.7	3422	2703	1458	11910	1785
	2821	360.8	2796	1900	417.4	1255
	5897	10647	3066	6470	7156	3239
	407.3	496.3	5355	1780	14114	2924
	435.3	585.5	4137	1568	13904	4986
	7898	500.4	5369	4710	15525	2826
	7805	519.1	5079	369	435.5	367.1
	910.3	2773	2912	3089	7108	3379
	389.5	3916	7133	435.8	11571	4575
	412.8	2667	7601	387.6	402.6	3753
	658.1	2979	6757	2752	6671	2498
	2251	440.7	9321	3299	374.7	3273
	530.1	376.6	6674	402	10466	4986
	6297	386.3	7701	1444	9779	2239
	5729	410.6	7285	5726	5231	3614
	491.6	470.5	1848	3499	5814	2627
	528.1	11261	3313	484.1	396	5070
	428.7	11761	14662	6740	450	9028
	505.4	473.7	7716	2967	445.4	6057
	475.8	485.5	11881	458.6	5108	3843
	465.2	496.3	9685	6203	5113	1745
	3963	444.6	12222	1123	7324	5913
	412.9	424.9	13871	7960	6278	8810
	497.6	425	11867	7069	529.7	4967
	425.7	547.6	1806	1193	5890	5211
	1016	429.6	11561	2589	15936	3475
	432.5	498.3	2784	489.9	11306	4342
	418.9	493.2	4305	464.7	10338	6817
	448	432.9	1408	1010	14240	1789
	339.8	2335	376.1	442.5	500.8	5256
	410.3	3790	579.2	475.1	3494	5394
	2170	508.4	416.5	1059	528.8	4610
	399.1	470	528.9	8778	19474	5437
	510.2	3879	9628	1723	4543	6131
	490.8	420	7900	787.8	11623	7426
	511.7	497.2	374	413.4	604.2	7030
	475.8	558.4	372.8	400.1	18427	7186
	3820	483.4	11380	449.5	5599	5525
	4183	512.8	563.7	1287	4800	1615
	7691	378.1	11434	475.5	388	2240
	4675	413.6	2502	371.4	13421	6535
	9191	597.9	4049	2635	439.4	2414
	564.6	386.3	567.5	685.3	12631	5205
	3384	372.1	895.8	1744	881.2	6369
	435.6	578.6	6475	397	4360	6827
	455.4	622.3	8334	2032	2446	4895
	2394	8335	898.5	3132	387.7	6624
	484.4	486.1	4780	1308	1721	6314
	478.3	516.7	468.9	6539	11623	4497
	793	400.8	8321	3883	409.5	8024
	1050	434.3	6523	6920	8310	444.8
	466	2770	3773	538.6	8610	5423
	465.8	556.4	3597	501.1	418.5	4438
	494.4	4481	403.1	3259	12389	3130
	500.8	1889	9032	6122	4675	423.5
	548.8	2658	354.7	1112	14387	4849
	536.4	532.4	1616	2739	491.4	7702
	497.3	367.3	377.2	1464	12157	4631
	570.3	406.7	383.3	7340	11854	4872
	570.1	13503	6582	1769	9051	8234
	421.1	14322	435	4157	366.2	3862
	527.8	394.6	3981	1453	7243	11409
	487.1	490.3	346.6	7790	8846	5444
	524.4	448.3	382.3	7598	12803	5757
	547.3	1957	468.4	567.7	2046	5604
	6428	455	9004	3128	370.8	3440
	7529	369.2	444.7	3866	2516	7408
	502.8	467.7	451.4	2275	11240	384.3
	7055	530.8	453.7	4062	355.1	3673
	5269	474.6	2952	4437	423.1	6130
	806.6	2411	8553	4080	11587	8251
	525.8	531.6	4330	3436	11984	5134
	542	8697	470.5	517.2	15893	8695
	400.8	7340	7185	3000	8332	17489
	586.3	9235	429.2	7297	8430	455.5
	362.6	8458	499.8	4208	317.3	6379
	15574	11308	21082	5036	8596	422.6
	418.6	514.9	5744	5158	12401	10195
	443.4	9557	492.4	5176	10246	7314
	454.1	8498	385.4	1451	349.2	6206
	460.2	4120	17382	2069	11676	7372
	450.5	4119	4154	6888	13764	5317
	397.7	387.6	377.9	3579	539.3	1404
	649.7	2456	12283	3523	594.7	7098
	837.7	476.2	4044	1238	429.3	14241
	661.6	450.9	12850	1962	515.4	357.4
	851.7	428.5	15320	1974	14887	2176
	6517	420.9	13244	6279	13407	4717
	4685	3126	8338	4621	13268	9893
	527.9	413.1	640.4	1846	13596	2559
	6225	463.1	1657	3998	12843	4393
	403.9	451.8	7543	4701	19310	6832
	9413	469.6	6445	5768	13856	1216
	1199	457	6159	5193	15261	4074
	396	4474	5210	6761	7748	312.1
	760.7	564.2	7964	1611	9837	287.2
	3028	1481	7609	3710	13217	3872
	446.6	537.7	441.8	6939	11939	6738
	579	1807	7075	7502	6140	6352
	482.2	511.5	7854	445.7	451.2	4976
	405.5	533.2	8448	3755	3860	7335
	364.8	486.8	7304	4443	6884	5227
	552.4	7997	8409	515.3	14463	368.1
	520.1	503.2	11446	3073	498.2	2210
	528.2	441.7	5291	3761	11984	4284
	453.1	1188	1270	553.2	464.8	2850
	552	476.2	7174	544.9	14643	6336
	531.4	454.2	712.6	484.1	14622	331.4
	4001	425.1	436.2	2566	13297	3321
	410.6	4517	19519	2793	15352	3972
	396.1	387.5	1231	460.1	433.5	9686
	393.6	5961	10595	1898	7970	421
	413.5	411.2	14400	2003	13850	1964
	434.2	380.1	4213	4685	7033	1351
	347.6	445	477	444.5	8674	6618
	429.2	463.5	525.8	528.7	9741	443.6
	447.7	333.9	4045	3265	12839	8481
	474.5	484.3	505.9	6416	3563	2140
	406.9	444.3	6900	812.2	417.2	7928
	1163	480.2	438	443.3	8568	4392
	479.9	905.7	6225	7424	406.8	482.9
	494.6	472.4	5077	3688	7824	5388
	2908	413	2721	1219	421.4	404
	503.7	583.9	2819	2325	3585	500.4
	7341	529.6	537.6	3608	364.1	2773
[truncated: 3,169 more rows]
