# Supplementary material for: A CRISPR-Cas9 screen reveals genetic determinants of the cellular response to decitabine
Source: EMBO Rep. 2025 Feb 10;26(6):1528–65. doi: 10.1038/s44319-025-00385-w (PMC11933316; doi:10.1038/s44319-025-00385-w)
Supplement: Supplementary file 8 — Source data Fig. 4 [file 44319_2025_385_MOESM8_ESM.zip › Figure 4/4D/γH2AX intensity quantification.xlsx]

## Sheet: Sheet1
DAC	-	+	-	+	-	+	-	+	-	+	-	+
EdU	Negative	Negative	Negative	Negative	Negative	Negative	Positive	Positive	Positive	Positive	Positive	Positive
Recovery (hr)	12	12	18	18	20	20	12	12	18	18	20	20
	493.2	404.6	500.2	529.2	435.1	1758	1428	624.7	391.4	1914	588	1797
	698	317.4	346.9	309.6	489.6	355.7	1176	686.7	811.6	902.4	775.2	1798
	738.7	345.6	1034	453.4	843.2	356.9	1096	639.1	777.9	947.4	1022	2544
	836.4	329.4	401.3	534	414.4	374.2	1678	996.5	617.9	1056	758.6	1491
	376.8	382.7	404.1	406.1	382.6	313.5	354.3	631.9	792.1	704	770.2	999.3
	486.9	544.8	699.3	471.3	419.8	602.3	1103	468.8	736.8	3491	686.3	1580
	391.8	543.3	844.3	418	390.1	646.9	685.2	1918	743.1	780.5	632.7	1002
	601.1	839.5	575.9	539.7	340.1	349.7	649.3	1076	778	2200	475.4	1435
	1139	573.2	679.5	419.1	415.9	700.8	655.2	526.2	1595	1686	458.1	879.5
	470.6	325	407.8	480.3	324.7	1354	788.7	453.2	1342	1378	603.9	730.6
	349.1	493.9	453.6	542.2	604.9	398.9	704.5	855.4	508.7	706	476.5	920.7
	535.4	454.8	429.2	676.4	652.3	1044	2267	853.1	631.5	443.6	528	1049
	460	569.8	431.6	648.4	392.2	1036	964.9	846.7	809.8	847.8	1258	663.3
	448.3	809.9	1561	315.4	470.2	329.7	740.9	788.1	841.6	560	595.6	1885
	461.6	867.5	571.8	466.9	330.3	450.8	715.8	733.7	638.5	1437	433.5	1019
	811.8	790.5	655.6	278.2	503.8	1142	519.2	1061	1291	1058	573.4	980.6
	467.2	657.9	678.1	793.9	495.8	581.2	3171	642.9	916.5	2100	476.1	1550
	531.2	390.6	528.7	286.8	356.6	307.5	658	386.5	697.5	2786	906.8	1066
	767.4	344.2	347.7	358.2	632.7	536.5	440.1	830.4	908.5	816.6	767.3	839.4
	401.9	395.1	366	659.2	358.1	729.1	420.4	783.4	1006	1447	626.7	1506
	645.5	460.4	400.1	426	374.6	387.9	918.2	1433	1395	1166	752.7	1022
	388.1	494.8	755.7	513.7	262.8	1018	1237	955.8	907.6	923.6	950.4	2969
	671.6	354	475.9	635.7	389.3	300.7	697.5	755.5	772.3	2104	933.8	436.3
	476.1	520	492.4	590.6	344.6	507.2	1068	846.8	742.6	1005	644.4	1021
	414.2	447.6	520.9	1644	417.8	333.9	856.6	461.8	848.1	867.6	581.1	1088
	372.5	433.2	438.6	889.8	365.1	1003	802.7	644.6	565.7	845.9	832.6	520.9
	498	636	616.7	387.9	856.8	1657	563.5	641.2	1979	2632	580.7	1616
	310.3	531.4	354.8	516.2	645.5	1010	546.6	690.2	692.5	2093	566.1	1169
	768.7	383.1	400.8	839	384.2	444.4	738.5	941.8	1097	2654	901.2	580.6
	669.5	798.4	383.5	321	389.9	809.3	817.3	664.8	712.3	1047	740.3	1044
	360.2	554.3	644.2	626.1	1048	781.1	865.6	799.1	1460	1599	829.2	1156
	1237	312.2	482.3	927	793.1	445.8	487.3	467.2	1186	813.7	718.5	1018
	332.2	735.4	630.3	677.2	548	457.9	590.9	1364	1177	1481	850.3	378.7
	391.4	872.3	718.3	512	2533	425.4	549.1	1357	580.7	921.7	721.2	621
	392.5	448.8	1072	1276	2896	357.2	682.4	1133	514.2	1227	505.9	2077
	653.1	404.5	280.9	1678	411.1	462.1	627.9	2066	597.9	1039	720	352.9
	389.5	338.8	758.4	360.8	335.1	481	664.9	1225	571.5	1205	541.8	1558
	377.6	682.1	303.8	417.4	977.9	361.8	669.3	834.4	861.7	1031	746.4	1673
	418.4	406.8	751.1	653.4	250.7	582.9	512.7	755.8	837.4	1693	636.3	1457
	443	857.3	407.9	1189	263.4	512	500.9	1856	476.7	1568	487.2	952.9
	450.8	759.6	497.2	372.6	557.5	484.3	886.5	1475	757.3	1734	406.4	1459
	433.1	486.4	695.5	363.7	1082	530.8	614.4	2081	870.4	2019	570.6	1374
	413.2	506.1	618.9	604.7	1373	759.1	789.5	1231	475	1982	418.1	663.7
	285.9	414.8	503.7	296.5	1628	753.2	623.3	666.8	798	1544	429.6	1111
	879.8	499.6	323.6	492.3	547.3	790.9	1085	997.5	841.2	1232	805.6	770.8
	705.9	443.1	761.8	1022	668.2	795	613.8	610.7	849.8	1232	700.1	686.6
	834.2	529.4	315.7	1165	866.4	1111	617.8	551	868.4	1541	614.2	715.8
	452	1433	538.8	547.9	708.8	547.1	894	680.8	487.7	1071	525.2	930.3
	445.8	625.8	477.9	572.5	821.1	258.2	617.7	3291	1178	530.9	879.1	420.6
	712.6	983.5	367.6	521.7	984.7	263.4	1160	547.5	1048	678.2	440.6	1222
	332.3	376.1	287	852.6	335.7	441.4	719.3	478.1	787.1	1181	659.5	1417
	465.4	450.3	418.7	2415	667.9	489.6	947.8	607.6	703.9	462.6	938.7	2116
	455	354.5	462.7	851	339.6	331.9	980.9	720.9	558.8	1172	485.1	908.2
	396.9	462.3	321.2	605.2	420.8	393.5	841.8	697.6	467.6	1131	416.3	677.2
	340.9	399.3	425.4	593.3	1499	462.4	900.7	1106	1014	1051	489.3	1585
	548.1	415.8	478.3	1144	295.5	598.3	2582	642.2	494.9	652.5	822	1872
	530.4	1707	270.4	445.9	282.3	671	463.2	699.9	643.9	699.1	472	721.3
	316.3	1294	290.8	442	331	748.2	1120	1052	592.4	634.3	504.9	1799
	517	665.1	4202	724.6	701.7	602.1	731.8	915.6	881.5	1264	682.1	1153
	380	1452	611.8	346.7	321.1	1589	1187	538.7	774	1466	481.1	1756
	356.4	727.6	271.2	344.1	2295	499.7	341.4	1623	651.9	522.7	736.1	1517
	414.8	394.5	371	681.2	326.3	553.6	952.9	896.3	749.4	2207	770.7	402.7
	526.3	861.8	318	418.4	338.8	271.4	418.7	341.2	601.9	2456	371.8	893.4
	535.3	506.9	302.9	317	380.5	1176	488.6	355.8	586.5	2372	657.9	1048
	303.6	499.9	760.6	603.7	569.7	502.8	897.3	1593	670.6	2518	557.7	2544
	458.5	438.7	328.4	396.6	553.2	490.2	536.7	2165	729.7	1081	1373	1862
	517.1	310	451.7	548	446.6	446.6	876.9	1646	645.3	720.1	479.4	548
	449.7	332.2	403.2	462.2	598.9	354.7	769.9	721.1	712	1079	1020	1164
	822	405.1	406.9	297.8	304.2	729	995.4	344.8	776.7	1025	566.6	3132
	303.4	461.1	466.4	369.6	287.5	580.6	648.8	725	687.3	679.1	465.2	883.3
	831.5	444.2	587.8	750.6	434.8	2306	631.7	1143	1278	690.9	568.4	2466
	539.5	488.3	582.1	486	257.6	2931	1347	456.8	1010	443.1	502.8	1346
	454.4	458.1	711.4	352.1	303.5	682.8	650.9	337	947.3	440.1	609.2	793.1
	368.3	564.4	362.1	525.8	889.9	611.3	717.6	2340	1447	939.3	562.9	1280
	416.7	349.3	838	842.7	360.8	407	1090	632.3	1514	768.3	699.3	1255
	302.4	701.7	455.5	848.2	966.5	425.3	561.5	609.8	802.5	1106	660.8	683.8
	320.6	400.6	594.4	361.5	671.1	410.8	763.1	568.3	724.1	404.7	522.8	643.3
	469.5	717.2	870.2	784.9	849.2	387.4	617.9	838.3	592.2	788.2	350.4	944.1
	923.7	1911	475	502.1	335.7	355.7	579.9	1015	591.2	1020	609.2	402.9
	1621	659.2	505.7	588.4	366.3	686.9	474.8	1225	631.6	1185	565	1119
	558.9	596.8	425.4	331.6	491.7	388.7	1004	693.9	690	1354	687.4	1622
	674.3	637.2	365.5	356.3	610.6	700.2	736.6	644.8	651	1823	493.4	428.8
	778.2	593.5	396.5	433.9	462.6	788.7	972	554.9	474.1	817.6	684	1562
	571.5	377.2	489	1487	1079	395.7	789.8	582.8	868.2	806.2	805.6	497.8
	971.6	845.3	347	646.5	499.6	463.3	591.5	555.1	607.2	1340	872.3	1285
	1342	468.6	338.6	419.3	595.2	468.9	856.3	465.6	572.4	1668	870	1377
	481.6	396	325.8	692.4	439.5	1163	710.1	1311	675.7	855.7	508	785.3
	947.7	830.4	353.4	543	452.2	904.6	412.2	433.8	558.7	1669	441.8	1173
	585.4	389	279.4	650.3	527.6	499.1	652.1	861.8	790.8	1066	501.2	946.2
	530.3	613.6	803.7	587.4	357.1	334	475.9	940.8	336.1	1063	514.5	1310
	401.9	496.8	538.6	400	623	597.2	1157	596.7	726.2	558.5	621	1377
	583.9	356.7	413.5	976.8	583.7	648.2	762.4	490.9	457.7	2020	497.8	1207
	571.5	453.1	383.1	608.4	558.5	402.6	613.8	610.8	828.8	1284	497.6	747.6
	531.9	407.8	376.7	658	423.2	287.2	1100	732.4	656.8	1069	706.8	870.7
	548	541.8	383.1	754.4	382.6	413.8	1049	826	717	1119	659.5	1183
	640.2	528.9	637.1	468.3	517.6	313	1097	1251	292	1134	614.9	1623
	706.5	538.7	353.4	348	332.8	575.2	1010	1086	961.6	907.2	616.9	817
	486	591.9	357.7	716.8	639.6	1079	1111	485.5	555.6	416.1	530.8	939.5
	477.1	457.1	297.7	743.2	309	484.8	771.5	822.6	751	359.2	512.2	590.3
	453.7	581.9	400	362.5	308.9	526.1	756.2	441.1	562.2	692.4	763	1245
	369.9	411.6	313.2	1324	667.2	465.2	1029	675.2	684.3	355.9	678	716
	425	672.5	340.2	353.6	606.4	372.5	867.4	1061	1121	737.3	619.5	1517
	748.5	539.8	588.7	654.7	566.7	475.5	501.1	1374	658.1	1010	647.3	959.2
	501.9	385.6	355.9	502.8	528.2	454.5	500.5	383	1004	1342	457.5	1345
	306.4	457.9	524.7	326.5	656.4	271.1	685.9	606.8	514.8	1155	954.1	1002
	732.2	539.8	761	392	547.1	494.2	548.4	907	790.8	1661	789.5	1692
	511.6	501.6	784.8	790.1	587.3	1883	525.3	831.4	461.1	1809	814.1	1024
	723.7	594.5	441.8	807.7	612.4	424.3	2082	539.8	1057	908.4	706	497.9
	754	570.2	400.4	1261	464.3	402.2	589	574.1	542.8	707.5	610.8	777.6
	1117	709	472.2	341.3	377.2	1363	574.7	1540	634.8	1684	617.6	952.7
	366.5	649.1	477.8	290.8	327.4	370.1	415.4	824.6	820.6	709.3	737.1	831.7
	562.1	600.2	547.7	284.3	448.5	432.5	797.9	647.8	966	1388	972	1097
	433.1	816.4	633.3	357.9	342.8	1303	1186	546.8	533.4	1327	809.1	545
	639.3	488	412.8	270.4	910	398.8	598.5	481.3	708.6	1140	627.1	829.5
	693.7	511.9	813	332	684.2	331.6	385.3	1015	956	994.6	954.4	1102
	786.4	4767	413.2	1068	1009	783.5	411.2	1053	896	926.9	588.7	643.3
	484.9	298.4	558.4	724.1	475.6	447.9	431.8	495.9	692.2	826.4	597.8	1215
	483.3	395.8	382.1	415.5	1074	513	1423	494	979	1418	702.4	1718
	372.2	601.4	11794	666.5	537.9	868.3	710.8	1834	679.5	1000	792.2	1882
	503.9	584.8	544	456.6	529	470.6	555.7	662.6	900.4	1148	437.6	926.6
	494.6	418.2	655.5	358.4	617.8	471.4	553.2	945.7	1164	1116	664.8	1307
	946.5	535.2	396.6	507.1	239.8	644.1	664.5	912.8	725.8	999.7	410.3	1406
	390.8	465.8	475.5	652.4	713.7	494.9	646.2	879	568.5	1092	529.9	1375
	540.5	716.3	305.6	312.7	299	495.9	1057	485.1	1018	1057	660.8	876.2
	406	672.8	469.6	767.9	371.8	398.7	688.8	557.5	552.8	1577	644.3	1057
	1050	1205	334.6	737.8	456.8	439.5	1105	419.1	541.2	743.4	636.6	809
	555.8	537.2	484.9	336.1	622	300.2	968.6	915.6	559.4	1434	535.7	2031
	602.8	430.2	617.3	380.3	452.3	496.4	873.7	455.2	821.9	1261	475.5	748.8
	380	1272	408.4	404.8	511.1	492.7	1052	598.9	762.2	866.5	615.5	1630
	413.5	1768	301	368.2	345.9	374.3	436	502.4	699.6	978.9	429.4	733.2
	380.9	926.6	390.7	389.3	613	581.6	551.8	465.4	702.2	622.6	697.6	1449
	1136	381.6	955.4	400.1	410.7	389.5	606	1047	451.8	1097	486.1	1918
	573.4	536.7	544.2	1901	562.5	1099	680.5	1134	651.3	1275	625.3	1719
	459.6	436.4	864.3	539.8	628.4	397.5	857	766.1	468.8	585.2	493.1	1869
	528.7	858	421.3	457.6	546.5	991.3	476.7	939.1	712.2	528.5	695.4	1217
	450.6	648.4	605.3	515.4	329.8	306.7	763.7	806.5	986.2	664.8	581.2	738.4
	484.3	443.9	485.1	594.1	346.7	404.3	651.8	821.5	768	1387	674.5	1528
	702.5	641.9	1190	547.2	388.8	288.3	1059	1066	626.1	1385	782.9	1231
	557	435.1	588.9	543.7	1037	619.1	992.8	957.1	876.8	1395	485.2	624.3
	422.9	550.8	971.7	694.1	867.6	318.8	737.3	619.5	452.3	562.6	946.5	1666
	478.5	460.6	561.3	527.2	426.1	420.8	1490	983.6	691.1	1379	493.1	968.5
	708.7	484.7	408.7	338	447.9	556.4	900.9	1208	696.4	672.7	380	510.3
	374.6	495.2	366.5	463.9	527.6	530.7	1339	1299	968.8	935.6	486.2	1458
	691.4	578.8	354.9	471.2	293.8	708.3	1146	869.3	625.9	701.6	810	1550
	400.2	551.1	457.5	617.3	327.1	390.4	918.3	713.3	657.2	986.9	435.1	1035
	503.6	632.4	459.6	420.4	543.7	279.2	470.8	610.2	792.6	736.8	538.3	1431
	522.2	796.8	458.7	594.7	566	433.6	451.9	409.4	713.8	901.3	409.7	1032
	466.7	525.4	276.7	381.4	298.4	303.2	409.9	368.3	981.2	735.3	483.8	1043
	604.4	601.4	289.2	437.9	974.2	406	916.1	1168	1254	983.8	537.4	1517
	331.6	392.5	477	578.2	521.7	358.9	828.2	1307	1151	1680	927.6	897.9
	446.4	532.3	348.6	341.7	299.6	615.9	346.7	717.6	644	1186	531.6	1182
	359.4	1304	707.9	398.1	410.6	367.1	343.8	668.9	601	1403	654.6	1261
	473.4	535.4	1043	943.6	728.8	409.4	1555	998.9	339.4	857.8	530.9	766.8
	311.2	4621	584.2	383.2	274.5	214.2	476.9	1162	598.1	1121	936.6	738.8
	506.8	573.9	1317	395.2	373.7	352.1	1210	486	679	628.3	870.5	1136
	355.9	952.4	651.1	680.7	477.9	281.9	1238	523	563.3	1720	601.7	1027
	528.3	626.8	813.7	659.2	804.7	280.1	798.6	587.5	603.4	884.4	742	929.3
	808.4	403.4	1647	797.6	500.4	522.8	674.2	599.6	548.3	2954	872.2	820.1
	907.9	533.9	858.3	391.5	784.9	436.6	501.8	607.5	695.2	1047	555.2	763.9
	930.5	448.4	450.4	619.1	451.2	353.2	408.2	795.1	817.1	1056	917.3	1194
	600.4	378.8	608.4	413.9	631.5	358.1	636.3	448.8	567.5	1359	613	1041
	446.6	296.8	349.2	435	239	407.1	698.7	528.2	740.5	836.5	889.4	1712
	423.4	601.6	227.7	1498	259.3	1173	725.1	670.9	585.8	1596	1480	1504
	460.8	529.6	597.6	2316	334.3	687.7	926.6	591.6	706.3	2048	539.9	1130
	402.4	1262	495.5	661.8	262.6	328.4	1142	3508	535.3	1974	550.8	1908
	536.4	414.2	409.2	584.9	524.6	273.3	553.1	597.4	907.7	1885	732.1	1071
	622.7	321.7	450.6	372.8	416	394.6	667.5	764.6	891	1986	581.3	908.7
	336.2	547.1	514.4	330.1	1263	276.3	870	871	371.2	579.4	692.6	1292
	638.5	444.7	1327	575.3	612.6	492.9	744.4	689.2	543.3	1023	711.5	2093
	450	254.2	1265	325.9	352.6	285.6	1086	694.6	484.3	850.1	658.5	1061
	601.9	524.4	618.5	429.5	382.7	619.4	596.3	1042	500.9	1617	841.3	1314
	622	527	485.8	445.7	367.4	359.5	468.5	586	533.4	1191	564.3	1322
	846.6	294	479.4	328.7	543.8	358.1	840.5	1189	567.6	1862	722.2	744.8
	448.2	559.4	522.3	386.6	1858	549.6	1345	695.5	736.1	962.2	545.6	1239
	360.3	503.9	535.4	468.4	493.1	408.8	516.8	792.6	647.5	1589	427.1	1392
	343.7	420.3	1221	384.9	393.2	470.6	490.6	1027	554	2032	568.8	1472
	369	619.3	504.2	597.5	352.5	738.8	716.9	661.4	1073	3124	577.2	529.8
	418.4	440.1	534.5	702.6	983.9	353.8	468.1	513.9	740.5	2172	472.7	1033
	518.7	732.9	1257	301.8	292.8	491	637.3	835.8	842.5	2520	571	1671
	594.4	432.9	735.1	375.4	266.4	852.1	680.3	627.3	879.8	593.5	429.5	1135
	415.1	455.1	843.3	408.4	688.2	468.9	511.7	915.2	1211	1066	1271	1645
	436.9	404	484.8	305.2	657.9	635.8	749.2	1060	359.7	963	585.7	1488
	398.8	383.8	444.3	361.7	854	484.3	794.6	1195	649.8	705.4	1124	1630
	831.9	963.8	510.8	685.2	387.1	309.6	490.8	993	919.4	985.6	1371	1351
	409	397.4	440.8	693.3	1452	654.7	613.3	927.1	888.5	1279	1014	834.4
	317.7	418	627.2	518.8	379.5	275.9	909.7	1302	502.6	1222	652.6	761.4
	535.3	481	475.9	476.4	2186	299.7	555.5	935.5	570.4	1037	794	1028
	944.5	613.7	2201	472.2	406.6	479.4	522	607.2	539.9	655.4	1677	1946
	427.9	927.9	1805	381.3	530.6	599.6	482.9	585	899	1311	895.6	902
	568.2	447.7	343.6	761.3	1043	354.9	1139	1243	719.9	1365	1022	868.4
	475.3	1596	709.2	1172	386.7	389.4	642.3	826.6	779.6	849.3	694.7	979
	544.6	637.3	602.7	268.1	320.8	421.7	855.8	861.7	953.7	619.4	903.9	781.2
	378.4	736.8	369.7	706.8	323.9	663.2	1044	1124	715	1412	579.5	1829
	415.6	393.9	321.8	293.9	331.2	538	555.6	316.3	412.6	1425	770.7	1109
	870.9	781.7	1025	801.9	422.5	694.1	492	561	724.8	2062	677.2	914.1
	411.2	540.7	428.6	560	788.3	429.9	644.7	725.9	623.3	969.1	1018	1398
	850.7	379.6	403.1	389.9	630.4	308.1	916.4	390.6	581.2	1397	809.1	1286
	2121	334.5	496.3	382.1	382.9	505.1	593.4	407.6	538.1	573.5	400.9	1571
	598.5	616	679.5	850.7	354.3	424.8	637.5	568	352.3	859.9	636.5	1064
	582.2	276.1	403	737.7	286.4	290.5	921.4	560.7	399.8	2117	757.4	748.9
	617.9	962.1	625	377.3	394	498.4	419.7	577	620.4	816.8	516.3	1439
	466.1	428.4	379.6	293.2	400.7	519.7	761.5	528.2	508.7	670	658.5	1204
	1036	533.8	587.3	949	398.2	316.4	1019	911	735.2	1548	642.3	1425
	305.4	1202	563	337.8	673	407.2	463	769.1	553.5	1206	415	1359
	380.9	400	572.8	506.8	610	601.6	1007	719.1	720	727.8	429.7	1545
	458	434.4	441.3	1362	341.9	474.7	793.9	631.5	804.7	1180	683.1	1405
	370.2	672.6	458.7	314	525.3	795	337.6	786.2	790.1	1153	424.8	709.8
	1267	443.1	340.7	392.4	785.7	513.9	1023	386.5	682.3	856.1	602.3	1025
	575	524.8	529.5	380.8	448.3	674.5	629.6	778.4	693.6	1684	546.5	1265
	545.9	465	608.4	289.2	343.6	915.9	562.3	1043	501.5	1007	812.2	825.2
	891.5	378.2	774.4	394.1	985.9	307.7	1196	955.8	610	1787	526.4	1250
	992.3	713.4	515.1	532.5	353.1	272.4	618.3	1138	509	1296	509.6	1145
	459	440.9	446.5	391.4	335.8	320.8	1091	1431	599.3	916.8	559.1	890.4
	628	551.6	422.7	725.2	384.1	381.6	420.6	721.3	1305	944.5	555.3	1168
	354	523.6	1936	481.8	421	405.3	756.6	449	536.7	1449	656.8	682.5
	427.3	685.4	2574	884.7	532.5	285.1	487.4	814.3	367.6	1037	506.7	1003
	2205	468.3	1441	420.8	582.3	418.8	790	1147	1312	1450	672.4	705.6
	641	392.2	312.8	453.9	652.6	273.7	746.2	848.1	1028	1438	540.7	1881
	1065	580	1468	371.9	334.9	301.4	810.1	745.7	569.8	1080	439.5	1743
	977	781.1	372.9	420	294.7	612.9	498.7	733.4	572.9	1068	536.3	1559
	664.9	487	754.5	460.2	351	338.7	698.7	348.2	1027	960.5	655.3	1233
	367.4	965	472.8	878.8	388.8	431.9	579.2	594.2	392.6	1751	739.4	802.4
	381.5	481.9	456.2	509.8	685.5	776.7	810.2	829.3	797.5	1419	780.2	1748
	1232	445.6	277.5	442.3	300.6	570.9	752.5	679.9	814.7	820.6	538.7	877.8
	415	723.1	303.1	425.4	411.2	687.5	646.5	445.4	403.7	1443	795.9	1625
	453.8	538.2	463.7	402.6	390	663.6	981.5	410.2	664.1	459.8	402.2	1107
	400.8	1176	490.7	314.4	299.6	367.7	430.8	512.3	652.7	1184	602.1	2173
	545.4	545.7	265.4	376.5	406.4	525.5	776.2	668.3	661.2	1704	646.6	1773
	701.8	521.3	875.2	748.7	288	2225	400.7	489.9	614.4	1364	476.3	462.7
	808.2	476.4	441.8	784.7	404.4	512.9	679.3	1088	653.9	1833	680.1	1474
	479.9	604.1	336.9	535.7	371.9	252.6	928.5	595.2	509.3	1920	546.6	818.9
	995	544.3	475.1	592.1	542.5	919.5	845.8	1421	635	889.3	991.5	1118
	474.4	563.8	666.5	333.5	273.4	286.5	593	807.9	553.2	1385	721.7	1346
	551.8	489.8	815.9	807.5	795.8	979.1	852	516.3	465.1	785.6	766.9	1127
	544.5	658.9	426.3	1201	331.4	469.7	703.2	751.4	564.4	882.7	554.3	1462
	406.6	417.4	322.2	574.1	318.8	452.2	535.5	908.6	366.4	1611	584.1	423.1
	534.7	491.1	348.4	721.3	458.5	770.3	1050	922.7	673.9	675.1	710.2	1054
	303.6	752.7	393.4	419.7	1233	689.5	735.5	1314	678.7	1127	321.5	1635
	297.5	891.3	497.7	1161	472.2	382.6	498.8	1399	841.1	894.3	543.3	1266
	310.9	555.1	405.3	493.7	359.1	579.6	522.5	1858	535.4	1062	554.7	1704
	318.7	758.6	738.6	640.4	806.6	382.8	640.6	1366	679.7	939.7	819.5	1565
	386.3	1004	1541	804.7	353	373.9	582.9	545.9	1186	671.2	907.5	549.3
	585.2	377.1	279.7	629.1	770.1	480.5	429.1	491.3	662.7	1527	953.9	934.1
	676	1535	415.4	810.2	264.1	1496	604.9	820.2	349.9	846.5	682.3	1187
	1209	322.6	535.7	471.4	455.9	322.1	552.8	788.6	1047	1101	478.8	778.1
	569.5	444.5	567.8	1870	295	1209	454.8	469.2	558	1982	614.6	1160
	506.3	525.7	375.6	1308	573.2	1000	1014	2018	960.2	1324	466.1	1378
	692.1	663	389.5	840.8	1055	315.1	905.3	673.3	490.5	907.2	675.6	964.2
	481.5	439	441.4	872	420.6	520.4	619.4	890.4	538.6	1948	582.2	708.5
	498.1	483.4	883.8	285.9	974	537.4	652.7	392.7	860.6	1320	516.9	1023
	355.9	484.2	438.4	269.6	255.3	530.9	748	857	486.4	613.3	576.1	2366
	616.7	436.8	518.2	1283	532.1	463.6	869.1	1021	399.4	1328	353.6	1017
	530.2	523.1	624.1	752	396.5	1476	765.7	672.9	402.9	1230	682.8	1807
	377.4	430.1	347.4	789.2	727.4	345.5	814.5	658.1	978.4	1011	458.8	904.6
	1049	395	343.6	288.3	747.4	461.1	306.2	969	729	1425	666.9	1689
	494.7	441.3	444	553.8	340.5	250.4	929.9	829.4	601.5	1184	576	1497
	477.4	688.1	367.4	351.7	501.9	258	936.1	829.3	637.8	828.5	679.5	1171
	423.2	536.5	1282	2865	734.1	282	765	1560	436	2465	659.5	978.5
	855.9	316.4	400.7	818	560	252.2	732.6	1024	472.8	485.2	643.2	938.4
	973.9	528.8	763.2	1483	723.8	314.1	948.6	655.6	599	1365	637.4	677.9
	435.9	414.5	345.3	301.7	381.5	296.8	467.3	672.3	581	778	483.8	1349
	364.4	830.7	362.2	367.4	573.5	280.5	426.2	1635	478.8	1067	614.5	1735
	466.8	651.1	786.6	329.7	330.4	697.8	3936	739.2	819.2	1094	450.7	2386
	412.6	535	341.5	437.2	345.3	586.2	690	578.2	459.2	1077	925.4	2063
	477.5	558.6	611.3	602	351.3	766.9	700.9	557.4	730.6	598	406.3	1807
	662.3	317.7	498.8	1711	389.4	312.2	590.6	793.7	861.4	634	518.5	1216
	339	760.5	302.3	355.9	480.1	2844	554	809	789.7	1467	830.8	1740
	411.8	638.6	523.2	300.6	492.4	800.7	486.9	1580	641.8	1066	598.7	1334
	491.3	471.2	399.8	633.2	392.8	668.1	873.1	1123	742.5	837	479.1	1378
	937.1	604	1069	520.5	499.8	1172	1029	1041	542.8	950.2	481.2	2148
	973.2	559.8	798.1	465.7	525	372.8	539.4	692.2	1129	1014	614.9	2106
	926.5	319.6	482	345.4	435.7	331.5	556	812.2	573.8	1074	765.8	1459
	469.6	429.5	868	406.5	578.8	2024	469.3	1342	825.6	863.6	444.3	689.2
	370.9	457.5	744.8	299.6	352.6	211.3	999.6	792.2	816.5	935.2	686.3	547.3
	410.7	1403	490.9	470.5	469.5	282.1	1241	668.6	1116	1139	419.6	798.6
	545.4	444.9	331.3	322.7	394.8	282.4	625.8	586.3	657.1	1602	475	1046
	455.1	655.8	295.8	459.2	1297	673.3	1539	593.9	645.6	647.4	650.3	1067
	822.5	651.2	423.9	433.2	2373	699.9	1334	1039	1459	1070	963.8	1422
	568.7	489.8	852.4	1200	2215	282.5	583.1	897	509	579.5	1714	1656
	513.2	443.9	751	778.7	298.9	746.4	717.2	863.3	1019	2513	586.6	2179
	360.2	395.6	568.6	669.3	379.5	841.3	475.5	724.8	589.8	1581	638.8	1577
	413.5	402.2	883.1	1943	329.8	677	513	1066	575.3	1048	521.3	1873
	292.5	396.5	18506	510.8	375.2	532.7	960.9	894.3	645.9	940.1	505.6	1731
	445.4	1916	415.8	1007	532.2	1197	745.7	811.2	507.2	651.2	615.1	1746
	422.1	639.7	311.1	704.2	310.6	339.1	806.6	576.1	565.6	1065	718.9	2163
	347.8	1307	334.9	522.6	585.9	453	418.3	558	643.8	782	452.9	1387
	570.1	580.6	401	485.5	963.5	545.7	567.2	706.7	717.7	798	555.9	933.7
	593.2	577.2	398	395.3	462.7	460.3	1069	911.6	895.1	1263	2745	1045
	557.3	511.3	466.8	519.9	474.9	387.7	429.8	1318	670.9	1284	605.3	2476
	356.3	368.9	350.5	298.8	348.2	365.6	543.9	684.3	552.4	569.7	528	2019
	405.3	698.2	817.6	301.1	431.6	754.5	535.5	655.3	492.9	1571	645.6	932
	347.1	1209	497.5	477.8	541.8	700.1	1637	1814	751.8	442.7	399.3	868.9
	701.3	514.9	498.2	1215	319.3	397.6	569.4	919.1	529.7	1021	650.1	491.6
	420.2	420.5	365.4	2271	336	412	1187	395.6	442.7	644.4	456.3	837.6
	466.5	464	1085	918.7	474.2	914.6	551	458.1	432.3	936	2710	1532
	740.3	344.8	756.7	384.5	579.2	415.6	751.4	681.5	564.5	1121	461.8	2218
	696.5	382.3	589.5	462.4	1353	365.2	469	810.9	480.7	1923	693.2	1547
	378.4	480.9	343.8	1204	533.9	616.4	920.8	578.8	944.4	2023	824.7	1592
	579.7	563.8	243.9	932.3	344.9	605.5	2133	439.8	566	802.5	544.7	1655
	334.1	469.1	382.8	673.8	374.1	387.6	2097	976.8	488.7	1293	1034	1057
	549.8	262.1	293.6	600.8	1067	391.7	680	1648	376	1020	692.2	1765
	395	871.3	364.9	438.7	401.9	297.3	869.6	1408	480.7	1026	936	992
	493.2	481.9	556.1	607	479.7	324.8	608.2	661.1	642.7	928.6	385	1199
	532	353.6	535.8	417.5	280.7	301.6	410	385.6	682.7	1548	720.1	926.9
	419.4	842.3	552.7	435.8	383.9	641.9	924.5	671.2	714.4	1398	622.1	609.4
	428.9	533.9	550.7	427.6	267.1	769.2	557.4	370.9	590.8	791.3	371.7	1351
	570.5	446	484.9	393.3	640.2	1063	734.8	522	593.8	1171	506.8	1338
	517.1	672.3	548.1	373.1	550.8	477.1	518	1060	1983	815.9	642.6	407.9
	941.7	930.5	575.4	339.5	476.5	757	1073	1210	758.6	1382	455.6	1430
	519.7	424.7	539.6	441.1	388.5	517.1	1977	1627	660.2	756.6	440.1	2530
	487.1	554.9	390.8	335.9	400.2	365.5	1031	457.5	814.2	1270	470.2	1616
	262.8	494.9	642.6	440.8	1160	504.2	844	596.9	610.9	1598	622.9	1048
	298.1	428.7	776.9	569.4	477	555.8	506.1	1331	801.4	1219	408.7	1318
	446.5	477.3	358.7	525.6	573.6	808.8	820.5	613.3	694.3	1051	419.4	990.7
	375.3	1763	803.4	380.5	976.5	589.6	1438	439.7	581.8	1436	378.4	2740
	418.2	542.4	504.2	911.7	406.1	585.3	654.3	557.8	506.3	1164	648	593.4
	573.4	385	975.8	342.4	413.7	741.4	616.8	494.4	639.1	1368	557.2	2919
	428.3	591.3	1145	281.3	540.7	519.5	887.4	544	1011	1055	611	586.8
	590.7	648.2	329.9	861.4	371.4	396.6	873.6	795.6	663.7	1865	560.4	709.8
	504.9	288.2	424.8	908.1	282.4	359.8	650.8	851.7	647.1	480.4	582.1	1773
	615.6	323.6	420.7	399.7	331.6	317.8	800.8	511.2	784.8	878.2	628.5	1126
	499.7	262	1999	1093	401.4	297.4	906	540.3	629.5	881	443.9	1249
	578.3	342.8	323	625.7	394	752.4	355.5	541.8	886.8	1412	576	2247
	317.9	345.9	370.2	492.6	433.6	578.3	682.3	893.2	1047	626.5	429.6	769.7
	339.7	588.9	310.4	541.8	484.2	416.9	664.1	595.1	553.1	1397	902.7	1165
	525.5	710.2	458.5	445.6	356.5	599.4	747.7	550.3	532.3	1692	448.3	747.5
	267.7	619.3	601.3	417.3	360.4	375.3	780.1	559.3	968.9	2033	569.3	1310
	385.6	439.4	306.2	738.3	531	434.6	452.7	542.2	781.8	1245	623.6	1596
	527.7	440.6	586	608.1	298.1	377.3	1129	800.1	514.5	605.4	784.9	475
	551	422.4	276.8	1870	345.6	487.3	3574	514.8	530.1	1395	617.4	1137
	635.5	917.4	343	599.4	273.2	418.5	979.2	600.2	436.4	1077	644.5	1390
	337.5	397.5	323.1	1126	393	436.5	863.3	828.4	585.9	489.8	731.6	1782
	329.3	638.6	585.8	1062	346.8	386.2	485.2	1223	630.9	1135	849.4	1137
	519.1	655.5	355.4	1024	354.8	298.1	1201	1221	491.8	1658	757.7	1040
	811.6	383.5	547.6	468	466.8	757.1	627.5	715.2	683.9	710	593.4	1124
	427	358.2	930.2	387.5	748.5	342.1	931.5	1400	644.5	770.4	549	578.9
	690.2	477.3	995.5	653.1	1146	372.3	1086	426.5	486.2	2770	1235	1377
	463	439.5	627.3	836.5	705	411.1	768.2	467.8	588.4	1289	476.1	1358
	540.2	732.5	779.7	426.1	299.4	385.6	761.6	468.5	595.6	1192	820.9	906.9
	403.8	1047	764.9	483.9	637.1	410.5	590.4	857.3	510.2	1301	543.6	542
	947.4	1016	569	541.3	534.9	576.1	1327	763	897.2	889.9	737.7	620.4
	402.7	944	262.3	395.6	349.8	318.9	772.3	697.7	763.9	1229	786.5	772
	513.5	655.2	297.9	461	643.6	526.7	903.9	592.3	867.3	2084	697.1	946.3
	1010	870.4	709.7	555.6	336.9	395.8	1230	751.3	594.1	1012	820.2	598.1
	605.2	396.4	662.2	464.8	415.8	383.3	1489	834.6	1135	955.1	815.4	1825
	318.4	404.4	380.2	584	678.4	479.9	1733	406.1	524.2	656.9	508	1078
	480	847.5	480.1	641.2	293.6	294.7	1731	767.5	1383	1112	521.2	1399
	1068	709.7	872.3	630.5	470.6	423.6	717.1	681.6	1264	821.1	999.3	1171
	428.8	3335	543.6	751	374.6	348.6	603.2	432.9	699.4	734.5	618.3	1488
	333.7	609	1193	480.3	390	439.3	531.6	717	1183	1776	513.3	1491
	488.6	489.2	384.5	531.1	321.3	442.1	409.2	626.1	855.9	1269	1324	891.4
	550.4	504.8	288.8	487.3	460.1	437.1	1461	808.6	1010	1539	581.7	952
	471.6	275.7	452.5	595.3	438	308.1	894.9	1092	475.4	483.8	593.6	1599
	390.5	407.1	349.6	402.4	325.2	276.5	893.1	461	747	1281	462.4	740.5
	560.3	791.8	923.3	710.5	394.4	447.9	953.9	918.1	528.8	519.3	510.6	1007
	490.7	427.1	470.5	420.9	319.4	478.3	948.1	672.9	756.1	768.9	954.2	2106
	411.7	556.6	561.8	699.3	354.6	622.7	618	826.9	629.6	1016	794.1	1844
	413	612.1	933.3	646.6	380.8	305	705.6	569.4	969.6	1702	648.9	1699
	350.5	372.1	503.4	579.6	2006	546.7	969.9	647.5	495.3	665.7	475.6	967
	430.9	599.4	908.1	538.2	403.4	567.5	1237	796.2	400	591.2	1026	1802
	271.6	884.8	843.8	341.7	540.5	761	881.9	1579	818.7	928.9	410.5	1248
	684.4	2323	525.3	1819	427.3	434.6	900.5	1078	413.9	1301	673.6	1371
	453.2	632	272.8	382.5	694.8	418.5	733.1	675.7	664.5	1255	585.6	1122
	560.5	530.1	1573	273	1308	416.6	433.3	1259	489.3	1591	461.6	587
	724.2	457.6	540.3	1101	566.8	570.1	672	713.7	980.8	2799	699.8	1055
	700.8	368.5	449.3	353.8	404.5	313.3	462	934.4	589.9	1779	958.3	950.8
	547.6	512.8	1040	309.9	558.4	483.7	752.7	831.3	610.5	1142	850	1070
	486.1	996.7	645.2	307.3	539.2	415.3	499.3	696.5	965.3	1142	450.3	1282
	1174	437.5	409.6	903.8	569.7	364.8	557.8	1004	1142	845.8	415.8	1423
	892.9	393.8	566.6	615.3	310.6	361.5	674.7	755.7	574.9	1325	514.1	1175
	757.3	639.8	414.9	677.4	304.8	646.5	1332	423.7	646.2	1121	518.7	1193
	694.5	614.6	735.1	539.6	529.3	885.5	648.4	760.1	622.1	1339	458.5	954.3
	371.5	798.7	289.4	526.4	439.2	670.9	609.7	902.7	810.1	1059	594.3	1320
	603.5	565.5	357.3	1947	302.9	638.7	570.5	694.2	353.1	783	701.2	1578
	643.7	536.1	596.1	342.8	275.5	334.6	656.1	1570	664	1201	839.6	1674
	683.9	554.8	360.4	395.1	264	622.3	643.5	934	895.8	1746	530.1	726.2
	535.8	836.8	447.8	1447	387.3	308.1	1022	983.5	821.9	1990	488.4	1186
	400.8	645.3	574.9	323.2	339.9	293.1	372.4	763.4	1047	1702	905.8	949.4
	449.2	582.1	420	857.9	822.1	460	2046	1149	897.2	1356	885.5	831.6
	332.6	323.7	1083	651.5	339.7	381.3	1011	767	660	1447	509.4	870.9
	396.4	1081	884.5	531.2	620.4	417.2	781.5	965.7	855	1497	470.2	966.9
	477.7	493.4	793	807.6	484.5	355.7	688.1	750.4	602.6	1570	448.6	2140
	493.8	375.8	1029	471.9	361.3	1015	835.2	713.1	740.1	902.6	885.5	2406
	458.3	621.1	1294	445.1	422.6	407.3	783.3	1455	1021	1829	672.8	1761
	977.6	574.5	596.3	374.9	360.1	2496	720.8	433.4	1012	2563	493.9	1743
	786.3	755.2	1660	1450	600.6	479.4	946.5	915.1	474.4	923.9	598.4	1500
	456.9	723.5	604	645.1	597.1	448	1056	807.5	1215	632	646.1	477.9
	417.4	487.3	614.4	353.7	519	667.7	362	990.1	586.4	2815	293.2	1586
	323.1	880.7	614.3	471	308.6	1102	442.8	573	1002	547.6	718.7	437.7
	364.1	436.4	1247	279.4	365.5	1146	944.6	1409	525.1	2726	530.2	536.5
	766.7	390.7	414.9	766.5	687.5	6153	1035	1042	341.7	1630	514.8	2353
	295.1	484	551.9	550.9	386.2	514.9	692.1	780.7	1006	752.5	971.2	487.7
	552.8	393.8	388.1	850.3	881.5	345.2	515.5	606.3	342.3	832.3	915.3	1051
	643.5	809.1	386.5	607.3	514.6	389.6	1038	612	462.9	847.4	1083	584.7
	393.9	426.1	600.3	426.2	438.4	501.4	1012	781.8	595.6	619.4	667.7	419.2
	447.8	947.5	521.7	350.4	452.3	367.5	918.4	922.4	1199	607.5	433.6	1470
	470.9	881.9	613.3	476.2	314.4	643.6	776.5	1186	896.4	630.9	560.7	1305
	383.6	1047	345.2	579.3	497.9	401.6	1022	1234	628	1219	512.5	441.4
	531.7	478.3	333.7	1044	389.3	1065	628	931.6	905.2	482.8	674.7	1041
	363.6	614.9	278	1462	380.1	593.7	771.1	709.3	876.8	1161	711.8	544.6
	407.8	404.5	690.9	413.2	317	522.4	506.1	1256	928	2238	341.6	1346
	408.6	418.4	483.6	302.5	467.8	358	808.6	569.2	458.3	1954	913.7	1305
	351.9	348.6	319.9	492.1	300.9	562.9	1141	536.2	1745	1344	1026	1305
	423.4	665.6	532.6	329.8	352.8	1357	1175	1146	368.9	500.1	817.8	1306
	370.5	299.7	515.6	302.4	520.8	709.9	590.8	833.2	869.7	1148	765.8	1140
	431.9	506.6	728.1	920.2	307.2	362.2	440.5	2053	722.5	1455	761.5	1501
	516.1	512.5	389.2	2890	611.1	565	749.2	1035	658.3	1382	732.8	1791
	835.1	341.6	451.1	412.9	582.4	320	708	787.4	446.4	1247	466.8	1609
	833.2	407.1	274.3	555.1	541.5	304.8	730.6	1284	620.1	1181	437.1	1558
	505.8	521.7	348.3	596.8	539.4	661.6	441.3	1628	546.8	651.8	622.5	1160
	585.9	412.8	392.9	807.5	510.9	336	1117	1407	600.8	1205	464.7	1477
	417.9	379.8	1317	568.9	598.8	381.2	1917	594	979.5	822.1	961.2	1151
	654.3	627.5	778.4	280	1736	503.5	1793	872.2	750.8	715.5	751.6	1189
	379	636.4	990.3	1017	448.7	645.6	658.6	831.4	711.9	466.1	656.6	1241
	565.6	400	617.2	530	422.8	453.5	1699	624.3	944.9	629.4	768.4	1731
	692.4	701	704.1	593.6	394.5	316	682.1	518.1	634.1	2100	362	1105
	830.4	840	540.6	335.9	301.3	351.9	1131	818.5	657	2230	844.1	1457
	485.1	652.2	338.9	796.3	428.8	403.3	990.6	403.9	758.1	1930	721.6	1171
	531.4	557.7	312.6	376.6	354.3	351.2	471.6	2481	1400	1631	796.7	2249
	480.8	978.2	1106	525.7	423.7	410.2	486.3	873	1107	411.1	1438	1581
	1710	463	398.3	396.1	918	1834	606.4	562.8	941.3	1535	959.6	1241
	422.6	354.1	1258	396.8	699.2	308	519.8	715.4	688.4	2361	1090	1152
	345.1	712.6	879	393.1	500.7	432.4	740.6	1377	830	1139	363	2197
	395.4	781.2	4210	1050	524	528.1	549	1199	1013	1226	745.7	1122
	304.8	398.4	427.1	297	530	941.7	546.6	1190	536.8	705.7	396.7	525.1
	502.2	367	354.4	579.9	463	465.2	667.7	684.1	689	1793	753.8	603
	386	631	453.7	442.1	408.9	397.6	556.5	551.4	714.6	870.3	1001	1768
	374.3	552	497.3	423.4	615.6	490.1	444.6	706.1	741.6	557.9	776.3	1537
	321.5	664.2	283.9	387.1	345.2	1309	896	415.7	770	981.8	1037	1545
	391	586.2	292.5	790.9	407.7	515.6	513.6	1026	747.4	1502	755	1490
	339.8	1032	582.9	270.5	511.1	281.2	1016	411.3	1023	1999	824.7	1081
	408.3	701.3	822.6	526.7	309.7	272.8	690.1	796.9	1250	1777	963.4	1005
	591.9	526.5	382.1	489.4	320.9	417	604.2	523.8	718.2	2067	1033	1195
	472.5	1128	389.7	295.2	325.5	477.2	1212	747.4	656	1554	775.6	531.1
	506.2	1151	2272	670.9	472.3	670.6	1498	656.7	906.4	684	558.6	1420
	560.7	522	484.1	477.1	399.4	849.4	468.5	1035	674.7	1519	509.5	1113
	741.3	897.4	763.2	576.4	410.3	428.1	798	599.1	697	1651	768.8	1248
	362.3	362.6	1266	631.2	376.9	435.8	630.8	744.9	776.2	1650	639.5	1331
	1552	382.1	610.9	1018	1045	572.9	1029	570.5	999.8	1480	878.4	851.2
	1092	2070	340.8	685.7	364.1	763.1	1043	715.6	631	890.6	604	477.6
	382.9	397.2	285.8	842.7	392.1	585.4	889.8	555.3	828.6	1540	800.9	1288
	839.1	512.1	400.5	2447	682	501.3	2172	1679	932.8	960.6	594.5	999.5
	641.4	369.3	473.8	368.5	326.4	414.2	1500	628.5	538.4	864.4	811.4	1190
	572.1	929	870	1054	310.5	448.3	555.1	759.2	547	808.9	666.1	1149
	805.2	323.4	1340	1218	425.4	474.8	550.8	895	1026	453.7	869.5	1295
	514.8	789.1	523.5	461.3	565.9	378.3	1453	1240	937.1	2220	523.9	1169
	958.7	499.3	1539	797.9	334.9	522.6	538.5	934.9	1134	910.9	996.4	684.9
	1119	595.1	642.9	461.8	452.1	350.9	309.3	1129	1194	461.6	721.7	584.7
	1002	543.8	327.5	282.4	341.2	1153	1007	1859	805.7	2401	664.9	608.1
	482.1	464.7	363.6	282.8	527.2	302	1260	759.3	805.2	1446	698.2	1865
	613.2	359.6	684.6	400.8	299.6	442.4	820.6	872.5	556.1	686.3	521.9	871.4
	310.2	413.6	440.6	859.1	294.7	378.7	427.5	847.5	460.6	1831	702.2	737.6
	421	712.8	522.7	751.8	994.4	390.7	911.1	852.8	451.8	1668	567.9	796.6
	429.8	631.2	455.4	786.6	421	399.8	1167	735.6	499.3	743.9	895.6	507.9
	429.7	566.1	449.5	414.3	800.3	251	424.4	553.8	686.8	1502	505.6	984.9
	548.3	615.8	311.5	309.6	411.9	503.1	370	629.8	537.7	1526	744.3	2061
	618.9	596	600.6	303.6	444.9	764.8	316.3	1357	773.4	1276	542.8	515.8
	400.3	481.3	478.9	1035	587	252.1	669.3	566	700.5	1209	679.6	1059
	580.6	939.3	710.1	581	1087	1096	995.8	558.5	575.9	2083	590.7	670.6
	418.6	742.9	308.4	649.4	1143	582.3	1006	444	520.7	1172	825.2	484.8
	414.3	1268	545	632.4	245.2	3719	863.2	406.1	694.4	1390	1294	443.3
	854.5	915.5	341.5	1073	344	292.5	1396	983.8	1240	1667	785.6	1568
	580.6	726	348.7	617.7	262	403.8	1631	616.8	481.8	1429	959	3093
	2357	509.3	331.3	413.8	278.9	636.7	849.7	515.7	475.1	1207	811	986.4
	694.6	552.5	686.3	398	435.4	471.1	495.9	1195	761	1683	785	1665
	455.2	356.1	807.1	733.4	496.6	373.6	786.6	1541	609.3	1984	669.4	1006
	1095	504.6	845.2	469.9	460.9	307.4	911.3	1017	860	2303	978.3	3237
	668.2	385.6	846.3	425.7	3686	418.6	871.7	718.3	680.5	737.1	991	977.2
	451.1	614.4	887.6	464	434.4	460	1044	780.7	402.7	965.3	1039	1870
	542.7	1498	1251	316.2	3282	429.6	713	533.2	576.7	1289	695.2	1708
	485.8	523	455.4	620.9	281.3	414.7	843.6	709.2	692.2	814.7	748.3	1212
	552.3	1335	394.6	438.9	608.4	545.8	1020	617.2	631.8	814.9	692.1	1692
	885.5	410.3	487.9	404	363	405.2	800.9	1009	1178	468	650.8	649
	701.2	851	329.9	348	349.4	449.8	921.4	1069	1103	1297	1083	1107
	782.9	361.9	546.3	364.3	247.5	390.5	568	545.8	450.4	870	654.3	1624
	323.1	562.5	484	797.7	433.2	467.1	594.8	975.8	547.4	900.4	542	1840
	443.5	713.9	688.6	1298	282.4	1947	999.7	996.8	1178	1754	584	1477
	709.2	416	463.4	539.1	266.7	369.5	589.3	1179	978.3	678	624.1	1014
	719.6	440	464.7	1201	365.5	451.5	515.3	840.9	563.2	932	540.8	561.6
	574.3	371	412.7	635.3	263.4	461.4	879	336.1	750.7	1687	522.5	675
	726.6	442	432.9	341.6	288	2153	781.3	523	621.5	866.3	891.9	1459
	1135	403.9	745	564.2	334.6	1258	848.1	522	667.6	859.2	541.4	661.5
	431	478.6	517.4	296.4	367.8	424.5	768.9	751	607.2	1101	531.8	1716
	467.4	495.8	788.5	349	605.9	816.3	583	1767	1029	1115	665.9	1271
	584.6	310.5	643.7	289.6	304	900.1	751.5	1061	646	737.5	995.9	1694
	478.3	340.9	288.6	1458	322.7	505.3	696.2	778.6	832.7	1371	839.9	1227
	369.7	1239	405.8	1339	339	467.8	453.7	857.9	762.3	1255	881.3	1008
	905.1	386.8	536.6	340.8	782.7	286.5	1099	1337	468	1937	628.5	1898
	899.5	463.9	414.9	353.3	464.8	564.8	698.9	1192	952.1	1177	584.8	2108
	891	333	261.8	594.6	1055	733.2	526.2	1128	999.4	772	890.6	370.6
	387.4	374.3	318	431.6	399.5	533.6	489.9	1056	1265	471	625.5	1817
	482.7	362.9	518.9	559.2	1145	407.9	606.2	869.6	740.2	969.4	403.5	1535
	807.8	427.5	268.1	530.3	766.2	281.2	482.7	1363	1882	802.2	518.4	1540
	575	440.1	273.1	416.3	400.9	601.4	534.8	1416	786.3	820.9	721.8	947.2
	504.2	434.9	249.1	331.1	290.8	561.1	757.6	1244	734	2209	695	1362
	333.1	540.9	542.7	362.1	322.8	549	572.9	1183	627.5	1626	697.1	1316
	833.2	446	308	296.9	283.9	616.2	955.3	547.8	538.3	894	658	1032
	363.7	525.4	364.2	379.8	432.3	593	968.4	1215	517.6	849.8	554.5	888.6
	403.9	360.5	311.9	367.5	433.5	387.2	1112	1442	656.8	560.1	808.5	982.5
	495.3	966	325.1	393.1	321.2	769.8	4178	1854	523.9	807	731.6	1128
	521.5	1302	304.9	1265	463.6	607.4	495.5	585.7	740.5	1066	493.4	2046
	939.7	721	387.7	668.8	343.9	330.9	661.1	517.1	684.6	683.3	805.3	545.6
	533.5	775.5	507.9	431.9	451.8	340.9	650.7	440.7	785.1	1037	657.1	739
	433.5	515.4	497.9	424.8	360	457.9	857.5	370.6	542.3	747.3	588.6	848.5
	495.9	575.8	564.9	545.5	453.6	1023	646.7	538.7	562.7	2157	987.9	1787
	441.4	840.3	470.5	464.4	441.4	789.6	587.6	1023	646.6	1252	910.5	1321
	1019	867.4	309.3	460.8	411.5	2261	967.9	1326	1125	1408	773.1	929.3
	451.4	628.7	310.8	561.5	364.6	1335	752.7	845	979.1	751.7	709.3	1129
	2041	628.4	521.4	1208	856.8	437.6	732.9	695.3	729.2	489.5	955.6	902
	1069	829.7	810.6	701.8	514.6	298.3	851.3	503.3	1039	1586	586.3	1066
	594.6	842.8	669.3	240.6	332.6	336	587.4	2041	907.4	850.3	713.5	916.2
	625	711.7	483	960.9	572.4	386.4	584.3	691.5	800.9	792.4	799.9	1019
	514.5	605.4	383	960.7	489.8	491.2	707.8	764.1	1010	916.1	505.1	1022
	525.9	618.9	698.8	514.1	307.3	648.4	614.1	1007	746.1	361.7	398.9	1393
	728.3	396.2	521.7	376.1	365.9	558.6	399.1	1198	515.8	997.1	528.2	883.4
	507.6	358.6	386.2	433.8	330.8	385.9	328.6	944.1	791.2	842.8	811.1	2442
	414.5	449.1	412.9	325	583.7	522.9	843.3	1599	773.1	395.9	867.3	910.8
	333	456.4	397.3	396	430.7	629.7	878	903.6	1040	630.6	483.6	1582
	377.1	663.8	413	316.6	962.6	304	920.2	1118	518.9	779.4	619.9	787.3
	407.3	590.7	515.2	2577	397.1	1804	983.4	605	1498	1189	670.5	1979
	637.7	391.1	420	304.2	1438	958.1	849.1	652.3	1182	729.5	985.7	1293
	341.6	918.3	524.1	361.3	484	1737	961.3	467.6	847.3	1662	938.9	1006
	395.1	567.2	410.6	394.2	495.5	830.7	942.9	1545	1908	793.1	561.9	1576
	599.3	378	4155	477	578.3	453.3	629.2	845.2	1631	1647	630.8	984.5
	582.6	569.6	4775	1750	264.6	510.5	761.7	2294	1721	1325	872.9	2406
	628.4	631.8	841.4	822.9	648.8	273.1	894.9	1135	743.8	1084	433.5	1669
	443	1136	1193	517.9	314.3	454.4	794.3	1115	402.1	1398	866.9	2053
	376.1	631.7	714.6	408.8	401.4	299.2	1025	1192	1058	2001	423.2	1456
	433.9	437.2	690.9	621.6	507.9	791.6	541.9	763.1	618.4	838.6	1012	433.9
	441.2	404.4	356.4	362.8	381.8	535.5	687.9	790.7	776.1	740.3	385	1350
	762.3	746.5	392.4	341.9	366.5	450.5	1162	814.1	631.4	1479	497.9	1586
	451.3	643.1	1310	502	593.8	506	788.2	907.6	451.1	1173	638.4	2273
	672.5	500.7	279.1	705.6	719.5	411.9	480.4	818.4	367.7	3295	464.7	823.5
	422.8	531.7	427.8	416.7	249.1	556.3	573	844.2	585.2	567.7	656.5	1620
	689	432.8	278.7	1656	478.1	541.9	618.4	449.5	846.7	2022	669.3	1679
	606.9	470.4	431.8	436.7	378.1	381.3	698.9	567.1	465.5	583.8	506.9	846.3
	346.3	666.3	308.6	583.8	530	501.6	529.3	838.7	619.3	1110	597.8	786.5
	952.2	591.5	378.2	689.6	536.1	1148	906.2	1046	464.3	993.5	549.6	1976
	1018	466.9	471.1	645.1	563.2	510.3	651.7	887.6	499.1	1311	1010	852.8
	459.2	629.3	392.6	524.2	471.5	671.2	855	2366	690.7	955.9	472.2	715.9
	525.2	797.1	413.5	618	552.6	434.4	552.3	815.4	566.2	549.6	654	1063
	467.6	472.6	300.4	868.7	647.6	3889	1019	680.9	987.8	1782	473.2	899.5
	876	771.9	307.2	377.9	275	286.7	560.7	551.6	739.4	1140	682	870.6
	494.4	591.5	1064	510.4	291.7	571.9	507.4	849.2	658.4	1473	661.6	1408
	599.1	427.3	274.6	388.1	250.6	410.9	648.3	650.3	1214	1206	596.6	1266
	451.6	625.9	378.6	998.7	286.6	370.4	837.4	842.4	901.7	906.2	662.3	1478
	389.6	1389	410	955.4	299.7	451.7	602.5	1094	732	1078	536.4	1232
	587	371.6	790.4	405.7	301.3	405.3	977.4	844	1246	970.4	916.9	1309
	755.4	430.6	480.8	307.4	410.6	410.7	811.3	2131	780.8	1065	844.3	1160
	420.4	539.3	318.9	745	265.6	799.5	900	858.2	824.5	2070	494.2	1287
	449	1686	655	622.4	259.4	328.6	971.3	1025	890.2	1733	683.8	1804
	557.6	785.1	470.8	306	1132	344.5	668.2	848.5	663.3	1273	810.3	1028
	684.6	576.3	2489	330.5	543.3	500.7	1276	585.8	676.2	1341	1277	1214
	349.6	334.4	1871	405.7	862	959.9	1181	1064	1044	1367	875.7	2861
	464.9	980.1	364.2	341.9	362.3	636.9	533.1	1163	854.8	622	408.8	1140
	456.6	520.2	597.6	550.1	297.4	433.3	687.3	534.7	924.9	611.8	673.2	1356
	476.7	836.1	507.6	493.2	372.6	469	591.4	498.9	570.1	789.7	470.5	977.8
	592.6	550.4	356.7	758.7	442	403.5	1511	591.1	809	2949	711.2	670.1
	424.8	367.4	374	512.9	7126	905.2	788.6	412.4	1315	3160	755.9	882.4
	379.5	582.1	376.3	755.5	315	337.8	592.7	859.3	774.7	653.5	662.8	1907
	494.3	407.8	370.2	506.5	293.7	473.5	608.1	877	425.3	1492	762.1	2342
	645.1	578.1	572.9	1609	776.6	420.7	608.6	1209	870.4	1247	1242	1243
	919.5	637.4	369	2308	336.8	348.8	828.2	1142	1459	884.4	610.5	1279
	739.6	673.2	452.8	625.4	736.3	685.8	498.8	1198	535.1	1061	440.6	899
	694.7	416.3	304.9	469.1	796.5	402.3	1006	810.3	781.2	1030	854.3	388.3
	440.6	462.5	388.6	643	463.7	684.3	471.2	1317	819.8	532	1247	1406
	610.3	745.4	403.4	3020	546.6	343.2	366.7	963.6	614.1	706.4	968.2	1386
	760	300.8	401	764.8	641.9	583.3	1169	760.1	710.9	1363	713.2	766.3
	432.3	559.4	571.9	448	575.3	263.8	801.5	538	644.6	1481	611.3	842.8
	1128	422.9	353.5	465.8	302.6	321.3	388.2	644.5	668.6	514.4	725	964.6
	355.3	421.7	372.5	537	407.6	372.2	452.1	871.5	537.7	774.2	759.2	1376
	350.2	340	284.6	321.3	358.6	397.5	535.2	993.1	562.7	2149	867.6	705.1
	398.2	762.3	713.4	297.3	320.7	348.8	909.5	908	951.4	1340	643.9	1462
	367.1	470.3	1002	637.2	326.5	485.1	509	792.6	1530	964.5	503.8	1513
	839.5	426.8	320.9	346.5	358.7	697.7	504.3	1206	1543	1804	304.4	963.7
	459.5	470	353.2	600	400.6	539	502.1	486.9	1144	1301	687.3	1927
	518.5	937.4	485.1	812.5	367.7	546.8	706	623.6	578.8	1271	545	1571
	510.4	381	587.4	524.9	375.7	355.2	717.7	496.6	854.3	1237	626.7	876.8
	443.4	662.3	598	372.6	470.9	1052	695.2	628.2	1050	1155	957.6	1923
	1067	527.6	547	711.3	384.1	404.6	345	428.6	480.9	1131	643.1	2269
	563.8	604	1060	501.2	679.2	595.8	575.5	467.1	1039	1134	771.5	1595
	434.7	1968	726.6	906.9	431.9	421.6	487.2	2118	819.4	1253	713.1	1142
	893	656.5	561.2	876.8	272.8	959.7	662.6	793.7	423.6	1471	798	493.4
	555.7	550	346	1610	485.4	493.5	733.5	624.7	836.6	1139	611.3	1068
	653.8	640.8	852.8	395.1	556.9	303.8	1074	1306	834.8	1693	436.5	1920
	1134	788.7	403.9	846.3	338	356.6	478.4	948.7	707.9	1256	663.3	1160
	499.5	676.6	503.1	342.5	504.2	376.6	665.3	519.6	612.3	1563	442.8	1307
	1043	902.2	439.3	429.6	321.3	585.6	464.6	450.5	809.5	487.1	1014	1324
	507.6	364.9	453.2	517.7	644.8	405.2	769.9	802	788.5	1540	859.6	1510
	607.8	433.7	436.1	904.3	439.4	241.2	779	994.8	566.8	1471	602.6	1141
	431.9	427.9	372.5	355.3	299.6	625.9	941.9	625.5	625.9	1147	1027	1310
	512.4	538.6	344	422.4	668.5	1127	863.1	449.4	949.3	1891	708.3	828.9
	580.5	361	377.6	507.9	351.7	426.4	682.1	1008	863.4	982.7	652.5	1441
	543.4	403.9	778.5	371	430.5	405.1	1076	427.9	827.3	1665	741.8	1279
	649.9	590.8	1395	333.2	475.4	315.1	746	451.2	823	986.6	480.6	1601
	2142	360.3	500.2	430.2	797.9	980.9	689.9	796	802.2	978.8	644.1	2398
	468.9	432.6	471.5	523.7	439.2	405	620.5	811.4	621.4	847	438.8	775.9
	436.6	598.4	574.3	492.1	1265	483.5	764.9	785.9	939.8	887.5	397.5	874.4
	418.9	517.5	649.5	446.5	431.4	391.4	658.8	854.9	717.4	1608	604	1314
	523.1	408.1	473.4	646.9	433.9	979	924.2	1095	653.4	802.8	643.2	1221
	644.6	449.3	851.1	351.9	602.4	661.7	841.4	708.7	633.3	787.9	407.8	943.1
	990.6	614.8	309.2	379.2	529.1	712.2	728.1	863.9	604.4	1340	493.3	1683
	663.2	611.6	941.6	465.2	512.7	359.6	347.3	821.1	800.2	1249	740.1	1746
	422.8	358.8	359.9	699.4	689.5	427.2	356.5	567.4	422.3	2064	381.2	1239
	485.5	457.6	347.2	392.6	850.6	288	638.9	761.4	811.7	2099	493.5	1532
	625.6	1371	530.8	793	660.8	759	491.4	553.9	1197	1305	501.9	1081
	750.6	349.5	433.4	850.7	271.9	2755	515.3	1150	592.4	4269	496.5	747.2
	647.7	700	345.2	567.3	521.5	903.6	633.3	928.6	1153	770.3	700.4	1755
	872.5	702.3	623.5	528.6	372.1	536.1	402.6	474.6	677.1	697.6	571.2	1643
	936.2	571.1	503.2	934.3	312.2	675.5	758.6	735.2	841.4	1239	742.2	2149
	1106	618.7	426.6	457.9	441.9	493.2	585.8	786.3	1184	1189	587.9	774.5
	448.4	482.6	385	550.7	313.6	376.7	862.5	791.9	699.4	712.6	640.6	1847
	556.3	478	438.6	661.3	455	935	629.4	948.5	924.9	948.9	638.7	1274
	420.9	372.7	329.6	532	312.7	617.6	1231	371.2	788.8	690.8	392.9	849.6
	475.1	467.5	258.5	579.2	317.1	381.8	614.7	855.3	743.7	830.5	561.9	1500
	1702	316.7	252.7	553.9	675.8	876.2	692.6	731	724.7	542.4	520.9	953.8
	625	376.1	360.8	883.8	359.1	613.8	448.9	379.2	895.9	1106	661.3	915
	471.6	518.6	622	394.2	580.7	532.3	879.4	470.5	1265	1311	510.5	1038
	1914	336.4	752.3	554.3	421	660.2	833	352.3	1683	1094	419.3	995.8
	369.2	1160	612	534.6	396.1	890.3	971.7	880.2	1081	1899	693.7	2503
	510.2	446.7	697.6	463.5	1197	523.5	799.1	669.3	789.2	938.6	1555	1100
	503.8	943.2	408.5	411.8	451.8	755.9		599.6	468.5	1079	895.6	928.8
	364.3	651.8	626.4	390.1	308.3	783.7		569	916.9	1411	521.3	1480
	1159	391.5	619.3	835.1	272.2	399.4		923.1	955.7	1338	615.1	559.6
	460.5	655	311.8	319.9	486.8	391.1		822.5	913.8	1096	678.8	1010
	865.8	536	442.7	427.7	239.4	295.5		1234	635.9	1141	451.1	1619
	437.8	400.2	326.1	374.5	531.4	386.2		1149	783.9	1441	568.2	1486
	665.5	453.4	298.6	557.2	399	355.8		575.4	758.6	1297	436	1634
	492.8	325.9	547.4	453.8	452.7	279.1		670.7	831.2	548.2	1375	1461
	2824	333.1	736.1	547.6	950.8	303.5		802.9	627.3	1538	1482	1176
	1295	776.1	504.1	564.8	501.9	312.4		472.6	322	1351	657.3	845.8
	706.8	483.3	875.1	830.5	298.7	384.4		595.9	588.6	608	489.1	913.7
	637.2	458.8	3164	1944	573.3	417.1		504.9	597.6	1909	521.2	533.6
	479.8	797	419.9	558.2	386	656.6		602.5	444.5	538.9	472.1	1376
	1080	481.5	567.6	2392	490.4	352.7		594.6	543.2	675.9	502.7	2351
	1090	852.4	1756	497.5	472.9	394.4		765.1	713.6	868.7	649.2	1352
	446.3	1400	311.5	417.5	674.4	472.7		789.2	980.8	621.8	760.1	1886
	388.7	370	461.5	652	647.9	392		822.4	506.3	1578	1181	577.9
	453.5	379.5	290.1	515.5	438.8	421.7		773.3	789.9	1511	517.5	1289
	394.6	940.3	579.5	570.3	310.4	1023		708.7	1055	870.8	654.8	1012
	585.1	702.5	3730	1708	531.7	366.7		703	891.4	1396	546	1071
	556.3	604.7	475.4	346.8	1336	597.6		935.4	901.3	720.1	890.6	1698
	839.1	853.6	382.8	329.5	372.1	847.4		459.8	604.3	633.3	591.2	750.8
	490.4	434.8	289.9	475	481.3	595.5		804.1	660.8	1863	753.8	1389
	511.6	844.8	294.5	592	338.5	475.6		949.6	983.4	601.6	605	2719
	994	293.3	2866	378.4	499.7	367.5		966.7	663.2	1248	606.4	1321
	451	934.5	290.9	372.4	318	375.2		616.1	768.5	1164	830.8	1075
	338.6	707.1	544.1	960.3	363.4	534		542.7	822.5	901	619.9	1128
	395.1	330.3	307.8	404.5	316	341		523.2	1010	677.2	744.7	617.3
	434.4	365.4	375.5	533.3	316.3	279.4		923	604.4	1468	1586	1603
	1024	462.7	594.4	455.2	378.1	919		2230	375.1	971.7	501.6	2886
	550.2	619.5	273.8	778.7	679.8	474.9		2367	618.3	949.3	548.3	1804
	549.5	524.2	300	316.7	447.2	527.7		610.8	1147	561.3	661.7	1162
	978.6	474.6	284.5	358.4	648.7	337.7		809.5	657.2	894.5	447.8	1484
	584.4	328.6	448.9	730.5	396.6	689.8		1178	506.8	1379	769.7	1445
	407.6	539.8	599.9	525.3	399.3	793.3		1014	666.8	548.6	1158	1916
	409.8	986.2	400.9	733	341.1	307.2		1247	631.7	761.3	693.5	907.5
	827.5	405.7	611.4	768.7	291.1	323.5		1014	637.4	1088	630.1	582.9
	625.1	429.6	929.7	551.1	429.8	256.9		805.4	646.6	1022	538.1	1371
	501.5	510.3	494	594.5	1066	308.8		864.3	585.6	1244	776.8	1271
	575.5	511.2	377.9	572.3	301.8	334.7		748.1	805.1	1255	668.9	2009
	547.4	401.9	451.2	497.9	305.1	617.1		871.3	683.4	1388	629.5	710.2
	341.3	846.8	365.4	435.9	348.4	341.4		745.6	554.2	789.1	938.2	954.4
	466.5	412	633	790	586.6	1271		810.6	556.7	1158	884	896.3
	663	792.5	368.5	661.9	544.5	357.3		1968	875.4	1156	832.7	992.7
	569.8	716.3	468.4	413.3	286.6	287.3		1567	684.4	1221	589.5	1228
	460.8	470.1	509.5	328.8	280.5	1202		2529	675.6	1272	632.8	1143
	666.3	783.8	455.2	462.7	497.4	581.6		1085	578.1	576.1	1023	1035
	524.6	701.7	423.4	486	308.1	573.7		2244	533.8	1640	570.6	890.1
	1110	641.8	429.2	606.7	555.2	782.9		1264	462	574.7	650	710.7
	296.3	890.7	378.8	618.7	825.5	1627		1118	580	1403	814.2	1142
	330.3	445.5	1296	2117	365.9	406.8		511	834.7	1733	838.4	862.3
	319.6	839.8	448.2	868.5	370.5	831.1		793.4	502.6	580.1	463.3	1089
	299.5	916.3	386.7	668.2	468.1	324.5		749.8	375.8	1839	970.9	487.8
	815.4	407.6	305.1	390.1	299.2	952.2		1232	763.2	2258	911.8	941.1
	538.9	575.6	324.6	430.3	438.9	344.3		640.7	300.1	1900	753.7	1209
	316.4	422.9	387.8	508.1	415.9	351.9		606.8	1011	1335	534.4	522.6
	424.1	563.1	384.5	350.3	801.8	891.5		1032	579.7	958.7	530.4	806.5
	339.9	405.2	562.9	445.6	370.5	397.9		1238	525.5	559	487.6	1894
	362.8	2398	649.2	551.6	473.2	258.6		730.3	706.3	846.1	590.5	943.7
	329.8	423.1	344.8	549.2	296.5	574.6		961.3	559.9	973.4	495.7	1070
	711.3	310.1	703.5	583.3	690	333.9		1028	721.7	3177	735.4	1761
	431.9	501.8	4826	506.9	334.5	374.5		1073	683.5	982.2	576.6	1153
	786	570.1	540.9	622.1	298.5	516.5		420.3	780.3	523.8	919.3	1449
	662.6	558.8	561.6	725.3	240.3	454.6		789.9	524.2	607.4	489	1368
	373.6	478.4	907.7	469.1	338	1439		750.2	833.6	1508	527.4	1338
	473.3	376.8	650.7	436.8	265.8	558		698.6	733.3	950	1043	1165
	1235	348.1	1217	312.2	509.2	1041		822.5	726.3	1120	793.1	1515
	573.7	799.3	536.3	996.1	284.6	298.6		936.2	486.8	1542	383.2	1398
	432.7	504.6	368	1551	361.8	550		642.7	515.4	1293	362.7	2155
	1288	537.2	288.2	494.5	731.8	273.3		510.1	720.8	1900	466.7	2278
	402.8	468.6	381.4	1084	704.5	766.5		1260	778.4	1902	516	1225
	414.2	550.5	330.7	693.3	463	541.2		637.7	635.1	792.5	514.2	2036
	529.4	436.5	528.7	723.5	386.2	465		1182	524	1441	658.7	971.2
	433.6	533.6	259.3	421.5	541.6	266		1037	966.9	1366	643.7	1571
	465.1	578.3	343.7	382.8	547.5	573.7		1013	859	1290	642.1	2137
	729.4	605.4	954.4	353.6	491	329.5		480	729.2	799.8	560.9	861
	480.2	556.5	268.2	579.1	419.8	422.5		1157	593.1	2007	1428	1326
	469.5	744.1	636.4	392.7	1546	523.4		1542	1108	962.5	443.4	1171
	388.9	448.1	641.3	340.7	502.6	349.1		907	596.4	1576	549.7	1328
	658.5	429.2	570.7	281.2	310.9	390.9		1171	754.3	512	726.2	671.4
	574.9	478.1	441.7	338.1	253.7	437.4		721.5	523	781.6	495.7	938.7
	437.1	619.9	505.1	936.3	337	432.1		640.4	592.9	1804	477	907.8
	461.3	473.6	498.2	561.6	458.4	507.7		471.7	413.6	974.9	461.6	1592
	572.2	597.7	469.3	598.3	391.3	920.7		760.3	561.5	2131	434.7	1501
	387.5	728.9	630.8	512.7	318.1	1281		597.8	556	1014	608.5	1274
	391.7	787.8	360	722.4	365.9	1712		697.1	477.2	981.8	404.5	1311
	1712	779.3	469.4	538.9	755.6	707.7		776.3	740.5	1419	868.3	943.6
	571.6	573.3	384.8	355.4	379.3	363.9		840	1114	1472	577.1	713.1
	446.5	760.1	484.4	373.4	524.7	301.8		715.6	591.5	537.8	796.2	2505
	468.1	618.5	392.9	782.5	268.3	638		751.7	688.4	499.7	625.3	2320
	398.8	662.1	267.9	626.8	538.9	772.7		1301	1154	566.3	878.9	1139
	326.6	1008	2129	535.8	319.8	428.9		539.7	475.1	489.4	466.1	645.6
	428.3	613.6	312.2	255.8	561.1	354.5		887.4	793.5	1632	496.3	944.6
	613.5	949	262.9	492.3	373.4	878		1119	673.4	1330	1221	1009
	494.9	373.9	354.6	592.4	432.9	650.6		859.5	428.6	1933	737.7	1199
	650.9	675.7	601.3	14217	329.8	273		983.7	614.3	1437	1990	961.8
	464.6	649.4	503.7	467.6	449.2	351.4		847.6	781.8	919.7	726.8	523.7
	487.2	642.5	577	495.6	355	423.2		1101	801.7	726.8	1025	721.6
	393.1	534.6	636.7	310.5	400.1	304.5		722.4	824.8	1804	498	1656
	364.4	755.4	531.3	551.3	459.7	461.2		545.6	936.9	1803	449.1	408.6
	380.2	788.9	1944	527.6	438	367.6		805.4	1094	1490	1156	957.3
	1276	736.4	753.6	591.4	328.7	390.7		1120	622.5	504	456.7	546.6
	427.6	350.1	1395	1381	814.6	867.3		717.3	574.5	1911	494.6	1235
	562	459.2	614.7	682.2	344.7	833.7		545.3	451.3	732.1	597.8	2109
	405.9	973.4	563.8	358	699.7	1694		996.3	788	1340	666.9	792.5
	1474	729.8	471.9	380.6	351.1	531.8		1040	720.9	1796	680	691.9
	525.6	584	546.1	267.5	319.8	627.7		945.5	841.2	2031	672.9	1001
	541.2	505.5	340.1	1126	422	799		1040	622.3	584.4	471	1310
	732.8	726	544.8	275.5	358.5	314.1		1564	988.3	618	578.8	1952
	412.4	355.4	399.3	1786	361.8	397.2		815.8	623.5	1139	433.9	2024
	779.3	569.1	609.6	477.6	285.7	377.3		809.9	591.2	1063	784.7	1006
	561.8	541.4	732	671.5	444.2	1080		690.5	422.1	572.9	439.9	2298
	367	331.8	496.8	291.3	481.9	485.5		388.2	675.8	1494	785.9	408.7
	633.9	322.1	1069	569.3	623.5	597.1		593.8	684	1096	428.5	720
	600.7	332.8	296.3	406.5	572.3	500		938.5	607	743.6	634	1473
	379.5	564.1	297.5	477.9	893.2	912.6		1122	604.8	894.7	782	1275
	581.4	491.3	314.1	734	302.2	713.5		1136	718	445.3	448.8	1389
	375.5	641.6	441.3	672.8	355.6	641.6		1032	845	1108	664.4	1360
	591.5	1029	431	982.2	321.7	371.6		1229	760.9	618.7	992.8	1139
	641.5	489.1	355.4	867.1	398.3	890.1		494.2	1171	530	663.9	729.9
	520.8	1102	297.3	703.9	360.6	918.3		791.1	412.1	1336	454.2	1259
	625.9	526.2	335.1	768.2	322.2	642.1		383.6	581.1	951.6	422.5	1857
	509.9	835.6	661.3	817.5	670.6	708.1		379.9	774.6	1302	698.5	1488
	807.2	547.6	1346	527.8	540.8	525		805.5	531.4	1284	630.7	1711
	668.6	699.1	450.7	340.9	708.3	388.9		1041	508.1	1139	873.6	870.1
	440.8	513.7	981.1	339.8	1178	853.2		659	1077	1399	797.6	1151
	560.7	1359	695.9	442.2	279.2	471.7		854.8	679.7	1310	452.3	1240
	1014	404	496.3	392.5	247.8	282.3		472.5	540.3	2062	1000	1740
	548.2	456.3	1001	409.4	348.3	922.1		442.4	516.2	1191	743.5	1355
	635.1	348.4	415.5	383.1	382.7	1303		459.2	589.4	1978	1264	1227
	380.7	393.2	547.8	694.1	312.7	1070		1227	559.1	1015	600.5	1589
	393.7	373.6	520.6	515	717.8	459.6		660.3	905.5	1137	801.4	1212
	472.6	390	374.7	557.5	419.1	443		784	1357	2758	483.3	872.9
	554.8	351.6	385.2	774.4	802.7	360.7		905.6	822.4	2862	852.6	905.4
	291.3	540.5	671.8	664.7	522	1295		1034	580.4	1242	534.4	1113
	323.8	690.4	948.3	625.8	327.1	558		569	769.1	1579	792.7	3502
	445.8	674.4	758.3	458.2	299.7	1047		451.2	429.2	2224	1077	359.3
	437	579.2	442.4	324.9	563.4	337.3			682.3	1195	505.5	3144
	486.7	340.8	409.3	647.4	465.4	435.6			491.9	1795	970.4	1289
	606.7	389.4	378.1	198	598.2	326.1			607.9	1003	941.4	1041
	402.5	430.3	687.2	479.4	314.7	484.6			360.2	1713	615.4	1275
	632.3	625.4	436.6	208.1	355.7	926.2			762.2	813	572.2	1438
	1044	957.1	320.2	402.8	323.2	409.1			877.9	1130	715.4	879.4
	568.7	430.3	291.8	304	395.6	334.9			674.9	733.3	544.7	1107
	595.1	487.4	1306	688.2	381.8	441.1			684.6	1194	913.6	788.9
	350	1545	377.7	518.4	306.3	1008			644	1075	586.8	1133
	323	499.3	373.8	572.1	346.4	346.9			717.4	1324	711.4	1055
	339.4	549.1	475.3	416.7	981.8	345			542.8	864.5	537.9	777.9
	601.9	1589	731.3	529.3	799.3	862.6			684.6	1064	692.9	1144
	361.2	380.2	635.6	471.8	1354	361.2			915.3	1570	615.8	1389
	532.2	514.5	454.9	815	584.8	1015			632.9	689.1	512.6	1067
	396	524.3	439.1	778.8	870.5	630.5			976.9	931.7	458.8	972.1
	406.6	732.2	344.3	641.4	505.4	408.7			930	813.9	476.7	550.1
	571.6	1289	2523	551.9	488.2	434.1			1418	1792	551.9	1357
	600.7	584	385.7	412.9	399.8	342.8			824.5	648.2	500.9	362.3
	437.1	440.9	1350	414.6	542.3	270.2			619.5	1385	760.8	2210
	608.8	520.8	1714	1455	1005	308.3			765.6	698.2	569	1243
	490.4	321.5	468.3	357.5	780.1	455.8			528.7	1092	707.1	892.9
	678.3	702.3	355.8	892.7	471.7	320.9			735.8	1040	595.7	2212
	400.1	455.6	584.7	883.1	376.4	1777			852.5	1208	491.8	962.3
	531.7	521.1	529.6	772.8	680.7	592			553	1438	610.9	2072
	454.7	483.8	381.3	577.4	394.2	621.7			571.7	869.4	560.9	1975
	468.6	530.8	659.6	427.5	508.3	401.5			487.6	876.6	505.5	1221
	530.4	719.8	734.5	643.8	295.3	1208			541.6	2225	779.7	978.1
	424.5	455.7	343.4	353.4	1289	367.8			746.6	1907	572.6	1311
	516.6	224.6	379.6	529.3	1758	292.7			520.6	743.1	727.9	2141
	616.6	8016	305.4	406.5	470.7	277.1			567.9	1416	711.4	1862
	490.2	443.5	316	401.5	358.6	267.7			703.9	969.1	776.3	2139
	919.9	400	532.2	622.2	448.8	313.3			437.7	1331	664.2	1697
	613.1	335	528.1	537.5	711.2	311.3			799.2	770.7	715.9	840.9
	344.5	319.9	593.6	1864	469.5	509.7			578.7	1555	907.5	1554
	444	628.8	478.5	496.2	1100	746.8			773.6	1077	644.2	725.5
	335.4	449.3	437.9	480.6	609.2	315.7			658.3	728.2	625.5	1770
	605.6	847.3	439.7	2290	439.5	480.7			588.8	1474	846.9	1279
	626.3	500.4	433.8	1025	497.1	285.9			600.3	624.6	647.6	1352
	366.7	356.6	682.9	501.5	336	319			631.9	1026	604	1423
	668.3	475.5	295	413.8	363.6	534.5			764	1992	580.1	1176
	489.9	466.3	425.3	643	265.9	257.9			809.6	715.3	635.9	1287
	448.4	428.5	1017	223.8	423.9	248			490.4	1845	615.7	2325
	577	427.9	420.3	278.5	956.6	309.1			667.4	817.6	676.8	1871
	315.7	455.2	430.1	332.8	501.3	464.2			832.7	819.5	666.8	1095
	614.4	460.1	588.7	2567	888.4	736			898.1	836.8	703.2	934.4
	368.3	3684	326.9	294	398.1	349.8			781.7	1616	708.7	711.8
	327.3	260.4	378.3	344.5	874.7	1149			817	754.8	744.8	1115
	399.4	482.1	431.5	418.7	349.9	301			443.4	2752	718.4	1557
	336.3	549	432.6	479.4	478.1	460.1			674.6	862.7	511.3	1322
	729.9	457	272.1	414.8	558.3	732.5			640.8	1857	844.7	647.9
	679.9	444.1	327.8	795.4	357.1	1885			723.4	980.9	812.4	1133
	727.1	592.1	490.3	470.2	266	546.6			741	594.6	879.7	929.3
	635.4	371.5	297.1	395.4	253.1	370.3			572	1006	483.9	1475
	491.6	504.4	322.4	367.6	251.9	716.4			508.8	1245	490.1	1369
	454.7	4907	314.3	401.6	261.2	597.6			793.6	676	965.4	922.7
	472.7	594	425.3	306.9	1009	368.1			1104	2268	606.2	1851
	564.4	435.1	369.2	822.5	408.6	381.5			636.9	1075	764.9	1542
	628.3	509.9	289.9	349.2	734.7	288.7			865.2	3487	943.9	1970
	771.9	535.5	321.6	401	603.5	728.4			716.6	1341	959	1368
	989.8	502.6	481.9	307.7	394	436.7			723.2	3081	425.4	1881
	1113	412.4	267.8	750.5	1939	256.3			397.9	993.2	579.6	1596
	441.1	523	442.9	318.3	785.8	1108			687.1	868.6	429.4	1715
	495.2	531.1	376.4	483	303.7	437.3			682.3	1659	331.9	729.7
	394.2	419.3	854.3	692.9	1520	347.8			734.1	2264	878.4	1359
	403	1731	731.6	543	1062	604.5			814	634.2	730.7	754.6
	545.8	497.7	414.2	424.1	338.2	472.1			497	554.6	621.5	1409
	692.3	627.6	354.8	960.8	294.2	399.7			1215	989.7	660.6	557.4
	1515	552.1	390.5	620.3	309.9	1934			654.7	910.3	868.4	1080
	758.5	414.8	809.5	834	534.8	2216			1148	686.9	537.2	883.3
	780.6	341.9	402.5	645.6	457.1	667.1			453.5	1251	574.4	652.6
	779.7	440.8	286.2	647.7	770.9	315.2			768	1108	543	1311
	733.3	428.4	387.2	773.7	263	534.6			715.8	1999	829.8	1009
	489.2	886.2	484	507.7	515.9	410.2			1014	1400	561.7	1833
	546	627.8	543.5	480	439.4	590.4			800.5	1510	659.1	500.4
	453.8	423.4	337.1	422	460.9	523.6			561.9	2030	559.6	1489
	483.7	2481	380.2	1151	468.2	551			478.9	1117	905	1582
	356.2	933.5	555.8	520	642.1	366.7			443	1329	410.9	1318
	506	362	667.9	885.9	572.8	713.6			583.8	770.6	603	1359
	474.9	342.8	320.4	1033	300.6	367.8			576.7	1065	856	1411
	299.5	339.5	344.3	561	1511	560.9			539.8	1336	346.9	479
	288.4	702.3	409.9	714.8	343.7	358.3			562	821.6	697	1051
	391.8	554.3	1192	356.4	347.3	499.7			470.1	850.7	658.7	664.8
	617.4	433.8	416.6	316.5	331	734.9			364.2	2405	795.8	629.4
	675.2	586	333.7	513.2	685	677.8			465.5	3020	519.8	551
	470.8	699.9	579.8	273.4	274.3	714			1017	1642	531.7	440.3
	434.7	481.2	299.8	421.6	732.9	390			841.6	995.4	1097	734.1
	351.1	614.5	358.1	746.5	473.2	401.7			773.4	759.2	772.7	1179
	519.3	829.6	532.2	553.3	375.3	447.6			753.3	699.2	768.7	1866
	384.6	564.3	490.7	401.1	422.1	362			776.4	1138	665.5	1201
	369.3	608.1	374.1	358.4	342.1	431.1			521.2	1635	650.3	1765
	589.1	849.4	761.2	698.5	397.1	334.2			961.6	1292	589.5	947.6
	341.8	327.8	320.8	318.6	319.7	367.9			896.6	1383	658.2	1578
	1264	409.9	265.9	803.9	417.5	318.8			679.7	1203	571.3	1202
	633.8	370.7	284.8	294.3	419.6	379.9			685	1252	668.9	687.5
	417.9	529.6	813.5	460.6	528.2	381.6			881.7	1477	646.5	1005
	561.1	923.5	351.3	293.4	510.9	435.9			469.4	1097	699.1	466.7
	442.2	1167	374.4	1132	521.6	428.1			726.1	1896	694.1	1647
	314.1	412.4	427.5	560.4	476.8	479.6			1331	973.3	622.9	1134
	406.6	433.6	1488	286.4	615.2	312.4			762.9	841.1	610.7	903.3
	597	362.3	738.1	336.1	541.8	416.1			440.5	926.9	713.2	807.5
	499.7	463.6	500.1	397.3	383.1	615.5			487.6	1113	637.9	1727
	412.2	2066	296.4	320.8	430.3	1067			523.2	1209	695.9	1088
	752.6	780.3	330.9	796.7	357.8	576.4			452	868.6	661.8	914.6
	968.5	826.6	480.5	351.1	318	364.1			481.9	1018	575.9	1603
	807.1	419.7	387	522.2	1067	606.3			1322	1123	716.8	967.5
	378.3	727.1	1022	527.5	327.1	337.2			661.4	816.4	860.6	1394
	491.4	390.4	484.1	489.2	564.5	600.1			528	875.7	693.2	1100
	364.2	450.5	391.3	371.3	531.3	437.1			729.7	984.1	604.8	891.1
	533.2	896.1	389.1	325.5	322.2	410.2			542.8	627.9	754	581.5
	482.9	554.2	473	308.2	530.1	713.1			604.2	919.1	706.6	1203
	1296	833.9	637.9	624	312.1	403.2			804.3	701.2	357.6	1346
	313.5	561.2	306.6	519.2	296.3	1583			732.9	387.3	892.7	1256
	724.1	966.4	332.1	2294	452.3	722.1			775.5	1541	722.9	1136
	470.1	667.5	417.3	369.3	412	366			662.2	1027	689	1585
	353.6	435.4	604	416.5	287	357.6			1193	1101	493.8	1038
	615.1	614.7	642.3	510.2	342.2	370.7			712.7	968.1	460.7	1444
	731.3	1049	320.1	965.1	456.1	369.1			525.2	1297	626.5	1235
	499.6	1138	524.6	664.2	509	3508			873.8	1118	741.7	859
	505.4	432.7	593.8	454.3	301.5	316			695.4	892.7	486.5	1592
	546.3	370.3	600.7	397.4	353.6	306.3			921.6	1278	960.9	1381
	580.9	479.2	321.7	536.2	361.7	1486			493.2	2161	599	2008
	856	635	356	962.5	354.2	1228			946.1	1801	450.8	1549
	492.1	429.7	928	755.8	3559	570.1			885.5	951.2	986.4	937.3
	554.1	954.2	641.7	514	401.1	325.5			423.4	546.8	731.9	1252
	746	436.4	426.5	478	342.3	527.4			938.4	1524	527.9	1939
	978.7	452.7	536.6	333	374.3	525.1			791.3	2696	726.3	877.6
	454.3	535.2	314.4	951.7	509.2	558.5			637.9	668.2	449	1144
	545.3	563.4	353	520.9	817.7	552.6			566.5	2052	598	1547
	450.7	591.8	430.6	410.8	522.4	464.2			675.7	1922	435.6	1506
	812.8	437.9	708.9	413.8	897.3	297.7			813.1	1226	601.7	2085
	589.4	788.6	395	295.4	523.3	925.3			1126	810.7	683	1598
	531.8	504.1	465.7	309.7	845.6	815.3			691.7	2140	589.1	678.2
	880.4	720.4	1076	2585	739	601.4			450.6	2306	661.6	1402
	496.3	544.5	887.7	368.4	290.8	302.7			997	1257	313.8	1528
	870.3	546.9	792.1	410.6	955.8	729.2			691.3	1472	463.2	754.1
	627.8	767	692.3	400.2	341.2	380.3			857.7	1879	362.7	526.5
	498.8	478.2	789	1992	325.2	487.4			686	559.6	435.9	814.2
	529.6	1809	1078	348.6	467.8	433.2			629.4	1262	668.4	1173
	862.5	853.9	417.5	327.2	390	814.8			807.7	1302	530.4	1481
	1825	439.9	346.7	416	326.6	827.2			695.7	1120	918.5	1660
	714.8	433.8	761.6	505.3	478.4	761.3			926.8	477.3	704.7	651.1
	722.6	438.8	347.8	483.5	493.6	573.9			1045	909.8	722.2	1787
	3113	640.2	461.4	404.7	514.8	583.2			471.3	1212	617.2	1038
	425.9	612.6	690.8	718	669.7	633.2			738.2	924.2	425.1	1648
	330.5	687.5	399.4	580.4	865.9	621.3			749.3	1404	527.8	697.5
	536.6	692.5	419.2	353.9	1255	472.3			743.4	1132	388.5	596.8
	530.8	402.5	1059	380	641.6	663			600	1590	667.2	1571
	337.4	362.3	327	314.2	549	459.6			1028	1130	1007	1606
	548	430.6	371.1	303.2	425.6	494.2			769	1484	1150	823.8
	320.5	475.4	461.2	436.1	371	236.6			579.4	515.2	500.5	924.4
	542.6	403.1	504.7	660.6	440.4	506.8			706.6	1559	1163	2113
	748.1	614.5	467.6	294.5	639.6	1410			922.6	1420	689.9	1069
	331.3	861.8	716.3	403.2	575.5	1013			1028	1047	626.8	803.7
	470.7	742	271.3	312	423.7	521.6			673.2	1396	315.6	1737
	440.9	741.8	649.7	332	628.3	323.3			987.4	2163	528.8	2322
	696.7	512.7	301.2	760.9	840.5	408.1			852.1	1028	576.8	2356
	517.9	999.8	573.3	1076	490.6	617.1			855.9	1893	559.9	1738
	378.1	703.4	781.1	739.5	541.8	815			1105	1663	753.3	1421
	860.9	476.3	589.1	516.9	451.3	305.8			1110	1353	488.9	1981
	380.4	373.4	438.6	556.2	655.3	280.9			788.8	2007	561.4	1914
	447.3	704.5	427.8	398.5	645.3	849.1			791.7	1688	603.6	1242
	383.5	305.3	515.1	573.9	21581	344.3			1154	1665	438.5	1718
	641	567	373.5	505.7	520.4	602.8			649.2	1386	879.9	1293
	797.6	747.9	740.3	322.9	357.7	774.6			1139	774.9	401.6	743.7
	611.2	387.3	327.1	474.1	426.1	368.3			657.2	1695	660.8	1640
	666.2	558.1	968.6	360.6	472.9	569			444.6	1282	516.1	3106
	450.9	661.9	440.6	432.7	410.2	533.4			599.1	1934	906.6	1892
	520.4	664.1	396.6	278.6	457.7	378.3			1005	1646	1077	1091
	423.5	495.3	857.6	307.7	275.6	383.4			599.3	1394	818.4	811.4
	1405	637.4	544.3	353	265.1	445.6			761.4	2171	721.6	619.5
	641	293.6	258.2	334.3	593.2	1589			627	1207	1166	670.7
	649.9	505.8	401.7	399.3	469.2	815.6			808.3	1584	1114	1310
	1190	814.2	330.4	529.4	483.9	718.9			863.5	1277	1269	1172
	386.9	537.7	2027	441.3	695.1	350.6			602.8	747.3	592	1364
	506.1	451.8	2076	525.3	325	638.5			493.1	1435	648.8	1659
	436.5	293.9	340.2	533.7	377.9	410.3			366.7	1475	539.7	1329
	503.1	497.6	384.2	335	388.9	713			470.2	923.3	845.4	1716
	597.6	387	501.6	370.8	340.2	370.2			559.7	3164	563.2	1428
	490	688.7	431.7	450.2	500.9	384.2			623	1245	555.2	1217
	762.4	468.5	765.4	398.3	1122	960.1			543.8	1418	560.4	1230
	312.5	489	646.1	520.7	559.2	401.3			681.8	644.5	615.6	1367
	449.9	493.9	493.8	290.7	353.8	442.6			734.2	1148	557.2	1407
	399.6	581.5	354.5	275.3	383.5	238.2			493.1	1235	550.4	1286
	424.4	1274	417.1	870.6	450	462.5			570.2	496.5	718	730.4
	553.7	434.5	1976	304.6	352.4	492.1			703.3	651	538.1	1890
	767.8	582.4	345	325.9	470.7	375			1538	625.5	529.5	815.8
	424.7	823.1	953.2	1043	704.1	527.7			1038	1467	654.7	637.4
	413.7	379.2	633.4	926.8	325.8	301.9			1315	1322	922.1	828.6
	548.3	692.5	1258	269	591.4	450.1			858.4	598.5	721.3	1062
	372.8	442.7	357.1	404.7	1204	322			902.6	803.7	544.5	575.3
	362.7	646.1	282.9	630.6	309.1	424.1			566.5	496.5	679.2	1394
	690.4	530.3	402.4	436.1	465.7	663.4			806.2	807	1145	1359
	748.3	552.7	466.4	316.5	569.8	360.9			853.8	649.1	721.9	1042
	534.4	383.7	733.4	591.8	534.2	290			855.2	1923	794.5	816
	607.5	406	505.7	1256	588.8	650.6			781.3	2133	612.4	537.2
	860.5	525.7	2351	1361	342.1	366.7			816.6	1222	931.2	445.9
	430.6	528.7	610.5	432.2	361.1	321.6			932.5	809.1	402.6	2124
	520.1	468.7	625.5	464.1	326.7	307.7			717.2	1128	621.3	2318
	558.3	1079	446.1	782.7	333.9	661.4			986.2	2200	1060	418
	467.4	608.3	449.8	566.5	480.2	445			933.4	1550	844.6	1138
	454.2	664.9	1231	351.9	411.5	546			690.4	1115	791.1	709.6
	433.6	561.2	526	1047	339.7	753.8			1184	1082	615	326.7
	1035	414.8	696.8	1306	411.5	1102			515.9	2227	909.5	2413
	368.5	685.7	441.1	360.8	598.1	382.7			486.9	992.8	1968	1034
	507.3	410.1	369.8	367.7	500.6	272.2			930	788.6	993.4	2189
	439.2	341.9	774.2	470.1	350.9	350.8			521.6	749.1	636.3	1811
	1104	345.4	770.8	552.4	379.2	923.3			1084	821.7	741.9	1933
	555.4	531.4	357.6	276.7	712.3	583.9			737.2	1724	695.3	1570
	457	436.9	506.2	529	289.3	272.2			810	1178	417.7	1413
	558.1	285	573.9	960.1	459.2	313.2			841.8	1567	704.4	3054
	598.5	876.5	590.8	455.7	426.9	394.2			886.6	1221	836.6	2798
	700.3	320.1	443.1	412.9	300.4	997.7			624.3	1051	1414	1499
	429.5	834.1	440.2	379.3	329.2	816.2			847.8	1070	572.6	1905
	671.9	760	319.7	369.1	630.1	855.1			657.4	1487	590.2	1513
	575.6	307.9	444.3	1148	441.6	371.3			509.2	514.6	688.7	2079
	327	476.4	484.9	541.8	598.4	327.5			374.1	970.5	988.9	929.7
	378.8	446.4	338	373.5	501.5	539.3			597.4	1157	1396	1370
	414.1	792.7	254.9	350.5	438	398.2			678.8	1328	949.7	1773
	598.2	403.9	384.6	408.4	551.7	323.3			692.2	651.8	753	1204
	590	395.5	1414	555.5	389.6	631.7			611.1	641.6	719.6	1200
	546.4	450.7	297.5	316.5	804	533.6			735.9	811.7	507.1	1028
	421.1	624.4	655.9	351.1	375.5	504.5			795.7	835.4	558.2	1601
	586	402.1	880.9	432.1	391.1	343.1			563.6	748.1	617.1	508.1
	419.2	598.5	467.2	398	352.7	2481			947.3	687.5	921.1	1044
	391.4	673.5	657.9	482.8	368.6	389.2			633.8	1658	632.9	930.2
	641.9	340	445.9	667	992.4	450.6			627.9	660.5	612.1	1053
	661.4	548.3	699.8	411.7	691	412.2			757.4	1016	537.5	1375
	440.1	592.9	391.9	429.2	587.6	345.1			698.4	1409	914.2	684.5
	403.9	313.8	401	342.3	432.7	1481			978.9	731.6	581.8	1292
	372.6	499.2	354.8	468.9	576.2	556.3			472.4	1136	606.3	1113
	621.7	293.7	680.3	681.4	439.2	604.1			600.2	639.2	524.4	474.3
	871.7	516.8	700.3	444.4	364.7	3521			1113	1293	930.1	325.4
	804.9	841.2	313.5	470.1	450.1	849.2			1211	818.4	635	643.5
	1089	420.4	814	432.3	376.6	539.3			820.1	485.7	1159	670.7
	368.3	394.6	379	649	611.6	389.6			1036	904.6	674.4	1177
	544.8	457.1	709.1	654.8	227.4	395.1			724.5	421.5	598.2	1274
	1980	584.3	349.2	586	400.4	426			1694	503.5	565.1	662.1
	974.3	571.4	373.7	3249	762.6	337.1			2066	1982	624	1315
	856.8	941.8	1184	650.9	306.5	762.9			588.9	1762	555.1	1316
	596.4	1218	975.3	267.1	371.6	1326			755	1185	584.3	1408
	379.2	883.3	493	1541	459	6364			1646	876.4	615.5	557.4
	452.9	819.8	372	542.5	405.6	701.3			965.8	1253	659.2	388.1
	476	873.8	403.4	2059	419.1	405.7			495.5	2470	611.5	746.1
	561.9	607.6	657.4	546	391.8	557.7			719.1	645.4	550.8	1039
	346.3	309.8	999.1	358.6	1262	661.1			935	437.7	651.2	783.7
	705	286.7	508.9	273	605	377.5			955.9	1368	436.3	687.5
	696.6	629.3	814.3	612.7	290.7	399			585.5	1609	1262	1144
	666.7	591	451.6	411.3	284.8	343.7			596.3	737.2	625.8	492.5
	485.2	563.9	385.3	2286	514.3	1066			576.6	1211	625.8	476.4
	628.4	406	333.8	256.5	656.2	834.2			492.2	1211	454.9	1529
	293.8	387	332.4	464.3	439.5	642.5			834.1	670.4	840.8	626.4
	333.3	781.4	456	402.1	799.4	581.2			651.1	502.9	461.6	1947
	394.1	691.5	939.3	1228	376	514.1			526.9	1445	591.3	724.6
	494.9	862.5	276	1338	337.3	483.6			589.8	650.9	786.3	1980
	545.8	387.6	902.4	1291	610.3	459.7			787.9	860	1075	674.2
	474	914.1	650.5	358.6	318	536.3			717.5	1047	777.9	1816
	651.8	614.2	298.3	457.8	301.7	669.8			1074	751.5	988.3	2509
	702.9	413.3	368	510.9	1679	959.3			562.9	810.4	570.1	1706
	508.8	397.1	603.5	433.9	859.8	530.7			888.4	1063	407.3	1713
	1699	528.1	300.2	895.3	300	353.3			2116	1186	477	2075
	413.3	766.5	348.5	301.7	543.5	674			506.7	1097	513.4	1938
	741	534	397	498.7	551.5	1155			490.3	1381	1044	1018
	514.7	489.2	306.5	1261	958.7	255.7			765.4	1011	942.4	1733
	427.4	392.6	291.8	344.6	401.6	1173			558.6	1771	555.3	611.2
	368.5	520.1	299	468.4	612.4	324.4			762.4	1032	732.9	2301
	460.4	1218	266.1	513.5	395.8	325.6			592.6	1092	978.4	1055
	397.1	356.3	400.9	758.6	391.5	446.4			473	771.1	684.1	1504
	354.8	430.6	528.5	1311	398	538.3			854.6	691.3	469.7	2485
	323.9	664	369.8	433.4	380.6	544.6			786.3	595.9	538.2	350
	505.3	617.7	934.1	861.7	542.7	268.7			842.5	1661	638.9	518.3
	451.4	527.2	501.9	568.8	440.6	243.1			888.1	465.6	965.7	702
	417.8	602.7	411.4	291.8	483.6	826.8			621.8	816.5	659	543.7
	581.7	694.4	1227	312.8	526	278.1			617.3	505.7	1644	937.8
	553.3	780.5	398.6	499.3	374.5	355.2			370.3	1200	750.2	836.6
	516.1	614.9	310.3	849.9	320.7	648.9			479.3	585.7	592.4	878.1
	374.2	338	425.3	490.9	285	312.4			673.5	1104	681.9	815.7
	415.9	320.8	477.2	1966	447.7	355			714.3	1128	696.8	1403
	780	430.6	426.6	700.1	686	583.9			864.7	566.3	686.5	471.5
	941	698.9	394.9	529.8	388.2	493.9			629.2	719.8	1422	1753
	426.3	401.8	458.1	378.2	324.5	487.7			712.3	678.7	753.3	589.9
	630.2	574.4	814.3	391.5	336.5	235.1			644.8	887.1	484.8	1179
	362.3	615.5	489.4	394.9	351.3	676.9			632	809.2	383.7	1319
	444.4	441.9	557.2	813.4	410.6	430.6			887.6	2983	712.2	989.5
	648	373.2	382.9	379	381.2	577.8			585.1	1992	762.5	946.9
	869.8	333.2	388.4	289.9	397.8	567.7			986.4	1355	854.4	600.5
	528.2	350.2	362.7	1007	369.3	1116			817.2	1376	1114	2028
	269.3	2926	462.5	778.6	298.7	408.6			680.1	2815	617.3	1704
	326.6	592.3	641.1	381	930.7	1500			863.4	1460	1189	1574
	419.4	1194	668.4	342.4	559.4	1300			455.5	971.4	545.6	1427
	764.7	549.1	1225	401	494.1	579.9			884.1	732	1582	1931
	796.1	366.4	608.7	412.6	409.6	278.6			621.4	1794	726.3	1305
	2347	1954	780.2	379.5	344.9	258.5			526	1658	1718	2435
	379.7	2383	1403	422.6	647	342			830.9	2992	808.1	798.9
	505	431.1	461.3	766.6	498.8	345.2			497.9	1430	881.9	453
	685.7	449.4	562.4	923	322.1	684.6			1096	1566	776.2	799.6
	522.1	733.1	708	286.2	319.8	309.9			644.2	1282	689.4	1321
	347.9	431.4	735.4	481.1	289.6	1005			516.7	851.3	1590	1350
	652.2	387.4	585.5	320	268	544.9			697.4	948.8	520.3	2289
	689.4	669.9	672	331.4	309.7	452.2			548.6	931	618.7	1175
	403.5	609.2	303.5	339.9	377.5	328.4			704.5	1228	480.5	1099
	305.7	511.6	755.6	523.4	293.2	396.7			614.6	821.8	814.8	749.2
	579	696.6	471.4	642.3	260.9	309.6			860.3	794.4	528.5	1459
	417	370.1	371.1	1073	306.1	864.5			621.5	1224	844.5	788.4
	725.4	322.9	305.8	539.4	799.4	836.5			681.7	576.9	838.5	972.5
	931.7	417.6	535.1	1959	278.4				623.8	1572	462.6	2579
	1148	548	294.3	446.5	1624				767.6	1585	1322	1490
	730.9	442.4	425.2	495	331.7				564.2	1627	856	816.6
	650.7	336.7	538.2	326.9	564.2				581.3	878.5	1190	2322
	1454	391.4	550.2	379.5	519.1				565.2	888.2	820.3	1568
	2946	692.3	398.6	276.5	406.8				493.1	1740	742.2	945.3
	1154	366.1	360.4	312.6	467.1				820.8	1523	770.3	1149
	626.4	1503	484.5	1078	350.8				598.9	588.8	1253	1638
	681.6	533.2	430.9		398				500.7	2045	639.8	1734
	549.2	453.4	1010		339.2				588.9	707.3	858.5	525.4
	579.1	465.7	767.1		342.1				791.7	688.5	1057	1124
	381.1	372	345		403.3				696.4	606.4	1361	1044
	591.3	441.5	349.4		353.7				660.4	1116	697.9	861
	693.4	418.7	566.7		853.9				774.5	764.7	585.4	878.3
	629.4	456.3	424.8		6443				461	572.1	831.1	975.1
	653.6	527.5	405.1		356.4				665	2149	797.4	1142
	474.9	1116	647.2		4549				935.1	897.8	661.7	1546
	517.2	672.1	818.7		604				895.7	704.5	786.3	999.4
	717	494	378.3		714.2				945.1	619.7	1031	1738
	747.8	653.1	441.2		525.1				2208	826.9	902.5	2299
	666	405.7	437.9		557.9				369.4	651.7	498	438.3
	770.3	902.5	654.3		345.8				615.9	1656	823.4	1240
	658.7	343.2	366.8		360.5				604.7	1417	566.5	1780
	675.5	521.5	834.1		429.6				580.3	1641	551	780.4
	1044	397.5	424.6		591.1				344.2	1989	828.3	875.6
	609.8	554.6	642.9		547.4				739.8	898.9	983.8	1312
	390.5	592.1	1185		554.7				570.3	1174	698.2	848.7
	488.3	382.3	423.6		365.1				626.8	1364	610.5	1317
	428.6	615.6	732.8		427.5				665.9	669.3	725	984.1
	450.2	466	542		446.6				749	1198	836.6	1962
	543.1	460.3	369		317.5				651.4	846.6	479.1	1157
	388	1179	326.7		456.6				588.9	915.8	398.9	1468
	784.5	688.7	360.5		327.2				612.3	808.3	635.7	1163
	852.9	315.7	374.1		292.9				696.9	635.1	561.1	1095
	431.1	714.9	347		374.7				734.9	606	693.5	1498
	423.1	421.4	579.5		521.9				753.2	468.2	635.3	1535
	483.3	318.4	389.1		504.5				582.9	761.9	692.5	648.7
	516.2	599.2	452.7		655.3				808.2	1841	762.5	618.3
	403.7	793.6	514.4		571.4				553.9	875.1	943.9	1025
	733.9	478.9	576.5		407.8				672.1	1393	502.7	1354
	521.8	586.2	375.8		579.2				608.3	633.9	1103	682.5
	398.6	597.1	378.2		550.3				486.7	568.4	577.4	714.5
	498.2	906.2	867.8		416.6				891	1765	521.9	746.7
	400.8	695.5	1101		415.3				493.6	952.8	803.9	678.2
	524.8	552.6	445.4		295.8				649	548.8	1322	1301
	346.6	461.4	411.2		333.5				968.6	1856	582.4	798.6
	405.1	426.1	393		472.1				432.9	4595	817.9	858.2
	484.4	411.7	459						651.9	642	858.1	863.8
	504.7	423.9	360.6						572.9	998.8	602.1	2050
	579.2	582.3	511.1						708.8	806.9	845.4	1293
	703.3	406.8	371.9						547.2	954.5	726.2	2119
	456.8	362.5	321						716	1054	990.3	2186
	647.7	305.2	365.8						587.5	1187	560.9	1054
	323.2	402.2	425						682.4	1345	967.9	1760
	519.1	483.1	444.7						1327	1461	967.4	3213
	557.6	376.9	368.5						531.6	2957	548	3390
	462.3	415	449.2						687.1	1106	937.5	1420
	555.6	327.2	434.4						937.7	787.1	714.6	1289
	482.1	924	394.1						800.2	717.9	768.8	1263
	391.2	286.7	406.6						761.8	742.1	785.4	2022
	412.9	509.4	1032						634.3	1270	959.9	959.2
	360.2	567.2	485.6						502.7	1431	670.6	596.6
	479.8	508.3	493.8						729.1	923	1259	2252
	655.5	511.9	450.9						812.7	1717	878.8	559.8
	400.8	481.5	689.9						812.2	1088	783	1176
	783.6	372.3	702.6						895.5	875.7	535.3	700
	843	492.5	277.9						744.1	1567	1323	1527
	331.6	395.8	441.8						551.5	1400	853.6	1094
	444.8	833.9	623.7						694.6	1230	568.5	991.7
	911.4	475.6	376.6						843.6	1678	722.8	2201
	541.7	945.2	730.9						751.3	1336	598.8	2376
	341.7	525.3	650.1						858.6	618.7	645.2	714.2
	371.6	519.1	487.1						916.2	1542	576.5	509.9
	535.4	371.3	1471						638	369	502.4	446.4
	448.1	395.8	780.4						609.3	977.3	592.4	865.4
	714	352.2	416.3						1011	1074	464.4	803.5
	609.8	535.5	704.4						614.3	1246	801.4	386.8
	356.5	441.9	1405						853.2	1238	690	1094
	839	547	569.5						690.3	2090	718.8	1504
	424.6	381.5	2013						882.8	1364	722.1	1640
	2329	460.2	403.5						731.8	903.6	597.9	1042
	1203	976.5	1320						774.2	1095	529.1	648.7
	893.3	634.9	678.5						726.9	776.1	574.5	1479
	733.9	472.3	322.9						518.6	674.2	467.4	379.3
	693.8	396.9	291.6						804.7	1474	411.5	427.3
	1210	510.9	867.6						532.8	1267	1112	1571
	683.4	530.7	1048						745	1065	767.2	897.4
	797	473.5	325.7						472.2	2377	534.3	337.2
	479.3	657.3	383.1						849.4	693.2	645.4	463.6
	742.7	752.5	344.1						765	1511	458.1	1460
	621.8	658.8	351.5						802.9	662.1	645.7	977.1
	757.3	626.3	971.3						838.2	1341	471.8	1929
	543.7	682.2	364.2						912	1026	715.2	1614
	860.8	564.8	388.7						853.9	706.8	717.7	983.3
	520.3	736.3	749.9						643.6	1462	1041	1058
	581.3	1072	621.5						1306	941.8	604.5	1217
	613.8	852.4	591.9						681.3	913.8	493.3	1211
	1034	519.1	279.7						571.4	821.9	877.9	1265
	344.8	494.5	258.7						883.9	1293	688.7	1011
	832	546.3	493.1						651.9	722.3	649	1448
	319.2	463.7	666.6						998.8	1194	776.6	1308
	496.3	515.7	369.7						721.7	436.6	1384	1922
	389.9	1016	541.1						649.6	1501	690	532.9
	551.8	886.8	316.1						1182	1462	1618	593.5
	653.4	794.7	456.2						1113	929.6	652.3	926.3
	781.7	535.6	463.1						1038	609.6	521.6	631.9
	425.8	512.2	1255						609.1	713.6	1332	483.7
	4468	512.3	364						717.6	384.2	884	810.2
	795.9	612.7	495.6						618.7	346.9	562.8	529.5
	521.3	1256	694.1						890.5	2112	680.3	1270
	310.4	467.2	361.1						499	1415	740.4	1404
	351.9	1135	346						517.5	1703	952.1	1653
	425.3	361.6	644.9						552	1498	722.2	1060
	411.8	393.2	422.5						656.9	634.4	697.8	1015
	324	432	481.6						695.7	1492	545.9	762.4
	357.9	443	1579						2266	1282	555.4	936.6
	275.7	444.8	322.2						735.5	1480	373.8	1085
	610.8	577.4	439.7						556.1	1476	665.5	962.7
	374.2	324.5	1800						845.3	1500	375.4	969.4
	364.7	407.3	940.6						763.2	1559	612	1555
	457.5	420.7	384.1						687.5	2421	419.7	366
	597.5	422.1	676.5						1044	1476	688.7	1136
	417.3	570.7	352.7						669.8	1482	685.5	1243
	986.8	3194	516.3						777.2	1655	526.3	1094
	538	608.8	625.8						643.2	1408	535.4	513.4
	954.4	930.6	783.8						649	2151	863.7	444.3
	1281	492.4	345.7						431.6	1252	907.4	1355
	983.1	303.9	377.7						748.2	1198	604.7	993.6
	580.2	581.5	395.2						1056	2167	620.5	1248
	523.8	359.3	789.1						804.7	1326	584.8	1131
	724.7	600.9	340.7						418.8	626.4	454.7	1371
	496.6	691.2	301.2						706.9	754.6	1038	864
	359.9	952.9	719.3						600.4	1181	486	1774
	454.8	391.5	574.6						715.6	1274	546.7	945.2
	326.4	446.1	864.4						606.6	961.1	1002	1500
	395.7	534.3	518.3						864.9	1146	493	1101
	346.4	579.2	414.4						855	503.5	696.7	998.3
	376.1	725.3	404.7						796.9	1512	595.4	1553
	581.9	425.3	392.7						911.1	725.9	508.2	2289
	504.6	922.4	279						1052	1480	462.1	1342
	1056	675	354						558.1	1448	890.6	568.2
	1071	659.1	348.2						952.9	882.2	1193	573.5
	461.5	644.3	402.8						905.7	1402	502.3	616.4
	604.5	490.1	420.3						661.7	1309	603.9	819.6
	588.7	524.1	485.8						636.9	543.5	417.7	1132
	634.7	348.6	588.3						677.2	1011	663.4	795.2
	521	543.3	629.1						601.7	1151	709.5	829.1
	8686	366.8	1464						502.9	1241	1091	815.5
	527	561	674						559.9	1355	518.3	851.2
	359.9	588.5	1028						468.3	1054	782.8	1382
	577.5	295.6	858.3						546.4	650	552	1458
	381.1	384.8	566.6						965	639.9	568.5	1112
	539.3	617.4	387.7						758.6	1597	559.7	1700
	442.1	406.1	542.6						996.8	525	622.7	925.2
	403.9	493.6	398.5						808.5	897.7	583	1032
	396.1	522.3	299.7						612	970.8	464.7	477.2
	436.9	426.3	254.8						839	1026	455	694.5
	412	730.6	733.2						785	543.4	682.4	1366
	884.8	340	415						642	1471	789.1	1628
	606.6	392.6	455.4						645.9	1133	392.6	1969
	828.2	440.4	478.8						680.1	640.5	908.8	868.1
	660.5	601.8	700						645	1485	745.8	2091
	814.3	500.9	424.5						886.4	1911	447.4	2015
	406.5	3663	522.1						1473	650.2	835.1	2120
	507.2	717.9	540						802.4	928	594.9	1939
	474.3	852.8	438.5						672.6	1032	694.2	1780
	527.2	475.3	289.9						872	1052	788	1629
	409.6	939.1	1087						979.7	1274	692.7	917.7
	887	493.2	1858						387.5	1197	695.6	1570
	461.9	700.3	664.4						856.5	1747	523	2375
	555.7	737.7	815.1						563.4	1713	566.6	684.5
	524.8	456.6	885.6						530.7	677.8	763.3	962.4
	522.5	458.7	669.1						1338	760.5	701.3	1100
	941.1	594.6	552.9						1492	873.9	685.9	1609
	455.6	415.3	438.5						603.6	678.2	754	1862
	301.7	498	1971						613.2	563.9	593.3	955.9
	502.9	697	695.7						1030	427.8	733	497.4
	433.4	770.6	647.6						853.5	925.6	768.7	1668
	531.5	615.4	292.5						1262	1526	775.9	1749
	503.5	430.4	345.7						911.9	2436	1065	408
	402.4	469.4	472.3						1611	691.5	750.9	831.8
	335	364.4	476.5						1990	1064	483.5	1962
	1044	376.6	624.9						614.5	1282	692.1	905.4
	436.4	526.8	578.5						621.8	1103	831.3	1162
	574.6	678.5	767.4						1082	1695	671.6	1820
	693.6	361.3	230.1						962.3	1589	510.9	1910
	518.5	749.6	832.5						518.9	617.8	554.5	1539
	458	340.5	519.9						492.7	1935	483	1873
	588.1	574.2	830.1						425.4	1899	1208	1409
	475.9	612.7	361.3						527.2	2199	832.1	844.3
	477.6	1025	674.6						461.4	1819	520	537.6
	347.3	646.9	491.4						453.2	648.1	651.4	504.3
	337.4	527.6	360.9						709.1	1023	575.8	778
	402.7	329	318.6						531.7	498.5	579.1	1446
	303.2	403.8	475						532.3	1898	629.8	1222
	435.5	474.9	458.9						699.6	1033	740.9	1793
	291.4	350.3	278.7						783.9	1411	697.8	998.5
	428	355.9	328.7						839.8	638	781.6	1238
	1813	408.8	352.6						889.8	1205	944.5	1034
	518.4	562.7	266.3						892.4	1345	557.1	1118
	367.6	427.2	684.6						906.5	1829	694.3	440
	539.1	337.3	540.8						1026	626.3	661	474.9
	738.2	327	467.2						497.6	1370	611.8	373.9
	532.5	614.3	421.5						541.2	1603	594.6	798.1
	317.4	1358	584.8						718.4	1137	774.5	807.7
	315.1	649	373.2						920.4	2235	472.7	1355
	601.6	407.4	396.6						865.2	2637	621.7	1139
	617.8	1090							648.4	1817	705.7	598.9
	610.3	496.6							538.6	1558	1072	798.2
	363	1043							838.3	1775	583	1098
	543.3	561.9							731.8	1261	612.5	683.9
	516.3	434.2							461.1	546.2	601.6	501.4
	584.6	546.2							854.5	699.5	556.1	787.8
	359.4	385.8							467.6	464.2	563.1	836.5
	703.9	629.4							510.6	468.5	667.4	1635
	555	503.7							868.3	1314	715.4	657.9
	367	590.7							541.6	1741	560.3	1359
	401.7	739							585.4	2239	531.5	1832
	469.8	330.4							771.3	902.4	741.8	1060
	846.1	511.6							455.1	475.3	421.8	2268
	520.5	826.3							646.7	1447	543	3417
	632	365.2							487.4	666.6	523.3	939.3
	525.9	442.1							703.3	1145	447.2	695.9
	454.9	268.8							632.6	591	395.7	1351
	719	347.2							708.3	974.1	735.1	1253
	555.5	482							833.5	2342	688.9	1319
	703.3	647.6							461.3	1105	419.7	1272
	1062	634.9							933.9	1744	482.2	1703
	1058	390.4							717	1636	1060	1132
	446.5	1605							846.3	611	813.5	1363
	354.6	394.2							666.6	966.6	534.4	1183
	540.9	505							517.6	610.8	724.3	1582
	482.1	583.3							330.8	1455	682.3	917.2
	882.9	672.1							536.5	1577	548.4	1094
	805	486.2							666.6	564.5	474.4	1383
	552.7	859.4							384.6	923.7	518.2	1404
	353.2	642.5							353.1	921.5	1485	1389
	2283	356.6							886.9	964.4	671.7	470.8
	433.1	1031							525.6	309.7	619.2	575
	547.1	489.2							1286	517.6	956.9	602.6
	519.8	564.2							738.9	415.8	567.2	745
	441.5	547.8							476.6	1792	1383	1268
	522.2	512.2							1103	422.8	1137	978.3
	447	653.4							551.5	1570	597.7	1715
	588.4	598.7							482.2	975.7	1128	816.5
	435.9	404.9							730.9	1233	496	1990
	289.9	652.9							393.3	861.4	467.5	595.2
	1209	668.4							713.3	732.4	721.4	1115
	278.6	738.6							996.3	1013	503.5	1099
	737	428.9							622.7	1754	586.9	662.6
	535.7	300.5							587.1	827.8	837.2	1385
	614.4	511.4							905.8	1048	689.6	1728
	732	436.2							592.3	524.5	795.2	1059
	677	907.4							998.5	1129	421	758.3
	658.8	350.4							602	1425	451.2	1367
	673.2	407.2							486.9	921.7	530.7	864.8
	457.4	493							725.2	593.9	482.7	774.7
	292.2	612.6							537.5	875.2	640.3	1343
	825.7	466.3							850.1	812.8	534.2	889.3
	278.3	373.3							808.7	2059	841.1	1097
	305.1	695.3							521.6	2385	559.9	1010
	378.5	354							685.6	3021	695	1475
	368.8	309.9							387.2	611.9	930.1	1405
	399.6	632.4							534	1387	689.7	1177
	448.1	748.8							790.3	2094	702.3	1528
	486.4	611.8							367.1	2421	680.7	1063
	534.7	407.1							506.8	2147	768.6	1338
	364.6	700.6							679.9	1506	698.8	1400
	404.9	723.9							367.8	1884	714.9	2295
	444.5	382.9							521.3	1377	1072	829.7
	379	454.3							413.3	708.3	809.9	722.6
	422.2	628.7							487	1892	606.3	1420
	964.8	519.5							885.7	1491	716	1350
	777.3	387.1							1004	1279	562.6	1161
	424.8	424							805.8	1415	748.5	1198
	571.5	384.6							707.1	946	642.4	1596
	473.1	578.3							576.2	658.2	697.3	1012
	385	521.5							584.3	1313	586.7	1683
	303.4	372.8							767.8	1029	720	633.7
	489.9	2245							586.5	1205	811.5	1571
	463.8	330.8							318	2078	556.9	1394
	483.1	487.1							406.1	1884	597.3	883.8
	912.9	926							799.2	1811	534	1194
	403.3	523							563.7	2165	878	1676
	426.6	559.5							594.1	653.5	575.5	1645
	5311	461.5							413.7	1260	833.6	1581
	383.9	1046							642.2	1516	537.6	714.7
	5369	565.1							646.1	1794	813.1	1387
	441.6	692							510.9	1041	821.2	1203
	438.5	614.2							783.1	1317	629.1	2058
	890.6	561.7							607.8	883.5	366.2	962.5
	554.2	682.3							633.8	948.3	412	1017
	413.2	734.9							575.1	647.6	562.8	1788
	307.7	567.5							458.6	1016	837.9	968
	373.7	613							735.6	1119	600.8	668.1
	328.8	415.1							664.1	1077	721.2	1844
	328.2	669.1							1089	1903	566	2078
	517.5	693.4							761.1	1071	659.6	1066
	349	595.9							708.9	2064	582	1847
	444.3	413.8							1454	1109	448.5	1098
	608.3	411.1							757.1	1321	598.5	1115
	458.6	390.9							603	827.7	602.9	2953
	364.5	1018							486.6	935.8	562.9	2638
	539.8	469.2							405.4	1062	714.3	681
	467.5	1110							1082	1203	638.9	1349
	546.3	590.8							672.1	1396	361.6	1716
	514.2	453.6							307	1055	555	1931
	563.7	271.8							1080	1285	704.5	1382
	555.3	383.5							1213	583.5	664.9	2786
	506.9	290.6							1080	804.6	628.7	1569
	450.4	650							871.2	791.7	931.9	1262
	374.3	402.5							540.2	481.5	1187	686.2
	447	1777							457.1	920.8	835.1	1182
	467.7	499.3							454.1	649.2	619.9	586.6
	440.2	419.7							570.5	2086	1027	1050
	1172	660.8							708	1928	792.3	1387
	756.6	457.8							436.2	542	1415	1516
	382.9	445.5							542.8	627.3	1211	1066
	599.3	384.2							638.1	1485	697.9	1268
	470.9	803.2							526.5	661.4	838.3	666
	502.2	589.1							557.1	1081	572.9	1573
	509.4	668.3							671.6	1693	596.7	1177
	345.1	334.6							615.8	1182	709	715.9
	511	405.1							698.4	1267	994.1	466.2
	436.6	459.9							778.6	976.5	778.4	1500
	759.4	524.7							587	1495	955.7	1043
	821.7	501.1							712	832	463.8	580.4
	771.6	472.8							471.2	1299	524.3	1875
	419.2	557.1							753.7	1765	865.6	1731
	619.9	629.9							859	814.9	706.1	1475
	436.6	909.9							915.2	1066	962.7	1494
	459.7	421.9							601.5	469.1	462.4	647.6
	684.3	655							962.9	974.4	710.2	1963
	725.6	294.2							978.5	1010	430	1541
	432.7	352.6							710.8	1163	653	1713
	835.8	434.7							559.9	849.9	612.8	918.6
	539.9	297.1							853.4	698.5	457.9	1728
	450.6	586.9							774	1283	580.3	526.5
	729.1	696.1							463	920.8	552.8	1826
	354.5	580.9							784.3	1313	852.6	802.2
	868.3	394.6							548.4	832.8	559.7	724.3
	563.8	547.3							683	2169	874.5	1401
	1240	569.8							580.8	1306	531.9	1617
	754.6	561.2							551.2	888.7	641.4	2126
	1570	623.5							450.8	1293	916.4	710.6
	507.9	365.9							713	3332	610.6	1716
	826.8	395.5							528.5	1410	339.5	788.1
	763.9	331.7							640.1	1221	353	1129
	604.1	552.2							569.5	2503	837.2	788.6
	603.5	556.9							709.8	1024	517	638.4
	563.5	329.2							665.5	508.6	1133	1371
	870.5	784.8							1901	1453	927.9	624.1
	421.5	694.4							1392	778.1	443.5	1062
	531.8	387.6							1285	2271	1327	2006
	452.2	514.1							495.4	999.7	451.3	1937
	580.4	323.7							630.9	730.9	529.4	801.6
	486.4	672.1							1378	794.3	818	938.4
	583.2	745.5							873.4	831.8	531.2	729.9
	401.3	355.3							877.5	786.1	359	1017
	512.8	600.9							643.8	758.8	470.4	2514
	507.8	631.1							533.3	950.3	594.7	2446
	440.7	561.3							680	906.5	649.3	546.4
	400.8	553.3							954.2	2269	593.2	544
	512.6	404.1							939.1	2043	831.3	1005
	513.9	335.2							647.5	790.8	540.8	970.4
	577.2	352.1							1390	635	575.9	1147
	494.6	510.6							1004	773.7	358.3	1021
	367.1	441.8							1068	717.3	277	1246
	715.8	708.1							880	2057	1285	1625
	750.4	359.3							590.2	890.8	384.9	840.8
	757.1	627.5							745.9	602.7	772.8	1634
	648.5	427.4							410.9	792.9	628.6	1325
	437.7	602.4							705.3	1007	769.3	1174
	567	712.3							590.3	2240	1121	1182
	731.3	820.9							438.7	1159	662.9	1188
	619.4	4795							707.9	694	520.5	1069
	381.7	512.7							725	696	502.7	1346
	530.8	705							997	1481	804.7	1445
	367.5	913							645.5	957.9	737	1252
	648.5	713.4							427.8	1129	889	1550
	1512	1902							655.6	2312	399.6	2194
	417.3	339.5							646.6	674.4	860.8	923.2
	730.3	386.1							621.8	1434	420.4	1762
	523.5	308.6							515.9	636.1	329.2	1199
	477.3	471.1							689.8	427.2	287.5	1187
	475	541.1							410	853.3	746.9	1158
	445.3	409.6							1037	1379	505.8	1600
	924.9	1020							558.4	1417	1056	828.1
	509.6	388.3							603.3	1074	1661	1531
	472.7	665.6							825.9	998.2	1450	707.4
	464.3	335							789.7	1150	664.8	1389
	440.4	476.1							577.4	836.6	648.8	727.8
	311.4	823							618	2639	548	1694
	712.4	566.4							741.9	562.5	483.6	1130
	787.6	438							613.6	2638	947.9	1572
	270.8	525.9							538.7	1509	884.5	1233
	459.9	380.7							982.9	1600	1642	875.4
	431.9	561.7							908.6	1545	854	641.5
	442.2	642.6							1040	2303	630.8	1324
	417.7	795.4							1005	1971	802.7	660.7
	726.8	854.1							832.8	1198	620.9	1583
	1326	695.3							1002	1413	732.6	387.3
	2415	339.3							746.9	1233	882.3	1172
	647.9	918.3							452.5	1140	615.3	574.9
	547.8	378.5							622	2347	864.7	1075
	661.3	855.3							811.5	1100	535.9	1862
	311.2	1583							577.9	633.4	707.4	1609
	438.9	577.6							1072	1084	711	633.7
	830.8	390.6							754.4	1122	661.2	940.1
	506.2	496.8							938.3	1292	411.6	887.7
	482.5	488.8							812.4	1259	477	1581
	560.9	522.8							1021	1136	723.6	1212
	402.9	477.6							772.6	2273	593.2	1458
	717.1	694.9							670.5	1311	730.3	1641
	1294	428							811.2	2125	769.8	2033
	524.5	716.9							358.9	866.3	762.3	1351
	563.5	450.6							880.2	1020	653.2	962
	562.6	357.2							578.6	1048	795	1607
	510.9	437.8							953.9	1196	577.5	1412
	342.7	869.5							762.6	1712	906.1	1465
	622.6	786.2							484.2	581.6	1212	837.7
	465.1	294.6							492.2	747.9	528.9	2756
	441.7	813.6							523.2	608.7	760.6	1344
	722.6	741.7							458.5	488.2	577.5	1374
	441	775.7							731.8	673.9	876	932.1
	444.3	1130							456.9	2463	895.9	1133
	359.7	1327							467.7	837.4	753.9	837.4
	426.1	622.9							850.9	23605	638.5	2118
	547	1017							770.1	747.1	647.9	1270
	380.3	508.7							679.5	2752	598	1047
	400.6	694							806.9	1292	432	1404
	727.3	473							847.5	1084	591.5	1199
	517.8	675							1216	617.2	466.5	1292
	588.3	340.7							819.9	693.4	479.1	1713
	547.5	561.8							878.2	596.5	631.1	1100
	364.1	499.9							702.2	827.5	882.5	1150
	509.5	397.3							591.9	876.5	551.7	1840
	431.4	696.2							647.1	1333	689	1637
	592.1	652.2							747.3	1143	723.5	1385
	335.7	477.9							504.6	899.5	802.5	1274
	330.7	689							587.3	3402	593.6	2721
	1681	575.4							482.8	878.2	595.6	1824
	410.1	419.6							352.8	2739	955.2	1330
	460.8	740							394	1643	551.1	3233
	652.1	1762							549.5	1852	451.3	1246
	608.5	656.6							755.7	1809	880	2151
	474.8	370.3							444.9	928.3	574.5	803.9
	483.2	926.7							524.2	1100	461.4	1066
	402.9	302.1							480.4	1898	997.8	1169
	611.3	1055							412	1705	884.1	1118
	353.2	467.9							567.2	1251	576.6	915.6
	373.1	618.2							1063	1421	832.1	1028
	433.2	523.1							1025	766.2	650.9	1727
	403	1931							815.7	580.5	518.3	1497
	616.4	478.9							869.8	590.1	916.1	1341
	567.8	451							594.9	671.6	591.8	822.6
	428.5	403.2							676	1215	877.1	1393
	614.1	276.1							671.3	1035	597.3	759.6
	497.7	646.7							500.4	1543	546.2	1405
	504.5	308.9							719.4	706.5	700.7	678
	398.5	404.8							741.2	1064	988.1	1277
	342.7	330.6							665	1298	723.4	2125
	333.4	760.2							885.9	826.1	616.6	1958
	1045	668.1							940	368.3	625.6	1398
	448.9	529.4							821.3	1145	833.8	458.4
	426.5	596.7							1084	1468	601.6	1283
	848.3	506.5							1038	878.5	813.1	1288
	376.5	955							790	985.5	873.7	1467
	809.6	955							724.9	1202	542.2	1448
	617.3	899.8							489.1	1411	713.3	994.8
	493.7	1750							556.7	879.9	646.3	907
	622.8	731.2							498.5	812.6	671	1071
	548.2	1083							580.5	1145	588.6	573.2
	592.3	442.3							803.9	1388	670.2	845.6
	604.6	627.4							622.1	1513	573.4	1659
	1096	992.3							852.4	998.7	668.9	1733
	811	874.2							933.4	1171	961.8	567.7
	489.9	494.2							730.2	781.8	725.2	1031
	624.8	476.1							1361	564.6	973.3	832.8
	597.3	576							455.3	421.2	781.7	1061
	469.8	327.3							864	1475	510.5	885.5
	353.7	529.4							748.9	1207	886.5	842.2
	1290	1526							321.9	1395	676.3	988.6
	535.2	421.7							461.7	1315	647.2	1258
	351.5	633.7							574	1240	616.9	1221
	609.2	430.4							701.6	734.8	727.7	1033
	435.8	561.9							917.2	678.4	492.3	1263
	334.8	1083							872.7	1289	606.4	1167
	507.6	722.6							780.4	1259	671.9	1121
	437.9	619.4							616.3	617.3	491	564
	576.2	589.7							666.2	980.7	681.4	1634
	407.8	905.6							668.3	1453	514.3	932
	322.8	1061							637	673.5	658.1	931.1
	435.1	440.6							867.2	442.8	643.5	1266
	412.5	592.6							647.2	1411	315.1	1164
	822.7	407.8							736.1	1256	834.9	1036
	672.5	470.2							505.4	1985	543	426.5
	347	595							558.3	906.8	1046	2702
	367.9	513.9							501.7	932	594.6	1457
	622.5	685							409.7	1193	544.6	439
	520.2	325.9							541.1	983.3	783.3	1376
	832.9	269.5							438	1622	637.1	1152
	519.1	415.2							621.9	652.2	1138	1822
	504.5	327.6							613	1141	367.5	2010
	330.9	639							384.8	595.9	575.8	973.9
	406.2	584.6							857.6	633.1	607.6	1332
	439.7	1234							712.3	1342	716.5	1158
	401.8	714.4							610.3	594.1	740.6	1981
	322.4	396.7							832.1	1021	703.7	1445
	273.5	456.7							513.5	989.6	456.9	1292
	537.7	585.9							640.5	1285	565.1	1227
	525.6	360.9							744.9	865.4	697.1	1864
	397.9	1021							635.9	704.6	829.6	1611
	386.8	615.8							1225	869	1029	761.6
	810	1064							699.7	1649	1350	801.2
	515	405.2							430.5	1536	756.8	1500
	437.1	1538							579.3	641.7	614.1	899.8
	387.8	400.7							570.4	1545	927.5	1846
	440.6	485.8							981.1	721.3	691.9	1035
	382.4	731.4							639.1	444.8	894.8	1479
	483.1	560.7							449.7	436.8	611.9	1762
	730.1	596.8							676.3	1935	1207	1414
	738	649.6							630.9	972.7	823.2	923.3
	432.1	799.7							684.2	432.3	776.6	1084
	1501	621.9							1000	373	719.3	1148
	362.7	598.2							713	2795	735.6	549.3
	393.8	674.6							1036	513	819.5	860.6
	558.4	471.8							555.8	1111	645.7	1267
	510.2	825.9							571.8	2359	846.7	692.9
	964.3	639.5							854.4	922.2	1516	1018
	494.8	461.3							1198	1166	549.6	899.9
	413.3	385.8							753.5	1361	535.6	1130
	694.6	843.3							1032	1546	677.7	549.6
	428.4	921.1							492	1432	647.2	606.1
	523.6	481.3							1095	978.7	668.1	1043
	351.5	904							835	1026	570.8	795
	921.9	843							423.9	1477	1532	1481
	327.3	389.2							444.2	573.6	1269	1109
	918.1	1922							613.7	1215	401	839.7
	1046	1553							427.3	2370	619.8	769.4
	308.6	436.7							583	1208	647.9	1301
	344.5	505.3							458.5	1956	694.8	2488
	343.7	693.1							519.2	2316	722.1	862.8
	1309	574.4							724.3	991	768.1	838.3
	617.2	590.3							714.5	539.2	562.1	747
	589.5	474.6							823.3	1154	1239	1167
	424.5	411.9							619.1	2092	639.8	446.3
	520.9	286							867.4	466.1	379.7	584.3
	549.7	625.1							490.8	468.3	711.8	850.6
	463.5	1001							610.2	1014	756.5	2165
	444.5	889.5							746.8	611.8	635.8	864.2
	384.5	665.7							677.9	905	475.2	839.8
	303.7	1858							496.1	1217	739.3	1850
	484.5	592.8							906.9	1070	889	2559
	350.8	877.4							998.5	992.4	621.5	896.3
	622.8	612.5							748.4	1105	746.8	1048
	405.3	1045							514.8	1804	763.2	993.9
	363	747.1							948.6	1461	532	1671
	411.2	558.2							1101	1067	531.5	1117
	397.6	1057							695.6	1146	505.7	811.1
	337.3	392.6							1272	2025	723.5	2089
	547.6	467.5							737	1798	622.3	1328
	419	473.5							976	1289	908.5	1455
	393.5	435.9							1059	1113	561.6	1709
	864.6	416.6							863.8	1592	724.5	1098
	544.2	580.7							640.4	611.2	519.4	1433
	551.9	429.5							2064	667.2	593.5	1307
	946.3	1137							1111	2308	780.3	815
	722.3	405.9							680.7	912.7	604.7	892.1
	474.1	926.1							532	1683	654.7	1425
	519	461.9							376.4	2250	828.4	1453
	280.9	356.3							651.1	789.1	836.9	1352
	391.2	1867							1015	1542	831.4	983.1
	632.3	404.6							887.8	1466	775.6	951.9
	845.7	626.1							794	1180	787.8	1309
	464	465.7							503.1	1117	509.1	1227
	991.8	751							712.1	664.9	668.1	548.3
	980.3	2041							804.2	841.3	708.1	832
	412	709							665.2	1032	956.4	1307
	895.7	1185							920	649	796.9	2834
	737.2	393.7							781.1	1899	618	911.8
	507.9	632							809.6	975.6	847.7	831
	426.7	347.2							894.6	968.4	559.7	815.2
	711.2	838							1276	1322	503	1221
	437.1	336.8							760.7	1183	966	679.2
	655.1	429.2							645	1655	393.1	556.3
	604.7	654.6							857.8	1426	783	946
	536.9	347.5							619.8	972.3	524.3	1888
	1023	435							897.4	1643	660.1	2172
	809.3	312.2							1202	921	462	2464
	548.1	328.1							588.6	1768	609.9	420.9
	427.1	510.2							606.8	977.1	493.4	1128
	501.2	303.3							499.3	729.2	739.9	695.7
	450.2	490.3							443.4	672.2	729.4	1711
	363.1	436.1							863.4	1764	781.1	651.5
	538.3	582							465.9	1385	680.7	1871
	640.9	703.8							446.2	1625	663.2	899.4
	641.8	504							446.5	1374	793.8	2057
	625.8	386.3							780.9	1157	1006	1759
	796.9	442.8							802.6	1392	797.6	1886
	842.3	652.4							502	468.1	636.6	740.5
	491.8	514.6							511.8	563.4	574.8	1996
	573.2	418.5							420.1	678.7	1032	1396
	516.8	480.5							829.5	469.7	524.8	716.6
	652.9	572.5							487.2	669	786.9	1129
	1106	435							396.7	954.8	606.7	2334
	347.7	1391							450.1	587.8	518.8	1639
	574.4	840.3							664.8	798.2	583	726.8
	366.4	644.1							1017	1702	587.7	1670
	692	1038							1279	584	802.4	1943
	454.1	348.2							600.8	1277	674.8	1505
	513.2	353.7							661.6	1165	933.6	1247
	738.9	767.6							898.7	1340	620	978.3
	310.7	907.8							670.7	1237	338.4	1753
	300.7	772.2							353	1224	541.4	1393
	422.3	447.4							823.5	2055	419.7	651.6
	470.4	438.7							902	1187	479.3	964.2
	418.4	480.9							511	1079	637	1477
	547.3	509.2							491.6	670.7	640.2	1525
	418.1	340.2							594.3	1500	682.6	1484
	407	553.6							490.4	773.4	750.7	1557
	441.7	483.2							663.5	723.3	738.4	904.4
	360.4	405.6							706.4	2304	561.5	1067
	1038	370.4							479.2	1491	669.1	874.4
	586.4	430.5							490.5	1305	641.7	1806
	667.7	334.8							1074	1720	611.7	2026
	405.3	456.8							634.1	1477	416.2	1337
	425.7	515.6							673.5	1374	416.2	749.9
	432.7	362.8							656.1	1590	478.7	1022
	394.6	718.5							769.8	2456	461.3	1258
	783.9	443.9							798.6	1376	1034	1292
	434.3	835.6							637	1985	529	1747
	565.2	896.7							470.2	501.4	463.4	608.1
	423.6	575.9							483.9	1751	557.1	1249
	453.1	733.6							670.1	1191	455.9	1167
	1187	608.5							1064	1577	646.2	1578
	408.2	401.7							1309	1587	400.1	1028
	392.5	550							1095	1755	518.4	576.3
	477.1	552.1							704.6	1100	459	1704
	534.7	566.1							770.4	2293	556.1	628.7
	375.4	396.6							889	2363	462	484.5
	496.2	610.1							809.5	1235	504.2	524.2
	689.2	612							890.5	699.8	620.7	1071
	333	408.1							529.4	1642	1332	1451
	393.8	453.9							676.7	720.4	834.6	877.4
	494.6	987.9							623.9	1032	834.5	913.5
	427.8	429.4							385.3	649.2	647.9	1421
	530.3	478.3							822.7	2473	1029	1673
	460.1	602.2							660.5	1150	353.5	1731
	660.5	1204							1083	682.1	399.5	1243
	466.7	736.5							737.7	1126	380	1487
	477.1	901.8							719.6	1330	453.7	1940
	379.6	391.4							648.4	980.3	476	1179
	559.3	969.9							601.3	1081	507.2	875.6
	446.9	654.3							955	1072	579.4	783.2
	653.4	508.2							730.5	499.7	584.2	2006
	657	1276							785.4	578.6	396.2	1865
	488.8	538							486.4	1167	580.1	643.8
	628.9	617.9							764.7	1450	574.4	1404
	462.8	740.7							472.2	1424	490.3	1428
	454.8	444.2							920	1425	1665	1357
	565.5	532.3							681.7	895	654.6	1662
	421.7	457.6							770.8	966.8	606.2	1732
	427.1	839.8							717.5	971.8	1538	2031
	558.3	558.2							641	1464	819.8	1109
	749.5	660.2							645.3	1577	868.8	1009
	4077	466.9							788.9	1496	534.5	786.8
	1484	591.8							775.9	2265	723.9	1429
	488.3	341.2							688.5	727.2	999.8	963.7
	829	464.9							567.6	712.3	766.3	1092
	645.3	394.9							456.1	1783	802.5	740
	627.4	398.4							903.5	378.5	508.8	741.6
	492.8	427.6							826.6	1599	860.8	939.7
	519.6	364.7							874.7	958.1	515.6	518.5
	460.8	1038							656.3	2468	793.9	1228
	514	810.8							890.6	1187	687.6	1529
	424.5	600.8							846.8	612.4	482.8	739.6
	525.5	742.8							793.1	1073	694	1296
	564.6	458.2							818.8	1977	607.4	1016
	610.7	439.8							779.4	2423	709.7	387.2
	863.9	699.5							875.2	1429	239.8	1198
	596.6	453.1							554.4	1487	602.2	1863
	788.4	451.2							751.3	643.7	600.1	431.8
	383.8	334.6							674.9	1727	491.9	1816
	411	342.2							573.6	1573	526.3	1307
	425.2	310.4							778.4	3380	791.2	1191
	868.2	463							774.7	1032	707.5	1026
	419.9	480.4							735	1060	534.4	901
	2012	926.8							658.3	1508	706.7	2198
	602	302.8							1040	1224	583.6	1918
	446.4	828.7							1960	1399	870.9	1350
	1284	485.8							531	1902	547.1	1441
	447	547.7							574.1	1678	560.4	610.6
	606.7	599.5							544.2	1833	648.7	495.5
	403.8	407.4							637.9	862.4	792.7	577.7
	602.2	644.7							681.6	626.6	462.7	1043
	616.1	456.6							739.5	889.1	600.7	524.8
	467.6	411							468.2	1379	530	566.4
	799.4	600.6							532.4	802.4	575.9	1170
	540.5	428.8							835.1	912.1	999.3	1935
	473.9	394.4							579.4	697.1	638.4	621.5
	388.4	557							480.7	2557	881.6	1977
	614.8	412.2							712.2	1061	807	1255
	403.1	643.1							923.8	1605	506	2473
	411.4	563.2							1121	1430	516.5	2906
	703.9	1116							744.6	806.3	609.6	2541
	312.2	848.6							1056	589.8	503.3	2591
	582.2	818.2							930.3	1819	823.9	1224
	1583	247.9							594.8	3175	580	1852
	567.3	542.8							906.3	749.1	982.2	1461
	534.9	435.2							1416	1803	811.7	1046
	423.2	371.6							560	1306	963.3	815.4
	519.2	533.8							1229	1322	501.3	860.5
	546.9	343.4							1024	1139	1047	1093
	722.1	409.8							1027	1101	706.1	950.7
	454.7	547							866.8	1214	688.2	1464
	356.3	561.7							855.8	1739	590.8	1110
	418.8	752							951.4	1629	579.6	1769
	574.7	908.9							910.9	983.3	718	940.4
	422.7	366.7							878.8	592.9	501.9	1707
	378.3	399							712	1406	824.8	2429
	637.9	915							841.7	1654	1099	1206
	440.5	405.2							578.9	1864	760.3	908.7
	480.6	342.1							915.7	978.9	612	1018
	502.7	617.7							765.9	1039	694.2	2666
	480	554.9							745.8	2435	644.8	402.2
	365.6	300.2							733.7	2106	474.2	1287
	658.6	387.9							895	1538	429.7	487.6
	409.6	600.2							823.4	1651	489.5	1296
	867.9	738.7							757.6	683.6	698.4	789.5
	472.8	670.6							839.2	1004	726.2	2024
	396	409.3							460.2	653.8	544.2	1091
	491.6	427.7							698.9	677.7	775.9	1529
	616.8	610.3							590.2	1008	437.3	615.4
	490	511.4							730.7	689.1	566.2	1372
	484.4	799.4							537.4	1193	434.1	767.7
	478	361.3							826.7	1801	775.5	844.6
	480.8	411.6							896.7	1266	844.5	1430
	697	862.3							896.7	729.3	531.2	1470
	328.3	422.3							1041	1075	634.8	1152
	395.9	370.7							557.3	1262	957.3	1169
	372.9	437.1							1118	1481	629	781.2
	486.4	592.3							942.7	1232	642.5	1418
	433.7	975.7							596.3	1622	854.5	918
	644.1	804.5							838.4	1267	555.5	2282
	351.5	549.8							499.7	2188	1065	1990
	320.5	331.8							448.2	1474	633.1	990.1
	682.2	630.8							634.7	1111	1013	1415
	330	560.8							535	1694	444.8	1529
	580.2	902.9							940.1	927.1	372.9	1519
	555.1	631.5							711.3	1025	559.3	732.1
	381	578							1173	1094	814.8	1168
	696.9	524.5							899.9	945.7	1904	2511
	540.7	494.8							1005	1144	734.5	850.3
	530.5	1105							627.3	911.1	580.3	1510
	549.4	491.5							1289	588.8	571.5	739.1
	496.1	1007							858.5	1167	417.7	2889
	530.6	1027							703.9	645.5	509.6	879.3
	642.9	418.6							625.1	462.1	478.1	1951
	399	428.2							834.6	825.6	414.6	1511
	576.3	443.1							602.8	360.5	384.1	744.1
	444.7	424.1							620.6	349.9	491.9	950.7
	547.1	438.6							702.1	721.5	820.5	1879
	470.8	470.3							688.3	1491	581.6	1063
	382.7	389.5							821.5	1141	816.1	3041
	794.2	480.3							648.6	1284	586.4	1160
	384.3	435.4							560	1140	463.1	766.3
	589.3	476.8							438.2	1018	728.4	2731
	374.9	487.9							493	1083	480.2	634.4
	637.7	581.7							724.8	666.4	484.2	1092
	497.4	502							784.7	528.1	478.3	903.1
	560.8	609.8							597.4	762.7	642.7	499.9
	513.2	410.8							1134	1543	428.3	1030
	685	958.9							778.8	868.3	513.8	359.2
	472.3	323.3							809.8	2147	446.6	1613
	481.4	427.4							524.8	1429	498.3	1279
	590.8	547.8							723.7	1874	426.8	697.3
	970.3	473.5							806	503.4	880	1073
	361.9	525.3							801.5	1019	696.9	764.1
	619.3	426.6							682	461.8	763.2	2004
	443.2	456							647.7	1457	693.4	1135
	1580	526.1							956.9	1087	747	889.1
	703.2	571.5							984.4	803.8	587.2	727.8
	692.8	489.2							820.7	681.9	572.8	1184
	402.5	379.2							868.1	1056	600.8	683.5
	492.6	325.2							907.8	910.5	480.1	2052
	369.6	548.4							908.9	753.8	651.5	1223
	495.5	901.6							1299	803.4	661.6	881.2
	316.5	536.6							983.6	1653	614.1	1057
	419.2	390.6							1043	1732	491.1	566.9
	448.9	503.7							783.9	458.5	848.1	529.4
	416	1103							1130	1459	767.3	617.5
	606.7	526.1							1115	671.1	760.4	1335
	461.3	635.1							745.6	1108	516	1645
	548	459							625.2	1126	841.1	1814
	499.2	864.9							848.2	695.3	815.2	1640
	479.6	444.8							894.5	929.9	825.9	1506
	668.7	534.2							554.5	795.2	565.3	670.8
	414.7	572.6							1201	1014	533	1627
	586.9	1091							606.5	2321	778.4	1324
	339.5	587.2							578.9	897	730.5	1568
	328.4	709.1							465.2	1230	525.9	1471
	819.6	999.9							469.9	672.5	768.2	1392
	713.2	1454							1218	2070	559.4	1822
	320.1	407.8							1032	626.3	385.5	1417
	399.7	823.5							614.9	877.8	554.3	640.9
	361.2	841							968.6	1435	624.2	496.9
	927.2	1174							978.8	688.1	701.1	945
	437	504.6							646.3	897.9	526.7	2226
	359.9	780.1							988.1	1258	972.1	617
	528	328.4							679.5	771.2	629.5	2390
	380.2	406.4							1081	795.6	691.5	1049
	325.1	540.7							1369	2704	511.9	1161
	471	1074							782.7	1363	819.8	947.4
	545.2	278.2							843.7	554.3	543.1	1219
	490.3	596.5							619.5	1904	758.6	1069
	428.3	520.3							963	1841	562.9	1441
	477.5	837.9							1252	1881	578.8	546.4
	404.2	572.6							860.1	765.7	753.3	1797
	462.7	393.3							491.6	1248	577.1	1325
	400.6	526							520.7	1263	1074	802.8
	492.5	478.2							484.4	1726	829.5	2007
	458	698.6							835.9	1050	505.1	926.4
	455.2	838.9							401.2	1492	814.1	1138
	433.9	627.6							794.7	1219	518.5	693.2
	482.9	836.9							590.8	1007	1112	1711
	643.6	627.7							645	1158	821	420.4
	676.2	623.5							479.1	1111	674	949.3
	381.3	375.2							552.7	1712	662.3	1081
	889.6	405.1							598.1	558.7	696.7	1922
	990.9	389.9							650.3	563.4	937.4	1590
	503.5	542.2							615.4	763.8	823.9	1507
	447.6	1080							471.2	735.3	680.8	1132
	447.2	399							639	1110	609.4	1304
	554.3	501.6							746	1170	572.2	708.5
	405.1	453.4							894.2	907.5	632.7	1666
	509.6	625.8							802.3	587.4	449.4	1625
	426.8	562.2							974.9	545.4	614.2	890.2
	10171	473							783.9	1104	453.6	726.4
	1246	738.8							712.2	503.4	909.5	864.9
	331.4	587.6							710	1286	879.2	910
	379.9	710.4							790.5	692.5	466.3	823.8
	280.5	405.1							827.6	907.1	481.6	786.7
	503.8	653.9							766	1568	464.9	1076
	424.6	582.9							665.2	1561	426.3	1300
	832.5	561.3							786	1003	448.9	1044
	608.8	730.2							1001	738.2	339.5	907.2
	418.6	502.3							965.6	704.7	343.2	732.9
	1556	501.8							963.2	595.3	542.4	642.6
	1750	464.9							618.7	1278	425.9	634.4
	417.1	462.5							520.9	1408	591.4	974.5
	314.5	562.9							659.3	1760	457	569.6
	1535	1067							632.9	957.8	1050	509.7
	604.7	553.8							542.8	1793	475.7	745.4
	328.4	384.5							581.7	519.2	782.8	1047
	697.2	371.4							489.6	2065	601.1	866
	570.2	459.5							606.6	858.5	631.8	2412
	327.3	430							572.4	880.3	1954	809.8
	378.7	921.7							476.2	1998	1694	1965
	500.5	1344							681.1	1157	593.5	957.7
	615.5	435.5							1254	1705	547.5	1535
	695.8	355.8							420.9	932.5	753.9	638
	555.7	424.6							489.4	840.6	712.2	750.2
	366.5	336.9							859.9	480.5	955.1	459.1
	477.9	381.2							642.6	968.9	522.5	403.5
	494.9	340.2							661.9	382.3	604.9	1331
	343.9	600.1							1074	553	602.7	597.7
	364	291.2							591.3	700.4	1411	663.5
	327.1	620.3							448.9	654.5	848	715.2
	365.3	305.8							723.7	1192	819.3	1167
	653.2	676.8							570.1	995.5	481.1	1166
	517.5	290.7							706.5	1630	735.4	1677
	707.5	992.8							446.5	882.9	688.4	721.7
	3338	823.1							727.1	1374	852.4	1136
	1031	404.5							520.2	1641	564.4	1030
	578.4	700							548.7	1290	563.9	1206
	453.2	834.9							361	318.9	725.7	1402
	500.7	496.5							784.1	1587	653.8	1498
	376.6	390.5							812.9	2678	841.2	1407
	799.2	590.8							572.6	1450	494.5	913.2
	556.9	407.4							635.7	2309	664.7	418.6
	308.3	384.8							1301	1674	1004	794
	552.3	593							1022	1413	311.9	2247
	476.8	456.2							602.3	1033	526.3	1344
	452.5	562.8							553.5	1045	612.3	724.7
	673.3	509							284.2	1316	302.8	2186
	355.9	387.2							573.4	434.3	545.7	622.1
	567.6	643.9							659.7	869.7	617.2	726.4
	490.5	574.5							1073	865.6	570.1	988.2
	423.7	484.7							563.7	833	839.2	1157
	468.3	550.1							492.3	644.6	795.5	627.1
	435.4	507							634.6	1297	569.2	1829
	899.4	447							793.9	1009	730.6	725.2
	504.5	479.4							828.5	1103	907.3	633.6
	557.7	483							768.4	1023	660.5	1505
	369.2	578.8							834.3	522.3	617	482.4
	874.1	762.7							651.4	1495	747.9	970.4
	388.4	338.9							327.9	763.9	801.6	1114
	415.4	387							512.2	675.9	829.2	1710
	625	514							625.6	744.3	822.4	1794
	616.6	3089							541.4	1147	1011	1190
	336.5	497							731.9	1402	785.8	1249
	556.8	392.2							878.7	870.4	548	1269
	458.5	380.6							767.4	1590	690.6	1533
	706.4	462.4							808.6	1216	630.8	1470
	369.4	959.5							418.5	896	599.8	1406
	942.3	1136							616.3	475	372.5	2024
	465.7	818.3							613.9	846.2	871	563.8
	339.3	669.6							714	1552	873.6	2512
	1355	508.4							601.8	648.6	351.8	1356
	609.1	368.2							641.9	915.6	523.9	2085
	638	656.4							1094	2107	895.3	1319
	497.7	458.5							880.4	995.7	644.6	1332
	363.4	633.7							722	1205	774.3	1736
	392	823.2							481.1	1315	628.8	1486
	336.9	391.4							556.3	602.7	641.4	1322
	673	590.8							758.7	553.4	500.3	2188
	473.4	843.2							1064	628	590.2	1760
	725.5	1552							601	467.9	580.2	1130
	472.7	2299							780.3	531.8	597.2	2240
	372.5	624.1							512.4	485.4	710	1561
	552.9	620.5							469.2	2756	365.9	781.9
	401.6	521.2							400.7	1315	1168	1145
	512.5	578.6							400.9	1223	651.5	1223
	781.8	415.9							393.4	1222	736.7	735.6
	401.1	1398							560.1	1678	921.6	1449
	478.1	716.5							501.9	3135	949.7	1430
	449.9	1261							585.7	707.3	812.6	1602
	292.6	500.3							401.8	1168	731.6	1792
	385.6	501.9							526.6	1688	773.8	2028
	610	554.9							384.9	998.8	694.6	769.9
	355.6	433.5							680.1	991	496	682.6
	336.6	643.9							503.8	718.2	1167	783.8
	512.6	765							789	839.9	585.9	1089
	308.6	529.7							582.2	847.9	561.8	898.5
[truncated: 2,061 more rows]
