# Supplementary material for: A CRISPR-Cas9 screen reveals genetic determinants of the cellular response to decitabine
Source: EMBO Rep. 2025 Feb 10;26(6):1528–65. doi: 10.1038/s44319-025-00385-w (PMC11933316; doi:10.1038/s44319-025-00385-w)
Supplement: Supplementary file 8 — Source data Fig. 4 [file 44319_2025_385_MOESM8_ESM.zip › Figure 4/4E/γH2AX intensity quantification.xlsx]

## Sheet: Sheet1
DAC	-	-	+	+
Palbociclib	-	+	-	+
	354.6	445.9	340	257.9
	321.7	251.5	529.2	240.2
	499.4	373.4	609.8	313
	251.3	380.7	554	327.8
	354.1	254.5	757.5	266.1
	268.7	614.8	740.1	649.9
	250.5	355.4	665.6	364.2
	247.4	532.1	746.1	405.7
	323.2	308.4	576.6	503.5
	270.2	399.4	673.5	712.4
	309.3	315.2	966	363.6
	317.8	410.5	731.6	254.5
	270	326.5	331.4	765.9
	360.8	282.9	653.2	661.5
	403.9	310	507	497.8
	474.3	348	729.9	1566
	218.3	302.5	1010	358.7
	204.1	455	811.8	272.6
	285	296.1	923.5	2432
	226.4	381.4	632.2	459.7
	369.9	369.2	373.7	1896
	475.2	230.6	628.3	375.2
	268	349.9	869.3	328.5
	282.9	376.9	395.8	348.6
	415.2	279.6	1709	489
	241	324.8	927.6	466.2
	353	729	417.4	1402
	290.7	401.2	439.7	844.3
	278.3	925	679.8	473.7
	306.7	409.2	641.5	834.8
	385.6	235	395.4	534.8
	437.7	396.1	547.5	842.9
	333.3	341.1	333.3	573
	410.9	361.8	627.4	194.6
	284	371.6	644.9	497.6
	265.6	334.3	397.2	328
	285.5	297	371.7	731.9
	252.8	216.4	506.7	258.9
	341.8	356.6	412.9	652
	219.9	271.5	498.3	241.1
	274.8	1254	636.6	387.7
	304.3	217.3	702.3	823.1
	384	255	538.1	339
	277.5	272.7	574.2	302.5
	265.2	303.9	764.1	268.1
	269.4	362.9	257	537.7
	365.7	305.4	448.7	269.4
	227.7	210.4	278.7	379.8
	402.3	287.1	571.6	821.4
	279.7	424.4	648.8	277.8
	387.8	288.7	406.8	888
	355.1	324.4	842.2	222.3
	355.7	483.5	865.5	434
	242.1	449.8	657.7	376.9
	221.6	337.7	244.4	348.1
	261.9	220.9	277.1	797.1
	278.3	208	330.6	695.2
	274.1	395.3	2111	299.7
	395.7	432.5	886.9	650.8
	216.9	216.5	316.3	1028
	237.5	222	717.4	753.8
	207	211.1	1298	473.4
	296.3	291.2	924.9	1124
	264.2	349.2	872.9	1322
	233.4	449.1	777.6	455.7
	243.9	289.5	580.6	237
	226.2	359	982.8	2163
	335.8	220	1061	216.7
	401.2	496.1	681.1	407.3
	356.5	272.2	366.2	361.7
	280.8	332.8	475.8	492.2
	370.3	532	1094	271.1
	245.2	295.1	868.7	342.3
	228.8	277.8	357	765.5
	328.4	198.9	712.5	290.6
	256.9	497.1	558.7	222.9
	374.4	285.4	522.1	346.5
	329.1	363.4	820.7	356.9
	359.7	218.7	936.8	982.6
	238.3	257.5	950	274.7
	252.4	323	629.5	298.9
	242.3	274	686	266.4
	315.6	318	1349	861.6
	648.5	532.4	1183	437.3
	414.1	432.2	715.7	382.2
	299.3	212.1	919.3	659.8
	380.1	217.4	280	544.2
	291.1	281.2	1468	699.5
	524	213.7	953.8	348.5
	256.3	385	795.4	352.8
	378.8	264.5	426.1	329
	290.3	240.5	855.1	402.5
	273.3	435.6	589.8	1026
	327.7	246.7	708.6	433.8
	441.6	314.8	272.4	281.2
	230.7	211.5	947	481.6
	232.5	209.6	438.3	923.6
	496.2	226.7	315.5	500
	210.4	449.8	540.2	311.8
	351.3	397.7	344.3	232.4
	282.3	255.7	638.9	224.3
	303.5	472.9	607	635.4
	207.5	399	1367	1220
	226.1	235.2	565.1	869
	272.8	427.7	788.8	242.9
	209.9	366.5	837.3	899.3
	536.6	262.3	576.2	628.1
	197.7	375.6	1183	226.1
	362.9	454.3	731.7	495
	402.8	201.8	962.6	732.5
	233.3	236.1	447.2	698.7
	245.7	216.9	539.1	1034
	290.8	232	1268	273.2
	263.8	236.1	1128	1006
	296.4	350	233.7	1154
	274.7	261.2	280.4	983.5
	298.4	403.6	1050	270.7
	259.7	242.9	900.5	1174
	229.7	218.5	834.8	230.6
	209.9	433.7	647.8	682.5
	350.9	250.4	794.7	321.8
	297.4	265.6	803.1	659.9
	255.4	360.6	430.2	347.9
	453.9	227.7	1093	535.3
	349.1	311.7	657.1	522.9
	362.6	272.7	648.2	253.8
	331.3	314.1	1185	512.2
	324	318.2	281.5	271.8
	288.8	438.5	796.2	229.2
	346	500.6	372.6	227.8
	410	300.8	350.9	475.9
	373.4	280.1	750.1	469
	313.1	349.6	1033	555.9
	246.5	404.8	772.8	469.1
	372.5	209.6	507.2	534.9
	281.1	245.5	544.7	351.5
	360.8	250.9	252.6	1251
	252.1	408.7	705.4	678.5
	282.8	308.5	443.5	516
	333.4	213.7	720.2	678.8
	320.2	252.7	579.6	459.9
	392.4	215.4	693.6	381.7
	327.8	314.1	951.2	589.2
	419.7	321.1	643.3	645.5
	290.2	253.2	777.6	701.7
	359.8	209	779.7	751.6
	333.5	204.2	963.4	1663
	308	228.7	886.9	265.9
	285	327.1	1055	371.9
	268.1	230.1	757.6	606.5
	1112	301.3	381.4	262.6
	314.9	202.3	742.4	1219
	1772	322.8	1242	455.2
	215	202.4	646	264.6
	331.8	265.5	761.8	343.3
	312.4	453.1	704.1	275.1
	344.1	554.3	544.2	215.9
	281.2	233.6	1042	506.4
	193.4	681.5	877.2	317.5
	282.9	532.6	816.1	233.7
	268.9	348.3	823.8	873.3
	248.4	396.4	223.1	936.6
	270.4	346.3	360.7	532.3
	266.4	713.4	1106	353.3
	390.7	499.1	1064	308.6
	310.9	407.6	657.5	282.3
	337.7	472.9	995.2	404.6
	446.5	464.5	422.5	327.4
	301.5	308.1	1037	409.7
	359.3	359.9	518.2	476.9
	440.1	350.8	704.1	362
	455.7	268.7	189.4	401.6
	454.4	300.9	283.9	244.5
	291.5	312.8	578.2	876.5
	379	608.4	761.1	322.6
	247.2	263.7	600.9	1694
	526.8	410	802.5	338.4
	291.7	228.2	376.1	367.8
	370.1	364.5	1001	351.9
	281.4	340.6	387	766
	382.9	352.1	1126	913.4
	328.3	243.6	568.3	241.7
	237.1	390.5	1286	236.2
	423.3	331.5	655.9	1232
	340.1	264.8	363.2	270.7
	285.2	432.4	513.1	812.4
	528.9	402.2	1239	201.4
	427.9	212.8	827.7	473.3
	395.6	240.1	428.8	408.4
	318.4	280.3	755.1	602.5
	456.9	293.7	570.7	627.5
	366.7	212.8	648.5	433.2
	266.2	235.1	470.7	267
	367.9	237	624.7	388.5
	223.5	1010	660.6	832.7
	396.4	232.4	230.7	891.3
	253.8	357.2	830.8	360.5
	391.5	225.5	385.9	728.9
	309.4	269.6	708.9	1034
	281.7	330.5	825.8	371.5
	386.1	391.7	518.6	874.9
	430.7	286.4	668.4	827
	204.2	296.5	260.8	423.6
	265.6	436.9	466.4	336.8
	356.5	280.2	606.9	720.4
	305.3	207.5	503.5	921.4
	250.9	314	563.6	221.2
	249.9	316.9	242.5	279.9
	269.9	227	201.6	439
	185.9	283	203.2	265.4
	230.2	960	241.7	547.2
	270.4	324	368.9	373.7
	221.6	412	311.3	756.3
	219.1	249.1	628.9	474.8
	208.5	343.4	288.9	440.2
	291.4	278.9	430.4	264.9
	225.5	239.7	389.4	632.7
	337	442.4	426.5	451.3
	265	346	370.9	644.6
	320.6	217.4	486.7	527.8
	258.1	299	923.3	317.9
	217.7	255.4	407.1	432
	202.9	341.9	1070	1140
	349.4	802.5	929.2	426.1
	317.1	418.8	907.4	415.4
	308.2	384.1	919.6	390.4
	222.6	265.5	957.6	356.9
	297.4	324.8	638	307.5
	247.6	255.3	250.4	499.7
	284.4	254.6	1161	256
	314.9	277.6	1144	509.6
	505.5	714	425.9	367.2
	362.5	223.4	735.3	625.5
	301	194.2	445.9	444.1
	284.3	721.6	398.3	324.1
	309.9	253.1	656.1	278
	213.4	290.1	1179	497.6
	306.3	384.1	310.4	328.4
	304.8	326.6	685	508.3
	247.5	272.4	644.9	378.1
	348.6	387.4	707.4	941.9
	352.7	302	881.3	308.9
	248.3	474.5	553.3	809.7
	336.6	228.5	476.8	486
	448.6	229.3	1032	266
	460.7	487.7	1224	827.4
	446.8	270.6	347	258.7
	318.6	754.1	511.5	1585
	305.5	385	291.9	235.7
	350.4	212.2	316.2	234.3
	248.3	370.5	435.5	1352
	278	241.7	316.9	304
	226.4	254.5	622.4	229.8
	225.5	330.1	308.3	1127
	241.4	208.1	560.2	397.7
	306.9	230.3	717.4	835.9
	295.1	279.9	683.1	230.7
	480.1	333.5	309.1	495.8
	258.9	263.6	684.1	243.7
	254.6	311.2	474.9	570.7
	207.5	275.4	775.7	396.3
	368.5	434.9	352.9	408.1
	334.8	278.4	810	268.3
	334.8	418.6	986.6	326.4
	403.9	382.2	619.4	619.8
	388.9	460.3	1031	510.9
	242.9	437.6	541.7	355.5
	351.5	299	572.7	298.2
	303.9	293.6	294.3	323.4
	285.2	320.3	627.8	301.1
	259.4	260.5	611.4	569.8
	289.5	259.9	1006	680
	290.1	290.2	1133	667.1
	295.9	365.3	217.4	398.9
	251.7	799.5	816.6	431.1
	286.9	541.8	683.6	767.1
	258.3	231	448.2	320.3
	362.1	368.2	1494	574.3
	282.3	412.9	1015	559.8
	269.6	292	389.3	523.8
	315.4	445.9	509.1	1079
	307.8	306.8	285.1	916.7
	328.2	356.1	1198	413.9
	361.1	219	622	404.8
	259.6	230.3	359	827.7
	305.4	322.4	832.9	351.4
	321.8	260.6	761.4	780.9
	436.1	363.2	513.8	418.5
	310.1	200.9	706.8	400.6
	339.5	252.9	692.9	650
	284.8	266.1	516.7	487.6
	338.2	301.6	497.9	317.9
	264.6	321.4	682.9	317.9
	285.2	324.4	649.9	266.1
	348.8	317	699	326.3
	226.6	283	581	514.7
	335	423.4	409.9	262.8
	408.1	364	683.9	597.5
	360.4	263.5	638.6	439.6
	257.2	336.6	3977	652.9
	512.9	231.5	653.2	956.5
	552.3	425.5	606.8	210.3
	399.9	228.3	671	341.7
	311.9	310.9	959.1	370.9
	258.4	273.1	255	222.1
	486.5	415.4	611	219.7
	250.6	430.1	292.1	272.7
	468.3	198	461	232.1
	267.5	224	571.5	426.3
	408.2	320	489.5	344.6
	351	331.6	460.1	452.4
	372.8	287.4	798.3	533.8
	289.9	298.3	257.7	1075
	248	275.8	753.9	561.7
	371.6	405.1	445.9	508
	288.5	312.1	389.7	741.3
	291.3	303.4	395.8	324.7
	335	353.9	846.8	590.1
	351.7	259.5	1042	770.6
	281.8	270.6	1143	292.9
	330.4	263.9	703.5	395.7
	299.8	467.3	938	1001
	259.8	237.2	774.2	657.3
	299.4	329.4	515.6	416
	344.7	365.9	765.2	516.9
	251	275.1	915.3	382
	303.7	601.2	799.6	477.1
	301.8	445.3	907	292
	475.6	753.9	474.7	455.8
	320.3	1498	475.4	496
	291.6	317.5	748	336
	300.4	351.6	644.9	345.8
	327.5	439.6	963.8	244.6
	307.4	381.6	885.5	249.6
	372	244.2	793.9	466.8
	292.3	297.9	717.6	1022
	284.2	420.2	940.8	466.6
	262.6	294.6	730.3	783.1
	243.7	353.2	575.3	646.2
	302.7	318	527	866.7
	321.3	292.9	567	226.3
	247.5	301.8	466.2	528.6
	343.5	244.1	445.9	757.1
	329	270.5	589.4	366
	244	209.4	572.9	693.6
	222.9	426.6	365	301.9
	344.3	355.7	555.6	1360
	313.7	356.1	433.2	282.5
	320.5	347.1	351.6	335.1
	318.3	258	328.7	303.2
	280.5	492.1	488.4	293.1
	312.6	364.7	330.2	542
	329.1	349.6	945.6	391.5
	294.7	342.4	735.2	1257
	210	291.5	1063	302
	288.1	263.2	1136	284.7
	365.2	274.9	1284	282.2
	304.7	243.1	1157	581
	242.8	231.2	420.2	279.5
	380	231.9	331.4	909.4
	484.4	408.8	285.3	300.8
	300.1	306.3	885.4	385.9
	302.1	423.4	910.7	329.5
	309.5	581	1027	1194
	484.4	268.2	658.7	554.4
	379.1	266.6	434.5	944.1
	432.7	444.4	637.4	572.3
	523.2	236.5	802.3	9852
	720.1	973.9	1020	579
	209.8	331.1	741.6	445.8
	397.5	432.1	604.8	303.6
	445.4	324.3	1367	389.7
	301.4	302.2	707.4	620.9
	611.9	472	224	508.1
	339.1	437.8	463.5	279.3
	375.7	426.3	481.9	265.9
	406	283.3	512	513.7
	295.3	351.1	491.9	354
	267.1	454.3	650.3	272.6
	375.7	298.5	381.5	582.8
	249.8	315.2	518.9	295.1
	398.4	378.6	661	339
	297.9	261	576	265.4
	252.8	291.7	752.1	287.8
	239.9	393.1	399.6	295.5
	276	253	510.8	307.8
	297.8	544.8	498.8	396.4
	227.4	230.4	410.2	516.3
	377.1	398.8	462.1	241.5
	316.1	245.4	737.7	411.4
	344.6	218.8	723.3	522.1
	222	267.9	445.3	258.4
	262	306.3	727.2	262.8
	254.6	1001	522.3	367.6
	263	363.2	419.2	336.1
	275.6	349.8	302.4	871.2
	269.1	306.9	324.2	336
	247.4	375	1070	429.6
	367.9	370	476.6	248.5
	215.9	12546	236.4	276.6
	217.1	230.6	673.1	1978
	363.4	283.8	740.7	301.4
	298.5	261.1	1269	286.2
	530.4	279	1198	272.9
	284.7	328.7	1564	281.6
	411.9	470.9	450	222
	437.3	260.5	1165	330.1
	286.5	268.1	1003	287.1
	364.8	227.1	577.4	644.6
	508.6	228.9	692.6	714.9
	439.7	417.4	512.7	395.3
	538.1	368.3	1053	485.2
	353.2	288.2	900.5	442.3
	374.7	493.1	313.5	441.1
	438.2	413.9	697.8	410.6
	432.4	281.9	795.5	541.7
	306	237.7	890.6	334.7
	576.9	225.3	369.5	264.8
	291.7	283.2	512.4	347.3
	456.7	446	610.7	309.8
	253.7	283.9	696.7	492.9
	398	319.9	397.9	295
	287	282.2	359	278
	617.3	555.5	555.8	375.3
	255.6	356.8	261.7	305.8
	241.4	400	661.6	560.1
	239.1	205	574.4	424.2
	336.2	482.8	544.4	346
	297.7	296.9	646	268.3
	287.8	694.4	662	307.3
	358.6	266.8	247.5	703.6
	440.4	316.4	396.8	230.7
	302.8	298.5	895.3	291.2
	369	407.9	273.9	211.9
	280.5	275.1	416.2	326.7
	249.9	328.9	610	582.7
	330.2	307.9	684.1	529.6
	293.2	263.7	471.4	575.1
	192.1	472.8	236.7	372.9
	345.6	957.4	278.6	745.7
	402.3	347.3	691.5	222.6
	262.6	249.1	1175	340.4
	404.1	500.4	1197	237.1
	223.7	534	557.7	262.2
	302.5	290.3	1085	351.9
	259.5	265.9	1085	483
	269.4	832.4	572.4	306.2
	230.7	319.2	747.3	327.5
	237.1	207	755.2	538
	278.5	245.6	575.2	241.6
	208.5	224.1	566	606.7
	213.1	488.5	661.9	397.7
	929.4	394.3	1156	239.6
	307.6	328.2	1371	332.3
	367.6	443.9	970.8	482.1
	336.2	280.2	356	528.8
	227.1	251.4	725.4	543.9
	351.4	255.1	475.9	308.8
	543.9	268.3	724.9	277.3
	302.8	431.8	544.9	500.8
	261.1	380	727.4	331.4
	237.9	367.1	644.5	339.7
	333.8	447.2	880.6	486.7
	442.4	293.2	605.8	307.2
	329	307.1	756.6	308.1
	460.4	269	639	804
	305.6	453.7	575.5	674
	278.6	300.2	564	225.2
	573.7	388	497.9	1373
	273.1	496.7	521	289.6
	577.4	379.4	675.1	258.7
	256.5	346.5	1079	410.7
	536	267.6	920.9	390.3
	287.7	240.7	6279	262.4
	263.9	247.1	694.7	659
	331.2	341.9	908.6	274.5
	351.1	354	738.4	453.8
	327.4	296.8	850.8	424.4
	319.8	379.1	1802	413.8
	394.7	290.4	910.5	357.8
	229.9	318.4	532.9	273.3
	463.4	257.9	948.2	345
	476.8	303.6	1014	269
	320.5	295.5	663.3	335.5
	317.4	385.8	749.9	343.4
	364.1	269.2	419.4	371.3
	302.3	311.4	425.8	410.8
	356.2	409	1013	325.6
	266.1	261.4	451.4	284.3
	269.4	329.6	695.6	327.1
	361.1	1074	471.1	280
	288.3	301.8	304.3	318.3
	321.7	310.9	408	271.3
	283.3	403.1	648	412.7
	345.6	484.1	711.6	629.5
	260.2	254.9	886.4	479.3
	285.6	318.9	453.6	322.7
	299	275.1	507.6	369.6
	248.5	274.5	493.3	454.6
	445.7	234.1	577.6	300.1
	284.5	203.9	941.8	383.1
	289.6	250.8	1202	1014
	282.6	310.6	881	925.9
	351.4	1130	648.8	807.8
	337.1	399.5	700.2	482.4
	268.1	1455	611.9	782.6
	468.7	282.1	721.9	968.8
	427.7	492.4	845.3	322
	311.2	237.7	800.2	354.1
	414.5	287.6	663.1	459.5
	263.7	572.4	412.3	270.1
	288.4	462	979	801.9
	335.1	329.3	503.1	353.1
	388.9	214.5	846.1	400.3
	441.3	1040	684.4	431.3
	311	349.4	470.4	293.3
	372.5	364.4	909.5	430.5
	283.9	334.4	1113	1032
	4114	315.2	1319	439.2
	209.1	306.6	753.2	418.6
	207.4	447.5	977.3	345.9
	278.9	330.3	927.7	360.4
	283.3	688.4	961.5	513.4
	225.8	211.2	751.7	331.2
	276.7	378.1	684.6	336.3
	270.1	204.8	574.8	276.4
	4112	259.2	659.5	699.4
	292.3	328.3	531	261
	371.2	443.7	537.3	832.4
	292.9	261.9	200.6	464.9
	327	238.1	570.9	303.3
	290.3	355.9	495.3	586.3
	257.8	210	223.4	333.3
	203.3	247.1	453.2	320.2
	352	285	879.4	549.6
	236.1	451.3	948.4	286.2
	206.2	382.2	741.5	267.9
	409.7	291.5	576.5	561.8
	268.1	281	1009	828.6
	326.8	366.7	636.4	323.8
	381.9	396	504.6	828.2
	269.9	326.5	1082	355
	381.3	296.9	696	825.7
	347.9	248.1	798.9	373.8
	213.5	310.5	885.5	272.1
	241.3	202.1	350.6	320
	370.8	373.8	1012	782.7
	217.1	374.1	361.5	753.7
	226.5	314.8	659.7	320.1
	580.3	393.1	644.1	626.2
	232	463.1	691.6	1566
	282	229.1	528.2	702
	346.9	515.8	616.5	313.9
	358.1	240.4	1167	1108
	232.9	212.7	1036	222.8
	274.9	207.1	840	426.1
	286.5	259.9	658.6	422.9
	323.7	354.9	786.6	996.8
	311	289.6	1094	287.9
	244.1	253.4	630.7	773.1
	273.9	467.3	1050	566.6
	307.9	414.1	703	1049
	302.1	243	944.5	348.8
	322.1	350.3	1270	563.8
	280	358.7	846	306
	550.3	446.2	1089	767.5
	261.7	229	701.2	797
	364.6	328.2	618.4	367.1
	251.6	455.1	1047	367.4
	240.5	305.6	213.9	277.7
	195.8	338.9	579	425.5
	529.2	295.6	490.8	287.2
	335.5	444.5	601.4	324.4
	402.7	270.9	673	293.9
	311.1	342.7	1228	649.2
	393.6	458.4	500.4	753.9
	385.6	256.6	797.9	260
	261.8	380	550.5	667.7
	300.4	505.1	609.5	570.2
	292.5	343.7	444.1	912
	248	355	923.5	258
	235.1	675.7	1353	408.2
	307.6	392	474.3	487
	247.8	295.2	643.8	590.2
	353.2	257.2	871.3	352.7
	276.7	255.5	1028	234.7
	234.7	304.2	729.5	330.8
	272.4	1175	454.9	441.9
	198.1	274.4	616.9	328.5
	340.4	693.4	662.6	295.2
	368.9	457.2	394.7	347.6
	208.3	391.8	1339	230.6
	189	309	380.7	351.6
	319	319.3	997.3	475.8
	277.1	1033	1217	628.9
	227.7	241.4	644.8	540.6
	240.9	326	1126	588.3
	350.9	517.2	419	305
	270.5	447.4	468.1	350.4
	292.5	268.8	686.9	397.5
	517	259.4	830.1	277.4
	401.2	226.2	652.3	453.5
	251.4	341.4	776.6	365.6
	241.2	217.6	966.5	600.4
	223.3	609.3	302.2	505.4
	503.5	748.3	1403	483.5
	231.7	251.3	537.9	238.4
	275.8	230.6	622.8	663.2
	333.9	485.4	1065	482.9
	470.2	271	927.2	428.4
	379.5	260.7	687.4	273.4
	328.7	458	529.8	260.8
	250.9	214.2	640	311.5
	372.3	282.3	596	326.5
	325.3	290.4	984.7	664.4
	357.8	227.4	565	697.5
	271.5	202.6	241.6	677.1
	311.1	293	205.2	320.7
	250.2	399.5	644.4	285.5
	223.3	250.6	203.1	362.1
	299.1	381	853	281.8
	283.6	265.2	1035	455.7
	209.7	239.4	930.6	296.1
	288.7	291	616.3	238.8
	296	288.3	505.5	216.4
	313.3	464.9	620.6	226.8
	364.4	251.8	289.9	231
	239.5	275.5	304.3	309.6
	323.5	330.5	1323	209
	208.8	228.8	1039	427.7
	244	359.2	635.7	357.7
	1203	379.3	437.6	510.4
	203.2	357.2	509	1778
	314.8	315.7	756	307.6
	194.9	407.7	591.6	579.8
	207.3	227.3	853.4	286.9
	366.6	310.5	605.5	507.2
	245.5	196.8	569.6	336.6
	279.8	242.8	943.2	194.3
	361	260.4	1191	297.8
	322.8	299.7	880.5	541.2
	243.8	298.9	620	245.4
	367.6	219.2	672.7	350.6
	292.8	229.5	683.1	1369
	221.9	297.8	1371	968.4
	330.7	232.1	1226	320.6
	338.9	319.6	565.9	607.4
	258.1	196.3	805.4	339.7
	207.5	295.4	873.4	360.8
	261	264.5	675.3	352.3
	555	209.1	360.2	993.1
	430.7	279.4	529.2	289.8
	363.2	219.6	361.2	325.1
	396	333.9	1406	319.9
	406.6	252.7	425.8	386
	334.1	241.4	1411	564.9
	608.4	362.2	920.5	6180
	282.6	303.7	698	280.1
	242.5	446.4	815.8	230.7
	600.3	489.9	452.1	298.7
	354.1	329.1	748	591.5
	325.2	220.1	741.7	693.8
	448.5	439.4	439.7	326
	314.6	343.5	953.2	283.8
	323.6	345.9	792.6	416.5
	404.6	568.5	621.9	495.6
	304.8	374.7	705.2	394.4
	338.1	1011	276.2	472.8
	255.5	474	729.4	286.9
	252.5	416.6	589.9	586.3
	263.8	323.7	555.2	391.6
	266.2	626.9	448.5	487.7
	210.1	574.7	706.2	441.2
	320.8	301.8	209.4	635.7
	222.7	1617	448.1	810.7
	424.1	621.2	569	376.2
	333.1	226.6	721.8	497.1
	3371	356.1	918.8	538.6
	1250	247.5	531.6	256.6
	294.1	371.2	313.4	1763
	239.7	334.1	986	242.1
	365.8	273.9	541.9	310.6
	290.3	237.8	331.2	259.9
	1994	460.5	345.5	257.6
	217.3	272.9	393.6	278.3
	270	396.4	955.4	782.7
	223	218.4	236.7	455.7
	267.8	443.7	977.2	334.6
	399.4	320.6	242.4	746.7
	380.2	592.9	424.6	475.7
	359.8	278.4	1250	506.5
	302.4	371.7	271.1	649.2
	332.1	354.9	634.5	340.8
	323.3	396	830.3	581
	262.4	382.3	397.8	1770
	350.9	205.3	525.1	1341
	352.7	424.3	633.2	405.4
	210.5	234.9	633.2	2461
	409.5	430	248.3	1013
	306.4	391.8	266.3	799.4
	332.8	506.6	683	334.9
	270.7	417.6	287.2	332.2
	277.9	255	1151	340
	336.3	247.2	1656	423.8
	273.4	706	699.7	249.7
	251.8	272.8	1117	264
	211	278.4	629.1	264.4
	332	315.2	635.7	1387
	275.9	260	811.3	934.8
	274.2	337.2	784.2	302.1
	226.2	322.4	723.8	411
	293.4	217.3	534.4	487.5
	380.1	335.5	984.7	246.4
	500.6	300.9	1013	735.7
	324.6	714.7	655.3	685.2
	221.5	411.9	1195	540.4
	272.3	292.8	829.6	1333
	243.9	1234	716.2	498.3
	336.5	525.5	747.7	242.8
	411.2	399.8	991.7	1894
	351.1	304.2	670.2	284.5
	327.6	327.8	913.2	225.9
	336	393	685.2	448.8
	298.4	901.2	501.4	370.7
	357.2	300.2	535.3	290.7
	512.4	359.9	951	290.9
	281.3	438.6	456.5	242
	384.1	310.8	1077	230.6
	269.7	583.5	581.4	410.1
	334.5	354.8	625.8	307.9
	346.2	393.3	1351	288.5
	363.4	328.8	1329	337.3
	420.6	436.5	589.8	243.3
	271.2	382.7	627.4	295.9
	242.9	406.8	717	459.8
	400.2	881.8	958.7	350.5
	241.2	326.2	853.3	276.4
	593.7	333.8	757.3	194.9
	242.5	373.4	797.8	705.2
	2337	403.4	526.9	553.7
	326	373.4	800	663.7
	321.8	960	310.4	224.3
	454.8	279.6	769.2	208.4
	290.7	342.3	614.2	188.7
	298.1	244.9	624.2	587.9
	279.5	292.7	500.8	535.4
	277.6	298.4	551	335.4
	250.1	377.7	598.8	194.9
	431.3	264.3	703.6	624
	306.7	267.9	804.1	246.1
	414.6	287.4	535.5	403
	277.7	334.4	302.1	258.6
	266.4	224.5	417.7	341.6
	265.5	279.6	557.9	439.2
	288.9	224.6	708	548.5
	356.4	299.2	290.9	294.2
	438.4	259.2	297	442
	378	463.9	275.9	321.9
	362	298.2	770	1230
	249.4	276.4	432.5	551.3
	308.9	360.1	641.5	244.6
	385.1	255.4	519	577.5
	302.2	252.4	828.2	405.3
	295.3	304.4	758.8	801.1
	329.1	242.2	465.1	239.9
	358.1	334.9	1051	287.7
	228.5	285.6	968.7	371.2
	261.1	419	1484	268.6
	267.8	196.9	281	591
	287.1	316.3	984	252.6
	392.9	373.3	824.3	350.3
	346.8	315.1	368.3	292.5
	298.9	221.4	1194	715.3
	241	378.2	594.2	655.4
	249.5	316.8	956.6	391.1
	296.6	768.5	549	271.1
	314.3	252.7	913.8	446
	491.2	588.1	1223	823.7
	292.5	514.5	1192	217.3
	343.9	252.1	378.1	234.6
	271.3	365.7	674.3	788.7
	353.4	830	980.9	4175
	891.2	465.2	949.2	447.4
	279.1	300.7	624.6	455.1
	265	300.3	494.6	382
	329	486	312.3	294.7
	401.9	333.6	329.1	256.3
	209.8	1067	373.1	724.2
	224.1	304.7	635.9	422.4
	322.9	324.2	853.5	417.4
	256.8	356	914.9	380
	256	327.7	713.5	234.5
	276.2	323.2	393.6	398.3
	297.8	479	850	387
	308.2	392.4	1384	325.8
	284.4	285	923	574.4
	400.2	452.3	886.2	242.9
	301.7	319	1096	306.3
	245.7	396.6	937.6	480.6
	228.7	884.8	384.6	1100
	324.7	366	441.2	293
	345.5	411	784.7	274
	491.8	417.4	616	240.3
	254.2	426.8	293.9	621.3
	459.7	386.4	1046	812.7
	263.4	447.7	1076	234.3
	269.5	247.4	898.8	571.3
	423.5	266.7	915.6	556.8
	359.2	941.6	509	243.5
	379.3	445	983.4	338.6
	538.1	235.6	505.8	222
	247.7	363	390.3	1243
	426.8	238.2	825.7	1078
	371.4	248.7	743.4	379.3
	332	344.1	196.8	302.3
	297.7	346.4	210.7	261.8
	453.2	554.1	947.6	441.2
	249.1	275.7	288.8	701.9
	525.7	252.5	873	319.5
	328.9	747.3	622.3	370.7
	398.1	407.7	823.7	507
	379.2	281.4	912.9	517.9
	364.4	306.6	806	543.9
	242.2	472.1	702.3	532.9
	660.1	347.5	514.3	635.3
	482.7	306.7	318.5	566.5
	477.4	286.5	635.5	415.6
	335.5	370.1	773.9	326.3
	239.2	311.4	592.9	276.5
	329.3	263.5	521.1	690.3
	204.4	294.6	729.9	417.2
	266.2	379.2	767.9	708.8
	208	253.5	884.3	483.4
	256.7	325.1	541	346.8
	231	349.9	549.2	331
	238.1	338.9	600.1	548.8
	305.5	232.8	352.7	321.9
	318.8	227.2	512.7	240.2
	237.9	253.9	1149	422.1
	245.1	244.4	17628	481.8
	325.9	248.8	368.1	264.7
	296.4	392	19743	366.5
	378.7	313	782.4	293.7
	319.8	272.4	1234	206.9
	321.2	286.6	797	341
	343.7	350.8	648.5	321.5
	451.7	236.8	984.4	545.5
	248.6	335.3	647.1	265.7
	259.2	336.8	1393	480.1
	233.8	293.9	646.5	276.6
	219	260.8	1026	1260
	284.6	613.8	1125	1904
	359.8	416.1	1067	206.8
	294	703.3	382.8	555.8
	296.2	475.8	877.5	268.7
	228.9	257.5	684.9	238
	331.2	312.6	1115	632
	260.7	281.9	1230	650
	322.1	255.1	677	1406
	461.7	271.6	696.9	708.9
	225.4	317.8	836.2	220.9
	272.4	254	447	336.6
	245	570.2	1301	324.8
	287.4	308.9	341.5	279.4
	332	511	799.6	568.6
	485.9	221.9	635.7	231.4
	432.8	286.3	716	477
	262.9	353.4	974.3	420.3
	247.5	233.5	573.3	809
	542.2	285.4	835.2	300.7
	321.7	411.1	767.5	341.5
	280.6	451.4	795.9	524.9
	445.3	481.5	453.5	332.4
	535	309.1	770.5	216.1
	286.3	448.7	236.9	245.1
	330.9	367.9	268	721.9
	353.8	361.9	1265	447.8
	324.8	442.9	299.6	301.8
	559.3	244.9	276.5	524
	290.8	201.9	538.1	280.8
	1030	511.6	451	444.5
	326.3	282.5	444.8	467.7
	313.6	313.5	774.4	479.9
	282.4	1354	268.5	414.7
	268.1	385.8	513.2	922
	396.4	270.1	654.3	311.2
	411.7	606.3	246	254.2
	336.5	190.3	667.7	254.6
	243	210.9	493.6	385.2
	403.8	1264	478.7	867.9
	356.4	275.6	404.1	827.3
	332.1	283.6	571.2	289.8
	313.4	352.9	616.8	344.4
	256.1	271	841.7	240.2
	305.3	368.6	1023	199.5
	255.7	459.4	445.7	212.2
	376.1	358.5	440	245.3
	402.7	410.7	721.6	331.7
	259.7	307.6	652.3	255.6
	215.9	289.6	592.5	326.6
	344.3	320.6	1023	262.5
	242.1	438.4	953.1	321.6
	391.8	503.4	801.7	291.9
	269.5	453.8	968.5	377.9
	437.6	365.2	689.6	498.2
	259.6	325.2	871.4	422.3
	461.5	325.9	1098	570.7
	271.2	207.3	407	280.7
	383.5	255.2	416.6	435.5
	349.1	371.9	403.2	776.2
	243.6	284.8	737.4	405.1
	270.8	307.6	1125	217.1
	313.2	263.6	545.5	395.7
	375.7	377.1	643	298.3
	333.3	317.1	660.4	596.8
	303.3	342.7	478.2	597.1
	235.3	251.5	758.6	319.4
	238.8	309	1232	795.9
	276.1	448.7	899.8	352.4
	279.4	438.1	764.4	505.4
	333	236.9	902.4	236.8
	353.3	328.8	660.4	273.5
	317.5	313.9	991.5	1185
	233.5	291.8	361.8	476.7
	420.9	246	730	993.1
	345.3	364.6	574.1	535.6
	235.6	301.7	289.6	226.4
	222.2	263.2	736.6	722.6
	306.9	388.1	912.5	365.5
	231.8	294.4	806.1	344.7
	235.5	429.8	572.2	559.5
	388.5	361.7	387.1	782.3
	232.2	204.8	662	430.2
	371	240.1	315.6	668.6
	266.1	305.8	472.3	421.1
	382.2	252.3	464.5	232.5
	263.3	216.2	785.1	376.9
	380.4	219.5	478.7	568.2
	280.4	466.6	463.9	283.7
	230.8	323.5	766	236.3
	263.1	506.3	596.8	225.4
	255.7	230.4	633.3	445.5
	226.6	215.3	640.1	799.4
	263.8	296.8	276.2	737.7
	305.2	444.3	408	221.4
	270.2	258.2	805.4	213.2
	265.2	285.8	799.5	781.9
	243.9	381	442.6	1036
	262.2	392.2	309	584.3
	248.9	465.6	783.7	408.1
	333.1	202.1	459.6	320
	326.3	373	746.3	389.7
	239.5	229.9	813.2	366.4
	248.2	713	734.5	891.8
	298.4	326	791	1448
	356.6	327.2	588.9	363
	240.9	482.8	907.1	494.8
	274.8	516.1	704	568.1
	339.2	239.4	451	449.7
	209.5	399.2	562.4	363.7
	316.6	418.1	628	941.3
	292.4	392.3	706.9	894.6
	294.4	357.9	600.5	787.8
	366.6	324.2	852.3	232.3
	251.6	386.5	589.2	751.8
	308.7	253.2	1314	534.3
	570.7	214.2	1085	387.9
	381.8	241.1	672.4	548.7
	343.9	405	922.6	545.2
	310.2	287.1	408.2	422.8
	361.2	197.9	515.8	348.2
	685.2	237.9	638.4	329.1
	345.8	230.9	486.3	562.6
	702.8	398.2	435.1	217.3
	316.7	313.4	676.5	728
	461.7	2069	949.5	348.9
	427.9	256.4	552	289.3
	364.2	339.6	240.8	313.2
	334.4	240.7	1304	291.2
	258.4	327.3	971.1	262.9
	282.4	301.5	216	604.6
	479.5	488.6	1041	299
	351.5	294.5	246.9	575.5
	236.3	200.6	382.9	782.2
	326.8	198.4	736	440.7
	271	299.1	554.1	1177
	281	241.6	693.2	589.2
	314.1	393.4	385.2	318.8
	231.2	421.1	574.9	253.6
	268.1	446.8	447.6	305.8
	208.4	318.9	1294	697
	236.1	269.8	614.9	280.1
	352.7	387.4	784.8	267.4
	275	391.1	752.7	800.9
	253.1	271.5	1679	352
	354.7	527.6	1005	467.1
	389.3	501.6	896.1	379.4
	530.9	420.4	824.6	384.8
	275.1	396	722.2	251.2
	273.4	322.5	541.8	2963
	281.2	347.2	502.4	260.3
	361.8	282	1002	621.9
	292	319.4	564.5	211.5
	318.1	341.4	761.5	268.9
	232.5	306.7	1258	283.6
	255.8	322.3	1574	721.2
	544.7	264.1	1224	399.5
	316.5	461.1	587.9	360.7
	278.1	493.5	423.4	869
	257	434.8	537.4	482.8
	298.8	327.5	1089	1108
	255.3	293.1	279.7	255.5
	412.5	396.1	777.2	1343
	564.1	424.2	1534	474.8
	362.7	378.4	200.7	310
	535	548.5	249.9	559.2
	328.4	332.9	516.7	691.1
	303.4	468.2	232.7	524
	225.9	213.5	433.7	1028
	436.5	295	680.6	211.9
	376.4	499.1	756.6	249.9
	356.5	265.2	563.3	251
	427.8	345.6	188.1	371.4
	333.5	979.3	200.1	430.6
	320.3	261.8	534.6	460.8
	371	236.6	554.7	432.3
	292.9	383	646.4	394.1
	770.4	535.5	252.7	536.7
	245.3	285.9	436.8	801.2
	475.7	274.7	336.2	196.2
	338	252.5	226.3	318.8
	356.9	300.6	702.5	425.4
	276.7	269	702.4	607.1
	381.8	296.4	462.7	429.8
	304.2	211.2	432.6	690.4
	248.1	299.4	668.1	508.8
	278	260.6	878.5	421.8
	265.7	294.8	1025	383.5
	300.1	289.4	987.4	975.6
	389.6	275	626.2	269.7
	1083	294.9	453.7	512.4
	239.7	194.5	549.8	541.4
	549.6	216.8	267.1	834.9
	369.9	260.9	937.2	421.4
	297.7	310.3	684.9	303.7
	580.4	253.3	654.7	463.7
	468.7	268.4	1321	297.3
	326	219.8	301.3	193.8
	257.4	442.2	1171	299.1
	398.5	292.4	1001	358.5
	285.7	240.6	1083	206.8
	311.5	246.8	596.4	278.3
	285.4	371.2	761.7	691.7
	253.8	519.8	696	826.8
	326.9	301.8	916.8	267.5
	297.7	405.4	558.5	418.3
	290.9	261.1	613.5	313.2
	347.2	345.4	660.3	1384
	299.2	315.7	778.6	634.4
	327.6	359.9	696	269.5
	370.3	340.2	405	786.2
	331.7	282.5	614.7	616
	302.6	288.9	659.5	413.5
	391.9	314.1	1047	298.5
	415.8	346.2	443.2	625
	394.3	301.1	463.9	350.7
	416.1	278.8	1180	237.8
	279.1	365.1	561	352.8
	326.3	253.8	548.9	480
	345.4	241.3	353.5	388.2
	275.5	281.7	336.6	284.6
	398.6	387.5	1353	279.3
	278	250	947.3	354.6
	433.3	363.5	309.1	367.8
	215.9	530.6	1098	219.3
	231.7	380.6	824.1	237.3
	236.5	333.8	897.4	400.4
	315.6	442.5	440.4	632
	227.1	222	483.4	381.2
	209.5	340.9	1727	225.7
	221.5	231.4	697	230.6
	219.3	430	1251	253.9
	295.6	404.9	203.9	210.2
	231.1	376.2	660.6	349.2
	230.6	408.4	442.8	442
	214.8	232	781.4	627.4
	368.1	280.3	2039	536.8
	366	273.1	1847	642.9
	321.9	229.2	2602	2384
	405.2	215.2	656.9	226.7
	267	259.8	1436	330.6
	412.3	803.1	609.8	310
	331.5	255.8	599.2	411.9
	241.4	240.1	346.8	519.8
	354	207.8	1202	290.6
	228.9	231.5	664.3	843
	309.7	291.5	833.1	1053
	354.1	219.8	876.1	370
	242.7	285.9	654	264.4
	325.1	258.6	719.1	725.1
	274.7	489.6	457.8	345.2
	261.4	268.4	731.2	738.8
	324.7	359.1	905.3	327.7
	321.5	389.7	345.6	354.9
	239.5	221.2	486.2	266
	359.1	285.7	876.1	408.2
	242	244.1	510.7	518.1
	276.8	273.3	617.4	262.3
	346.1	269.3	819.7	310.9
	286.3	280.8	476.3	1418
	224	255.2	802.3	247.2
	325.9	343.8	996.9	410.7
	386.3	396.8	785.8	233.4
	351.4	378.4	655.9	505.1
	408.6	294.6	786.2	411.8
	247.4	250.2	583.8	502
	304.7	463.2	759.2	531.6
	388	409	221.1	561.1
	411.9	247.7	347.4	654.9
	305.6	603.3	590.4	308.5
	240.6	622.4	872.4	249.7
	313.9	328.4	227.1	269.9
	229.6	292.2	720.5	260.1
	241.1	366	910.6	651.6
	235.5	302.8	372.5	466.7
	280.8	304.9	800.8	288.4
	285.5	355.2	900.5	196.5
	306	249.8	877.4	246.7
	266.4	362.5	276.5	797.8
	235.5	416	245.3	337
	247.4	283.7	404.7	327.8
	256	253	766.9	667.4
	342.3	267.6	757.8	340.5
	243.5	268.3	1492	495.8
	323.1	380.8	667.4	1080
	353.8	304.5	1420	464.1
	362.4	311.3	361.1	1020
	298.7	240.7	694.7	255.5
	297	267.3	426	970
	237.6	360.8	1029	376.8
	291.7	496.3	731.5	296.4
	436	440.4	415.8	515.9
	264.2	301.6	303.4	237.5
	395.9	295.3	1615	746.8
	264.7	486.8	1136	665.5
	459.7	251.5	437.7	994.4
	362.6	217.1	737.9	480.1
	486.4	249.9	1507	310.4
	375.3	652	1736	295.1
	336	247.8	1064	253
	282.4	358.7	1251	763.9
	316	211.4	375.5	270.3
	451	830.8	701.8	804.8
	219.8	235.2	460.4	229.7
	306.2	317.3	377.6	476.6
	374.5	385.9	674.1	587.9
	361.4	370.8	797.6	969.4
	306.4	314.7	710	891.3
	220.5	396.7	455.9	304.5
	258.8	555	409.7	1008
	249	504.5	222.5	429.4
	314.7	251.2	720.5	507.5
	245	261.4	880.1	988.5
	220.5	337.7	506.1	260.5
	329.5	249.4	611.4	379.5
	245.8	249.3	825.9	307.1
	251.8	428.5	1088	191
	252.4	898.2	862.4	3958
	240.5	622.2	1199	390.5
	338.7	338.6	934.9	254.7
	290.1	269.8	735.7	184.9
	473.6	493.9	600.6	237.7
	305.1	298.4	469.9	248
	393.3	360.6	510.8	198.6
	239.7	217.8	1090	271.3
	288.9	368	598.8	257.5
	197.8	699.1	703.4	456.1
	469.3	360.6	526.7	263.9
	225.9	255.1	466.6	373.7
	381	357.9	839.2	1109
	1925	387.6	961.1	578.7
	212.3	440.4	919.2	340.8
	377.1	461.8	336.5	487.4
	293.8	233.2	918.5	369.1
	397.6	233.3	1049	590.4
	635.9	266.3	1091	324.6
	342.6	251.6	620.6	325.2
	482.1	281.6	585.5	539.1
	317.3	209.7	1177	349.4
	316	241	706.9	860.3
	293.6	312.9	1458	256.4
	373.3	641.5	624.4	1013
	307.9	535.8	1631	275.5
	644.8	322.7	541.3	1063
	400.8	401.5	645.3	535
	305.6	1003	987	311
	253.4	270	332.8	1124
	418	265.8	681.6	750.9
	284.9	288.5	971.5	275.8
	255	333.1	209	581.1
	326.5	199.5	506.4	803.6
	197.5	292	1038	961.3
	389.3	428.3	299	562
	336.7	255.3	1556	594.7
	337.9	330.5	350.1	202.1
	308.8	337.9	703.1	1041
	233.1	438.7	285.8	1088
	319.9	265	423.1	381.4
	597.5	318.7	745.2	330.2
	413.2	353.7	404.6	443.2
	226.9	248.5	208.4	395.1
	504.1	394.7	298.8	196.1
	336.5	437.5	517.1	317.6
	250.3	262	873.7	301.7
	307.9	350.7	521.9	247.2
	242.8	365.2	577.5	278.7
	389.7	232.1	807.8	573.9
	261.1	315.9	479.2	197.5
	342.6	366.3	758.9	279.8
	307.2	409.1	542.8	196.6
	345.4	489.9	398.1	327.2
	267.6	320.7	869.5	1603
	530.7	257.6	936.3	834.1
	249.2	319.4	396.8	256.4
	327.3	450.2	559.1	257.1
	223.1	304.3	362.7	326.7
	290.4	281.1	1095	312.2
	492.2	384.2	878.9	250.7
	399.7	441.3	360.8	278.8
	385.9	480.6	1021	246.8
	527.8	644	295.1	316
	400	275.6	557.5	477.7
	278.7	426.2	602.2	1118
	263.8	365	792.3	1155
	233.4	245.5	398	335.4
	521.2	311.9	1257	231.1
	289.9	681.5	355	468.9
	290.7	229.1	828.4	273.2
	286	342.6	694.8	339.3
	495.8	513.6	519.2	636.6
	411.6	221.4	1388	271.2
	256.1	278.6	478.8	399
	374.8	429.9	332.3	1169
	241.4	282.3	736.8	891.7
	284.4	371.7	280.2	439
	257.2	326.3	803.6	225.7
	571.2	305.5	348.9	248.9
	535.7	330.3	2014	4220
	284.5	344.7	283.9	325.9
	377.8	244.9	1379	2092
	315.1	242.5	549.6	255.4
	254.2	223.9	351.5	867.5
	286.3	341.4	1001	233.6
	324	426.1	985.8	408
	367.6	625.8	852.2	364.6
	359.5	379.1	586	1045
	365.2	305.6	1179	237.5
	260	248.9	760.6	484.8
	364.8	333.6	908	613.2
	311.6	248.5	951.1	269.5
	291.7	328.2	679.3	511.3
	517.7	224	414.2	305.4
	212.7	207.8	598	275.1
	535.3	252	250.3	253.5
	546	242.4	379.9	476.6
	388.2	289.4	447.5	274.2
	447.8	284	852.3	335
	491.6	760.4	386.9	297.3
	325.6	571.3	238.1	397.8
	303.1	292.5	462.8	280.7
	254.1	238.1	416.6	278.8
	334.4	301.6	784.7	330.8
	513.7	248.8	603.7	1504
	235.2	371.8	272.9	3787
	290.9	741.2	312	816.5
	460.9	276.6	292.3	253.9
	256.3	212.9	700.5	1105
	356.9	412.2	723.9	517.2
	238.8	523.3	483.1	1341
	416.8	256.8	480	227.3
	387.1	330.6	711.4	860.3
	392.9	244.2	654.2	316.7
	311.1	256.2	549.8	255
	241.1	336.1	504.3	334.6
	203.6	216.3	253.5	713.3
	477.7	245.6	841.2	388.5
	336.7	452.8	763.5	467.5
	234.5	357.7	711.3	500.2
	439.7	434.6	971.1	286.9
	239	360	412.7	790.3
	246.5	361.9	680.5	488.4
	258.9	271.4	518.7	521.7
	354.6	301.2	944.7	302.8
	301.7	653.7	804.7	249.6
	380.7	350.9	246.3	255.3
	357.9	358.8	487.9	271.9
	226.4	505.8	685.7	272.9
	274.8	281.2	950.5	769.4
	240.4	442.7	220.1	228.5
	244.7	503.4	233.3	721.7
	351.8	489.4	502.8	1027
	419.5	292.6	764	253.6
	234.4	252.8	442.8	305.2
	410.7	296.4	362.1	411.3
	220.1	212.8	906.9	348.5
	378.4	320.5	549.8	698.9
	323.7	498.8	343.3	271
	262.2	260.7	716.1	289.9
	301.2	481.3	977.1	356
	313.3	337.7	1141	252.7
	250.5	265.9	723.6	232.2
	256.3	209.6	1108	305.2
	247.3	432.2	862.6	320.6
	236.6	408.3	719.6	328.8
	329.9	398.7	385	240.6
	361.1	320.9	931.9	352.6
	314.2	286.7	542.1	234.7
	390.7	210.2	6597	371.7
	243.9	488.4	978.9	299
	359.9	218.7	1309	308.3
	214.5	260.4	455.3	211.2
	236	266.1	977.2	279.9
	262.4	364.7	475.6	488.5
	337	690	915.9	1263
	296.2	259	339.3	331.6
	252.8	304.7	601	281.6
	257.4	439.9	922.9	294.7
	447	231.3	734.1	730.7
	337.2	453.2	990.2	465
	377.9	219.9	1172	265.9
	342.8	698	829.7	5717
	503.6	434.9	1537	2536
	306	380.6	4170	594.6
	375.1	457.3	796.9	322
	361.8	506.4	770.5	876.9
	251.9	272.1	671.2	287.4
	250.7	266.6	1080	875.7
	370.2	431.1	883.1	333.7
	273.4	352.6	899.1	308.6
	273.9	356.7	762.2	264.5
	341.5	265.9	368.8	573.1
	373.4	548.3	996.9	566.6
	441.7	298.7	751.9	339.4
	390.7	540.4	601.7	212.5
	351.9	899.5	1097	238.9
	415.2	450.9	999.5	275.7
	436.8	553.4	467.4	732
	477.2	597.5	962.6	266.7
	347	420	673.1	507.9
	483.2	303.2	566.7	663.8
	289.1	474.2	802.1	210.7
	553.3	253.6	1689	242
	392.1	279.4	909.4	542.7
	613.7	317.6	1124	216
	400.6	264.8	795.1	242.9
	648.5	322.8	1220	204
	341.8	316.6	893.9	643.2
	253.7	292.2	699.4	222.6
	275.9	444.2	811.3	564.8
	328.1	300.9	654.5	494.8
	450.2	449.9	2762	4734
	377.9	222.1	881.8	649
	380.1	270.6	883.6	214.7
	499.7	347.2	1028	311
	283.8	294.4	402.7	226.3
	370.6	266.5	879.2	226.4
	454.3	264.3	501.8	282.8
	445.6	330.4	659.4	439.4
	285.3	231.9	566	345.8
	352.5	501.4	541	394.6
	236	330.3	495.1	431.4
	452.3	239.7	423.4	249.8
	447.9	375	457	249.3
	436.2	251.4	315.7	320.9
	373.9	228	589.1	838.6
	454.6	304.8	658.6	259.8
	347.1	259.9	612.3	272.5
	356.2	236	581.8	629.3
	586.2	270.9	678.2	272.9
	554.7	274.3	711.5	281.7
	474.2	716.6	674.9	832.9
	285.3	374.5	467.5	1489
	283.3	259.1	526.2	376.5
	460.8	293.3	733.8	375
	361.3	290.9	421.6	336.2
	384.6	230.6	415.9	246.9
	270.2	249.1	455	312.4
	312.6	261.2	382	357.8
	589.6	285.4	685.2	264.8
	250.5	301.9	587.5	329.9
	2274	334.2	530.2	308
	396.5	337.3	630.8	451.2
	318.8	249.8	752.7	396.8
	222.9	394.6	310.7	417.5
	252.9	359	476.3	422.3
	499	266.6	563.9	451.2
	242.5	459.1	551.2	271.8
	242.2	452.3	890.1	854.4
	221.5	295.5	857.4	277.1
	432.4	421.1	445.5	293
	479.4	460.9	1196	596.8
	441.4	418.7	1580	621.2
	256.1	322.3	946.2	402.5
	388	232.7	806.6	236.8
	359.3	825.3	890	293.6
	423.6	511.6	782.1	468.6
	391.8	326.9	732.7	457
	309.7	343.6	900.5	517.7
	354.2	495	638.5	653.9
	231.5	448.3	887.2	307.5
	314.2	348.1	1502	368.5
	356.6	277.8	604.8	278.3
	390.3	290.3	723.7	371.7
	390.4	291.8	684.3	951.1
	430.7	278.2	223.3	309.6
	229.3	319.7	1274	257.6
	327.3	219.1	209.8	624.5
	209.7	238.3	777.8	259
	252.8	330	850.5	276.3
	442.2	328.3	712.5	274.9
	268.1	214.5	1201	325.6
	309.5	206.7	316.5	272.8
	221.4	327.3	842.6	525.9
	257.2	327.9	640.4	481.5
	222.5	263.9	1149	424.4
	234.2	327.3	282	619.7
	226.2	249.6	558.5	360.1
	332.1	264.2	450.2	582
	275.1	255.1	980.3	430
	388.1	260.3	533.4	463.8
	281.8	240.8	456.1	245.8
	318.1	251.5	667.3	356
	220.7	337.4	848.5	267.6
	244.3	473.3	604.3	836.3
	240.4	420.3	649.1	394.7
	350.4	230.3	997.7	228.6
	246.5	292.1	484.7	299.2
	256.2	332.6	545.1	369.9
	269.3	442.4	341.8	212.9
	342	303	467.4	934.2
	264.4	358.6	698.9	523.8
	347.2	609.7	514.9	584.3
	262	543.8	302.8	582.8
	389.3	451.2	338	293.5
	265.7	669.9	1098	4595
	264.1	621	855.7	534.3
	286.1	806.1	375.6	301.4
	241.3	392.5	328.5	339.9
	329.3	323.6	445	464.5
	507.2	311.2	495.2	474.3
	357.4	250.3	347.7	282.6
	364.5	295.1	557.6	292.7
	191.1	291.4	553.1	424.5
	406.2	526.5	924.9	258
	292.1	251.4	434.6	271.3
	319.4	385.6	1977	273.7
	415	237.4	525.9	603.4
	316.9	256.3	486.6	1085
	191.9	433.1	1279	391.2
	282.7	301.5	366.9	322.1
	517	278.3	366.1	367.8
	270.9	277.4	1357	281.4
	325.3	322.9	940.8	247.7
	365	279.4	1009	483.8
	336.3	272.7	1045	325.3
	340.8	321	865.2	260
	580.5	215.1	826.5	532.6
	298.3	296.6	428.4	255.9
	408	394	585	561.6
	547.9	322.7	566.9	331.6
	220.8	213.9	715.1	666.8
	296.6	628.4	545.3	340.4
	239	271.2	1010	443.8
	430.1	280.9	277.2	236.7
	319.7	493.8	574.8	567.3
	461.5	467.9	1083	806.4
	222.5	240.2	633.9	322
	228.7	348.3	935.5	467.6
	237.1	287.9	883.5	300.6
	183.1	261.9	363.5	275
	404.8	286.6	632.3	598.1
	185.1	227.1	702.8	244.5
	326.4	238	1027	602.1
	339.9	216	378.4	305.6
	197.5	319.1	414.8	412
	344.6	435.3	708.4	328.9
	310.4	306.2	335.1	389.4
	370.7	194.6	503.1	912
	351.9	279	374.5	798.5
	270.7	275.6	1292	307.6
	270.3	220.9	290.3	453.3
	391.3	293	488	381.7
	300.1	502.8	778.7	348.6
	319.9	356	515.2	349.1
	299.7	324.4	892.2	260.6
	279.2	1739	499.5	353.5
	229.9	237.3	746.6	324.8
	308.3	219.4	826.2	1170
	314.8	434.7	1103	526.8
	327.9	314.5	617.9	246.6
	297.1	190.1	623	1054
	326.6	264.4	351.7	241.8
	309.2	267.7	1083	551.2
	380	380.4	505.6	321.5
	224.7	296.6	300	518.3
	398.3	924.5	331.9	276.2
	337.8	375.9	746.7	458.6
	423.3	400.8	846.3	391.4
	421.5	358.2	416.5	274
	355	264.7	1106	317.9
	308.4	275.8	478.8	607
	382.8	733.9	1424	799.9
	273.7	366.7	1322	466.1
	401.7	300.3	738.6	447.4
	380.1	348.8	1123	426.1
	346.8	389.5	603.6	275.6
	316.1	360.6	505.9	1104
	458.7	321	573	331.2
	280	488.4	875.4	348.1
	283.7	389.3	484.5	248
	360.8	427.7	1335	1162
	283.2	446.7	686.8	610
	392.9	487.1	593.2	318.4
	260.2	445.8	556.2	694.1
	333.6	340	642.6	664.1
	288.3	730.4	715	369.8
	304.1	458.3	1066	800.5
	379.2	518.1	412.6	429.8
	373.7	385.2	281.1	663.9
	323	434.6	241.3	949.4
	334.3	863	533.3	245.4
	298	448.1	970.9	438.4
	257	335.8	717.4	359
	387.2	593.3	665.9	372.8
	459.1	512.7	583.1	1182
	209.8	359.4	502.5	488.3
	361.2	299.9	512.9	458.1
	435.5	503.2	434.2	486.3
	236.4	260.9	503	531
	248.2	261.5	925.7	243.5
	271.3	340.2	934.9	422.5
	201.2	303.3	503.9	324.7
	225.3	858.3	344.1	259
	251.5	238.5	1708	442.6
	236.6	539.6	345.9	556.9
	289.5	262.7	415.5	1739
	389.8	397.5	545.2	372.6
	222.2	363.1	977.8	356.7
	373.1	280.4	353.3	424.4
	244.5	400.6	755	340.3
	271	201.3	1096	504.2
	337.6	317.4	930.9	441.7
	292.5	274.2	1242	306
	186.8	303	699.9	1050
	362.1	325.5	1108	287.9
	529.6	266.7	1138	324.1
	327.5	210.1	873.9	515.4
	378.4	283.5	399.5	492.8
	434.7	312.8	776.9	407.3
	342	220.1	469.9	682.4
	320.6	404.9	309	272.5
	270	370.6	752.6	759.1
	244.9	259.4	624.4	254.4
	319.6	377.3	684.8	428.5
	597.9	350.2	662.5	395
	457.1	531	802.3	600.1
	513.9	245.3	453.1	380.4
	396.9	358.2	493.4	860.4
	324.9	559.4	698.2	404.7
	437.1	302	869.2	882.6
	220.6	374.1	679.7	358.9
	332.7	790.8	596.2	317.2
	471.2	385.3	846.7	537.3
	456.5	229.4	616	416.6
	224.9	463.2	624.4	1066
	393.1	336.2	649.4	437.2
	304.7	329.2	388.7	798.6
	342.4	719	1063	693.2
	212.6	346.7	597.5	520.9
	234.4	781.4	422.6	1079
	255.4	593.7	836.2	278.6
	251.9	414.9	1338	395
	424.4	360	433.9	396.4
	291.9	354.6	1009	291.3
	412.5	361	281.2	336
	319.9	502.1	905.5	262.3
	551.9	361	572.4	347.3
	237.5	343.4	317.4	227.2
	448	245.6	225.6	640.9
	227.9	223.6	316.9	309.2
	460.3	283.6	462.2	343.7
	300.1	316	666.7	232.4
	242.6	443.7	1490	284.9
	234.4	208.5	347.7	244.6
	222.9	338.8	821.1	667.3
	340.6	356.7	888.5	399.1
	341.6	328.4	241.4	344.2
	240.3	702	519.7	708.5
	355.1	363.6	529	20400
	373.8	254.1	272.8	741.2
	300.1	255.6	598	560.3
	258	263.5	818.8	403.7
	273	274.8	456.2	473.1
	421.7	247.1	577.8	270.4
	367.4	294.1	1129	267.9
	603.4	263.6	702	270.4
	355	220.8	1377	378.8
	384.2	390	277.7	212.6
	402.7	375.1	363	520.7
	395.3	2075	1002	328.4
	8852	543.4	562.3	238.4
	329	571.8	385.9	359.1
	426.4	495.5	386.1	919.3
	286.6	515.2	990.5	309.6
	250.2	350.4	556.2	1087
	306.6	345.7	478.6	476.3
	392.7	261.3	765.3	477.8
	307.1	372.1	381.2	433.3
	272.1	289.5	1359	376.8
	631.4	336.3	302.7	233.2
	269.6	265.9	662.5	390.8
	254.7	328.6	948	1651
	294.7	342.5	1074	461
	270.9	246.6	678.7	231.5
	232.4	489.6	645.9	827.6
	387.1	346.5	545.6	536.4
	261.3	445.5	690.5	550.8
	273	327.8	771.2	780.7
	257.9	348.1	633.8	767.1
	320.7	505.2	754.2	1231
	465.3	314.2	569	690.3
	301	309.8	1288	1296
	340.7	314.7	277.2	303.8
	420.9	311.3	1332	270.5
	301.5	246.3	549.7	669
	246.6	265.6	581.4	343.1
	325.9	636.4	666.2	322.3
	286.5	430.8	1181	293.1
	251.1	286.3	2084	370.1
	254.3	419.8	1955	565.5
	295	318.2	360.1	229.6
	432	333.6	629.1	546.4
	285.1	456	911.8	311.6
	336.5	345.8	1079	387.8
	380.3	243.9	249.9	310.8
	306.6	218.2	1008	281.3
	217.9	687.7	229.5	425
	295.7	191.5	912.4	255.1
	352.9	194.3	470.5	261.1
	288.5	398.9	416.4	285.6
	348.9	247.2	1132	220.4
	272.6	321.7	601.1	270
	336.2	325.1	315.9	275.5
	293	276.2	599.6	238.5
	395.6	310.7	929.1	333.1
	352	447.2	578.3	206.7
	498.3	302.4	935.6	362.9
	637.8	340.4	465.6	199.2
	506.1	237	1165	346.4
	343.8	366.4	510.6	398.7
	246.6	322.2	487.4	501.5
	260.7	404	1057	415.4
	292.4	285.2	447.3	885.9
	316	362	987.6	359.9
	273.7	293.3	474.7	224.8
	302.7	254.2	431.2	849.4
	467.8	336.4	828.3	696.8
	245.4	240.8	1441	878.5
	311.2	298.1	871.6	995.1
	439	398.1	709.7	250.1
	451.4	323.7	362.8	417.9
	339.1	255.8	795	398.4
	314.6	296	635.4	346.6
	209.6	313.5	276.8	349.7
	457.5	304.1	269	841.6
	464.7	246.1	369.9	435
	312.3	513.6	327.9	862.9
	366.7	416.7	510.6	402
	303	307.7	541.5	756.9
	373.8	229.5	542.4	505.4
	380.5	237.8	274.1	458.9
	325.3	297.4	202.3	806.6
	507	228.7	757.6	445.4
	314.3	270.1	366.5	906.4
	230.5	297.2	659.6	343.9
	487.1	236.8	368.8	410.5
	335.3	254.4	679.9	720.8
	501	269.4	548.9	728
	329.5	361.3	1095	574.8
	490.1	330.8	232.1	312.3
	303.1	456.6	1133	249.5
	307.1	531.4	770	646.4
	277.5	385.3	317.3	752.3
	392.4	399.2	926.1	304.3
	386	402.7	1333	481.8
	432.3	485	1092	551.1
	499	298.6	619.1	434.4
	481.4	556.3	432.1	262.9
	366.4	531.1	831.7	481
	327.3	273.5	633.8	236.1
	254.4	513.2	900.8	554.4
	333.6	257.3	289.3	233.3
	322.8	263.4	256.4	332.9
	365.7	255.1	339.9	366.7
	247.6	436.1	667.5	790.5
	231.3	290.9	1009	802.8
	302.2	238.8	392	677.9
	253	245.2	525	227.5
	337.3	396.7	309.7	474.4
	300.2	1064	673.5	267.1
	589.2	338.5	717.4	448.2
	476.3	363.9	1561	376.1
	291.7	253.6	716.7	804.1
	256	251.2	499.7	2073
	267.6	306.4	814.6	685.6
	270.1	317.9	313.7	703.4
	312.8	295.2	882.7	456.8
	224.4	324.3	1333	364.4
	284.9	271.1	756.3	238
	267.5	423.5	286.5	226.7
	263.2	368.7	840.4	718.8
	217.1	282.3	948.2	1413
	271.5	352.3	770.3	432.6
	286.1	292.8	323.4	340.8
	252	268.6	872	611.6
	280.5	315.1	766.8	418.5
	399.7	339.4	343.2	280.7
	572.4	254.5	800.5	615.9
	281.8	408.8	618	1005
	530.1	235.7	481.5	274.2
	256.9	315.5	568.4	240.4
	329.6	489.2	469.6	563.2
	233.9	359.2	221.2	269.7
	221.3	251.4	286.1	449.2
	238.5	374.3	612.3	413.1
	203.7	233.9	834.2	224.3
	262.6	248.7	580.2	207.7
	307.9	260.2	753.7	263.2
	220	223.1	395.8	920.8
	479.3	240.7	1720	482.8
	431.2	305.3	426.6	257.3
	334.1	247.1	347.6	258.9
	347.3	313.2	687.5	919.5
	523.3	366.7	572.9	236.8
	769.1	262	370.5	448.4
	454.9	303.5	806.8	944.1
	293.4	324.6	727.1	465.3
	268.4	238.2	1062	604.5
	354	249.9	886.8	616.2
	420.8	194.1	1518	675.3
	342.2	688.6	733.9	314.8
	404.3	222	879.7	519.4
	651.9	861.6	781.2	472.8
	268.4	1642	596	493.3
	474.7	461	937.4	309.1
	250.4	207.5	846	486.7
	580.9	273.6	830.5	269.6
	284.1	512.2	811.3	605.7
	232.4	1243	255.2	549
	330.7	391.7	471.4	250.1
	273.7	361.1	763.5	547
	388.6	361.5	1257	1112
	366.8	450.2	240.7	333.4
	358.7	363.6	573.1	654.4
	463.5	1770	905.8	369.5
	296.2	550.7	1042	273.5
	340.2	337.3	453.3	647.3
	434.6	389.4	198.9	292.4
	673.9	347.9	1016	329.8
	406.9	356.1	268.6	588.3
	350.4	313.1	508.1	413.4
	278.4	365.7	891.1	253.8
	395.1	371.7	718	466.2
	312.4	400.1	913.4	279.7
	379.4	419.3	436.9	820.9
	242.3	280.1	327	484.9
	413.9	271.5	486.2	247.7
	300.8	289	483.2	417.7
	316.5	276.8	521.9	237.8
	229.6	247.6	599.8	533.3
	426.1	292.5	523	268.4
	234.1	273.5	590.9	411.8
	330.7	441.2	516.5	371
	253.6	374.9	585.1	391.7
	225.4	277.6	213.3	295.1
	257.5	223	458.9	263.6
	333	443.4	432.2	568.3
	238.7	213.8	754	566.5
	365.1	256.2	818.9	225
	274.8	320.9	789.1	263.8
	246.6	335.2	602.7	567.1
	196.5	240	235.9	453.5
	331.4	381.7	475.5	580.3
	381.6	258.1	9837	376.5
	359.8	260.7	340.4	272.9
	355.5	447.6	654.2	533.2
	371.7	228.8	419.2	307.6
	285.1	428.5	806.8	350
	268.7	307.8	280.7	397.3
	510	251.6	773.7	326.3
	367.5	558.4	737.4	266.2
	208.7	379.7	643.9	329.5
	399.6	349.1	757.4	288.6
	285.6	680.9	577	613.9
	316	364.7	998.7	657.8
	344.7	288.8	258	310.4
	281.8	478.3	310.3	879.6
	395.7	374.2	829.4	257.4
	365.3	270.9	389.4	205.2
	293	342.8	1265	229.2
	297.8	324.2	576.3	225.4
	328.8	227.4	649.3	496.6
	301.2	455.8	564.1	345.7
	246.7	320.2	855.9	760
	410.7	316.4	223.4	223.2
	335.3	327.4	257.7	238.1
	361	304.7	698.6	218.7
	386.4	405.4	705.7	380.9
	405.2	233.5	667.2	240
	246.6	396.8	650.4	415.4
	494.2	522.3	495.3	419.2
	287.1	370.6	362.4	375.2
	271.2	427.2	477.5	307.8
	235.5	338.3	424.7	266.8
	512.6	326	465.9	411.1
	333.3	523.1	1141	1006
	375.5	271	661.2	283.5
	356.6	385.8	278.3	520.1
	339.3	403	299.4	804.2
	418.2	445	446.4	1399
	514.7	242.9	369.1	533
	379.9	313.5	442	337.3
	236.6	215.7	747.4	1240
	456.1	365.3	833.5	436
	357.1	368.8	1046	266.7
	278.3	348.1	619.3	258.2
	273	298.3	190.9	924.3
	286.1	252.8	225.6	858.2
	219.8	479.5	1038	613.3
	223	304.2	280.1	264.9
	220.9	338.2	184.5	344.8
	217.8	494.4	887.8	343.3
	248.5	297.3	186.3	339.1
	214.4	1079	258.6	269.3
	283.8	286.1	713.9	403.4
	324.8	197.4	882.4	220
	255.6	326.2	598.8	424.1
	337.6	198.8	417.9	214.5
	246.4	286.2	526.7	285.9
	334.5	348.2	713.3	217.2
	327.4	264.9	939.7	772.9
	225.8	286.9	514.2	733.1
	287.2	217.8	615.8	1019
	293.8	328	1282	775.2
	255	673	885.2	232.3
	324.7	767.1	1383	553.8
	286.5	524.7	508.3	742.8
	407.5	379.8	491	215.3
	333.5	293.4	584.7	324
	406.6	435.3	287.7	345.5
	396.5	347.4	566.5	1118
	329.1	703.4	826	1711
	371.1	495	638.5	1097
	572.3	361.1	705.6	357
	582.1	569.6	547	399.3
	381.4	1485	640.1	356.4
	231.7	374.9	815.6	458.1
	266.9	288.4	625.5	235.5
	303.9	274.8	729.6	763.3
	255.4	249.5	631.7	284.3
	417.6	371	817.9	1365
	210.3	417.6	653.3	616.7
	365.8	343.2	915.4	320.3
	219.6	869.2	673.5	309.7
	392.4	241.3	877.8	464.3
	254.4	239.4	770.3	356.7
	216.3	249.8	568.1	1367
	509.7	1870	598.4	1281
	337.5	298.2	650.5	647.3
	229.4	233.3	656	276.8
	212.4	1059	255.5	1004
	344.9	218.5	262.4	261.7
	243.9	470.7	267	260.8
	364.8	284.1	755.8	1040
	393.6	226.3	375.5	345.3
	381.4	655.5	598.4	228.7
	405.2	386.8	568.1	342.3
	249	311.3	543.7	295.9
	246.2	244.8	283.9	392.3
	305.9	287.8	295.1	292.5
	379	216.1	507.5	214.9
	289.7	224.6	474.9	301.2
	362.7	265.1	535.5	894.7
	259.6	221.4	415.5	434.2
	260.9	237.2	648.5	526.8
	252.8	470.9	528.5	807
	386.5	320.5	768.3	330.3
	210.1	304.4	889.1	290.1
	226.6	258.9	645.5	271.8
	301.1	487.4	996.2	260.7
	337.7	345.3	788.2	431.4
	202	399.5	730.9	308.2
	277.1	342.4	1218	395.5
	246	508.9	895.7	256.9
	350.4	521.8	485.6	318.6
	352.3	247.5	679.3	612.7
	206.7	512.8	836.5	1499
	414.5	322.9	929.8	531.8
	430.2	523.1	1056	424.9
	483.3	282.5	993.5	419.5
	338.6	288.6	530.2	448.2
	345.5	370.6	346.1	391
	342.2	370.4	1102	363.3
	221	268.1	605.3	403.9
	427.8	655.9	1841	269
	283	327	579.3	491.1
	342.8	507.6	1039	311.8
	223.8	303.8	453.6	304
	236	224.3	728.4	416.5
	214.4	317.1	424.9	247.6
	258	254.4	453.9	334.5
	288.3	434	981.8	207.2
	300.3	707.5	1045	341.8
	213.6	398.6	1243	891.9
	221.5	686.8	819.5	196.2
	231.3	325.5	591.3	367.1
	325.1	343.3	674.8	208.3
	226.8	288.6	437.5	306.8
	230.2	371.4	636.8	277.4
	262.4	459.5	450.9	332.7
	294.3	251.9	564.3	1007
	250.7	335.2	908.9	342
	278.6	247.1	599.5	670.6
	338.9	267.7	632.3	332.9
	227.4	388.1	489.3	291.4
	438.1	216.8	525.6	618.7
	279	308.4	774.1	373.2
	217.5	219.6	534.7	771.2
	290.9	473.8	438.1	197.4
	280.5	396.1	507.4	259.4
	341.2	555.3	529.7	310.4
	371.8	242.4	885.3	447.5
	305.4	440.3	826.6	268.2
	283.6	435.4	522.9	319.2
	481.9	320.9	774.4	293.8
	262.6	596.6	896.7	577.4
	352.7	261.3	750.6	897.6
	337	435.8	295.7	322.1
	392.3	498.8	1571	343.8
	313.8	442.4	1622	204.2
	312	455.5	849.5	291.9
	256.3	493.3	484.3	1080
	317.8	272.9	860.4	420.8
	301.6	269	1733	748.5
	230.9	257.7	604.7	236.5
	284.9	304.1	1192	380.9
	235.5	15782	602.2	566.4
	367.9	277.9	1059	268.2
	372.9	345.9	2190	760.7
	287.7	400.8	625.4	351.5
	583.5	364.7	359.7	314.5
	384.9	296.1	860.1	943.1
	266.9	292.9	510.6	335.2
	352.6	311.3	756.9	387
	291.8	321.9	712.2	1062
	410.6	288.2	876.5	277.9
	360.6	346.9	514.6	350.6
	423.3	261.6	549	368.7
	284.2	477.4	648.7	267.9
	337.6	275.6	325.6	328
	453.3	206.1	350.3	216.5
	385.2	299.4	780.4	352.2
	411.3	566.3	520.4	192.4
	271.9	223.4	530.5	874.8
	275.9	348.1	463.7	201.7
	300.5	587.3	967.5	566.1
	277.2	466.8	549.8	544.9
	352.4	272	491.3	219.4
	242.8	286.7	711.5	314
	330.8	319.4	1346	329
	222.7	293.1	965	233.5
	330.1	456.7	266.1	266.4
	372.2	422.9	792.6	275.5
	363.1	249.3	534.5	266.1
	315.2	275.3	439.5	375.1
	502.7	394.5	1731	347.9
	315.1	237	1973	408.5
	432.1	338.1	577.1	291.8
	373.3	380	1035	364.9
	338.8	311.1	1545	344.3
	198.3	220.3	644.5	320.4
	406.8	353.7	536.7	701
	233.3	444.5	561.8	214.1
	358.1	233.7	300.7	421.3
	223.3	262	336.5	221.5
	292.7	234.4	744	292.2
	320	263.6	921.6	284.8
	250	424.1	3576	211.2
[truncated: 3,169 more rows]
