# Supplementary material for: A CRISPR-Cas9 screen reveals genetic determinants of the cellular response to decitabine
Source: EMBO Rep. 2025 Feb 10;26(6):1528–65. doi: 10.1038/s44319-025-00385-w (PMC11933316; doi:10.1038/s44319-025-00385-w)
Supplement: Supplementary file 8 — Source data Fig. 4 [file 44319_2025_385_MOESM8_ESM.zip › Figure 4/4F/γH2AX intensity quantification.xlsx]

## Sheet: Sheet1
DAC	-	+	-	+
Recovery (hr)	25	25	25	25
Release (hr)	0	0	1	1
	1559	1080	877.8	606.6
	1829	959.9	495.7	352.1
	1227	915.8	1151	1103
	2740	1531	901.4	1881
	1411	281.7	976.7	1663
	2266	977	721	1534
	1603	931.4	1607	3339
	2128	1190	919.3	1752
	1288	998.5	1200	1189
	1571	826.4	951.9	1375
	1491	2347	922.5	1173
	640.6	1397	806.8	1358
	1547	1206	1075	1117
	1272	1188	1460	1110
	1559	1851	701.8	1531
	1077	776.6	748	829.6
	2408	1023	845.6	1266
	1627	1472	905.5	690.8
	1673	1544	849.8	598
	1339	1791	878.7	1030
	1475	1330	758.9	909.3
	1819	1664	757.2	2304
	724.2	1287	932.1	1310
	1377	1386	886.5	2602
	1301	818.3	749.2	1799
	1490	1855	841.9	1762
	1646	1251	1037	1459
	1409	1796	502.7	1255
	1140	981.1	586.7	1023
	647.4	1222	919.2	1249
	1945	1137	1010	1043
	2096	1463	759.9	1461
	1850	1192	780	1673
	1215	902.2	682	1714
	1015	2072	780.9	1556
	2190	1802	875.1	1469
	1265	1659	869.5	1842
	1320	656.2	614.5	2580
	894.9	2223	999.5	1719
	728.2	874.7	965.1	1042
	1338	1254	1115	1215
	1450	649.9	857.9	2405
	1216	1188	660.7	1665
	950.2	1286	979.7	708.8
	1433	914.4	1154	1386
	2031	1024	990.3	1047
	1661	1774	626.5	1599
	1583	1437	711.4	1944
	1779	1417	1460	1559
	1531	1582	842.9	1217
	2112	1736	1075	1231
	1437	3247	995.6	1537
	1687	2816	875	2250
	1796	1468	453.4	2176
	1429	1557	592.7	2436
	2044	696.5	434	1597
	1924	2174	794.3	3067
	1776	1538	696.3	1891
	1838	1193	757.8	3320
	1566	1140	1098	2482
	1411	1047	361.9	1066
	1067	1313	950.3	2860
	1311	1367	623.9	1163
	1341	1244	990	1324
	1567	1913	656.6	3080
	1056	1297	959.7	1158
	1310	1821	1139	1359
	1601	2113	794	1235
	813.2	1262	1111	1249
	454	770.9	1129	1615
	1428	1322	608.9	1365
	1359	1078	511.7	361.3
	1105	1162	1049	813.5
	1344	847.5	1095	2168
	876.1	1017	987.7	936.3
	958.5	1223	496.3	1063
	713.7	760.6	591.9	1745
	1114	1674	890.5	1331
	1238	1060	643.6	1889
	1026	952.2	428.4	2183
	1004	1615	727.2	1552
	1143	1619	546.4	1363
	893	1795	553.2	1372
	1423	1948	525	1824
	1811	1077	475.9	937.6
	1971	1891	620.5	1687
	2622	1418	851.6	1328
	1147	1115	1021	1445
	1591	1259	975.9	851.4
	1257	2347	1091	886.1
	2455	411.8	829.8	1009
	1269	461.4	1242	879.1
	3074	1521	805.2	948.7
	1846	1463	723.8	1110
	1573	1549	576.9	1232
	1819	1786	914.1	614.9
	1311	1118	911.2	1085
	1762	718.5	1054	1324
	2821	790.5	974.2	1520
	1501	1100	706.6	1385
	1398	1468	747.4	3051
	1184	854.8	991.5	1919
	1922	1341	961	2909
	488	890.3	1088	1739
	1595	1944	862.3	1557
	1202	1116	672.5	543
	361.1	936.2	676.3	832.9
	776.4	1054	643.9	1674
	999.3	1264	785.3	999.1
	1600	2103	788.9	1238
	1692	2030	1075	871.5
	1279	1767	854	1458
	1851	1052	943.6	573.5
	2083	1421	762.8	788.1
	1310	2749	1174	1582
	2408	1837	885.9	768.8
	2001	943.3	972.9	689.8
	1458	997	743.1	1557
	2277	1944	1025	995.4
	2576	1333	961.3	1202
	1568	1778	901.6	1339
	1810	672.8	809	1024
	2022	1901	728.5	1183
	1186	1896	677	2015
	1707	1576	1068	567.9
	1268	1115	864.7	1177
	865.6	1160	926.6	3340
	3119	1150	742.8	2122
	1897	1548	449.8	786.7
	757.4	1295	839	1360
	1582	1770	662.9	1782
	889.5	1682	1058	2548
	1832	1552	893.5	915.3
	1210	1879	921.6	1566
	1824	1402	975.5	1416
	1455	1856	590.9	1687
	2715	963.5	718.6	868.5
	1350	2032	628.2	1190
	1991	1403	776.2	1355
	975.9	1607	642	1414
	2086	831.2	879.6	1247
	1390	652.6	870	590.4
	1730	1770	880.4	19802
	1122	607	902.5	1544
	2063	830.2	523.5	1037
	1338	1510	1433	1574
	1450	649.3	624.4	804.6
	1752	1167	493.9	825.3
	714.7	1515	713.1	1673
	1198	1309	701.3	1046
	1339	1381	542.3	1344
	1074	1629	411.5	1155
	1887	2381	1025	759.7
	1785	1228	1057	918.4
	1179	967.4	1402	947.9
	1697	1688	1298	786.2
	1983	2188	1309	1414
	873.3	1852	996.1	1926
	1557	1562	732.1	1222
	1645	1939	697.5	2728
	826.6	1476	631.2	1457
	965.4	1104	1136	964.9
	817.7	1558	904	1062
	726.2	1729	840.5	1009
	1523	734.4	631.7	1989
	1533	866.3	550	681.6
	1260	1885	695.2	911.2
	1246	1655	736.3	1630
	1916	1964	636.4	538.4
	1909	1084	606.2	1064
	1935	914.7	502.9	941.4
	2403	1154	885.2	1276
	1372	1800	866.9	1785
	721.1	1921	934.8	2135
	1340	1869	834.5	1601
	1646	1080	1005	1693
	1502	1434	1142	1864
	1165	2530	830.7	2003
	658.9	1612	994.6	2045
	350.6	1602	835.9	1916
	1227	832.6	971.4	1878
	642.7	1716	27793	2317
	961.8	1362	756.5	872.1
	613.2	1641	935.6	1995
	1225	1319	933.4	1416
	648.9	1596	934.1	2339
	1360	1305	704.1	1220
	1506	1520	724.9	1578
	1332	1095	335.5	1554
	1032	526.4	764.7	1245
	1345	1075	980.7	1281
	1654	1057	1279	1773
	1385	1161	1188	1423
	2055	1163	650.9	1899
	1435	1215	1071	1079
	1609	1147	1009	1260
	2032	1493	685.4	2121
	2407	1445	972.3	2665
	2115	1623	968.3	3308
	1402	1568	999.9	3135
	1892	1606	515	1051
	2051	1124	1109	2626
	2327	1309	757.8	2451
	1816	1414	590.2	1460
	1590	2264	775.2	1428
	2487	1849	893.3	2115
	2413	971.8	740.8	2834
	1523	2164	732.3	2237
	2929	1229	547	1989
	2169	1104	806.7	2619
	1754	1500	944.3	981.3
	1751	1296	922.5	1434
	2038	1215	611.6	718.7
	1430	1462	962.8	1074
	1906	1063	719.7	1108
	2766	459.3	1039	644.5
	1332	547	1290	1533
	1613	1209	1102	1323
	1232	1211	733.6	1065
	846.2	1455	528.4	1862
	639.3	831.9	1581	933.9
	1275	1791	903.5	1162
	1377	844.5	611.9	1019
	844.4	1240	718	1616
	981.3	1708	603.7	968.4
	1422	1073	615.8	944.1
	1444	2236	568	804.5
	1354	1288	799.9	952.1
	1714	2057	503	652.3
	2221	1784	1014	1195
	1387	1620	753	1846
	1869	1241	552.8	1218
	1506	1824	826.9	974.9
	995.8	1849	737.7	1214
	1391	1519	1057	987.9
	2525	1609	805	1159
	2039	1755	529.9	743.7
	627.7	2167	883.3	906.6
	1096	1975	640.9	935.9
	1923	1000	1145	1186
	1298	1968	959.3	940.4
	1723	1785	856.8	1589
	2260	1067	1115	1049
	1916	1589	1200	877.2
	1567	1807	1005	1215
	1791	991.9	1072	1246
	1819	1297	1049	1399
	1279	1432	1117	1035
	1591	1613	650.2	1364
	605.8	2047	1005	1351
	1323	1210	797.8	1366
	985.7	1083	615.1	2189
	919.7	1016	576.8	978.1
	1510	1269	678.2	889.1
	1816	730	570.6	1310
	855.4	1101	565.5	880.1
	1025	924.8	536.6	738.4
	1506	463.7	824.9	1138
	1222	616.6	520	1016
	998.1	1573	1416	2533
	852.6	1461	1440	978.6
	1319	1761	1159	1239
	1373	1584	636.1	1531
	1475	1263	776.4	694.3
	1197	1097	626	1817
	1289	1589	508.7	1626
	1484	1537	868.9	880.4
	785.2	1775	694.6	2237
	1832	1975	838.3	1532
	1286	1903	656.4	1487
	2055	1330	566.1	723.1
	1171	2040	555.2	466.1
	1743	1683	508	1028
	1717	829.2	478.1	1483
	2269	1340	686.8	1305
	1823	1671	671.6	1181
	1099	1071	923	1256
	2496	1121	641.5	1075
	1439	1724	613.2	2380
	1314	1291	1090	1577
	1024	1432	1083	1153
	2253	851	886.8	758.3
	1969	929.3	1195	3153
	1861	2007	1259	1512
	2889	1290	961.9	1965
	1802	1390	817.5	2852
	2024	1451	873.5	3123
	1637	893.5	547.5	1068
	1872	1302	910.9	2098
	1886	1251	554.5	1376
	1753	1920	755.3	2378
	2171	1426	1123	853.9
	989	1056	566	2679
	2104	1968	925.9	914.2
	1480	713	1185	2266
	1455	1515	797	1381
	1472	1057	1009	1128
	1553	1337	884.3	1220
	1149	1156	849.4	1412
	849.4	1439	1182	1299
	1117	1472	974.4	1921
	1314	1401	1246	1030
	1600	917.3	765.6	1023
	1405	962	910	1259
	1493	1538	705.9	1726
	2568	694.7	1053	2013
	1635	1742	1228	714.1
	885.8	1968	629.5	2091
	1332	519.6	659	973.3
	2022	1423	686.6	1407
	2348	2412	514.4	1094
	1301	995	963.2	1325
	1247	1055	951	1447
	1666	1055	922.2	1078
	1499	1757	641.2	948.1
	1841	1048	967.2	1543
	712.6	1039	889.3	1299
	1647	1162	896.6	1157
	1738	1360	893.9	1129
	1575	2794	1098	723.9
	1508	1757	984.3	1181
	1867	2805	1161	1644
	1823	1843	1136	542.9
	1306	1411	883.8	1075
	1221	1596	1184	2386
	1667	1444	1200	1147
	846.1	975.9	1118	1061
	1015	964.7	1013	1247
	1046	2104	980.6	1778
	1235	1004	1120	1178
	1363	763.9	827.2	1299
	1612	1358	641.7	1714
	957.4	555.6	509.2	1585
	1478	1294	533.7	1595
	665.2	849.6	490.4	2251
	1570	1186	887.6	1876
	1341	2157	812.8	1448
	1481	1408	955.6	1023
	1024	1773	734.4	1551
	2378	2295	1379	1280
	1825	907.7	1077	1357
	1667	1252	1368	801.6
	1721	2042	1086	988.7
	885	1712	785.8	1187
	1477	1289	920.7	1350
	1397	1907	980.5	1038
	1734	1998	1338	935.5
	1695	1782	888.9	1295
	839.8	1386	1329	894.7
	1711	1077	833	2114
	2284	567.3	711.1	1235
	1219	863.2	492.3	920.9
	953.2	759.4	791.6	1931
	923.3	1157	681.6	1251
	1437	923.3	535.4	1967
	826.1	1091	928.5	1687
	919.3	1112	884.7	1339
	1440	831.5	1043	2702
	1231	2306	1121	1123
	2072	1945	814.9	2158
	1174	1326	592.1	1059
	889.3	1475	568.8	820.5
	1774	972.3	694.3	1277
	1262	2080	1342	1142
	2075	1434	927.5	1726
	1379	1990	990.9	1701
	1549	1747	614.8	1411
	924.7	1711	721.3	1264
	981.7	917.4	907.7	1302
	2375	1017	934.3	1778
	833.6	1056	824.2	1173
	1071	1442	934.6	2138
	1978	914.5	985.6	1127
	1683	1497	818.1	2313
	1413	1271	921.8	1315
	1251	1335	675.1	1147
	851.2	1086	697.7	1988
	1720	1259	786.8	1449
	1812	1174	834.6	1533
	1456	2829	905.7	1433
	774.5	1392	1347	1769
	1301	1311	695.7	1040
	967.5	1514	1472	1429
	1184	1313	1012	1822
	979.1	1402	834.6	1226
	2132	854.2	557.3	1232
	1803	1559	682.8	937.7
	2229	954.4	904.1	1530
	1293	1680	436.1	2613
	1411	643.5	1039	1266
	1568	2541	495.9	1793
	1104	1421	432.8	1392
	1742	1657	966.4	1195
	1321	1339	941.6	919.9
	2638	2534	1470	911.6
	1437	1468	1022	1322
	1556	1397	1752	1105
	3227	13450	995	1167
	1750	1524	879.3	468.1
	1935	10326	925.7	1477
	2288	2341	905.4	1624
	2530	1367	838.4	762.9
	1199	795.6	573.8	1649
	1605	942	740.7	1350
	2270	1493	819.6	1571
	1882	650	493.9	849.5
	2783	2154	591.4	494
	1603	1698	1342	1414
	2116	1263	955.7	1247
	1752	1406	1143	946.9
	2805	856.8	544.3	1585
	1454	450.4	1494	1828
	1782	1337	768.4	1298
	1426	2391	747.4	1749
	2088	1523	405.7	1540
	1442	991.8	446.9	2432
	2679	743.9	856.2	1073
	899.9	883.6	453.4	1316
	1491	1357	835.7	3029
	2683	846.3	950.4	1228
	1646	952.5	1370	998.3
	1714	1190	1217	1789
	2230	2344	1159	666.9
	1359	1275	872.5	1615
	2807	956.1	1316	1091
	1541	1224	993.6	787.2
	1062	846.1	1013	1434
	2196	961.7	1107	1586
	1477	849.8	959.6	691.4
	1100	931.2	589.5	1142
	710.5	911.7	1090	1665
	1163	901.3	658	1451
	1586	955	813.9	515.6
	413.2	1338	869.4	1431
	1085	2149	1127	1381
	1821	1004	834.1	1996
	1420	1014	999.3	804.9
	376.2	1155	1049	693.5
	1014	1266	908.2	1570
	1931	1379	1324	1549
	984	1121	1055	1451
	970.4	1406	969.2	458.4
	1010	2454	1180	1455
	1904	624	2757	1710
	1497	897.9	765.5	758.4
	1297	1285	759.6	473.2
	2159	808.3	1063	1127
	549.1	1555	703.9	1016
	791.1	1050	650.9	1446
	1357	997.2	638.4	1214
	724.6	1371	858	1090
	2728	1037	539	1753
	2661	1330	587.4	1499
	891.9	1023	801.6	638.6
	2316	1615	617.8	1671
	1574	1211	887.1	1577
	1699	2190	677.9	822.8
	3793	687.8	1015	1214
	1981	1626	1086	1280
	517.6	1231	937.3	646.3
	1199	1972	957.7	1230
	1797	891.4	897.5	2212
	1671	1710	947.3	1448
	353	1793	614.1	1200
	2035	2078	420.9	1092
	1780	1379	1054	1027
	1605	2551	991.6	1799
	1797	2120	957.6	1640
	1291	1057	741.6	1099
	1296	1182	801.8	1209
	1198	1084	1070	1503
	1055	819.6	1139	1320
	1366	2362	863.5	1800
	607.2	1275	757.4	1448
	1842	1349	742.5	1135
	1168	1686	689.1	1351
	1638	826.7	682.9	968.5
	1295	1259	690.2	1077
	1319	993.9	633.9	1187
	1266	870.5	395	1142
	2123	1833	788.1	2476
	1354	680.8	713.6	1236
	1247	1089	604.2	937.9
	1252	1492	1079	1180
	1872	1392	810.8	1174
	1662	808.7	693.2	1646
	1834	1675	1071	1276
	2476	1187	1207	1216
	1957	2395	819.3	1054
	1496	1270	1067	617.7
	1824	1252	900.9	964.4
	2505	1003	547.2	1523
	1466	1188	622.3	1546
	2344	1234	741.6	1358
	1256	1223	647.8	838.2
	2056	846.5	627.1	558.4
	1985	907.2	602.2	1664
	2161	1984	634.1	582.2
	1686	1155	526.8	1069
	1293	1310	467.4	2196
	832.2	889.1	656.2	2040
	1994	1846	744	2442
	1549	1060	684.4	2405
	1434	1968	901	1303
	2155	1404	623	985.6
	1166	2148	667.9	1319
	1565	2135	1050	1376
	2424	1605	922.8	1103
	1451	1092	531.6	1603
	1545	2149	975	1163
	3503	945.9	851.5	2243
	1988	1766	944	2103
	870	920.6	934	1468
	913.6	1029	959.2	784.2
	2240	1168	1065	1069
	2675	1547	986.4	1055
	1374	894.2	846	934.7
	739.4	921.6	1032	1449
	2224	1448	844.9	1434
	1588	1249	928.9	1439
	1014	1110	894.8	1241
	884	813.4	834.5	1045
	586.2	1314	862.3	701.3
	1455	1287	649.3	1007
	468.7	2186	446.8	1170
	1463	1258	829.1	743.6
	1418	1407	861.5	649.3
	1509	1137	649.9	1470
	1383	1025	611.3	850.3
	1152	816.6	450.6	1603
	1693	2133	561.8	685.6
	1294	994.4	808.5	1380
	628.2	1590	718.1	1074
	1275	2037	1190	927.6
	515.7	1614	688.1	871.8
	1582	1858	551	1050
	1487	1127	782	1099
	1326	1383	653.6	989.2
	2085	1588	766.5	1517
	1119	1017	875.5	1173
	2062	1395	547.8	1545
	1713	859.7	871.3	1189
	1319	1328	1036	1726
	1414	805.3	690.9	831.4
	1293	1989	1117	1161
	1101	1008	843.7	984.3
	1635	2576	997.2	627
	1735	1715	1095	1113
	2018	1299	1363	1168
	1991	2425	709.5	2396
	2705	1493	1297	1320
	1717	1409	1139	1208
	1849	1308	1032	2394
	887.7	411.6	921.1	1953
	2124	2438	677.9	1379
	732.7	1412	829.8	1659
	560.1	815.2	595	2084
	777.4	1185	601.9	2079
	2244	902.2	1107	1933
	1440	1080	771.7	1776
	1907	1439	1060	1148
	1673	1133	1086	1369
	1780	711.3	950.2	1927
	2266	1687	1345	884.6
	1862	1592	1121	2314
	1590	2313	601.6	2090
	1482	684.1	853.9	2178
	1468	1779	1027	1362
	1653	2702	768.7	1072
	1994	1028	976.3	795.7
	1495	1971	944.3	1132
	1325	1973	807.6	2158
	833.5	1966	515.8	1931
	2179	1350	476	1802
	1445	1916	837.2	2795
	1678	895.9	701.9	1047
	1373	1233	656.5	1418
	1461	905.4	895.7	632.2
	1208	1393	747.7	873.9
	710.7	1571	861.4	1138
	1055	1264	948.8	1023
	1019	1317	854.4	1292
	1482	1232	721.9	1516
	1535	1430	1090	1259
	1253	1439	796.5	960.8
	1453	1470	875.9	1357
	2049	1895	1233	956.6
	1390	2501	1108	1924
	1788	1785	1378	1861
	1203	2091	935.3	1587
	683.1	1533	1034	3214
	1982	1945	1069	2886
	582.2	1130	1182	675.4
	1380	1236	724.6	915.7
	1761	4447	1214	3014
	1763	1001	501.3	1366
	1597	1108	802.4	1525
	2029	1716	713.7	1436
	1713	1245	1468	1232
	496.7	2792	1263	3840
	1184	2620	1280	2382
	611.2	1467	681.5	1500
	2417	2400	773.3	4712
	1749	1462	1122	1892
	1511	2162	834.6	1055
	1650	2688	1366	1545
	1220	1983	909.7	1359
	2164	2010	738.3	2344
	1628	1907	643.9	1141
	1662	1383	665.9	1437
	1664	1938	866.7	1609
	1722	544	648.7	1363
	1544	1670	541.2	1993
	1887	1215	606.5	1112
	2228	976.1	745.4	630.2
	2203	889.8	373.1	1686
	1656	1535	731.3	1415
	2136	1218	456.3	22750
	1370	2048	814.1	1687
	3078	1630	1104	974.8
	1864	1310	958.3	2416
	1773	2065	995.8	1283
	1649	1058	983	616.3
	1272	1094	918.9	645.8
	1473	1561	998.7	1078
	1691	1025	1020	1328
	1464	943.3	921	932
	1723	1527	1492	805.5
	325.9	990.4	892.4	1134
	996.9	1376	1049	1558
	650.7	1484	923.3	1176
	1264	1287	1560	1590
	1147	1627	885.4	1722
	1517	1390	871.7	1411
	1844	1771	553.5	1987
	806.8	781.6	564.9	1143
	808.7	1511	817	2036
	768.5	1440	893.1	2030
	465.7	682.9	750.2	927.3
	1227	1931	949.1	1388
	1525	1623	1096	2170
	1490	426.7	874	1669
	1778	895.4	318.6	2517
	1486	3007	753.3	2116
	1256	753	944.8	1796
	1580	1170	914.2	1622
	1642	694.4	598.7	1516
	1698	1026	971.4	1704
	2023	724.7	1107	1891
	2436	895.2	495.2	1163
	2675	1539	1380	1133
	1260	1825	729.2	1112
	1119	1737	792.8	1170
	1584	1852	685.1	1407
	1272	1772	804.2	676.4
	896.9	1170	1216	2102
	1386	2251	1512	970.4
	1301	2311	657.9	1019
	1440	1624	1138	1215
	1200	1201	1115	1644
	1130	5285	1255	927.4
	1492	1833	932.7	1265
	1969	1582	614.8	1321
	1275	1956	1127	989.6
	1160	1114	476.5	960.4
	1665	1363	1193	1428
	1411	1210	687.4	2220
	1770	2134	722.4	1363
	1213	1326	898.1	1317
	1918	1449	554.1	1398
	2164	2126	1090	1616
	423.8	1797	703.8	1780
	2110	1444	603.1	1125
	1371	1831	535.5	1465
	1155	1163	839.2	2254
	1973	1207	651.1	1298
	1987	1877	449.9	2001
	1904	1845	503.7	1601
	1584	1275	536.9	1882
	1444	1110	614.7	2836
	1694	3099	882.8	1643
	1144	2037	678.9	1427
	1588	2467	619.2	2805
	1903	2213	667	2935
	2352	1724	904.6	1891
	1552	2774	971.4	2230
	2048	1141	932.5	638.5
	1333	1947	972.9	2488
	1028	2436	730.1	2285
	1271	1890	723.4	1331
	1654	1976	931.6	2052
	1908	1578	768.8	2081
	894.7	437.5	738.5	1079
	1393	712.8	699.1	1369
	1898	627.7	851.2	1342
	1154	1531	1009	867
	1037	1416	778.3	1227
	1065	898.8	952.8	1497
	1597	948.5	799.2	342
	1002	759.8	917.4	1703
	1475	1470	726.6	1288
	975.1	1681	1330	521
	1570	2221	603.1	1647
	993.1	2062	997.2	1271
	1152	1667	1070	1096
	1565	2500	1148	1008
	1116	1365	901.6	1531
	417	1555	848.9	1508
	2420	829.3	916.1	1442
	1239	2310	778.7	658.1
	1432	1887	584.9	2018
	1149	2465	1008	652.2
	1017	1603	638.1	2629
	2041	1793	787.1	1682
	1102	1537	1362	1306
	1649	1066	686.4	1331
	1147	1374	1243	1967
	1526	1180	816.4	1953
	2088	1144	789.9	1063
	1596	1229	397.7	1421
	838.6	1210	642.7	1441
	2214	1330	633.5	1039
	1182	2053	613.1	1318
	1599	1515	542.8	876.7
	1138	1221	793	1192
	2041	1246	1139	2323
	2007	1621	761.4	1716
	1902	1826	699.6	2143
	1663	1621	1049	1644
	1444	1810	754.8	1584
	1225	1713	714.1	1351
	980.9	1031	940.6	845.6
	748.7	1725	613.1	1921
	995.4	1423	721.1	1159
	1129	2023	864.3	897.4
	597.3	1876	793	2358
	1238	2446	1240	1373
	1137	2037	566	880.9
	2305	2001	1171	931.7
	1599	1588	984.1	510.6
	1045	1441	869.5	503.9
	1105	599.6	2386	788
	1295	592.6	755.1	1235
	1108	1765	984	1133
	1748	830.6	711	1144
	2109	539.3	701.9	1472
	2235	810.3	860.6	1484
	479	989	606.2	686.5
	761.3	2127	720.2	1078
	1685	1425	606.3	939.3
	1904	1791	833.2	1389
	1638	2891	803.2	2131
	1354	1551	485.3	1284
	2002	2069	731.4	2451
	1109	1369	701.8	900.4
	966.2	1806	648.2	1422
	1542	1540	534	1071
	1985	1464	825.1	1121
	1829	1479	692	2220
	2022	1396	588.1	1032
	1939	1211	537.5	1700
	2382	2306	630.2	1702
	1130	1587	686.7	2042
	1244	1418	476.4	2219
	1266	1684	698	1199
	1069	2133	556.4	1683
	1344	2148	709.8	1892
	2142	1078	860.2	1570
	2123	1989	882.7	746
	1838	1229	1161	1502
	1221	776.4	1087	1140
	1473	659.8	731	2059
	1438	1124	1040	1939
	1577	1791	728.2	2208
	1492	796.8	723.1	1331
	1335	1658	2117	1449
	2311	2540	559.3	1416
	2157	1500	818.4	2501
	1607	916.3	786.6	1606
	1994	1459	1371	1843
	2818	1120	1232	1388
	1730	1362	1044	1445
	1579	1420	1147	1225
	1477	1852	1328	1368
	1891	1689	1286	999.4
	1466	1199	1196	990.2
	1530	852.1	890.8	768.5
	2527	1421	1227	1229
	1609	1934	705.9	2273
	1135	991.8	795	925.5
	1802	865.2	1424	1356
	2943	1700	887.6	978.8
	831.7	1443	823.8	637.9
	1530	1631	1002	1163
	1077	1834	891.7	515
	2584	1296	725.9	1193
	1199	1045	985.5	1598
	1113	725.9	753.7	1053
	1461	538.9	453.9	938.6
	1571	1217	624.4	951.7
	2312	1581	859.6	1501
	1432	1799	829	2159
	1644	1873	577.1	1680
	564	1200	622.8	805.5
	1543	1544	576.1	2337
	1124	2812	816.8	2635
	1310	1466	428.7	1662
	1185	1692	719.8	1730
	1128	6406	1277	1106
	784.8	1896	427.3	1870
	2758	1398	1354	1193
	1890	1395	900.1	1125
	1795	1442	1187	1770
	2110	1006	770.5	1037
	1337	1347	1144	935.8
	1693	1670	772.6	1269
	3514	986.5	924.6	1669
	2348	625.4	1134	1674
	1981	1093	635.7	962.5
	2892	1051	1178	882.8
	2029	807.7	1119	1325
	1535	1222	853.1	1273
	430.7	2154	809.8	1316
	2018	1117	786.1	1236
	1918	1245	755	1097
	1434	1094	453.8	1007
	1797	1405	517.1	680.7
	1282	1342	898.8	1047
	1528	1186	874.2	1007
	1161	1456	918.3	998.7
	1287	2037	919.8	1368
	1629	1936	1155	748.9
	328.3	2304	976.4	1301
	2322	1301	580.7	802.8
	1360	1755	1023	1845
	1696	1057	1093	768.8
	1766	2267	726.3	1086
	1606	1324	1065	1100
	1053	2873	1032	984.9
	1137	1911	448.3	1586
	1826	1688	1381	1222
	1412	1868	1210	1506
	1474	1717	835.3	1155
	1231	1172	1016	1338
	2193	1332	935.1	1690
	1818	1742	798.8	908.2
	1482	1395	1101	1226
	1936	1859	1060	1221
	1553	1479	703.8	1345
	1296	976	565.1	1443
	1409	1325	578.6	1990
	1255	1195	668.6	1452
	1389	974.6	778.4	2802
	998.6	1327	547.1	2374
	1557	1180	801.6	2314
	1438	690.9	692.4	1103
	1066	1254	688.3	1486
	1162	1532	751.4	1209
	1546	1384	647.3	1169
	1287	1419	866	1436
	2471	3403	437.2	1911
	2199	1590	949.8	1119
	1505	1777	1195	1145
	3104	1862	532.6	837.8
	897.3	1445	1103	1843
	1385	1722	1134	722.3
	2495	2591	1196	639.7
	1457	1927	1154	526.8
	1752	1857	1095	1074
	1801	1443	1019	1099
	2892	789.6	925.6	1021
	1347	1676	574	1012
	2074	1162	1105	1561
	1557	1213	979.2	1150
	2081	965.8	1184	901.4
	1405	1405	948.1	2353
	510.8	984.3	753.1	1638
	1913	2183	914	1237
	1046	1401	880.7	1169
	1703	1808	960.6	948.5
	2314	904.4	785.8	1477
	1576	2061	736.4	2657
	952.9	660.9	892.3	1749
	1709	1551	860.8	1517
	2230	680.4	757	2358
	2516	1066	1252	950
	2751	1578	599	2400
	1570	1843	580.3	1621
	1388	3212	873.5	1956
	2639	2565	825.1	1291
	2445	1894	600.7	1357
	2199	650.4	764.6	1852
	558.9	462.8	634.5	1681
	1751	634.5	681	2261
	2672	1822	535	863.8
	1931	1734	961.5	1540
	1478	1930	671.1	2090
	1509	1233	530.8	843.8
	1064	1025	729.6	1035
	1899	1731	1006	2302
	1189	2017	804.6	1646
	2361	1734	829.3	1696
	2574	1462	632.9	2194
	1327	2128	474.3	1952
	1288	1474	870.5	1158
	1598	1784	915.4	1245
	1272	1998	653.5	1543
	972	2454	969.7	1127
	1791	1698	873.7	1169
	1220	2133	975.3	1137
	1164	1571	529.6	1167
	1051	1127	1151	916.2
	1294	1297	949.3	1529
	715.8	1862	993.8	1715
	1575	1068	947.4	1002
	1485	1562	646.7	433.1
	1676	924.3	699.1	895.5
	2012	1588	698.3	1247
	1543	860.5	897.7	1937
	1665	1528	487	949.4
	1950	2012	887.8	874
	2897	1166	840.5	2003
	2052	758.4	1024	911.1
	2111	1004	773.4	1148
	2246	2020	868.2	1332
	1854	1758	528.2	1314
	2616	2050	681.4	1110
	1524	1239	813	1287
	1927	1709	789.7	2046
	1479	1249	552.1	962.7
	1520	1650	812	1924
	1564	1145	613	1364
	1356	4428	696.4	1414
	2093	1208	643.6	1073
	1567	624.1	618.3	1243
	1354	1148	826.1	1782
	1450	1042	740.1	1872
	1297	770.6	369.5	1373
	1631	1001	945.5	1080
	1589	995.6	638.6	1331
	1053	458.1	636.4	1954
	938.4	1754	31890	1084
	1228	1339	910.5	846.5
	1139	1638	1171	665.3
	1077	1707	828.5	1412
	1381	1247	1439	712.8
	1319	661.6	665.2	2068
	1315	1901	677.2	1441
	1282	1881	993.9	1687
	846.9	1011	920.9	1234
	1029	1307	1064	897
	474.3	1011	1194	1223
	722.3	1580	911.2	1634
	778.3	1008	1132	578.1
	1155	1320	1243	918.7
	1087	793.1	608.9	789.3
	2162	929.4	905	967.6
	508.7	1258	885.8	1083
	1097	1177	1001	1453
	1297	1668	1227	874.2
	1920	697.9	570.1	932.7
	1591	2181	935.3	1923
	1671	949.9	496.6	667.3
	1927	635.3	800.1	1052
	1775	1626	937.7	975
	2472	2513	747.8	713
	924.1	1549	995.4	1436
	1960	1705	1012	1351
	1207	1792	789.7	897
	1398	1378	649.8	2598
	1649	1984	680	1219
	1936	1265	890.6	1168
	2248	2843	1012	630
	2145	1381	792.7	1245
	2342	1592	741	579.7
	1483	1260	813.8	1047
	1853	1950	816.6	1692
	1636	969	743.5	1589
	1237	1205	674.8	1335
	1408	1132	1118	1490
	1050	610.5	480.8	1414
	1004	1116	724.2	611.9
	1409	1105	583.8	2242
	1931	1047	995.4	478.1
	1870	1078	1072	1526
	1846	1652	1111	2292
	2299	598	869.8	2171
	995.7	2700	2033	714.4
	1552	1435	621	1641
	1785	1288	1210	1360
	1201	1709	956.1	816.2
	1535	2383	700.7	1198
	2615	2075	1400	1070
	1903	2121	1056	800.3
	1370	1543	988.2	510.5
	1407	1732	1196	1058
	1447	1454	1093	1115
	1078	1343	834.7	1404
	1909	1189	634.1	1241
	1802	1654	665	1159
	2320	2122	923	1765
	1523	653.5	815.5	2676
	2120	1713	1189	1424
	1572	1093	656.2	1018
	2089	1141	628.5	1517
	1989	1353	1010	1933
	1121	1180	837.6	1635
	1297	1231	530.3	2196
	1243	1743	650.2	681.8
	2113	1242	1204	1661
	1144	1278	1355	2471
	719.6	2260	1002	813.3
	1002	1634	852.7	1596
	1187	2106	755	1254
	769.4	837.5	904.2	1377
	943.5	1535	1025	1549
	448.1	1068	742.6	2376
	560	645.1	926.3	1848
	1444	1487	879.4	1067
	1675	1077	909	2020
	2409	752.9	727.4	867.8
	1528	1144	762.8	1222
	2456	1020	706.3	1678
	793.4	1242	1314	2105
	1233	1443	654	722.3
	1228	2273	523.1	1221
	2077	826.2	743.9	878.3
	2605	1171	998.5	1173
	1126	1540	946.7	1353
	1783	1630	4263	686.1
	2049	837.9	1054	1360
	1902	784.4	1076	1408
	2571	719.6	834.2	639.2
	1983	1224	807.1	1119
	1703	1866	1075	1866
	2088	1260	1126	1015
	1941	1356	1315	1998
	1917	977.6	492.9	1164
	1797	1476	944.1	1692
	2460	929.1	731.8	2328
	2126	1077	935.2	1541
	1317	993.4	1796	945
	2152	1021	1136	2119
	1126	586.9	459.6	1457
	1144	1850	1075	843.8
	975.2	941.2	1331	1823
	971.6	1072	1314	1637
	1290	2085	697.1	2282
	1884	984.9	1048	1047
	1157	706.1	1316	1806
	1447	1118	1009	1507
	1130	1331	920	1663
	1478	1388	1078	1594
	1441	704.3	664.4	1621
	734.7	1885	794	1165
	754	1944	958.7	1785
	991.7	1646	936.7	1515
	1290	1633	1099	1166
	1359	1538	747.8	1010
	1491	1018	1015	1015
	1174	830.5	901.7	1213
	1464	1470	664.6	1292
	987.2	949.9	768	1098
	1416	1095	754	1403
	2220	1054	483.7	954.7
	2138	1254	639.7	1054
	1285	545.2	933.4	1356
	2130	519.9	609	1770
	2026	1026	765	1544
	859.1	1272	739.5	1510
	2124	1161	1017	1032
	1076	1419	782	1211
	1206	1082	582.1	1895
	1096	1100	628	1837
	2630	1772	808.1	1232
	574.1	1025	841.2	1573
	539.6	1304	1186	1181
	1314	1737	1139	1510
	905.1	1819	712.5	767
	695.5	775.2	1058	1213
	1098	1616	1435	1691
	1460	1970	593.8	1025
	1384	1827	861.9	728.9
	2232	1476	1001	1540
	2301	1593	1056	1483
	2315	3303	1070	1911
	1909	1628	830.8	1824
	1758	1335	1231	1468
	2042	2009	1290	2247
	1978	1391	635.3	1014
	2534	1711	817.5	1565
	1467	1604	587.2	1293
	873.7	1525	1022	1257
	1379	1670	1021	2303
	1880	1157	636.2	1145
	1217	1470	848.6	1609
	1564	1933	820.3	296.1
	1315	1592	401.5	1411
	1504	2821	845.4	1491
	1058	1130	913	648.1
	2393	1612	772.7	886.1
	791	1554	769.1	1540
	1784	2390	481.6	1102
	1832	1311	936.2	1026
	1532	3509	831.3	1251
	1951	1853	829.5	1334
	2797	1268	643.2	1154
	1732	2656	516.4	981.7
	1291	1232	1076	822.2
	2351	2070	814.6	1458
	2051	1748	719.1	1489
	1793	1529	1108	1124
	3342	1267	668.8	1656
	2616	2265	1006	1643
	3607	1346	551.4	2654
	1550	858.4	624.3	1688
	1358	2010	1262	1800
	1808	8740	879	1173
	3410	887.4	1077	1704
	1689	2123	792.6	1321
	3629	1642	982.5	2178
	1387	1705	672.2	1437
	1498	2163	1071	2483
	1515	2355	992.1	3810
	2104	1739	632.7	909.9
	1784	2592	1079	1116
	2061	1614	883.3	597.8
	1513	1905	646.1	974.1
	3676	1682	903.9	1804
	1233	1636	843.2	998
	1435	1316	1204	1259
	2067	1600	1149	1183
	2340	544.1	710	1805
	1936	1808	826.4	1508
	2672	1157	1029	1772
	2283	1729	708.9	1574
	1619	1727	715.3	2048
	1528	901.7	1997	1109
	1663	2037	925.6	1163
	1110	1630	741.2	1116
	1460	844.9	562.8	1069
	1911	1778	505.5	755.9
	1845	1187	723.3	1872
	1687	2188	547.6	1515
	1272	1611	738.8	1311
	1507	1509	939	1542
	1684	1631	534.7	1560
	2219	1719	624.1	1175
	1312	1561	635.7	1595
	1927	1597	992.5	1839
	2163	2815	939.2	2085
	1774	1934	611.9	1950
	3633	1823	613.5	1195
	2561	1259	565.3	1104
	982.7	1516	639.4	1994
	2461	945	1151	1374
	2766	1294	1196	922.1
	1471	761.2	903.4	1431
	2481	1357	798.1	1941
	3783	1197	1286	2134
	1183	997.3	1030	1530
	1665	1831	1220	941.2
	1310	1258	802.9	1866
	1906	1431	598.4	1359
	1881	1215	880.4	1560
	687	1760	1281	1890
	1420	2337	1262	1107
	1115	1260	701.8	1942
	564.3	1388	920.1	526.7
	1055	2135	898.8	1249
	1253	578.2	429.4	1054
	1098	1346	713.4	1200
	1410	1632	698.8	1445
	1210	1147	883.4	796.8
	929.5	1562	667.6	857.6
	1289	1862	603.6	1279
	1589	1912	691	843
	1149	733.5	804.2	1017
	822.7	1014	1145	1771
	1425	813.8	952.1	1224
	1873	1454	660.8	740.2
	828.6	1403	677.9	1841
	600.4	1726	1298	1433
	1523	2243	1441	1916
	1391	1668	1111	1000
	1698	894.6	918	1570
	2737	2131	818.4	666.6
	1432	1540	1311	830.1
	986.4	1471	1107	613.4
	1296	1714	1233	634.4
	3622	1524	1056	1992
	1367	1966	1295	1557
	2544	1219	861.1	977.3
	3038	1569	629.3	2144
	1956	1716	897.7	758.2
	1675	1774	952.5	1166
	1173	1436	968.3	800.2
	1149	999.2	1000	2064
	1153	1361	1081	1883
	1278	1157	1471	2017
	1671	1577	812.4	948.4
	959.3	1087	927.6	1094
	1349	1798	701.4	2195
	1582	1130	799.3	2028
	2152	695.1	761.7	2190
	1540	1110	711.7	1625
	2023	1782	733.6	3031
	2010	1031	919.4	1317
	1869	912.4	833.1	957.6
	987.9	951.9	1287	1789
	1467	890.5	1028	942.2
	2532	1085	1338	1049
	2412	813.2	1273	1570
	1572	1642	1182	1317
	2022	989.7	887.1	1818
	1584	1226	912.3	1055
	1979	1514	837.7	876.9
	681.2	1446	941.5	1398
	2849	1499	1028	813.8
	1121	1264	639.6	1745
	1225	2109	655.9	1646
	1722	1792	776.5	1905
	1168	2434	542.2	1794
	1585	1820	481.9	1623
	1678	1823	525.6	5125
	943.6	1576	430.8	1320
	2164	1426	570.7	1989
	1557	2107	732.6	922.7
	1526	2518	823.5	1868
	1118	2160	770.4	1462
	1072	1754	1000	881.9
	1142	1691	1012	2364
	1503	1080	901.7	1581
	706.5	1400	1007	1094
	955.1	1310	993.2	1250
	2070	1014	889.2	1574
	1251	1069	899.7	958
	1066	1595	658.9	2002
	1592	1431	877.1	923.7
	2406	2036	1151	1569
	2463	1607	1068	1361
	1118	1096	641.5	2253
	1053	1828	1108	1323
	1218	1620	1171	1723
	2031	1432	772.2	1193
	2119	2552	1093	746.8
	1649	2347	935.8	512.7
	1147	1329	617.4	1370
	2022	955.3	598.9	684.7
	1491	1290	432.4	687.6
	1566	1801	1003	912.7
	1566	1533	815.9	687
	2643	1368	827.6	1590
	1289	1140	1535	1883
	2116	1497	792.5	2742
	1672	1763	928.4	839.8
	1136	2041	1341	921
	2517	1071	1064	1879
	847.6	1295	961.6	1261
	1397	1665	1288	1718
	795.5	1001	612.4	1542
	1360	1112	831.9	1070
	960.6	625.4	1062	1456
	654.8	1063	1199	1412
	755.5	1620	700.5	1484
	1241	1815	1039	1631
	1336	2475	524.8	1472
	1245	2036	919	1411
	1326	1658	996.6	1318
	1409	1943	878.5	1172
	1587	538.3	889.8	1596
	1422	1246	678.7	1683
	1286	1265	709.1	567.3
	1408	1606	470.4	963
	1140	1443	622.3	1272
	1351	837.7	589.4	1140
	1644	1455	723.8	926.1
	1618	1699	948.8	963.2
	2411	1344	1197	881.9
	1292	1414	1015	2438
	2784	943.6	803.5	964.4
	1402	12296	1220	2091
	1624	1640	965.2	632.5
	2024	1645	686	910.9
	1058	1595	966.7	1455
	993.4	1294	934.1	1393
	10526	1782	1129	1521
	802	1587	1262	773.6
	1314	1005	980.9	1374
	762.2	1263	1045	798.5
	1528	1176	743.3	912.8
	1341	1393	1357	1846
	592	819.3	529.8	1924
	1423	1291	2185	767.6
	593.5	1052	652.1	1174
	2066	2590	689.9	1661
	1925	1836	608.4	1043
	1023	1177	647.4	1370
	1482	1181	615.5	1055
	1482	1259	470.8	1270
	1503	1261	780.5	983.6
	1560	1112	431.5	1240
	2032	1247	949.2	822.9
	1360	1835	487.4	1432
	1461	2093	755.8	1125
	768.4	1003	1261	1849
	2000	1789	702.4	1461
	1599	2239	990.8	1547
	2033	2045	1016	1316
	1046	1057	557.5	1235
	2071	1167	902.9	1332
	1402	1540	996.4	1544
	1690	1166	919.1	1130
	2610	2487	1263	1458
	2264	1325	928.1	1247
	2285	1808	617.9	888.7
	2875	1597	617.2	1569
	2312	1331	1281	1941
	3112	1407	1044	1514
	2014	1761	1052	1537
	1774	1655	972.1	1219
	2413	1355	714	1274
	918.6	1113	982.4	1617
	1464	915.3	929.2	604.4
	1729	1599	1076	1253
	958	1231	831.2	1886
	2003	873.5	891.7	579.9
	1023	1316	968.5	1370
	1255	1709	1032	2351
	1445	2191	789.5	577.7
	884.5	990.8	629.6	951.5
	2046	1431	772.1	806.1
	1117	1546	1040	959.4
	512.9	1775	806.5	1458
	1380	1815	1026	832.1
	3289	1406	916.2	880
	1832	1146	657.4	1364
	1295	1208	619.2	1676
	2299	1289	446.5	1794
	989.1	1054	761.1	2011
	1988	1146	908.6	1554
	1500	1112	1472	1117
	2737	945.2	884.8	2199
	2626	1143	981.3	1134
	1109	1832	998.4	1788
	1337	1077	733.2	1975
	1990	954	949.4	1416
	2342	1631	619.5	1640
	2148	1577	554.9	1224
	1378	1535	1004	1514
	1941	1456	766.2	1963
	2250	1411	1132	1705
	2610	2085	662.3	1319
	1571	1286	876.4	1504
	2351	1349	1033	963.6
	1758	1249	996.7	1596
	2738	1288	1004	1266
	1369	1837	804.7	1200
	1505	1558	975.2	1805
	1277	837	1444	1260
	1301	1913	875.6	902.9
	2317	1531	1044	1788
	884.3	1134	764.4	1083
	1261	1081	605.9	896.4
	720.1	1314	1336	976.4
	760.3	1130	769.7	1086
	889.9	1904	688.9	1530
	1114	1064	1521	1547
	925.2	1459	765.6	818.7
	1133	1091	1234	1757
	2009	1692	861.1	1416
	1784	1873	1181	1716
	1552	883.8	514.8	1167
	833.3	2251	516.6	1772
	2405	2160	728.4	1714
	1906	1600	703.9	1504
	1509	1644	750.6	1422
	1752	1212	1156	1298
	2234	1251	889.8	1812
	2420	1962	724.9	5034
	2636	1339	1181	1176
	2258	1067	1018	1393
	2712	1793	677.2	1559
	1864	1550	896.4	1466
	717.9	1744	567.7	1660
	2382	2193	590.8	1423
	1726	976.1	729.6	1333
	1861	2291	1692	2105
	2509	1794	1150	1403
	1585	1383	1264	944.1
	1878	1294	917.3	1031
	1649	1616	485.6	1675
	1534	1374	991.3	694.7
	1262	1121	964.7	881.3
	1166	1012	983.8	714.5
	1576	1434	1071	1443
	1876	1707	1198	1421
	1337	1392	1658	1398
	1472	1790	1190	1489
	1298	1904	693.6	780.5
	681.9	1295	1100	1622
	2139	1392	878.1	1586
	1181	1279	496.1	1020
	1384	1780	881.2	1664
	2348	1350	1066	2076
	1014	1627	705.6	712
	1652	836	660	1853
	2010	1913	761.8	2065
	1897	1550	348.6	1804
	1582	2057	819.6	1499
	1752	2284	688.4	1390
	1507	1958	803.8	1566
	1918	5631	715.4	1509
	4598	1370	465.3	1231
	1650	1935	989.2	1124
	2124	1281	959.5	1794
	1456	1316	617.4	908.6
	822	520.2	933.1	1632
	1502	991.2	903.2	1694
	733.7	1198	498.4	6382
	611.6	1140	689	591.5
	574.5	1185	730.3	9646
	1049	1359	1839	1279
	906.5	1749	844.6	1445
	1196	1966	885	1038
	1493	1356	601.4	1282
	1069	1800	1138	855.5
	1668	1748	1176	1085
	1810	1534	1130	1196
	922.4	1621	637.6	814.9
	2784	1524	803.6	1425
	2718	1746	1230	993.6
	1828	1599	831.2	1436
	2367	1480	1186	1188
	2259	1391	572.3	1881
	1937	1184	785.2	1117
	1650	1147	920	2411
	1585	2510	867.8	1321
	1416	1277	1313	1425
	1303	997.6	748	1512
	1549	1453	779.8	2024
	720.3	2134	1146	1748
	2654	3007	719.8	1180
	2301	2282	912.8	1183
	1193	1493	936.1	1785
	1809	1215	549.7	1317
	1451	762.7	636	1794
	1635	1234	751.9	1096
	1491	1322	488.9	1041
	1621	1551	1025	1030
	1005	1363	707.3	1389
	1536	1073	788	641.1
	2553	1814	852.5	982.2
	1155	1723	822.8	890.3
	1303	918.2	1083	1031
	1275	1492	711.1	754.5
	2011	1808	1346	1036
	656.5	1590	673.1	775.8
	1830	1555	1272	1370
	1386	1548	1090	1622
	1932	1728	1093	511.3
	1918	1765	753.1	736.9
	1419	1372	801.6	1394
	1307	1276	1033	1721
	1855	1346	922.4	1121
	751.2	1068	1165	1340
	885.5	2290	1058	1025
	1327	1105	1200	1904
	1472	821.9	1163	924.1
	1292	1236	1044	1293
	1668	1069	918.1	1388
	1375	1670	1044	446.9
	1599	1143	1386	1334
	1357	1021	1249	1634
	1392	2586	1205	966.4
	939.7	1272	1279	997.8
	1143	1049	863.4	1672
	1007	668.9	1001	1395
	769.2	1531	828.8	3100
	784.8	1035	932	1078
	948.7	2418	697.3	925.5
	429.1	1844	738	2060
	988.1	851.3	1036	741.8
	1306	1068	782.1	1323
	1091	1738	672.5	1116
	1885	1395	679.5	1035
	769	2775	472.4	1612
	1843	1537	651.8	2256
	2103	1165	587.7	877.8
	1501	583.1	853.9	934.8
	1468	1328	693.4	2190
	1495	1347	1222	1024
	1375	1817	1224	1685
	2695	1574	979	491.9
	1608	2234	1529	1373
	1316	1480	914.6	1812
	2211	2253	2354	1121
	2389	3799	774.5	1504
	1383	2221	1105	1135
	1734	1739	597.5	1908
	708.4	1078	793.4	1339
	2658	1137	605.9	818.6
	1372	1701	486.8	1272
	1490	613.1	775.5	1571
	1371	1749	761.6	841.6
	1431	2297	1071	1024
	2624	2195	1688	943.5
	1566	1942	855.4	683
	1408	806.5	1002	1084
	1068	1736	1100	1160
	983.5	634.3	970.9	801.3
	1140	842.5	593.9	2025
	1478	965	919.8	1815
	1063	420.8	719.3	825.8
	1453	1969	1153	1351
	1320	1486	570.5	1836
	2381	2561	1017	1789
	1930	2345	1305	1441
	2234	1355	1228	2043
	2282	1456	1045	1312
	2222	1124	1186	1957
	2422	1744	717.3	1354
	1932	1250	862	1105
	2283	1488	661	1725
	1504	1243	563.7	1288
	3221	1448	1186	1001
	2626	1504	1069	1418
	1490	616.6	535.1	671.5
	1213	514	852.2	1307
	2345	2283	1009	1802
	1796	475.5	629.8	1177
	1593	1430	946.2	1425
	2690	822.2	604.9	1247
	2210	293.9	668.3	1149
	1383	1608	892.6	1373
	1544	1130	862.7	1082
	1736	1271	482.4	871.7
	2108	2140	622.7	1003
	1451	1403	624.5	985.5
	1179	1299	412.1	570.3
	1094	2037	879.2	1389
	971.7	771.5	398.9	1330
	1260	1357	665.3	1282
	2932	1898	1003	1213
	1344	2352	611.7	1654
	1581	1474	1046	890.3
	1484	1414	854.2	1968
	840.8	1099	1071	1084
	1389	1314	885.2	1729
	2648	1081	789.9	2419
	585.8	806.1	1525	1622
	2143	695.3	875	1531
	487.5	706.5	688.3	1988
	1800	1186	791.5	1340
	1782	993	1042	1626
	1976	1397	608.5	1979
	1412	792.3	1170	2724
	2443	781.8	781.2	2411
	2053	1368	1226	852.1
	1390	1466	904.1	1220
	1699	968.6	1125	1805
	2110	1288	919.5	1664
	2332	1442	948.7	1672
	2005	506.4	671.4	950.4
	1414	1738	988.8	1683
	1422	591.3	870.2	1379
	2340	1649	449.2	1219
	2652	2190	471.5	1468
	1136	3150	652.1	1073
	1695	2218	745.2	2090
	1746	924.3	755.9	1148
	756.4	1061	559.8	1538
	1162	1770	662.6	1362
	1538	865.1	613.2	1779
	1378	1004	579.1	2412
	1633	1296	545.9	1076
	1898	1582	623.1	1411
	871.5	1649	827.5	1750
	1011	1404	855.6	1549
	1970	1077	693.5	1381
	1980	1027	817	1112
	1507	1439	997.9	611.3
	1604	1250	633.8	989.8
	1568	1218	1276	953.4
	1829	1883	1307	531.1
	1431	846	913.7	1280
	1093	967.8	754.2	612.2
	730.5	1412	951.5	1452
	1535	720.1	1090	1395
	27084	925.9	1083	490.1
	1966	2050	1125	2377
	1347	1943	913	1668
	2046	1037	1419	1906
	2074	979.6	882.7	779.4
	1296	876.2	749.1	1009
	2331	1290	637	1158
	1775	1212	860.2	3257
	1582	1188	1062	1509
	3713		458.7	1972
	2403		1004	843.2
	1989		997.1	1256
	1697		912.7	1732
	1552		694.4	1369
	1447		1180	1998
	1034		2726	792.8
	986.3		952	3479
	2044		846.1	1766
	903		764.8	1682
	3177		791.2	1668
	682.9		578.6	1964
	1389		978.2	1776
	1110		947.3	1040
	633.4		994.2	1777
	1827		467.6	1464
	1627		685	819.4
	1527		814	527.7
	1803		851.9	1032
	2239		495.2	1376
	925.6		937.8	1620
	1852		797.4	828.2
	1630		762	1580
	1372		738.2	1178
	1354		1119	782.2
	2778		823	1489
	1812		808.5	1029
	1672		1092	1531
	1466		894.8	1575
	2227		854.5	1044
	2119		1124	1712
	927.3		493.6	1437
	1565		1223	1923
	966.5		1167	2588
	1278		923.9	1502
	913.8		649.2	1193
	1079		1010	1382
	1572		656	2326
	1103		1021	1130
	944.3		945.2	2237
	1090		726.5	1229
	1451		866.4	1594
	1254		3416	2020
	1100		940.8	2117
	1061		890.5	1577
	1637		1012	1271
	1274		1048	2186
	1430		970.8	578.4
	1417		869.8	1086
	2212		647.6	1908
	1696		753.9	1055
	1660		491.2	2093
	1760		995.9	1847
	1014		994.1	1459
	1730		1316	860.4
	1759		1053	1157
	1423		982	1033
	1972		1149	603.9
	1605		884.5	1245
	1708		1145	2121
	472		796.1	1239
	815.3		789	1246
	572.5		418.7	1222
	1976		614.3	1001
	1177		596.9	911.1
	942.4		847.8	1842
	1393		701.4	2106
	1160		1028	1069
	1507		825.2	1858
	1473		1025	1591
	959.5		911.7	1896
	1093		844.5	1241
	1439		1321	695.2
	1512		913.2	634.6
	738		915	2275
	1267		933.2	2217
	1264		1336	2122
	1066		534.9	1808
	1199		968.3	4484
	1566		865.2	914.2
	985.5		610.3	1459
	771.1		834.5	2767
	971.9		1160	954
	2380		901.4	983.4
	1582		1008	1580
	1584		744	1388
	840.3		1089	1523
	1268		649.8	1617
	1142		791.2	1616
	2189		845.9	1640
	1618		866	2147
	1438		821.4	874.5
	2461		1095	560.5
	1954		744.8	931.8
	1643		850.4	875.8
	2230		880.6	1185
	1610		1038	832.9
	1466		685.4	620.9
	1342		806.9	992.2
	2708		883.8	1269
	2170		720.2	924.6
	1039		696.5	1296
	1333		774	1730
	1737		583.4	1291
	1437		1085	1559
	1420		667	1318
	1267		376.3	1182
	1555		1057	1072
	1757		851.2	2180
	1458		868.2	1738
	1084		881	1523
	1748		1157	1532
	963		384.4	1033
	1460		399.6	2048
	2606		364.4	1585
	1759		521.8	1367
	1072		1005	2041
	1272		965.2	3226
	1931		453.6	2162
	1263		570.6	1025
	1066		975.2	1552
	1737		1434	2020
	1022		775.5	855.8
	1132		487.9	1661
	1415		857.8	1256
	918.4		1221	1039
	1494		3012	2487
	1217		1316	2007
	1419		899.5	1999
	1461		1145	877.8
	1184		956.9	657.7
	1734		1110	899.8
	1289		1144	1526
	1375		734.8	1158
	1520		928.1	1015
	1602		937.9	1469
	2139		775.9	1102
	744.2		567.6	601.3
	1036		1096	910
	1513		620.3	1532
	1392		776.2	937.9
	1534		732.6	1021
	1415		537.6	524.8
	1380		745.6	451.8
	1416		928.9	1162
	1453		853	1193
	1180		591.4	1517
	3174		809.5	1184
	2132		695.9	1630
	886.5		743.5	874
	1340		1231	1083
	1049		1261	1918
	1438		1104	1099
	2127		1343	1973
	798.5		690.6	2637
	781.5		987.8	2544
	1061		1044	2404
	1026		809.4	994.7
	1489		1077	1553
	3799		746.8	2034
	1009		987.8	1049
	825		1505	1373
	872.9		660.3	1282
	353.8		1025	2285
	670.6		1169	1114
	915.7		605.4	1678
	1438		710.5	1511
	462		343.3	820.1
	883.7		849.3	1898
	1397		855.2	2207
	1411		770.6	1483
	1103		650.2	1615
	1694		326.2	1991
	582.6		312.5	1518
	1756		471.4	1199
	1635		718	1434
	1612		516.9	1471
	1802		787.1	1613
	1350		838.6	1864
	2651		1519	1736
	1122		489.7	1141
	563.1		846.7	1718
	1647		891.9	1753
	662.3		1044	1589
	2271		1126	416.4
	1426		1734	1233
	1271		903.9	1070
	489.4		1134	1089
	1124		1142	687.9
	1626		1097	1028
	838.3		787	1316
	1685		3692	2171
	1572		1084	650.6
	635.6		988.7	1449
	1199		482.6	1354
	1090		975.9	1660
	1100		703.4	1034
	1852		790.6	5164
	2368		467.4	3224
	1091		862.2	1259
	2200		777.4	1089
	2296		739.7	1681
	2250		946.4	2363
	992		686.3	1421
	1214		480.3	1246
	2146		602	1385
	1574		793.3	1385
	1672		641.8	2047
	1876		927.9	1234
	1444		587.3	1325
	1411		936.8	1476
	1210		1734	1717
	1666		899.8	1318
	791.1		1143	1181
	1100		651.1	1558
	1259		1077	1249
	856.2		507.6	1731
	1159		1751	1434
	1294		638.8	1847
	1031		391	974.3
	1537		787.1	1335
	1678		1265	1175
	1647		499.7	1295
	811.1		953.6	1429
	2380		975.9	1454
	1981		2166	840.2
	1721		418.4	842.1
	1626		784	1149
	1866		644.7	1523
	2306		699.6	699.9
	2068		926.4	699.6
	1420		642.6	1701
	2264		753.2	1249
	1882		1056	959.7
	1794		507.2	2015
	1097		1120	2146
	1025		1284	1442
	2224		1046	1045
	1152		1295	1427
	1512		829.2	838.8
	1385		1450	1449
	1411		828.6	996
	1142		624.4	1177
	1213		515.8	1283
	1912		701.7	1431
	913.9		911.7	1196
	1783		1046	516
	1622		733.2	733.7
	1685		1467	493.1
	978		828.7	1145
	937.2		1050	720.2
	1422		932.5	1126
	929.7		901.6	2107
	1813		887.5	1336
	1500		883.4	1819
	1731		927.9	1392
	1139		1190	2086
	1973		922.4	1361
	2179		660.7	1817
	1236		773.9	1765
	1237		571.9	2035
	1083		1207	1327
	3374		695.6	861.3
	2268		1161	1732
	1569		748.4	659.7
	934		658.7	1289
	1726		732.8	1678
	2808		753.1	1577
	1430		726.7	708.1
	1587		1300	2233
	1795		1072	1406
	1251		579.8	1717
	1286		1036	1550
	1121		814.1	1277
	975.3		858.9	741.4
	1073		629.4	1565
	1252		1040	1383
	803.3		736.2	1246
	981		1125	1298
	856.5		470.2	2000
	606.9		925.8	1391
	1068		1341	1231
	1525		903.8	1686
	1443		967.8	3042
	960.7		864.3	1347
	1229		885.2	1334
	1894		1164	1059
	625.4		557.8	1274
	2939		1242	1568
	1639		789.5	2025
	1567		939.5	1116
	1859		2682	1442
	710.3		980.4	1363
	2575		1439	1670
	1265		831.2	1726
	861.5		873.1	1649
	1437		858.4	1434
	1539		699.7	1108
	1752		925.8	832.7
	2062		414.2	1236
	1308		718.6	921.7
	1640		885.3	1387
	1937		900.8	813.1
	1790		735.3	845.7
	1960		1013	560.8
	1848		901.6	1621
	1810		607.8	855
	1446		755.9	479.9
	996.6		409.6	2317
	1139		574	1668
	1186		857.3	798.1
	969		811.1	721.6
	1426		801.6	998.6
	1929		1071	930.2
	1182		849.3	1323
	1432		1369	1917
	1256		1115	1514
	1181		1112	1500
	1234		969.6	1173
	1108		794.2	1427
	584.4		823.4	1126
	1089		763.5	1282
	1318		595.5	1181
	1561		717.4	2063
	1936		1307	1116
	1582		1063	774.8
	1816		909.7	2117
	831.9		1152	2169
	1357		936.8	1243
	1299		825.4	1334
	2151		919	1414
	1255		794.9	1576
	1308		1074	1352
	1350		903.7	1621
	2664		450.8	1175
	1556		826	1611
	2498		641.8	984.6
	1178		631.1	1163
	1013		627.7	1698
	2454		530.7	1018
	1855		645.8	1376
	2144		891.4	1262
	1435		923.7	1134
	1348		1128	1363
	1247		1024	1423
	1097		578.4	1130
	3255		694.7	1058
	905.9		594.1	1117
	1955		745.8	1681
	1445		902.1	1636
	1363		1023	1143
	1369		556.5	1230
	369.5		860.1	1120
	597.5		1134	890.6
	2054		413.8	1920
	1123		669.8	1121
	1710		962.2	1159
	1313		901.9	1110
	1440		647.3	2599
	679.6		641.4	1862
	1533		814.6	664
	775.9		678.1	1045
	1169		629.6	1234
	1267		642	850.6
	1569		666.2	1525
	1891		737.9	1651
	808		455.6	2579
	1800		741.6	2045
	1716		1043	776.4
	1311		504.9	1786
	2695		867.3	678.5
	1869		1005	1191
	2280		613.3	1482
	1591		958.5	768.1
	1494		944	700.3
	902.4		869.7	798.3
	1178		780.9	1070
	2105		1005	1486
	728.1		741.2	866.5
	1215		779.5	675.5
	1380		783.9	916.5
	1762		822.6	788.1
	1231		737.4	1137
	1451		674.2	1011
	1878		723.8	1782
	1193		513.4	1240
	1639		1047	1727
	1121		816.3	1503
	1061		745.4	1275
	708.1		524	882.2
	921		684.8	995.7
	1140		885.2	1566
	1171		820.9	1099
	656.3		864.3	1047
	1569		923.3	694.5
	776.9		1031	1469
	888.3		887	1525
	1256		991.5	2051
	1746		745.1	821.2
[truncated: 1,185 more rows]
