# Supplementary material for: A CRISPR-Cas9 screen reveals genetic determinants of the cellular response to decitabine
Source: EMBO Rep. 2025 Feb 10;26(6):1528–65. doi: 10.1038/s44319-025-00385-w (PMC11933316; doi:10.1038/s44319-025-00385-w)
Supplement: Supplementary file 8 — Source data Fig. 4 [file 44319_2025_385_MOESM8_ESM.zip › Figure 4/4G/PARylation intensity quantification.xlsx]

## Sheet: Sheet1
	Non-treated	H2O2
DAC			-	+	-	+	-	+
Recovery (hr)			0	0	1	1	3	3
	180.5	297	182.9	186.2	180.4	185.2	193	174.7
	174.6	352	184.7	182.8	179.6	176.3	186.2	178.2
	179.1	314.9	187.9	189.4	182.7	179.4	186.3	179.4
	181.4	652.4	181.7	197.7	186.4	188	188.4	174.9
	181.4	496.7	190.9	187	182.9	175.6	193.9	182.2
	179.8	425.8	178.5	188.8	178.7	188.6	188.7	172.4
	181.1	270	187.3	189.4	186.3	177.8	191.4	178.5
	190.2	507.5	190.7	184.6	191.6	180.9	241.9	187.4
	179	490.5	196.8	189.9	191.4	192	195.1	218.7
	178.3	420.6	189.6	191.9	189.7	196.5	201.4	260.9
	194.6	516.9	191.5	186.9	201.6	188.1	190.3	182.9
	182.4	310	197.7	181.4	184.3	192.4	187.5	176.3
	180.7	344.4	188.7	188.2	191.9	190.8	185.4	189.7
	193.2	482	189.1	192.8	191.2	191.5	185.7	184.1
	181.4	299.8	193.3	187.3	190.4	185	188	182.1
	181.5	343.6	182.9	178.5	192.8	184.2	181.4	185.9
	193.5	445.5	199.8	180.6	192.2	189.8	183.2	183.8
	185	704.5	190.4	181.8	183.6	184	185.9	179.6
	175.6	579	195.7	190.4	186.1	190.2	187.7	275.9
	184.3	511	199.9	183.7	189.9	183.4	184.7	189.5
	188.8	549.9	185.7	190.8	187.2	196.1	187.6	201.2
	186.6	459.5	191.8	174.1	180.4	177.9	192.5	188
	184.6	649.9	196.3	180.2	185.7	182.8	187.7	177.7
	178.8	496.1	212.4	188	179	187.5	198.3	181
	182.8	312.5	185.9	184.3	176.9	179	190.7	179.9
	209.2	912.3	186.1	188.3	181.7	186.4	179.1	180.5
	189.2	500.9	187.9	188.6	183.3	193.5	189.8	182.8
	190.5	332.9	189.8	186	176.1	182.9	191.4	177.7
	181.5	400.7	190.9	190.1	179.8	189.2	189.1	178.4
	182.9	422.8	192.7	193.8	174.1	184.3	188.3	184.4
	192.2	652	188.1	194.8	185.7	181.3	182.6	174.5
	193.4	412.5	212.1	196.7	180.3	186.3	200.9	184.5
	182.1	529.7	180.4	191.5	182.9	180.3	184.1	191.4
	204	390.6	182.8	194.5	179.7	191.7	212.7	177.6
	177.9	420.6	186.5	196.5	182.7	201.3	192.4	194.1
	196.7	359	188.5	196.6	188.9	180.5	189.4	186.4
	175.7	542.1	180.3	186.6	179.6	185.5	178	187.3
	187	385	180	185.3	205.2	194.7	194.4	184.3
	187	415.4	178.5	195.6	199.5	200	183.2	189
	173.1	464.2	176	189	181.2	184.8	189.5	190.9
	183.9	544.3	186.6	202.7	186	199.7	185.8	174.7
	191.6	588.1	182	187.6	195.1	199.9	181.6	188.2
	179.9	594.7	191	190	205.4	179.3	175.7	182.4
	190.4	679.7	188.6	189.5	204.3	262.4	181.2	186.8
	188.4	458	188.1	182.5	183.4	191.8	182	179.7
	180.5	373.4	197.9	192.2	186.5	190.8	180.5	186.6
	185.8	474.3	203.4	191	190.8	180.2	178.4	184.4
	184.2	695.4	184.7	181.1	185.6	190.5	185	182
	195.6	712.6	200.5	189.6	189.4	187.2	183	180.7
	184.5	429.2	336.1	186.5	201.1	190.9	189.8	179.7
	189.8	839.9	203.1	182.7	182.8	187.5	184.8	185.3
	203.7	545	199.7	184.7	190.3	180	181.7	177.3
	194.2	360.3	190	176.7	190.9	191.4	186.6	179
	196.2	373.7	187.7	182.8	187.3	180.7	186.1	182.4
	192.9	425.1	188.7	175.8	183.6	188	183	179.9
	200.3	393.5	192.1	187.1	192.7	191.9	182.7	180.3
	184	430.9	187.1	179.9	184.2	184.4	190.2	181.9
	198.7	562	184.1	181	183.2	178.4	196.6	183.9
	192.3	478.7	180	190.9	187.9	186.6	190.7	179.9
	193.1	577.9	183.8	185.2	189.3	193.9	178.5	179.7
	187.7	324.1	185.3	188.5	188.2	179.4	445.7	175.5
	194.2	420.6	185.7	189.6	189	194.2	184.1	174.8
	190.8	443.7	190.5	179.3	175	180.9	189.8	185.8
	192	336.4	185	187.4	187	189.7	181	181.1
	189.1	372.7	181.9	181.2	191.7	197.2	191.5	181.4
	194	606.8	190.4	202	183.7	179.4	193.7	180.3
	182.7	356.7	185.6	187.8	186.6	181.2	187.5	176.5
	189.1	516.3	182.9	199.7	175.9	192.7	186.3	176.1
	186	251.8	181.1	369.1	187.5	198.1	188.9	181.2
	182.8	404.4	191.3	195.6	177.2	196.9	184.6	184.5
	181.7	452.5	188.1	190.1	179.5	201	195.5	180.8
	189.1	432.8	194.3	189.7	184.4	188.2	195.5	173.7
	184.1	844.8	193.7	183.7	181.3	198.4	189	182.3
	181.7	490.7	200.5	178.8	191.1	189.7	189.1	184
	187.4	239.1	192.8	186.2	190	191.9	186.9	179.6
	193.3	359.5	192.8	186.2	185.7	187	185.1	177.7
	186.3	368.1	185.2	191.6	188.5	181.2	186.3	179.9
	186.6	248.7	181.9	186.1	188.9	193.7	181.3	190.3
	184.7	240	190.1	186	190.4	179.9	185.4	187.1
	185.1	396.8	184.8	183.4	185.2	182.4	184.7	187.7
	179.3	606.3	188.3	178.8	190.5	181.9	182.6	181.5
	203.8	818.3	192.6	186	201.2	187.1	183.4	188.1
	183.9	909.4	177.6	184.9	189.3	188.3	181.2	175.2
	184.1	293	183.5	188.7	203.1	181.6	186	187.6
	175.2	553.6	184.8	195.1	187.1	192	180.5	181.9
	185.9	538.2	180	192.3	187.8	189.8	174.7	178
	201.8	541.3	191.2	187.9	194.1	197.2	175.9	186
	186.8	516.3	188.2	180.5	193.5	197.4	184.8	175.3
	182.1	373.8	191.2	187.5	187.1	184.4	179.5	181.3
	181.9	406.5	194.2	192	187	190.3	188.1	178
	175.8	545.8	195.8	179	195	185	190.5	173.2
	188.9	344.8	194.3	184.1	181.8	189.2	191.1	174.5
	181.5	357.8	190.4	196.7	182.6	181.2	184.9	171.1
	184.3	435.8	186.4	190.3	192.4	191.1	183.8	180.8
	179.4	407.4	185.3	185.4	178.1	183.3	191.5	174.7
	184.8	371.3	193.9	179.1	179.8	192.6	184.9	179.7
	177.4	447.1	198.8	187.3	190.1	188.5	181.2	179.2
	179.2	414.1	193.2	186.4	178.1	185.3	187.3	181.1
	179.3	801	186.5	181.7	186.8	183	193	185.2
	179.4	555.3	193.9	180.5	190.5	192.3	191.3	175.1
	200	394.9	196.3	181	189	182.4	188.2	179.4
	182.4	728.1	199	187.8	181	193.2	188.3	180.2
	190.6	905.6	177.8	184.1	188.8	188.3	190.5	180.7
	192.1	389.4	179.5	184.9	185.5	179.1	179.3	180.5
	198.5	430	178	189.2	186.6	184.3	182.9	172.6
	189.3	401.4	188	194	187	182.6	178.7	179.1
	179.3	600.8	181	193.3	189.1	198.5	179.1	178.5
	188.8	372.3	185.7	195.9	190.9	181.3	182.3	180.6
	195.8	747.9	180.3	188.1	206	187.6	183.7	182.3
	193.4	291.5	184.3	189.8	186.7	192.3	187.7	179.7
	190.4	313.1	184.7	187.8	201.4	185	183	184.2
	181.8	430.2	184.1	191.3	185	188.2	182.2	177
	183.1	459.3	187.9	192.9	179.2	178.8	182.3	186.8
	202.8	397.4	189.4	189	188.1	191.5	191.2	177.8
	182.1	907.8	180.8	185.7	180.7	183.2	191.6	173.7
	189.3	534.2	192	189.7	189.9	190.9	179.1	171.7
	202.1	640.7	189.7	191.2	177.8	178.5	188.4	178.9
	199	339.7	192.3	176.8	183	189.2	189.7	178.8
	204.1	379	193.1	178.7	188.9	196.2	185.2	175.9
	203.6	504.5	183.3	188.9	194.3	186.2	184.9	182.1
	210.7	413.4	193.3	201.8	180.4	186.7	192.2	190.3
	181.3	375	183.1	187.1	182.1	184.1	187.3	189.5
	192.3	645.5	193.9	192.2	186	177.1	191.3	180.3
	192.5	691.4	193.5	192.1	187.6	187	181.6	184.8
	192.5	400.5	195.2	179.9	191.6	177.1	189.7	179.3
	186.5	549	189.5	191.8	205.9	188.3	196.5	185.9
	192.1	454	192.3	178.5	195.7	184.2	444.2	182.5
	176.6	576.2	200.9	191.4	194.4	193.6	426.5	178.3
	188.6	651.4	192.9	181.3	186.1	193.9	192.3	178.7
	187.4	385.9	193.9	184.9	187.9	183	181	181.5
	185.8	769.2	187.7	185.1	210.4	194.8	183.8	185.1
	183.5	289.3	192.4	178.2	184.1	189.6	257.9	178.3
	178.2	353.9	184.9	183.8	181.2	182.2	191.7	182.5
	183.6	546.6	185.8	183.7	179	184.4	181.1	186
	180.1	648.4	191.5	183	183.8	181.2	177.3	181.1
	184.7	726.2	179.6	185.5	183.6	182.5	179.5	179.2
	191.9	612.3	200.5	185.6	178.3	175.4	184.1	182.9
	180.5	475.8	194.1	191.5	179.7	184.5	181.8	182.3
	196.2	503	188.3	192.1	178.5	193.2	182.8	180.5
	186.8	455	179.1	192.9	185.1	184.3	180.9	175.3
	201.8	536.1	179.4	190.1	178.1	183.7	181.9	178.4
	204.3	461.2	183.6	185.9	186.2	189.4	187.5	177.7
	197.1	290.4	191.5	188.4	178.8	187.1	180.7	182.8
	191.2	325.6	179.4	197.5	191.4	189.6	195.9	175.1
	185.9	322.3	183.2	183.4	179.9	192	188.8	175.9
	189.7	502.7	173.9	192.5	189.1	188.4	187.1	180.8
	192.6	349	179.1	184.1	186.2	193.1	186.1	171.3
	192.1	438.2	184.2	183	194.8	190	181.2	169.9
	197.8	427.6	186.3	183.3	204.9	197.1	192.1	178.4
	197	522.6	188.8	176.3	183.1	187	182.2	178.5
	191.3	602.7	183.8	188.7	187.3	193.8	188.7	175.9
	202.6	402.5	188.3	188.7	184	184.2	200.5	182.1
	188.3	398.8	190	179.6	240	196.7	197.5	179.4
	183.7	1038	186.1	195.5	193.5	187.7	186.2	182.8
	197	317	193.1	192.3	194.8	188.3	192	181.8
	195.9	478.7	190.2	189.2	180	186.3	190.3	180.5
	189.8	261.1	195.8	182.3	178.7	190	189.4	179.5
	176.6	335.5	185.8	176.7	200.5	188	197.3	186.9
	187	332.6	197.6	183.6	190.1	188	179.2	179.1
	182.3	376	187.9	183.5	184	180.1	188.7	178.9
	184.8	306.5	181.7	181.6	181.5	182.7	182.2	181.3
	184.4	304.5	176.4	182.7	187	174.9	179	180.9
	181.8	306.7	185.1	183.2	187.4	186.7	286.3	181
	178.9	254.1	183	190.4	181.8	180	175.9	181
	183.9	337.3	187.2	205.2	186.8	189.4	174.4	181.7
	184.6	309.7	187.6	179.6	171.6	188.2	176	178.3
	186.3	344.7	189.2	182.6	181.4	187.8	187.3	181.8
	202.6	268.6	187	193	185.1	191.5	182.2	178.5
	184.2	549.3	186.3	189.4	178.3	177.4	182.9	180.7
	191.6	314.4	217.6	187.9	181.2	192.8	188.2	179.9
	181.9	545.3	193.9	194.2	178.1	187	181.2	176
	177.4	616.1	193.7	188.6	188	185.7	188.7	173.8
	183	612.3	191.8	192	186.2	181.3	194.3	176.1
	210	349.8	193.8	182.6	180.3	194.1	196	181.7
	191.9	274.9	195.6	188.9	177.6	189.8	193	174
	200.1	682.4	195.7	188	191.6	194.7	183.5	173.4
	193.1	631.7	191.4	188.4	180.1	194.2	190.5	180.9
	199.5	244.8	191.3	192.7	188.5	191.1	192.9	178.3
	208.1	426.6	190.8	180.5	188.7	192.6	185.4	182
	195.3	441.9	187.6	186.2	196	187.4	192.1	177.1
	194.6	855.7	194.1	187.9	182	192.9	179.9	194.3
	194.1	1070	188.2	179.7	186.5	194.5	181.7	187.1
	193.8	868.7	191	182	184.2	178.9	188.7	177.5
	191.3	658.9	180.5	181.7	186.3	188.8	180.8	182.4
	198.7	1216	186.1	181.2	180.5	192.4	182.7	183.4
	190.2	748.5	180.5	182.1	184.6	195.4	184.8	173.6
	196.9	505.8	186.1	179.3	185	178	185.5	175.2
	192.8	482.8	183.7	188.5	189.5	193.6	196.4	179.6
	191.8	471.2	187.4	180.9	179	186	178.6	174.8
	206.4	293.2	193.4	190.8	192.4	180.5	183.5	179.8
	189.7	658.9	186.9	183.2	188.6	183.2	193.8	179.5
	202	572.8	187.7	198	188	177.3	196.9	180.4
	197	508.8	183.6	178.8	190.7	176	183.6	172.9
	195.2	951.9	198.2	182.8	188.5	183.7	184.7	178.5
	180	616.1	200.8	190.9	198.7	177.2	186.8	173.3
	194.8	550.5	189	187.3	194.2	184.2	192.7	175.4
	194.2	422.4	206	189.6	188	186.2	193.1	182.5
	187.2	636.7	198.7	193.3	194.1	190	190.1	182
	186.3	388.9	186.6	191.7	190.6	184.5	181.5	179.3
	182.1	552.9	185.8	198.4	199	197.1	180.9	181.6
	180.1	583.9	184.5	192.7	179.8	183.6	185.1	181.9
	180.2	599.8	183.7	189.4	192.6	190	186.6	180
	182.5	990.4	184	182.2	186.6	194.1	190.9	186.2
	175.9	358	185.9	177.9	181	179.7	191.2	183.4
	184.6	372.8	188.9	185.3	186.6	192.9	187.3	187.8
	184.4	478.3	183.2	178.4	188.5	182.7	198.3	188.6
	184.9	473.5	177.7	186.1	185.2	194.1	186.8	184.9
	188.9	601.9	191.2	183.5	182.1	191.3	192	185.6
	188.3	510.4	192.6	184.8	183	180.4	185.3	177.3
	186.6	796.5	179.1	178.2	185.1	181.5	181	184
	188.8	322.4	180.2	187	188.1	179.7	181.3	179.5
	187.5	382.5	182.9	180.9	180.2	186.8	187.9	176.2
	190.9	349	187.8	190.8	182.9	181.9	185.1	181.8
	192.3	722	188.9	179.4	185.4	181.4	178.3	178
	190.8	315.4	183.4	188.6	192	181.2	174.5	176.4
	183.5	339.1	184.5	190	184	180.3	179.3	178.1
	198.4	422.4	183.5	192.1	189.9	182.9	187.2	172.3
	184.8	356.4	182	178.7	192.2	179.5	182.4	174.7
	189.8	251.9	182	176.7	186.3	184.7	188.1	173.9
	188.9	725.2	189.5	195.5	183.5	187.2	189	171.2
	185.6	487.8	191.4	181.7	186.7	188.4	189.3	178.5
	192.5	832.5	187.5	189.7	190.2	181.1	184.6	172
	194.3	314	190.9	189.6	189.9	182.2	181.1	173.8
	199.4	1086	194	186.9	194	191.4	189.8	174.4
	197.3	899.6	188.3	196.8	181.7	184.5	177.4	179.7
	193.7	329.3	190.7	182.2	180.8	195.1	189.7	178.5
	184.8	322.4	183.2	193.9	195.3	188.6	183.5	173.3
	186.3	295.4	188.5	194.1	190.4	196.4	196.7	175.9
	181.6	284	182.6	196.9	191.4	198	188.2	178.7
	205	645	184.1	200.5	190.2	190.2	187.5	181.9
	187.6	624.2	220.5	190.7	181.4	185.2	183.3	185
	179.8	400.5	181.9	183.7	182.5	197	181.3	185.7
	202.7	729.4	177.6	187.5	188.2	194	189.6	179.2
	178	289.5	188.9	178.7	193.9	197.3	186.8	176.2
	185.6	343	189.6	176.8	186.8	178.2	181.2	178.2
	199.6	740.6	183.6	181.8	181.1	190.8	230.4	179.5
	206.3	530.7	182.1	189.7	194.2	183	181.1	178.5
	179.5	751.9	194.5	188.3	179.5	193.5	183	181.4
	192.1	382.9	186.9	181.6	189.3	187.4	181.3	184.7
	178.7	226.6	189.7	184.1	190.6	186	181.4	180.5
	193.8	662.2	193	182.5	174.4	179.5	182.7	173.3
	179.8	472.2	189.6	184.7	186.1	188.7	181.9	181.5
	181.2	631.7	196.4	196.9	178.4	184.7	186	179.2
	180.2	419.4	197.2	190.4	193.3	190.2	184.5	174.9
	185.5	316.4	198.1	191.6	178.2	179.2	175.5	181.7
	184.4	321.6	183.4	193.5	191.5	185.4	191.5	179.6
	187.2	274	191.3	192.5	183	192	180.7	177
	185.1	230.5	198.4	188.2	190.1	191.2	181.5	176.3
	183.1	496.9	198.3	195.6	189.2	197.2	186.5	177.7
	189.6	431	184.2	190.6	190.9	193.9	194.5	173.9
	185.7	272.4	194.2	183.9	182.4	193	179.1	175.6
	175.2	309	184.6	193.6	191.8	191.2	191.7	173.6
	186.2	399.6	187.2	195.7	180.1	252.5	185.2	177.1
	176	387.1	187.1	215.1	182.5	198.6	179.3	179.9
	177	292.8	182.6	179.8	187.4	191.8	190.8	178.9
	189.1	310.3	186	187.1	192.2	181.8	184.5	182.3
	202.7	648.6	186.9	183	186.8	198.1	190.3	179.7
	193.1	534	185.4	180.2	190.5	189	193.7	177.2
	210.6	333.5	189.4	187.5	184.3	195	194	181.5
	185.1	443.8	186.7	175.8	181	193	183.1	183.6
	195	416	180.3	183.2	189.7	189.4	187.7	176.9
	207.4	948.1	195.6	187.5	182.4	185.4	182.1	178.1
	194	617.3	187.8	181	178.1	186.7	184.2	182.3
	217.6	352	189	195.9	184.6	186.3	179.4	178.7
	221.9	639.6	184.3	183.1	182.8	187.7	185.6	175.4
	186	675.6	182	180.4	180.4	189.5	181.4	183.1
	190.5	322.1	200.9	177.1	185.7	178.5	178.6	176.6
	184.1	1194	178	183.9	181.3	182.5	176.6	182.8
	189.4	561.1	188.7	195.1	175.5	186.7	181.5	183.9
	187.3	716.3	193.9	183.7	178.8	182.7	181.7	190
	185.4	257	185.8	192.2	178	194.9	190.1	184.6
	190.9	633.3	194.4	178.7	181.6	192.5	188.5	181.7
	190.8	755.1	177.8	191.9	180.6	181.4	184.5	185.3
	181.9	264.3	179.2	186.8	180.8	174.8	189.4	180.8
	186.6	600.9	190.2	193.9	190.8	195.6	194.3	185.4
	187.9	603	187.2	188.1	190.8	184.8	186	181
	182.3	621.3	187	182.2	179.4	184.6	184.5	179.7
	185.8	386.4	190.3	184.7	179.8	197.8	193.6	186.2
	184.8	486.9	187.9	180.4	184.7	198.8	188.7	180.9
	181.3	684	178.9	180.9	187.5	196.5	192.2	178.4
	181.8	296.1	177.3	185.1	182.4	200.5	192.9	178.8
	180.2	705.4	179.5	181.5	192.6	196.5	180.4	179.6
	181.8	326.7	181.3	183.2	192.9	203.3	186.7	180.1
	185.4	321.5	181.8	178.8	187.6	187.7	192.7	178.7
	183.6	410.7	181	198.1	190	188.9	179.9	177.1
	202.9	363.7	182.5	180.8	192.5	178.5	185.9	179.8
	220.3	443.7	178.7	181	194	175.9	178.9	181.6
	198	465.4	177.4	181.8	186.5	188.2	181.6	183.3
	179.6	414.7	191.1	184.9	189.8	180.2	184.1	182.6
	188.9	287.6	192.1	187.7	183	177.1	187.5	177.8
	205.4	489.8	186.2	185.1	192.1	189.8	186.2	181.4
	184.9	309.2	188.3	183	182.7	186.8	206.7	179.7
	187.6	277.2	181.7	184.8	188.4	191.7	180.9	178
	220.1	361.6	184.5	179.4	186.6	187.1	184.9	179
	191.9	361	191.4	183.8	189.8	200.8	189.2	178.6
	300.4	368.8	186.7	186.4	187	199.2	184.4	181.3
	192	554.8	182.7	186.9	180.3	189.1	179	181.1
	193	439.9	180.7	186.6	189.5	205.6	183.2	191.6
	194.5	392.2	183.9	194.2	185.3	196	178.8	193.4
	193.8	359.4	185.2	190.5	183.5	187.6	177.4	186.2
	190.5	709.1	188.9	179	189.6	185.2	179.3	178.7
	190	652.6	191.8	196	188.5	185.4	176.2	182.9
	200.7	681	184.6	183.8	181.7	194.2	183.4	177.2
	191.6	716	183.8	192.8	187.1	176.7	186.1	179.5
	187.4	335	191.7	185.6	188.9	180.6	185	180.6
	191.7	379.5	190.1	187.1	185.5	190.8	188.6	174.3
	184	574.7	179.4	189.7	182.7	198.4	176.1	180.5
	191.5	325.6	183.6	178.9	186.9	188.5	220.8	174.9
	190.8	485.6	189.9	188.3	186.3	192.3	189.3	173.1
	182.8	621.7	188.7	195.2	192.8	188.1	178.5	174.5
	180.4	226.4	181.4	193.2	185	185.8	186.9	178.9
	184.8	175.6	190.5	190.1	186.5	179.9	186.6	182.7
	184.3	205.1	186.7	196.3	181.1	182.9	185.6	178.5
	178.5	268.8	179.7	193.9	175	179.9	176.4	184.1
	183.1	353.7	191.8	190.3	183.2	184.5	186.3	178.8
	187.3	244.3	183.1	186.6	185.8	174.9	189.5	186.1
	181	348.3	200.4	186.2	176.2	172.5	181.4	184.7
	182.2	1224	194	187.8	184.7	179.7	185.9	185.4
	177.4	1259	205	191.6	179.8	181	186.3	187.7
	178.8	517.9	188.7	192.6	181.4	183.9	180.3	181.4
	173	387.8	179.9	188.5	187.9	181.9	184	186.9
	185.2	384.1	193.3	180.6	190.6	188	179.3	185.1
	180.5	309.8	191	184.6	183.4	187.7	187.9	172.1
	181.1	504.3	191.3	183.6	183.1	178.1	188.3	176.7
	187.8	511.7	197	177.1	191.5	179.1	192.2	176
	183.4	482.1	193	176.6	184.6	191.8	182.3	176.1
	179.4	545.1	184.7	183.8	189.3	185.4	188.9	179.4
	184.1	510.9	193.3	172.1	187	183.7	192.3	172.5
	199.1	695.1	186.7	181.5	193.8	188.6	181.2	176.2
	188.6	472	188.3	186.5	181.9	195	181.1	191.6
	182.8	1506	730.1	184.8	182.8	186.5	179.1	183.5
	188.4	766.3	177.9	178.8	182.9	185.7	194.5	184.1
	194.8	406.3	176.6	182.6	186.4	190.1	189.3	179.4
	199.5	413.9	180.4	193.1	207.8	191.1	181.9	176
	182.2	750.8	178.9	191.2	180.2	190	183.2	179.1
	181.7	1067	186.8	187.5	181.3	190.8	180.6	179.4
	184	660.1	178	194.8	187	193.8	169.7	179.6
	184.2	492.7	186	179.3	175.9	199.4	180.1	181.9
	217.5	613.2	182.4	186.4	182	200.2	182.7	174
	205.1	437.4	191.1	196.5	172.6	192.2	184.3	184.5
	189.6	618.1	181.8	190.6	182.2	181.7	185.5	182
	193.4	910.3	192.5	185.3	181.3	191.9	183.5	174.8
	184.9	1076	198.4	186.7	182.6	181.3	188.2	187
	183.6	464.1	178	192.7	183.8	187.3	195.8	188.5
	195.8	586.7	198.6	195.1	188.5	188.2	192.5	183.6
	186.1	349.5	206.8	178.5	189.6	174.5	189.7	185
	193.5	353	191.9	209.1	189.3	177.9	193.2	174.5
	189	602.4	195.3	184.6	197.9	187.1	193	183.7
	184.4	286.1	193.6	192.8	192.1	181.9	193.5	221.3
	190.8	448.4	183	187	192.9	174.9	179.9	181.7
	178.8	237.7	186.8	183.5	188.9	178	192.7	179.2
	181.5	265.6	196.3	181.4	190.2	184.6	187.1	175.5
	176.2	405.3	192.1	172.4	193.8	175.8	203.2	188.1
	185	298.3	191.3	178.2	190.1	180.9	183.9	178.3
	190	259.9	192.6	181.3	189.8	191.9	182.4	174.3
	187.3	458.9	189.7	184	182.1	184.9	181.4	184.3
	195.7	242.5	190.5	178.6	184.5	188.6	181.2	170.3
	189.8	282.1	182.9	183.4	189.9	187.5	173.2	169.9
	192.2	272.4	186.8	190.7	187.8	186.8	176.4	188.5
	182.6	813.2	193.8	198.2	188.2	190.4	241.3	174.8
	186.6	446.2	187.7	179.4	183.7	191.7	179.8	179.2
	182.5	652.8	182.1	197.2	180.8	193.5	182.1	176.2
	198.3	297	183.3	190.1	189.7	188.1	185.7	183.5
	187	361	193	186.1	186.1	178.7	183.6	183.8
	179.2	439.4	179	178.9	185.4	180.3	174.6	176.9
	184.9	332.6	183.2	192	194.9	196.1	185.2	183.2
	183.6	384.9	186.3	186.6	187.3	195.1	179.6	181.2
	191.9	436.9	188.5	185.5	192.2	179.9	190.7	178.8
	193.4	281.6	188.3	201.4	177.2	195.3	186	184.6
	196.2	374.4	188.7	194.9	193.8	182.4	192.7	179.6
	196.6	343.3	200.4	197.3	189.5	191.2	196.4	188
	188.9	533.2	191.8	185.8	188	192.4	181	189.2
	220.8	418.9	191.1	179.7	187.9	183.1	202.9	188.3
	211.1	340.7	194.7	186.4	191	189.2	197.1	180.3
	184.6	296.9	195	189.4	191	189.6	180.7	176.8
	201	360.4	194.3	186.3	189	188.7	185.8	183.1
	193.9	600.9	189.4	181	190.2	183.4	180.8	177.9
	193.4	684.2	197.7	188.6	190.9	180	187.4	186.2
	207.3	577.2	197.3	185.8	187.3	191.2	184.6	179.5
	202.8	379.4	196	185.8	184.9	188.8	183.8	177.7
	199.4	712.6	187	174.5	180.6	182.6	184.1	185.8
	180.5	338.7	200.9	180.6	179.7	183	178.3	178.9
	182.9	313.2	196.5	178.2	180.4	181.4	178.9	187.1
	193.4	297.5	182.6	183.7	182.9	181.8	171.8	189.1
	183.1	524.2	194.7	186.1	181.9	185.1	186	183.9
	178.4	459.5	181.5	188.2	175.7	185.3	187.3	185.4
	182.1	538.7	189.3	183.7	177.6	188.1	189.5	187.2
	187.1	482.6	184.5	189.2	185.2	191.9	185.9	186.5
	187.7	284.5	185.2	190	178.5	192.4	179	178.1
	184.6	258.1	173.3	192.6	180	190.1	188.3	180.7
	181.7	261.9	176	178	181.7	187.2	184.5	190.1
	183.1	475.3	174.1	185.4	184.2	195.6	202.2	185
	178.4	462.5	177.8	188.2	185.9	186.4	191.5	185.6
	184.4	433.8	180.7	196.2	182.6	193.4	188.4	184.7
	175.6	244.1	188.2	180.3	185.8	191.2	194.6	187.6
	190.6	650.6	188.2	192.2	185.5	185.2	186.9	187.3
	178.8	599.9	184	189.6	188.4	196.3	187.2	190.2
	174.6	463.8	204.8	184.5	189.8	185.3	193.2	174.2
	182.8	634.6	194.7	184.2	185	178.4	203.7	176
	181	503.2	187.8	185.2	178.5	189.4	202.7	180.1
	180.6	353	194.9	193.8	189.6	180.9	177.2	184.1
	189.8	392.5	199.2	174.8	179	194.8	191.7	178.1
	184.7	342.3	198.2	184.5	199.3	192.1	177	191.6
	193.8	568.8	193.7	183.4	195.4	178.6	190.3	182.7
	188.9	494.4	188.9	189.4	188.1	183.9	183.5	181.9
	189.4	536	198.5	178.1	191	190.7	187.7	176
	189.7	449.9	190.1	185.2	183.4	178.6	178.9	184.9
	188.2	751.1	188.5	182.8	189.8	177	178.5	183.8
	190.6	342.7	187.2	188.8	192.1	181.6	181.2	177.4
	184.1	401.1	187.5	181.5	180.5	180.6	177.2	182.2
	189.5	482.5	174.7	175.1	185	177.6	185.8	178.1
	187.9	470	191.6	173.8	192.1	181.9	183.4	191.3
	186	453.1	193.6	179.7	188.5	177.5	178.6	176.6
	193.7	391.8	183.6	190.5	186.5	186	185.6	188.4
	197.2	931.4	180.9	186.3	181.1	189.6	190.2	188.7
	190.1	604.3	182.4	185.2	186.4	192.5	189.2	195.3
	183.5	512.1	180.7	192.2	182.5	185.2	191.5	188
	189.3	308.4	179.3	182.1	181.7	197.5	196.6	180.5
	188.6	504.5	190.7	192.1	184.3	198	181.8	181
	192.1	446.8	182.7	184.3	189.1	197.2	184.8	186.2
	186.9	305	183.1	196	183.8	180.9	182.8	182.4
	185.1	444.7	190	222.3	183.9	192.6	177.5	180.7
	190.4	508.7	213.8	175.4	186.9	199.4	194.1	175.2
	194.1	367.8	197.4	209.6	190.7	192.1	185.2	180.9
	192.4	509.1	191	191.1	185.3	194.4	196.3	183.4
	191.7	1139	193	192.6	192.3	197.7	249.2	175.8
	189.6	1073	199.2	198.9	183.1	181.1	192.7	182.4
	205.9	738.7	191.4	189	193.1	192	181.1	182.4
	206	957.3	192.4	189	189.3	191.8	214.8	185.2
	189.8	438.5	192.1	184.9	204.8	195.7	190.2	186.5
	188.9	367	190.6	184	184.2	190.4	194.8	177.2
	182.4	682.8	192.2	181.2	177.6	198	197.4	186.5
	186.4	233	184.6	192.5	178.4	189.2	191.8	188.9
	190.1	340.4	190	183.1	190.9	184.3	199.3	181.9
	202.4	255.2	195.2	194.3	188.2	189.8	187.5	190.9
	182.4	288.9	187.7	191	189.3	184.3	201.4	176.3
	183.6	338.1	185.8	178.9	188	190.2	184.9	189.2
	180.6	395.7	183.4	205.8	179.1	192.6	182.1	195.9
	184	300.4	185.4	182.3	185.7	187.9	216.7	179.5
	179.2	598.7	183.7	188.8	183.3	192.8	186.7	188.2
	182.7	250.1	189.4	195.6	183.9	186.8	181.7	188.4
	180.4	401.9	186.2	193	176.4	191.9	191	180.9
	185.3	232.5	213.8	192.9	189.3	182.2	174.8	186.5
	181.5	554.1	185.6	187.2	184.2	181.2	178.4	178.1
	181.7	377.7	325.9	188.7	190	191.1	177.4	180.5
	184.8	358.4	180.6	192	190.9	183.8	173.8	189.4
	180.5	292.8	179.9	197.1	180.7	184.7	181	187.5
	179.2	375.2	179.1	187.7	188.3	180.1	182.4	179.3
	188	722.7	189.5	182.2	193	182.7	183.3	188.2
	189.2	711.1	185	182.2	188.7	180.6	187.2	178.5
	189.5	324.5	182.2	180.8	183.1	177.5	189.5	183.9
	185.4	728.6	189	180.1	179.8	184.4	189.1	185.7
	187.5	337.5	181.2	177.9	189.3	195.1	188.4	180
	189.5	493.3	186.2	179.5	189.7	186.9	185.8	182.7
	175.4	449.1	182.3	184.1	185.4	175.9	179.5	179
	179.2	257.7	204.5	180.4	185.5	185.9	183.1	174.9
	188.4	530.7	193.8	182.6	199.8	194.6	184.1	170.5
	202.3	253.4	179.3	184.3	185.6	191.4	184	181.7
	185.8	395.5	193	197.9	176.6	191.3	199	182.1
	176.4	450.1	220.9	182.8	191.4	197.5	178.3	183.1
	186.5	280.2	201.1	187.2	183.2	190.5	192.3	185.4
	179.4	292.1	184.6	190.3	175.4	187.5	190.3	182.5
	196	341.5	187.5	184.1	192.2	188.1	188.1	185.9
	185.6	378.1	173.9	191.9	185.3	189.6	188	188.4
	205.4	586.2	195.3	183.3	180.4	198.7	192.3	187.7
	178.6	442	180.5	191.6	193.5	191.4	181.2	185.9
	188.4	423.2	191.3	188.4	184.4	180	184.6	179.3
	181.9	711.8	187.1	183.7	192.8	181.9	186.4	190.4
	189.5	413.1	182.4	191.2	179.4	191.1	191.5	187.7
	183.5	384.6	193.8	192	179.4	188.6	195	188.2
	193.5	249.2	194.7	181.2	184.4	179.6	193.6	195
	184.4	364.2	179.9	196.5	178.6	187.7	190.9	185.5
	191.4	347.5	191.2	186.6	189.8	184.6	195.1	189.6
	183.7	323.6	195	192	180.6	188.7	192	185
	187	565.4	193	182.3	182.8	189.3	178	190.8
	191.3	406.1	185.9	189	189.4	178.1	182.9	181.9
	186	526.2	183.4	192.8	181.6	181.5	174.4	184.1
	182.8	541	193.1	187.4	188.3	180.4	175.6	183
	195.7	371.7	190	180	191.8	181.2	177	182.4
	184.7	684	205.2	185.9	189.7	187.6	182.8	193.4
	185.9	380.2	179	181.6	189.4	191.9	184.5	187.6
	181.3	272.8	195.6	189.3	201.1	195.1	189.6	181
	180.5	307.4	180.9	180	191.3	186.7	191.2	185
	180.5	254.9	188.4	177.4	194	175.1	186.5	179.7
	178.4	842.3	178.2	187.6	189.9	190.8	188.6	183.7
	192.3	503.6	188.7	182.6	193.2	188.4	189.4	194.8
	186.8	369.6	187.1	185.1	194.6	182.1	187.4	186.1
	186.1	630.9	189.1	184.7	193.2	182.9	181	178.2
	182.3	636.7	178.9	183.3	194.1	193.8	190.2	184.3
	181	425.1	184.2	185	183.9	188.4	198.8	182.9
	176.1	586.7	192.9	175.4	190	194.8	183.4	176.3
	194.2	659.5	189.1	187.4	189.7	194.1	191.6	169.7
	185.4	546.7	173.7	188.9	189.5	189.9	192.2	174.8
	206	757	180	176.7	183.2	187.6	191.5	174.5
	191.5	411.5	187.5	195.5	190.7	205.2	190.6	175.6
	178	453.4	186.7	186.9	189.3	193.1	191.9	181.3
	192.7	898	197.5	186.6	187.7	183.4	182.5	176.8
	200.6	396.7	185.2	183.1	189.6	191.7	188.9	182
	188.4	828.1	191.8	192.4	183.4	190.6	185	183.7
	189.9	239.4	205.5	193.6	192.6	195.4	191.2	181.2
	187.8	280.9	188.8	190.7	187.1	190.3	195	184.5
	187.5	236.3	189.9	182	183.8	191.7	190	176.7
	191.9	402.5	194.2	186.7	178.9	176.6	183.4	187.6
	186.3	288.7	193.1	190.4	187.5	184.3	180	184.7
	197.4	715.9	186.3	188.6	185.2	180.7	184.7	182.8
	187.1	298.2	200.8	188	255.8	186.2	182.3	184.8
	198	402.6	189.3	187.1	188.8	190.3	182.7	177.1
	189.2	381.8	187.5	188.4	184.6	190.1	174.3	185.9
	193.5	391.1	190.3	187.4	179.3	188.1	180.7	183.9
	181.7	284	198.8	185.7	178.5	187.6	182.5	178.1
	188.7	275.3	193.7	180.7	174	178.3	182.2	188.3
	193.7	333	193	176.4	190.3	192.1	182.6	191.7
	188.4	852.1	181.6	178.1	184.5	189.5	183.8	181
	185.9	450.9	188.3	182.3	228.4	194.3	182.2	194.6
	186.7	511.2	187.3	186.9	182.3	186.8	179.7	192.2
	187.3	598.6	191.2	189.4	178	196.5	220.4	182.2
	180.9	775	207	183.2	192.6	183.7	189.8	183.7
	178.7	293.4	183.3	183.9	189.9	198.9	189.6	195.2
	176	705.3	186.2	200.2	195.7	200.3	187	179.6
	175.1	665.2	182.6	186.9	198.9	188.2	177.7	197.2
	184.4	570.5	184.6	184.3	203.9	198.6	192	181.1
	182.9	674.9	181.8	177.8	197	190.3	193.1	183.4
	183	296.5	181.7	187.1	190.2	179.3	208.3	186.9
	182.3	552.1	181.1	191.4	194.1	179.4	191.9	180.3
	191.9	518.8	185.9	201.9	182.5	194.6	183.3	183
	182.1	439.9	188.5	178.5	192.8	186.4	185.3	183.3
	181.9	604.7	185.9	187.3	180	181.9	189.7	192.8
	185.8	504.1	194.7	197.2	185.5	193.3	189.9	191.3
	184.9	617.4	193.7	196.8	179	183	186.6	189.4
	184.2	331.6	191.1	191.7	189.6	190.5	180.3	191.8
	176.7	538.4	194.3	197.1	189.3	184.9	186.1	181.4
	181.4	339.3	194.6	188.1	184.9	186.9	184.9	180.7
	172.2	536.9	182.9	182.6	182.1	180.4	190.5	195.2
	188.8	620.1	196.1	183.9	177.6	183.8	184.7	188.1
	186	526.6	192	185.4	175.8	190.6	188.8	180.7
	195.6	255.2	190.8	184.5	176.4	183.4	181.6	192
	191.8	284.3	184.5	180.8	176.2	179.5	174.1	177.8
	186.9	387.2	185.4	177.5	182.3	181	178.7	178.9
	184.2	546.5	191.8	176.4	180.4	184.8	183.8	190.8
	212	573.6	189.9	174.2	184.3	180.3	184.6	186
	172.2	327.6	187	180	187.3	176	176.4	179.7
	191.3	986.6	185.8	180.5	206.9	183.4	187.5	192.8
	184	1102	180.3	183.8	179.2	180.9	193.8	179.8
	183.8	357.8	201.5	179.2	193	181.6	190.8	183.6
	187.1	731.6	182.2	186.9	192.2	187.6	196.1	177.7
	191.3	344.3	183.6	189.5	186.8	189.3	180.5	184.2
	171.3	805.5	180.2	191.6	182.6	182.4	185.1	182.7
	180.5	363.6	189.8	182.6	184.3	193.6	198.8	187.6
	175.5	506.9	191.3	189.4	185.1	191.4	184.1	181.9
	178.6	592	194.6	191.3	189.8	196.2	182.6	184.9
	179.8	643.2	181.5	178.1	185.8	193.3	196.1	186.4
	178	809.5	186.3	251	187.2	191.3	187.9	186.8
	179.7	713.8	180.1	186.1	185.3	185.2	188	187.3
	181	869.3	189.9	199.9	190.9	183.7	185.2	190.1
	184.2	511.7	188.6	237.7	187.6	191.4	185	189.1
	176.6	363.7	182.8	182.5	191.5	192.8	184.1	191.8
	188.1	800.8	190.9	263.7	196.7	191.8	177.9	183.2
	177.8	502.1	195.7	185.8	186	197	173.5	189.8
	189.3	806.4	182.3	185.8	180.4	225.8	182.5	189.7
	184.5	322.4	198.5	228	183.2	189.5	179.5	193.6
	184.7	272.4	195.8	189.7	192.8	187	181	189.4
	207	1226	180.9	180.4	188.5	185.6	184.8	183
	187.9	415.6	193.1	196.2	188.1	184.1	182.9	181.8
	192	507.3	200	188.1	182.5	177.1	198.9	180.1
	191	658.4	188.3	179.4	184	179	185.4	184.7
	183.5	266	191.9	188.8	187	185.9	177.8	180.7
	185.7	281.3	188	186.9	181.8	177.5	186.7	185.1
	192.2	320.3	209.5	205	183.3	179.2	186	191.3
	203.8	322.6	186.2	196.3	179.8	179.6	187.2	179.5
	181.2	320.3	191.5	178.6	182.4	183.9	171.9	177.4
	193.7	311.2	186.8	178.1	206.4	189.7	181.2	176.1
	194	296.3	184	184.2	179.6	192.5	186.6	178.2
	184.1	673.7	190.4	186.5	175.3	187.3	177.8	178.9
	184.5	513.8	203.6	183.8	183.1	197.9	189.6	174.2
	238	319.9	184.1	174.9	183.2	195.9	183.9	175.1
	193.1	476.2	185.9	191.5	195.7	185.7	188.2	181.8
	189.8	279.7	184.1	175.7	179.9	190.3	188.3	177.1
	209.2	444.5	181.5	186.9	189.1	192.2	185.4	187
	195.9	288.1	184.4	193.8	175.6	185.1	185.3	185.6
	187.8	677.4	182	180.3	186.8	189.3	179.6	177.8
	187	492.5	192.9	198.1	181	191.6	186.2	190.8
	186.1	386.5	187.7	179.7	244.8	197.2	184.6	185.2
	201.1	523.7	179.8	190	188.9	188.4	184.6	186.1
	195.6	538.6	187.1	176.7	196.3	185.4	271.2	184.6
	186.8	640.9	202.1	195.2	191.1	192.6	178.5	184.1
	183.2	761.5	189.8	183.6	190.2	186.2	188.3	187.4
	207.2	251.4	191.9	190.8	184.9	191.6	181.1	187.8
	186.2	813.9	192.9	185.2	178.3	184.3	183.6	176.8
	184.1	466.9	188.8	191.7	178.8	184.6	176.5	428.3
	188.8	248.2	179.2	188.4	188	181.4	178.8	188.1
	178.5	308.8	190.7	190.1	189.6	182.2	177.3	183.6
	180.1	257.1	184.4	184.8	189.4	176.1	182.2	190.1
	184.9	237.1	191.3	194.4	188.6	181	192.3	188
	185.6	312.9	189.5	192.8	183	178.6	216.4	180.9
	198.4	327.3	186.9	192.3	191.2	177.8	182.8	184.7
	191.9	372.4	198.1	188.9	183	177.5	192	179.9
	183.6	450.9	185.3	186.1	184.3	184	188	180.7
	179.7	285.6	186.7	189.9	189.5	186.2	182.5	182.4
	192.5	483.1	187.1	197.8	182.5	177.3	188.8	176.8
	183.2	356.7	181.8	181	182.4	183.8	195.1	179.1
	183.1	311.5	179.5	187.3	188.7	190.4	188.2	176.8
	200.6	483.6	182.3	415.5	185.2	183.6	179.4	177.4
	179.5	265.9	176.1	176.3	181.1	189	192.8	181
	207.1	468.1	187.1	174.8	183.8	179.8	196.1	176.3
	190.9	522.4	191.8	180.6	184.5	196	202	186.5
	200.7	712.1	183.9	173.7	191.2	193.6	189.3	186.1
	191.3	636.6	188.2	182.3	180	182.8	190.2	176.4
	195.6	456.9	192.5	181	186	192.2	187.5	182.3
	199	432.3	194.9	188.6	188	187.1	186.1	182.8
	193.1	380.4	191.5	182.3	192.4	189	184.7	185.6
	198.6	445.6	195.8	190.3	194.9	192.3	187.5	183.7
	189.8	686.8	196.5	190.1	186.2	194.7	183.3	184.3
	197	844.1	184.6	182.9	184.7	192.2	185.2	181.3
	191.2	370.8	190.6	187.3	196.3	178.4	183.1	183.7
	184.3	414.2	191.4	183.7	184	191.8	176.2	178.1
	198.2	829.3	189.6	190.4	195.2	185.5	179.3	190.6
	188.9	892.3	189.9	187.7	197.8	189.6	178	214.1
	207.6	680.8	180.4	175.4	188.4	186.1	180.2	178.8
	178.1	383.8	198.4	253.2	201	172.8	185.7	178.5
	181	723.1	195.2	178.7	184.4	175.1	180.3	187.4
	180.1	357.8	191.1	194.3	177.9	180.7	192.4	182.1
	180.8	480.4	181.6	187	176	184	186.5	177.1
	179.4	554.9	187	187.5	186.6	183.7	189.9	179.6
	181.4	565.1	199.7	184.1	182.2	192.2	186.6	175
	187.9	424	187.4	199.2	172.2	190.1	179	183
	186.9	644.5	184.1	192.4	188.5	189.6	192.4	178.4
	195.3	467.2	175.1	193.2	180.1	179.6	186.7	181.9
	179.8	565.6	186.3	187.8	184.3	185.8	193.4	182.4
	175.8	394	191.7	189.1	194	179.2	196.8	185.4
	198.3	776.7	190.8	189.2	178.6	187.1	179.9	186.8
	188.1	609.3	185.4	186.4	183.7	194.5	191.2	184.5
	182.9	771.9	190.8	182.7	183.8	193	186.1	187.4
	189.8	332.6	195.2	183.3	181.3	191.4	189.3	179
	177.9	400.8	183.4	183.6	186.7	183.7	187.3	186.2
	198.3	420.6	183.8	180.3	178.7	192.7	188.6	183.7
	175.3	422.5	176.4	177.4	185.1	189.5	185.8	185.3
	189.4	671.6	180.4	232	207	183.9	188.4	183.3
	221.4	466.7	188.4	181.8	190.5	173.2	185.8	190.1
	189	480.5	180.9	181.9	183.9	183.6	186.6	197.2
	205.2	454.9	185.9	178.9	198.4	180.9	185.6	1036
	173.3	352.9	178.8	189.1	185.3	180.7	185.9	178.6
	197.6	672.7	196.4	189.8	181	180.7	190.3	180.5
	196	344.7	177.7	185.4	179.9	182.4	188.3	178.1
	174	454.9	184.9	179.5	181.4	185	188.7	181.2
	190.3	653.7	178	190.2	178.4	178.6	183.8	328.4
	222.2	605.8	180.4	190.7	184.3	185.4	184.1	253.8
	191.7	285.7	185.9	193.5	188.4	180.2	186.9	177
	189.8	450.6	190	189.3	196.2	185.6	181.1	179.7
	213.5	593.4	179	195.1	186.4	183.4	188.7	176.3
	188.2	527.4	223.9	187.8	181.2	195.3	183.4	180.9
	204.6	532.9	194.8	193.8	183.4	194.4	183.7	178.9
	196.6	777.7	185.2	189.8	179.2	182.1	180.5	181.4
	193.5	480.7	196.7	185	183	246.2	176.7	181.7
	178.8	491.6	179.4	191.1	186.9	195.9	175.2	185.1
	177.6	429.6	186.4	205.5	179.5	191.2	184.7	187.1
	195.9	498.1	189.5	184.9	189.7	189.4	186	184.9
	195	423.4	181.6	188.2	189.8	190.6	186.8	179.7
	198.3	764.3	189.5	178.6	188.9	183.3	181.3	182.1
	193.5	541.9	182.8	190.8	179.9	189.8	189.6	182.5
	190.1	574.4	183.9	186.6	196	182.5	181.5	185
	188.2	940.5	192.1	184.7	184.9	187.2	188.2	179.9
	183.8	913.8	180.4	184.1	192.6	193.6	186	178.4
	184.7	785.2	185.4	177.9	192.2	187.8	194.4	175.6
	184.4	412	182.5	184.8	189.2	181.7	182.6	180.7
	197.1	515.6	178.5	177.1	185	190.8	182.3	187.2
	184.8	510	182.8	179.3	188.8	181.8	192.5	182.8
	175.5	489	191.8	186.6	195.8	186.1	186.7	178.7
	189.9	501.1	184.3	180.5	190	175	193.9	174
	182.4	497	193.7	188	185	180.4	192.3	172.3
	187	393.5	196.7	185.8	188.2	186.3	179.7	173.5
	203.9	425.8	188.6	189.3	194	186.7	185.1	186
	187.2	464	180.7	191.3	193.3	177.9	189.5	179.7
	189.1	863.2	179.4	188.3	190.5	185	174.1	181.2
	185.1	294.4	187	187.9	188.2	181.3	193.3	176.9
	193.6	626.9	183.5	177.8	175.4	187.8	184.2	180.8
	194.6	558.1	179.8	192.2	187.5	193.2	180.6	181
	199.2	390.1	178.5	189.9	182.2	191.1	182.3	186
	190.1	528.7	180.2	189.7	185.6	189	176.7	178.1
	197.6	559.5	178.9	177.7	177.9	179.6	174.5	187.7
	185	488.5	195.8	194	177.4	182.4	186	186.7
	199	469.7	186.8	185.1	183.4	186.3	181.4	187.9
	193.6	416.8	191.6	193.2	178	182.5	188	182.5
	191	533.8	195.1	179.6	184.7	187.8	194.8	209.7
	192.6	404.6	182.8	186.5	177	189.9	188.8	186.4
	190.9	520.3	192.9	196.6	182	178	186.6	187.6
	188.7	354.6	259.5	183.8	183.4	173.1	190.9	188.6
	189.2	622.4	189.3	187.2	177.9	191	184.1	189.5
	191.6	469.9	436.4	180.1	186.7	186.7	178.9	185.4
	194.4	611.2	191.7	193.1	186.9	180.1	182.4	198.1
	190.4	401.6	191.7	185.1	191.8	174.5	189.4	184.3
	193.2	675.5	187.3	185.9	189.6	192.1	194.4	180.7
	192	326.5	188.2	186.3	189.8	197	193.2	181.9
	183.5	504.7	184	185.3	179.3	189.6	187	181.3
	193.7	567.7	191.9	179.9	193.4	189.4	187.9	187
	193.2	304.1	187.8	181.2	195	193.1	183.1	175.7
	177.4	333.3	190.7	176	208.9	197	188.3	182
	187.2	309.2	190	180.4	188.7	195.4	188	177.2
	189.6	553.8	188.7	190.6	185.9	189.7	184.9	171.7
	191	602.9	178	187.5	278.5	184.7	190.1	182.4
	187	342.8	185.2	186.8	192.1	189.8	184	180.6
	182	651.2	182.9	179.5	187.4	194.9	183.7	186.6
	184.2	667.9	182.8	202.7	189.3	185.8	186.7	188.3
	196.8	609.5	185	197.7	178.8	185.1	171.2	179.6
	178	323.2	243.4	188.7	181.6	184.9	182.7	181
	187.9	651.3	188.7	188.7	188.4	173.1	187.3	180.6
	183.7	526.9	179	191.5	185.4	186.8	182.5	181.4
	177	379.7	184	193.1	180.6	178.8	178.2	183.8
	174.8	518	188.6	194.9	177.3	186.5	175.6	185.8
	183.6	371.3	191.3	186.7	189.9	187.1	172	181
	200.3	452.8	183.4	191.5	181.9	179.3	173	186.9
	203.8	645.7	191.9	201	181.6	172.3	177	181.1
	190.1	448.1	184.5	188.4	177.6	186.6	179.7	179.1
	202.3	349.8	180	187.5	180.3	181.2	180.7	189.2
	183.9	285.6	191.6	188.1	187.7	186.4	184.2	178.9
	222.1	343.7	193.6	181.8	177.7	178.7	187.8	189
	196.9	310	187.7	186.3	185.9	190.2	189.1	178.3
	184.2	540.7	186.1	176.6	181.5	191.9	200.1	183.2
	202.7	714.8	186.9	180.5	184	192.4	184.3	178.9
	184.2	592.6	195	184.1	184.5	180.4	196.4	178.4
	197.8	530.6	243.6	187.8	189.7	193.8	186.7	177
	195.5	587.1	181.4	172.4	178.6	189.9	184.6	179.3
	190.3	874.2	194.4	181.1	187.4	185.5	182.9	180.2
	180.9	694.1	197.2	180.4	186.7	196.1	191.6	193.3
	196.4	913.7	191.9	180	180.9	191.6	178.7	185.9
	192.6	507.8	190.8	184.3	185.7	194	176.8	191.9
	196.3	486	190.5	175.6	186	200.3	184.9	185.5
	206.2	690.2	189.8	190.5	189.6	190.2	192.5	187.3
	203.4	923.4	184.3	178.2	237.9	185.6	185.8	187.7
	189.5	582	180	192.5	184.2	198.2	187.5	177.1
	216.8	941.2	178.8	188.1	180	186.7	186.8	190
	179.3	516.8	184.5	185.2	180.5	180.9	175.1	191.9
	213.3	361.2	177.3	185.1	189.3	186.9	187.3	190.1
	204.9	695.7	180.3	266.3	180.9	192.8	181.3	181.1
	180.2	325.1	174.7	182.8	181.8	181.6	192.1	187.5
	179.8	284.9	185	206.4	176.4	190.6	182.4	179.8
	203.3	465.4	187	186.4	182.4	191.2	179.2	191.5
	189.4	268.6	182.6	192.4	183.6	187	184	175.6
	196.6	852.6	181.7	178.1	180.9	184.6	181.6	181.1
	181.5	1060	191.2	184.6	176.4	181.5	183.6	178.8
	190.2	550.2	201.1	189.3	177.9	180.2	176.1	178.4
	210.1	171	189.6	183.4	182.9	185.1	178.7	175.4
	186.9	551.8	190.7	195.3	180.3	174.1	172.1	177.2
	189	491.8	187.2	187.7	188.9	184.5	174.7	182.6
	210.7	399.7	178.6	184.3	189.6	192.5	173.8	181.7
	204.5	335.9	238.3	181.3	194.9	189.4	183	183.7
	187.4	512.4	189.4	182.5	190.3	180.9	184.4	188.4
	214.1	346.7	197.4	183.5	182.7	189	191.5	180.5
	201.6	277.7	192.8	191.1	185.3	190.6	175.7	185.1
	204.1	414.4	189.9	193.7	184.7	196	184.5	184.4
	203.6	263	179.7	189.3	187.8	194.5	190.4	178.6
	206.4	273.8	180.3	187	186.6	187.7	191.6	185.9
	198.7	551.3	188.9	191.6	185	197	180.6	180.8
	201.4	569.6	185.2	185	182.4	189.2	200.2	197.8
	180.2	419.6	183.5	194.1	188.9	182.6	188.1	191.3
	213.7	763.6	184.9	192.1	182.8	198.8	187.2	187.9
	213.7	474.8	194.5	192.6	185.6	180.6	180.3	186.1
	182.4	388.9	185.2	189.8	173.5	190	181.4	183.4
	201.6	343.2	177.9	191.2	178.7	183.6	182.2	181.1
	178.4	741.9	180.8	187.1	176.2	187.6	179.8	184.8
	187	445.3	177.5	187.8	180.2	180.6	178.1	183.4
	179.5	512.8	183.8	194.9	177.3	184.7	180.2	185.3
	187.1	487.2	187.3	193	188.7	184.6	181.9	179.6
	200.5	297.4	194.1	182	188.2	180.9	182	181.7
	179.7	266.3	187.3	189.9	191.3	194.3	180.8	175.5
	177.8	296.4	192.3	183.7	178.2	182	177	176
	181.6	316.4	186	185.3	180.5	188	186.4	176.3
	205.9	424.4	185.4	184.8	189.1	186.1	185.7	176.7
	181	435.2	191.9	192.1	193	182.5	188	181.6
	189.9	239.1	209.6	177.9	194.5	195	190	180.3
	183.4	658.8	194.7	183.9	200.9	192.1	183.9	176.6
	185.6	452.4	188.8	177.8	187.5	179.2	187.1	179.8
	187.2	248.9	186.4	179.9	186.7	190.9	180.4	188.8
	193.2	554	194.9	177.4	186.6	186	178.5	185.6
	187.2	350.3	188.4	180.5	188.8	186.9	195.4	183.6
	191.1	376.8	186.3	193.7	191.6	188.1	178.6	173.9
	193.4	336.2	184.8	188.3	192.8	188.4	191.7	194.5
	190.5	324	183.3	188.5	193.7	189.8	187.2	189.7
	226.1	477.4	251.5	194.6	188	194.4	191.3	189.7
	186.4	453.5	182.2	181.2	176.8	181.2	181.2	188.5
	180	307.6	179.9	195.6	185.8	190.7	182.6	183.3
	214.9	590.6	185.8	196.8	184.2	279.7	185.9	187
	441	655.9	182.3	194.6	184.4	193.1	187.7	176.8
	182.7	627.1	184.4	195.4	181.9	195.7	191	181.8
	176.4	346	191.1	188	181.2	191.4	180.5	175.4
	185.6	309.8	186.9	191.8	178.2	186.2	181.2	181.2
	188.4	380	179.3	192.3	180	187.7	183	187.4
	211.5	334	190.5	183.2	179.4	189	190	179.7
	185.7	391.4	177.4	185.9	180.4	180.2	179.9	174.1
	198.3	606.6	191.5	179.2	182.9	180	190.8	174.3
	179.7	558.7	196.6	211	194.9	174.9	184.5	181.9
	198.1	353.8	190	184.7	184.5	193.6	185.6	185.9
	191.7	1095	197.1	181.5	188.2	173.3	188.5	180
	194.2	389	185.5	186.6	195.9	180.6	184.6	182.9
	180.2	954.7	199.4	184.7	182.5	183.7	179.8	178.9
	202.9	761.7	209.6	180.3	192.7	184.9	192.2	181.8
	182.4	595.7	194.3	188.5	187	178.8	188.1	187.2
	186	408	205.9	182.9	181.9	189.5	188.5	184.8
	184.7	255.1	188.3	185.7	186	207.8	184.3	188.5
	180	993.5	194.2	189.4	193.4	193.9	190.5	188.9
	186.6	282.3	183.8	185.6	184.3	197	193.4	182
	181.2	243.6	197.9	188	186.8	182.6	180.2	177.4
	206.8	354.8	197.5	188.3	179.7	187.1	182.8	185
	180.1	600.5	192.6	190.4	188.4	191.6	189.6	181.4
	202.8	637.5	184.4	193.3	191.8	193.3	186.5	187.3
	209.2	742.7	189.3	188.2	189.1	226.6	194.1	187.6
	210.1	361.9	187.8	190.8	191.9	192.1	191	191.4
	181.9	817.4	188	179.7	180	194.8	193.5	187.2
	191.6	450.7	175.1	183.1	182.8	192.3	187.5	182.6
	193.8	751.1	183.3	194.5	175.4	187.4	215.7	185.4
	183	508.2	188.8	189	178.8	185.5	183.7	184.8
	194	624.4	180.9	181.9	178.2	184.5	184.5	184.9
	203.7	394.3	186.3	193.5	187.6	178.4	190.9	178.1
	183.7	386.8	185.2	187.6	179.7	179.6	186.2	179.7
	186.5	536.7	188.6	188.8	188	186.8	191.8	178.3
	181.9	284.3	191.8	184.1	186.9	188.5	185.6	175.9
	196.1	512.6	187.2	186.6	182.7	193.1	175.3	177.5
	190.6	338.3	188.3	186.7	187.6	188.7	179	174.7
	177.4	788.1	191.8	190.8	184.6	184.6	184.4	174.4
	192.2	292.3	198.4	180.3	197	185.1	188.7	177.7
	189.1	227.6	188.1	180.5	192.2	189.6	194.1	183.7
	187.1	281.7	179.9	178.1	189.2	193.1	197.8	187.7
	181.3	278.7	191.5	183.5	187.7	192.1	182.5	183.9
	187.7	441.2	191.1	181.9	186.4	187.7	189.5	182.1
	186.3	300	184.9	181.3	185.6	180.1	188.4	176.1
	187.3	317.8	188.2	191	188.4	186.9	181.4	182.2
	187.5	480.4	192.7	183.5	189.5	186.1	189.1	177.6
	179.1	443.8	185.1	191.4	185.7	192.6	196.8	187.3
	183.3	479.4	192.2	186.6	182.4	182.2	190.7	183.1
	189.5	475.2	186.8	178.4	185.1	179.7	181.6	184
	187.1	512.1	191.6	195.5	180.7	180	184.6	183.7
	193	521	191.9	190.2	185.7	196	186.1	182.3
	190.7	177.4	192.1	187.6	185.5	190.5	187.4	188.3
	179.7	248.4	190.5	190.6	179.2	190.2	188.7	187.5
	177	332.9	188.2	182.6	182.8	192.5	191.1	194.2
	183.9	273.9	197.2	196	180.5	182.4	186.9	181.5
	178.9	430.9	183	190.1	190.5	193.9	185.5	187.1
	177.1	432	186.6	196.2	198.5	185.3	196.7	185
	181.2	444.1	185.5	184.9	188.2	187.6	180.1	197.6
	177.8	592.6	182.5	189.7	187.5	189.3	180.5	184.5
	189.7	283.1	190.1	187.6	192.2	184.7	174.3	171.4
	186.7	259.8	186	189.5	185.2	184.2	182.2	184.1
	178.5	574	186	189.4	178.9	187.7	191.6	183.7
	184	405.8	192.9	185.4	184	176.1	173.7	183.6
	182.3	432.3	186.7	187.6	181.4	184.8	179.2	177.2
	189	318.6	183.6	183.6	204.5	181.7	186	178
	184	446.7	184.2	183.5	177.9	177.2	179.3	181.8
	188.8	293.6	176.3	191.8	180.1	178	189.8	186.9
	197.1	223	189.9	207.5	178.1	181	179.3	180.2
	202.1	319.4	185.1	187.7	182.1	183.6	177.9	186.3
	183	679.9	184.5	185.2	187	186.1	177.3	178.5
	186.6	271.7	192.5	175.4	183	199	179	181.3
	182.8	545.8	216.1	182.5	178.3	199.4	216.4	180.2
	192.6	300.2	183.8	186.3	184.4	180.1	180.3	189.1
	194.1	393.2	183.7	187	186.2	193.9	213.2	178.3
	197.1	503.2	180.2	187.6	178.2	184.5	199	184.9
	182.6	288.8	191.7	180.6	193.8	190.2	197.8	179.9
	193.7	543.4	182.1	183.5	185.6	184.2	205	187.5
	192.4	625.5	217.3	190.9	185.1	185.5	185.9	181.4
	180.1	319.1	206.4	188.1	198.1	184.7	191.9	186.7
	185.8	661.8	195.5	190.9	188.4	174.6	180.2	181.5
	189	505.6	198	174.8	183.6	184.5	185.3	189.5
	189.2	365.6	196.6	184.9	181.5	177.7	185.9	182.8
	182.9	536.6	181.4	190.9	178.5	184	178.6	179.8
	185.9	487.4	180.5	183.7	189	185.7	187.4	179.5
	182.8	638.1	187.7	189.9	184.1	183	179.5	176.9
	190	359.2	191.3	187.1	193.7	183.6	181.5	170
	192	561.4	190.7	189	191.4	179	183.3	184.3
	202.5	317.7	187.8	185.3	180.9	189.4	178.5	174.2
	177.6	630.2	184.5	189.3	180.5	181.2	174.8	176.3
	175.7	381.6	190.4	192.9	194.8	184	182.4	185.9
	177.9	345.3	184.4	178.3	191.8	195.5	179.4	181.6
	197.4	421.9	231.2	189.7	178.1	191.4	188.9	190.3
	179.2	467.2	194.7	188.5	187.5	179.8	181.7	185.1
	179.9	300.8	175	179.3	197.4	189.3	184.8	179
	175.7	309.3	191.2	178.3	182	193.5	180.5	185.7
	179.3	593.2	188.5	185	188.9	195.5	181.1	179
	182.3	794.4	184.6	182	189.7	199.8	182.7	184.2
	179.1	490.4	182.5	179.3	181.1	189.9	180.5	185.4
	183.6	725.2	192.3	189.3	181.1	188.9	179.5	195.6
	183.7	768.3	194.1	184.9	185.1	179.8	198.6	186.5
	181.2	328.4	195.3	179.6	179.3	189.9	185.6	184.7
	181.2	533.3	180.6	185.4	184.7	178.2	194.6	185.5
	179.7	316.6	195.5	180	178.2	191.2	179.8	179.7
	179.8	629.4	232.4	179.1	176	180.6	192.5	180.3
	185.3	633.4	192.3	176	174.9	182.6	189	184.2
	178.9	345.2	184.1	175.6	181.7	183.2	195.9	184.4
	179.5	333.7	205.9	194.6	192.9	178.2	187.1	177.5
	182.1	299.6	196.4	193.6	186.2	183.4	185.9	177.5
	178.8	228.7	194.6	201.6	190.5	179.5	180	179.6
	182.3	309.2	183.6	191.9	191.1	177.3	188	273.8
	185.3	440.1	198.7	187	190.9	175.7	190.1	175.3
	182.3	334.7	189.4	189	180.2	176.8	179.7	181.4
	184.1	303.1	185.1	190.3	187.3	177.1	178	191.8
	178.7	334.4	193.3	185.2	185.3	185.9	196.9	171.9
	186.9	456.5	184.4	189.5	185.5	184.2	182.9	184.2
	184.9	246.2	181.3	189.9	196.2	181.1	182.6	185.3
	190.8	464.9	186.1	189.5	184	194.9	176.9	178.2
	178.6	347	181.7	194.4	189.9	191.8	183.3	174.3
	184.7	421.5	181.8	175.4	178	189.1	182.8	176.6
	209.7	319	190.9	184.8	194.2	189.5	177.7	179.6
	180.2	387.5	177.7	183.6	189.1	225.4	181.7	179.7
	198.1	408.1	175.7	179.5	202	182.2	176.8	188.2
	177	283.9	190.7	180.5	186	206.1	179.7	180.2
	188.3	471.2	177.6	181.1	193.3	188.6	186.5	191.1
	180.6	240.9	400.5	175.5	184.7	200.1	196.3	180.4
	184.7	464	204.8	177.4	195.2	189.6	189.1	200.2
	178	538.9	192.8	176	179.2	187.3	186.8	183.4
	185.1	702.7	189.7	175.8	197.4	192.5	193.9	187.9
	174.3	338.9	190.6	185.4	181.2	182	186.6	189.1
	190.9	240.1	192	192.1	181.2	194.7	192.1	181.1
	195.1	396.3	186.8	183.1	181.4	188.1	175.1	248.9
	182.1	211	198.4	182.5	181.6	187.5	181.3	178.2
	194.5	391.1	192.3	179.6	184.5	182.1	188.8	189
	179.2	570.1	188.4	185.7	189.5	188.3	193.7	178.2
	190	261.6	197.8	192.1	187.6	188.5	186.2	176.5
	180.9	315.7	195.1	197.1	190.8	185.5	182.5	187.5
	186.4	750.5	194.5	185.6	178.9	186.9	186.3	181.4
	178.8	266.4	205.3	191.7	190.1	177.3	185	185.4
	187.7	497.1	193.1	190.1	189.1	177	186	178.6
	185.3	255.9	184.5	182.1	179.3	179.7	185.5	269.5
	178.1	628.7	203.1	192.4	179.4	181.6	185.2	183.3
	175.3	305.4	191.6	192.3	195.6	177	184.3	283.7
	180.6	443.8	186.7	189.4	191.5	177.7	180.9	216.3
	173.2	295.1	180.6	191.4	189.3	189.3	198	181.7
	176.6	611.8	195.8	186.8	189	188.3	183.5	193.7
	176.9	265	195.9	186	243.5	182.5	183.6	185.3
	177.5	257.4	179.1	176.7	189.1	187.8	181.3	188
	175.4	260.7	180.5	192.8	187.1	197.5	186.4	187.1
	178.9	388.5	180.7	186.1	186.7	200.4	177.6	189.2
	175.6	591.8	191.6	180.1	187.9	191.7	181	190.7
	181.1	256.2	184.3	177	190.9	185.2	181.1	183.3
	169.9	237.6	180.6	177	178.4	192.3	175.6	190.7
	184.6	332.7	182.3	184.4	185.1	192.3	179.4	188.6
	175.5	310.9	266	174.8	177	189.2	177.1	183.5
	222	322.1	184.2	183.7	179.9	193.5	182.1	188.4
	182.4	863.3	176.2	176.6	173.9	180	184	176.5
	193.7	401.2	183.8	184.7	177.5	192.5	176.5	193.4
	174.6	442.4	186.5	186.8	181	186.4	188.5	176.2
	178.6	781.1	188.7	185.3	180	181.2	176.9	180
	178.6	250.4	188.7	178.2	182.2	185.1	213.7	180.3
	175.7	348.1	188.7	185.6	185.7	177.5	177.4	178.5
	176.9	501.5	194.5	187.2	178.7	203.1	190.9	173.6
	190.5	440.2	184.8	189.1	180.4	193.7	194.2	176.2
	178.6	279.4	193.4	191.9	188.4	199.5	179.7	180.3
	193.6	396.8	192.7	198.8	183.6	193.3	182.3	183.7
	177.1	314.8	189.5	189	183.5	181.9	180.7	175.7
	194	401.9	206.6	188.6	187.1	192.3	226.2	202
	192.7	953.9	184.7	184.4	175.6	195.3	182.9	188.6
	196.4	542.8	193.9	353.9	181.1	181.4	192.3	185.5
	178.2	359.3	184.3	191	190.9	192.5	182.7	185.2
	195.2	291.4	193.9	191.2	188.8	188.2	201.3	184.8
	179.1	437.8	174.6	183.1	178.6	189.6	180.4	185.4
	179.6	352.2	186.5	187.9	187.5	184.9	187.9	182.6
	184.2	392.3	186.2	190.1	192.9	193	188.1	178.5
	196.9	393	182.3	189.5	190.7	187.6	184.9	182.6
	180.4	270.4	180.6	178.4	182.1	182.8	182.3	191.9
	194.4	258.8	186.3	186.4	186.2	180.5	184.6	176.7
	189.3	228.1	189	185.3	187.3	177.4	190.8	182.1
	178.9	260	191	180.5	179.3	180.5	183.3	184.7
	186.3	243.7	188.8	189.6	182.8	182.6	178.9	181.3
	198.7	294.5	196	182.6	188.2	184.2	183	177.4
	182.1	346.3	190.3	176	181.9	179.6	185.2	177.9
	190.8	493.4	191.1	185.1	193.4	183.7	178.2	188.3
	198.3	244	280.2	174.9	184.1	184.9	177.8	182.1
	181.5	887.4	190.8	180.4	176.8	183.1	173.6	174.8
	187.5	249.6	191	184	180.7	186	175.5	184.3
	186.1	812.5	321.5	191.4	184.4	183.7	185.4	179.7
	196.5	284.8	241.1	190.6	179.7	189.9	182.5	181.5
	186.3	495.3	188.5	204.1	178	187.8	180.7	173.7
	179.3	464.6	193.1	184.8	181.9	196.7	176.3	181.9
	184.1	444.3	186.1	190.9	187.3	197.1	193.8	180.6
	182.8	385.2	261	192.1	177.9	185.5	186.1	187.4
	185	520.6	179.9	195.7	179.1	184.3	182	185.9
	180	484	181.1	177	182.5	183.3	183.2	176.3
	177	513.5	193.7	179.8	181.2	194.5	189.3	189.4
	176.2	448	177.5	183.1	171.2	190.2	178.9	194.8
	174.4	294.9	182.6	191.8	177.9	194.7	186	185.8
	177.5	495.1	196.4	186	175.5	179.7	183.3	189.4
	176.1	369.3	186.7	199.7	179.6	191	401.8	188.3
	181.9	280.2	177.2	193	181.3	195.9	187.7	183.1
	183.3	281	181.9	184.3	183.1	193.6	188.8	191.7
	187.3	285.1	179.5	182	198.2	188.5	194.2	179
	177.4	304.6	183.7	188.2	185.5	180	181.2	189.6
	183.2	607.9	185.6	190.6	192.3	186.2	190.2	186.9
	175.1	358.2	204.8	188.3	190.3	188.9	184.8	176.2
	182.3	224.4	185.4	177.7	189.1	192	186.9	186.1
	180.8	466.9	185.8	187.2	185.4	187.3	758.5	191
	183.6	266.7	178.7	184.9	184.8	175.6	186.6	186.9
	185.5	327.6	201.6	181.5	187.7	179.7	180.9	192.7
	183.3	297.6	181.1	184.5	194.5	178.4	189	184.7
	280.9	440.1	199.8	187.4	190.5	188.6	195.4	184.4
	185.3	812.4	179.2	184.4	186.3	184.8	182.4	181.9
	178.3	422.6	197.1	186.6	186.7	180.7	183.4	180.7
	188.8	636.5	189.3	189.9	192.1	185	193.1	175
	180.2	1475	194.9	184.7	189	191.5	187.6	182.1
	190.2	232.8	196.4	183.5	189.2	187.3	180.4	179
	200.2	338.9	199.4	176.2	193.2	192.4	179.8	183.7
	173.2	324.9	200.5	191.8	189.8	190.8	180.6	189.9
	184.9	246.4	188.4	184.8	190.9	193.6	188.4	174.5
	188	523.6	182.9	193.4	186.9	196.4	416	177.8
	177.5	300.7	186.4	196.3	179.7	186	188.6	193.6
	182.2	417.1	185.8	188.6	185.8	194	237.3	186.2
	175.2	234.5	184.6	213.6	177.5	181	179.8	185.3
	179.1	593	189.9	192.2	186.6	184.8	182.8	183.6
	182.5	398.2	199.4	182	184.2	187.8	187.7	188.6
	188.9	698.6	185.3	186.5	183.3	192.6	187.9	181.6
	175.8	717.9	189.5	187.9	183.1	191.9	185	189.8
	177.6	238.5	194.7	197.1	184.9	186.5	175	185.5
	177.6	318.6	188.3	197.4	177.8	189.4	176	182.9
	185.4	691.5	194.6	199.7	183.1	180.6	175.7	182
	185.1	218.4	187	187.3	182.1	181.8	177.7	184.8
	177.8	283.7	184.8	199.7	184.2	179.1	185.4	182.7
	185.4	298.2	194.9	195.5	185.2	187.4	184.8	178.1
	184.8	238.7	193.5	181.5	185.9	181	188.1	186.5
	193.8	410.5	194.3	193.2	184.4	184.9	180.2	172.9
	183.6	256.9	189.8	293.9	191.3	178.5	191.6	176.4
	172.3	423.1	191.2	182.8	184	192.2	195.2	179.2
	189.3	481.8	192.2	187.3	190.9	190.3	184.5	185.4
	179.8	278.9	185.2	182.6	178.9	190.6	189.5	183.5
	176.3	399.1	186	185.6	192.5	193.4	189.2	181.4
	178.9	419.3	179	176.8	199.2	188.6	180.2	251.3
	176.1	489.8	271.3	186.7	179.4	187.8	193.3	205.6
	174.5	446.6	182.9	182.2	182.8	195.5	190.2	186.3
	178.2	417.3	182.5	183.9	190	189.1	193.2	189.5
	183.4	1277	187.3	185.1	190.5	190.9	190.1	186.5
	173.5	389.1	178	189.5	195.8	183.1	185.7	186.4
	196.3	224.9	180.3	189.4	186.5	194.4	192.2	190.7
	193.2	1249	224.1	188.6	186.8	196.8	180.8	185.1
	180.4	1764	202.5	180.8	188.9	188.8	181.1	187
	178.6	217.3	205.6	184.8	180.3	195.5	187.1	179.1
	185.6	392.1	197.1	190.9	188.1	184.2	188.4	187.4
	176.3	1198	184.1	190.5	189.8	179.5	190.6	190.2
	174.9	289.8	180.1	179	189	185.2	178.4	181
	170.5	637.9	183.9	178.6	183.4	183.4	190.1	175.9
	177.6	747	191.9	198.8	186.2	185.2	340.3	183.2
	177	354.8	240.6	191.3	184.3	195.6	275.7	184.3
	171.5	451.5	191.1	200.7	179.1	195.6	191.1	185.9
	179.3	386.5	197.9	188.7	188.1	209.3	177	180
	183.2	246.4	320.3	193	182.6	195.6	179.5	181.2
	173.5	554.6	192.6	187.8	175.6	183.9	203.6	172.6
	182.2	501.4	179.8	249.7	177.2	182.9	181	179.1
	180.8	207.6	182.7	182.4	174.4	190.2	177.2	177.4
	184	287.6	191.1	191.8	177	181.8	173.6	180.7
	179.2	484.6	184.4	225.6	179.5	186.9	180.7	178.5
	177.6	421.8	180.9	185	181.4	195.4	176.2	179.6
	188.4	276.8	187	185.4	182	184	184.1	178.9
	177.5	333.9	186.2	183.5	189.5	184.5	179.1	179.8
	181.8	235.4	190	185.9	184.3	180.9	182.6	179.3
	171.9	523.5	192.7	184.3	192.5	179.8	180.3	179.9
	183.2	532.2	184.5	180	192.2	185	191.8	178.6
	184.1	385.4	183.2	187.9	185.7	186.3	187.6	184.1
	192.6	246.2	180.9	182.7	187.9	181.5	180.1	177.8
	183.8	263.2	190.8	182.2	184.7	189.1	189.1	186.1
	176.8	201.3	195.2	192.1	184.9	187.7	185.5	183.1
	185.8	397.5	189.7	190.5	192.7	179.1	178.3	187.9
	187.6	291.9	192.1	176.4	190.4	185.5	187.3	179.7
	189.4	388.6	188.4	183.8	185	197.2	191.4	179.7
	196.8	269.1	190.8	182.5	187.1	186.2	184.5	186.3
	185.6	308	186.3	191.1	183.1	186.8	192.6	190.1
	186.4	316.8	188.2	198.1	182.9	192.7	189.2	185.1
	186.3	285	182.6	188.6	188	178.5	178.3	192.8
	192.5	519	184.7	197.8	179.4	192.8	187.5	184.4
	194	257.3	182	184.7	189.2	194.4	191.7	184.8
	186.5	656.4	183.1	189.4	181.5	202.5	185.3	189
	202.6	620.7	186.2	188.9	182.9	192.8	184.4	182.3
	185.2	260.7	183.9	332.7	183	187.9	183.3	183.8
	184.7	356.3	180.7	178.1	175.5	179.5	185.5	186.2
	189.9	673.9	178.7	195.5	179	177.9	184.9	187.6
	186.5	390.2	183.4	192.2	187.2	182.7	181.6	187.3
	186.4	398.8	178.3	205.8	183.4	175.6	177.1	192.3
	181.9	484.3	174.3	180.9	184.8	189.3	174.9	187
	185.5	310.1	195.8	176.5	183.5	178.5	175.2	187.5
	184.6	477.7	185.7	180.8	187.3	185.1	181	185.6
	191.3	522.4	187.7	185	192.5	179.2	231	178.3
	183	279.7	189	184.4	185.6	187.6	187.4	179.7
	191	248.3	197.5	186.8	186.9	184.9	182.1	177.4
	191	417.8	197.3	187.5	177.8	178.9	187	175.3
	181.3	332.7	193.6	178.3	185	189.3	190	173.6
	187.1	668.9	185.9	183.2	190.3	185.7	184.6	179.7
	185.4	267.9	180.9	189.5	180.1	255.4	189.2	174.5
	188.8	458.4	188.3	188.5	195.9	190.1	194.8	182.2
	182.8	320.1	184.3	188.3	182.3	186.9	188.3	175.5
	193.3	473	188.6	182.5	200.9	198.1	197.4	186.2
	176.1	368.1	179.4	191.7	187.6	186.8	189.5	179
	175.4	441.8	184	182.9	197.3	180.2	189.2	185.7
	178.7	332.4	186.4	189	198.2	191.1	189	176.7
	184.1	634.3	184	193	190.9	188.4	184.7	190
	183.8	340.6	177.4	183	191.4	196.6	179.5	181.1
	183	580.7	177	180.6	192.1	190	237.9	188.9
	180.7	506.2	182.4	184.6	183.4	180.7	176.5	196.7
	185.5	269.2	177	184.6	180.5	181.8	188.9	184
	185.4	491.5	183.6	185.1	188.6	180.5	176.7	193.3
	180.1	793.2	189.4	179.7	196.2	184.6	181.3	192.2
	182.1	295.3	187.4	176.8	187.7	188.9	177.4	185.3
	183.9	835.5	178.5	189.8	178.3	186.7	179.6	178.3
	182.2	484.4	178.7	184.5	177.9	191.6	179.1	186
	183.1	262.9	184.4	178.9	180.1	180.5	188.8	178.3
	182.9	540.9	186.6	179.9	189.8	190.2	194	182.8
	185.5	716.8	196.4	184	187.8	178.6	187	176.6
	190.9	358.9	238.6	179.4	182	180.9	184.6	170.2
	185.1	672.1	179.7	175	188	181.2	185.4	178.7
	184.6	294.3	183.9	182.9	186.3	181.7	192.7	177.8
	186.6	307.7	179.8	180.7	176.6	186.8	198.5	178.1
	177.5	269	183.7	181.1	174	188.7	189.2	182.5
	188.8	436.2	175.4	186.5	184.1	184.5	188.8	180.1
	190.3	408.7	278.9	229.4	190	179.6	189.3	176.3
	193.2	601.9	181.4	189.3	184.4	179.5	181.7	176.6
	201.6	396.7	184.4	188.7	188.6	190.1	185.7	183.8
	182.1	325.1	177.9	200	189.1	187.3	187.9	182.8
	190.2	446	187.4	185.5	186.7	186.8	182.7	188.2
	202.1	277	196.7	181.7	191	187.8	179.7	184.3
	200.8	772	188.3	269.8	193.7	182.8	191.8	182.3
	192.1	699	180.5	188.7	202.4	189	178.9	190.8
	192.6	892.7	205	186.8	188.5	191.2	177	187.8
	206.8	635	182.2	187.1	249.3	184.7	178.4	179.6
	198.9	690.1	184.4	196.2	191.7	186.2	185	198.9
	184.6	335.1	174.1	238.6	191.4	182.3	179	190.7
	184.2	730.8	202.7	188.2	194.1	185.6	183	182.3
	185.3	522.9	195.1	188.3	192.8	187.9	185.8	182
	215.2	716.2	177.3	210.9	195.2	175.7	185.2	175.2
	181.4	289.3	186.4	180.2	194	184.8	178.8	180.2
	203.7	553.6	180.6	186.7	180.2	185.8	182.4	188
	193.4	610.1	196.6	182.4	183.7	181.5	175.4	184
	189.3	509.9	190.9	181.6	186.5	194.5	181.2	178.7
	177.1	439.2	244.4	180	180.2	189.2	180.6	180.9
	185.3	463	192	187.7	190.6	187.2	187.1	181.8
	183.3	536.3	183.8	181.8	192.2	194.7	191.5	175.5
	179.6	480.3	198.2	175.5	186.5	195.1	183	173.6
	186.4	371.4	186	179.3	185.8	178.3	196	179.9
	182.6	490.8	187.5	179.8	176.2	180.2	186.6	183.9
	190.3	373.4	181.5	180	179.8	193	187	185.7
	176.5	373.9	191.7	181.7	183.3	186.8	183.2	185.5
	190	432.9	182.7	181.2	186.3	190.5	190.5	187.2
	203.1	522.9	179.6	183.9	186.5	194.3	181.9	186.3
	191.5	544.3	196.6	188	184.1	197	183	184.7
	188	376.4	188	191.1	184.4	195.4	186.1	189.1
	188.3	289.7	188.9	177.2	178.2	194.3	210.6	183.4
	205.2	322.6	175.4	192	191.7	185.6	186.4	190.2
	190.3	413.4	185.9	197.9	527.3	185	196.5	186.4
	196.9	528	183.6	179.9	184.5	185.4	179.9	188.6
	203.2	267.8	197.7	183.2	187.7	183.5	181.9	190.6
	193.9	2121	190.5	181	186.2	184.2	182.4	182.7
	193	423.3	186.3	179.8	177.3	179.7	181	181.8
	188.5	567.6	195.1	177	193.1	176.7	183.2	187
	220	490.2	193.6	194.7	181.3	179.6	172.2	178.4
	186.4	458	195.5	186.8	194	176	178.4	190.7
	185.9	503.6	192.1	182.4	195.7	177.1	186.5	179.6
	185.8	793.6	195.2	186.6	176.4	186.8	179	180.8
	185.7	515	196.8	190	185.8	183.6	192	177.4
	191.4	546.3	189.8	254.5	188.6	186.8	190.5	181.7
	201.1	630.6	192.4	179.4	179.2	185.9	181.6	174.6
	210.7	564.8	192.5	178.4	188.7	182	186.6	186.2
	196.2	599.6	182.6	174.8	185.3	187.9	186.2	184.2
	180.7	481.5	184.9	186.3	183.9	397.9	184.2	174.8
	190.2	274.2	183.8	177.6	176.4	202.6	190.8	189
	184	270.4	190.4	185.1	177.9	192.5	192.5	202.4
	189	361.6	179.6	185.1	176.2	193.6	183.8	194.2
	180.3	637.5	183.5	195.8	176.4	182.9	185.5	179.6
	179.7	658.9	189.3	188.6	173.7	189.3	183.8	178.6
	181.3	330.7	185.6	191.3	187.7	190	186.8	193
	176.9	452.3	186.6	182.5	182.1	187.8	189.8	194.5
	182.9	299.1	174.1	185.4	180.2	183.2	189.2	182.9
	184.1	374	185.9	183.8	186.1	187	197.8	186.4
	189.2	478.6	178.4	191.3	185.2	188	189.1	179.4
	194	393.7	184.3	182.3	186.1	182.4	188.1	187.3
	177.4	433.9	179.2	190.2	187.5	191.8	185.9	190.6
	182.2	572.6	177.4	183.2	188.8	177.5	192.9	190.8
	182.4	370.8	196.4	182.3	278.7	181.1	186.5	176.2
	179.6	338.1	189.5	183.2	189.2	189.2	195.9	177.7
	189.2	338.8	188.2	180.8	186	186.2	186.6	184.2
	214.9	536.4	188.4	195.5	182.1	187.2	178.8	183.4
	190	342	186.1	181.6	186.5	189.7	187.2	177.2
	180.8	804.5	180.6	179.9	186.4	184.9	182.4	173.1
	201.1	365.4	179.8	182.7	187.5	190.2	179.8	177.2
	179.4	446.4	201.5	178.3	184.2	182.9	182.8	173.2
	184.7	421.7	194.4	184.8	185.1	181.9	185.2	178.3
	186.8	425.3	182.5	182.7	179.5	178.7	180.6	183.2
	199.2	399.1	205.5	186.6	198.9	183.4	188.7	179.5
	195.5	341.3	188.4	178.6	179.7	179.3	182.1	182
	195.2	367.7	183.3	179.6	193.9	177.7	178.1	183
	179.2	569.9	195.8	176.1	185.3	286.3	177	178.5
	190.1	641.3	191.1	176.3	185.2	184.9	180.9	190.1
	187.7	623.8	182.5	174.3	183.5	188.5	180.2	194
	204.2	531.4	189.7	172.3	179.4	176.9	182.1	189.1
	198.2	585.4	189.9	180.2	180.6	191.8	191.9	184.8
	197	590.5	180	177.5	182.7	179.5	186.8	183.5
	196.2	562.7	186.3	176.7	179.3	186.5	189.1	183.4
	204.9	316.9	183.4	180.1	180.8	190.8	185.6	186.9
	193.8	641.3	189.5	187.3	178.6	190.7	188.2	178.6
	206.6	360	182.3	185.8	176	200.2	197.5	181.4
	192	458.3	180.6	187.5	182.1	189.3	190.1	179
	180.6	237.4	182.5	190.4	188.4	187.7	191.4	178.1
	194.7	425	177.4	186.8	186.2	181.8	185.8	177
	178.3	460.8	179.3	185.9	183.5	192.9	185.2	184.1
	181.9	271.9	179.4	191.1	181	186.9	187.3	182.8
	190.3	457.8	185.8	186.8	192.3	204.6	176.8	175.2
	185.5	329.8	183	181.9	179.3	188.5	182.9	187
	201.6	430.2	183.2	181.1	188.5	181.7	187.7	186.3
	179.2	482.6	188.3	190.7	191.1	193.2	181.9	183.3
	178.3	371.9	182.2	184	187.6	180.8	184.7	189.3
	191.2	337.6	209.2	193.6	183.7	177.9	174	187.9
	183.5	409	188.2	186.1	189.5	180.5	178.5	185.5
	175.5	354.3	179.2	186	180.3	185.4	181.6	182
	175	422.2	183.4	185	184.3	183.6	187	186.9
	188.8	447.4	195.2	181.4	181	175.3	184.1	183.3
	185.3	391.8	178.9	183.8	188.9	185.7	184.8	182.3
	187.6	550.9	191.3	180.3	184.8	177.3	187	187.4
	185.4	416.2	186	183	190.6	177.5	188.5	175.3
	175.2	370	198.2	188.3	182	184.7	181.4	185.5
	191.4	504.2	192.3	186	183.2	183.6	187.8	183.2
	177.3	452.6	179.6	185.2	186.8	192.5	184.3	176.1
	175.5	699	193.6	204.7	188.5	183.9	180.7	536
	174	448.6	191.2	193.3	192.4	189.3	192.7	174.6
	188.6	461.8	193.6	189.9	185.3	189.1	192.8	177.4
	196.1	679.3	192.6	192.2	180	192.9	179.2	173.2
	198.5	778.6	182.5	192.4	191	196.2	195.2	175.8
	178.8	819.1	194.7	182.8	181.3	190.9	186.5	176.5
	181.7	825	189.7	193.9	189.4	189.3	185.6	188.9
	195.3	737.1	186.5	212.4	190.8	194.9	179.1	467.6
	183.7	183.7	179.1	198.1	180.5	182.7	183.4	178.8
	183.9	831	186.4	188	188.9	192.8	186.9	180.5
	181.2	726.8	181.7	190.2	182.7	192.2	180	185.2
	185.6	460.1	188.2	193.2	182.8	193.7	187	186.4
	196.7	479.4	196.3	187.3	182.8	184.9	178	178.6
	193.6	504.6	180.6	181.2	201	191	183.9	190.6
	185.1	311.7	189.9	181.8	184.5	187.1	186.9	225.7
	182.9	517.6	176.7	183.4	190.4	184.8	191.4	178.7
	202.6	344.7	175.5	187.2	185.5	187.1	177.8	185.2
	199.5	431.3	172.8	183.4	197.3	180.6	182.2	174.6
	183.4	929.7	182.9	187.1	194.6	182.2	179.1	179.1
	181.9	310.1	177.3	189.7	187.9	179.1	174.6	189.4
	176.4	421.5	185.8	179.5	180.7	191.9	187.4	178.2
	202.9	469.8	184.5	182.8	197.6	189.7	178.2	175.3
	178.8	718.1	179.8	193	185.1	188.4	186.5	175.9
	174.7	322.5	188.3	189.3	192.8	192.4	176.8	173.6
	179	402	183.1	193.9	180.7	188.6	183.6	174.3
	210.3	332.8	176.3	186.4	198.5	190.6	177.7	179.7
	176.2	379.8	191.8	197.6	218.3	196.2	184.2	195
	182.6	444.8	177.6	186.9	189.5	190.8	182.1	182
	180.7	447.4	185.3	196.3	193.1	189.1	183.6	186.7
	178	293.9	188.9	189.7	191.6	191.3	185.7	183.8
	175.7	308.9	192.6	192.2	190	195	185.6	180.2
	174.2	337	182.1	199.2	194.6	194.5	192.6	190.1
	185.1	345.3	201	185.5	182.9	178.7	186.4	181.9
	181.8	357	180	197.4	193.1	194.5	180.6	186.5
	183.3	296.5	201.9	184	189.8	190.9	184.6	183.6
	179.7	366.9	197.6	187.8	201.1	188.4	190.5	174.2
	190.9	428.6	192.1	191.5	181.6	196.9	191.2	186.2
	185.4	374.8	177.1	192.2	193.4	175.9	183.3	185.4
	184.1	292.3	192.4	178.7	179.2	180.2	193.4	176.2
	181.6	459.8	188.1	180	180.9	174.9	182.2	184.3
	175.6	398.5	187.9	219.3	183.3	186.4	189	179.4
	176.4	292.8	186.4	195	188.1	176.1	182	172.5
	179.9	428.7	187.9	186.3	233.4	181.1	180.6	179.4
	178.7	412.6	185.6	184.5	178.3	179.1	182.1	176.8
	190	389.3	183	186.2	184.1	183.4	184	175.4
	189	371.9	192.7	188.6	175.3	181.8	182.5	179.7
	199.9	495.3	289.1	179.8	178.1	187.7	179.8	176
	188.2	412.6	250.5	183.7	185.6	186.2	178.9	183.9
	202.9	506.6	193.9	179.5	181.8	183.1	178.9	182.8
	203.9	484.4	195	180.9	183.2	186.5	185.3	185.9
	185.6	826.9	204.7	185.9	188.5	184.2	185.7	189.3
	189.2	554.5	186.2	184.6	182.3	190.8	199.5	186.5
	179.8	382.7	175.3	182.7	190.4	194.4	185.5	187.4
	197.3	366.3	182.6	182.5	182.8	183.5	183.8	184.5
	188.1	538	195.1	185.2	185.9	199.6	186.1	190
	189.7	303.5	181	198.7	190.3	192.8	198.2	180.4
	176.3	407.2	191	186.6	198.1	185.6	192	185.6
	184.6	591.6	195.1	192.5	180.5	180.7	195.1	182.2
	182.9	784.5	189.9	191.7	189.5	193.7	182.6	178.2
	189.1	326.8	185	197.9	198	179.6	251.4	178.1
	185.7	428.9	187.8	194.8	215.3	189.2	190	176.6
	182.8	361.1	182.3	188.7	186.1	188.8	193.4	182.7
	180.4	472.6	189.8	186	191.2	185.9	180.4	195.8
	183.4	381.2	191	233.6	190.3	173.2	185	184.5
	186.3	307	187	191.5	186.4	180.9	186.3	185.5
	190.7	399.3	186.9	189.9	187.4	181.9	183.2	180.2
	180.4	454.9	185.7	187	191.3	187.2	183	185
	183.1	287.1	211.8	194.6	174.6	180.4	183.8	186.1
	185.7	449.4	179.2	189.5	178.2	196.7	179.7	185.1
	188.9	342.6	184.7	182.8	193.3	189.5	181.1	189.7
	183.4	439.8	179.7	178.8	179.2	185.8	185.3	189.6
	180.1	575.8	186.3	192.5	177.9	262.6	206.9	185.7
	183.5	286.5	189.8	181.6	1070	192	186.7	186.1
	182.2	256.7	175.8	182.7	187	426	224.4	182
	187.1	288.4	184.6	187.8	185.1	190.2	190.2	178.1
	174.1	416.4	196	188.3	184.5	189.6	188.2	171.3
	176.6	696.4	179.7	185.1	190.3	185.5	192.5	182.4
	180.3	255.8	187.6	191.6	186.9	187.5	186.1	180.7
	199	331.1	194.2	181	175.9	179.3	185.1	176.7
	196.7	424.5	187.1	184.5	172.6	187.7	194.1	178.2
	195.7	291.8	189.4	181.7	181.4	183.8	194.5	174
	194.8	241	200.6	184.4	184.8	187	187.8	178
	186	439.5	190.7	179.1	185.6	177.9	190.3	175.3
	175.3	342.4	189.2	178.6	193.6	188.8	192	183.3
	189.9	299.9	300.9	189.1	184.2	186.6	187.8	181.3
	195.6	387.2	187.6	186.5	183.4	182	190	177.4
	188.6	519.1	195.9	183.4	198	176.8	189.9	177.7
	203.8	471.4	265.8	187.9	185.4	179	191.2	187.2
	190.4	460	260.7	184.6	190.1	185.4	191.2	184.1
	192.3	440.8	175.1	190.8	185	246	179.9	184.6
	186.1	355.5	197.4	184.4	188.8	181.2	186	186.9
	195.2	560.6	186.7	192.6	178.4	189.6	180.9	182.9
	188.7	290.5	205.5	185.3	187.6	183.4	180.8	187.4
	183.7	302.5	219.7	180.4	187.1	195.2	191.8	190.5
	181.8	512.1	193.1	199.8	183.8	186.7	182.6	183.6
	192	281	216.7	188.7	186.1	188.1	183.7	188
	193.2	251.6	189.1	180.2	188.8	189.6	183.8	182.9
	180.9	315.3	178	185.6	194.7	181.8	179.3	189
	200.5	538.6	179.2	178.9	226.6	178.3	178.2	181.5
	186.1	681.4	181.9	183.2	189.1	181.2	180.4	192.7
	191.6	349.3	182.1	184.3	187.5	183	184.7	195.5
	185.3	522.8	178.9	180	182.5	196.4	179	190.3
	181.7	341.2	177.6	181.8	187.7	176.3	184.8	183
	189.8	364.8	185.9	187.2	190.7	189	189.1	182.1
	188.2	457.4	193.5	188.7	190.3	180.3	189.6	182
	179.9	263.5	187.1	185.3	190.2	187.3	184	181.1
	190.8	356.1	184.3	189.7	191.1	186.2	185	190.1
	189.7	586.8	191.4	191.1	185.5	187.6	199.3	178.1
	176.9	537.1	193.4	194.9	186.3	193.2	191.8	178.8
	181.4	334.4	178.6	194.5	183.8	190.3	195.9	185.2
	178	536	200.7	189.5	179.8	189	194	183.3
	184.5	639.5	194.4	184.1	182.4	187.8	190.6	180.1
	191.9	381.9	190.7	188.8	189.2	187.8	179.4	183.8
	188.8	411.6	184	187.7	182.5	185.9	191.8	187.6
	191.6	372.7	188.7	177.7	177.1	187.4	189.1	178.2
	177	341.8	185.5	179.7	184.3	183.4	207.2	185.2
	178.8	289.3	184.1	183.6	182.8	177.9	191.9	178.3
	180	357.6	199.2	184.7	176.3	173.4	183.2	188.7
	174.2	915.8	190.8	181.4	184.2	177.3	181.7	179.4
	193.9	393.3	190	177.1	188.4	178.4	196.4	187.9
	193.9	481.5	183.8	185.6	180	187.9	183.1	178.3
	182.6	569.6	191.1	179.4	187.3	188	195.1	178.1
	174.2	888.3	197	181.1	224.9	191.1	184.7	190.2
	181.8	710.7	178.9	180.7	188.7	184.1	181.4	184.5
	178.7	514.9	193.5	179.4	175.5	199.7	185.6	177.7
	182.5	601	179	176.5	183.6	180.6	182.3	190
	182.9	1313	179.4	186	187.1	188.6	186.5	181.8
	183.5	755.7	187.2	188.8	186.7	191.9	183	180.1
	190.7	330.4	187	186.1	185.8	180.8	190.5	178.9
	184.1	334.5	175.7	185.3	190.5	179	177.3	182.5
	186.2	341.6	183.8	181.1	184.1	188.4	182.3	179.4
	184.1	467.9	184.3	190	177.1	185.8	178.7	176.5
	189.2	388.3	175	183.2	179.3	180.7	175.4	178.2
	190.6	610.5	180.5	192.5	183.1	191.6	176.5	172.7
	213.9	687.2	192	182.5	188.8	182.8	173	177.4
	186.2	1056	192.5	188.6	189.1	190.3	181.1	176.7
	184.9	423.7	180.8	185	187.9	189.4	178.3	189.1
	188.6	511.5	195.1	178.8	186.1	191	184.7	185.1
	184.3	384.6	197.2	189.7	182	184.6	178.2	186.4
	188.8	322.4	189.1	187.1	175.1	195.1	177.2	191
	185.2	906.1	198.2	177.2	189.7	189	185.8	187.6
	186.6	343.2	194.5	191.2	178.4	192.6	186.5	185.8
	200	381.7	189	181.6	193.3	189.7	188.5	181.3
	201.3	247.6	235.4	183.7	184.2	193.5	190	189.1
	183.4	691.4	191.8	193	183.2	198.5	190.9	182.9
	192.8	294	187.9	182	183.6	214.6	185.7	185.2
	203.6	381.5	185.4	176.2	178.9	196.6	191.2	187.7
	182.8	405.8	200.6	186.4	172	194.7	184.9	190.4
	191.7	258.4	193.6	212.2	176.2	191.3	187.1	186.3
	195	345.4	188.7	177.6	181.9	180.5	186.8	185.1
	187.4	303.5	191.5	187	176.4	187.9	181.9	177.9
	176.6	255.3	191.4	193.8	181.5	180.4	177.5	181.2
	190.1	493	462.7	192.9	186.9	185.1	188.7	179.1
	176.1	320.5	191.3	191.5	186.9	204.7	188.4	184.6
	175.1	357.1	190.8	178.8	184.8	183.2	186.9	186.4
	214.7	225.7	187.4	191.1	195.7	183.6	186	183.2
	187.5	349	185.3	184.6	183	182.4	184.2	180.4
	193.4	220.6	175.3	188.7	183.1	179.4	172.8	185.9
	212.8	504.4	183.2	180.5	187.5	185.2	171.6	180.5
	193.1	366.9	184.1	193.2	179.3	190	176.6	185.7
	186.4	260.9	185.5	188.4	178.3	184.8	184	190.5
	191.5	338.9	178.3	180.5	187	195.4	187.4	188.5
	184	292.7	186.4	196.6	184.7	183.7	181.4	186.3
	183.7	399.4	174.8	192.4	204.2	192.3	178.6	184.9
	206.9	451.8	183.3	187.5	187	199.3	186.6	189.4
	191.5	551.8	179.1	178.9	191.9	187.5	184.4	234.3
	179.6	380.4	221.6	188.2	181.9	198.5	193.7	191.5
	178.5	460	188.7	189.5	191.8	199.9	189.2	180.6
	178.6	533.8	194.4	180.4	183.3	197.3	188.5	187.9
	187.2	506.5	191.7	185.2	189.4	193.2	182.6	187.7
	195.6	521.2	200.4	190.8	184.7	185.5	182.2	182.3
	195.6	280.2	190.8	200.7	196.9	202.1	180.3	181.4
	182.3	274.7	179.3	204.6	189.6	194	194	181.3
	188.9	285.8	188.9	175.9	181.2	183.8	175.2	180.9
	195.1	393.5	191.1	179.6	177.8	190.4	180	174.9
	187.6	414.2	185.9	186.2	183.5	184.9	198	179.2
	187.5	512.1	187.3	188.8	181.9	197.1	182.2	183.8
	179.2	568.3	235.8	192.6	183.5	194.4	186	182.3
	180	274.6	178.4	191	181.4	188.6	190.5	182
	184.4	433.9	185.6	186.6	182.1	186.7	181	178.6
	191.9	348.6	194.7	184.3	180.7	177.2	191.8	189.7
	185.9	657	182.1	184.3	184.4	180.7	183.5	189.1
	181.7	243.4	196.7	188.5	179.2	183.7	277.7	188.9
	178.4	325.9	190.2	181.6	191.3	184.4	2407	176.3
	181.3	489.4	188.9	184.6	178	191.7	180.5	183.1
	172.6	344.6	190.9	192.8	175.9	190.8	177.3	186
	183.7	597.2	192.6	187	187.8	179.4	177	183.8
	200.6	286.8	185.8	203	175.8	194.6	173.1	180.9
	177.3	549.2	194	186.7	193.1	187.9	175.6	182.2
	218.5	289.1	191.3	190.6	177.3	181.6	183.1	179.7
	179.9	601.4	189.3	193.2	186.3	193.1	186.3	184.4
	185.2	352	189.6	186.2	183.1	186	181.7	181.9
	181.1	405.4	182.9	189.8	191.2	193.2	182.1	181.1
	224.5	247.2	192.7	182.3	189.3	192.4	186.2	182.3
	183.6	743.8	186.7	184.4	178.5	193.5	188.1	182.2
	190.8	402.2	187.6	183.3	192.7	193	205.2	176.4
	180.1	545.3	172.1	185.3	180.5	186.7	177.4	192.6
	183.6	268.1	179.8	247	179.3	188.4	188.4	184.5
	181	413.6	181.5	178.4	176.5	189.2	191.5	179.7
	191.3	379.1	180.5	177.9	184.3	191.1	190.1	181.5
	178	261.5	181.7	181.3	185.2	184	183.6	173.7
	189.7	623.7	188	185.3	188.7	185.6	182.7	181.8
	199.8	218	183.2	180.6	186.7	197.2	180.7	182.5
	179.3	455.6	201.2	184.9	178.2	181.6	187.6	178.1
	185.7	384.9	192.8	195.8	172.3	180.6	197.3	187.6
	185.7	332	179.3	188.5	176.3	185.1	186.7	181.8
	199.9	232.4	201.1	185.9	186.1	185.1	182.5	195.7
	220.7	348.7	196.9	181.6	192.4	177.2	186.7	181.9
	196.2	308.6	188.3	189.5	187.6	178.1	179.9	182
	205.3	728.6	181.2	187.8	185.6	188.5	180.7	188
	181.1	239	183.5	206.7	181.6	188.2	182.7	179.1
	201.5	267.3	193.5	189.3	177.8	184.8	184.8	175.4
	185	329.2	193.8	202.5	182.4	193.4	183.1	186.1
	204.3	259.5	197	185	192	184.3	181.4	185.5
	184.2	225.7	191.1	178.3	189.1	194.6	177.4	179.8
	184.5	230	186.7	182.2	178.3	195.4	185	181.6
	183.4	252.7	196.2	190.6	180	195.4	178.8	185
	195.4	294.9	201.5	186.7	183.8	190.5	184.2	186.9
	183.4	256.7	189.2	185.7	193.6	179.7	178.7	172.3
	195.8	240.7	178.8	196.9	181.4	192.2	184.7	180.6
	190.3	794.7	192.5	182.5	193.1	184.3	182.1	174.6
	183.5	771.5	189.4	233.7	175.5	188.3	181.2	181.6
	181	416.9	184.4	183.8	190.6	180.2	177.4	185
	184.3	286.4	184.8	187.1	190.7	176.5	186.9	200.1
	185.8	553.1	180.9	181.5	190.1	183.8	184.3	186.7
	185.7	817.3	186.4	185.1	174.6	184.9	175.8	183.6
	189.6	563.2	189.2	181.6	185.7	192.9	181.4	191.4
	203.2	1301	193.8	177.2	181.1	198	175.4	175.4
	209.7	717.8	183.5	177.5	186.9	180.5	188.4	191
	206.6	726.6	190.1	179	181.9	186.5	183.4	180.3
	200.6	500	192.3	184.9	176	189.3	177.9	182.1
	210.7	250.5	182.9	182.5	182.2	192.8	185.1	185.4
	177.1	321.9	242.1	191.2	173.4	182.3	187.8	185.4
	202.7	297.3	178.9	178.7	186.9	190.2	178.6	492.6
	202.9	699.7	235.8	201.6	189.1	182.8	197.6	186.8
	212.6	339.6	184.4	195.4	185.3	178.7	182.9	185.9
	187.7	392	201.6	179.3	180.1	183.3	189.8	196
	179.6	292.6	193.7	192	187.5	178	195	176.8
	189.5	451.1	232.5	192.9	186.8	178.6	185.4	196.9
	270.3	292.3	187	185.5	195.7	179.6	201.2	178.8
	189.1	319.8	217.7	192	186	186.4	181.4	215.4
	192.6	279.8	192.7	195.6	179.8	191.5	183.1	184.3
	199.5	462.2	192.4	185.8	194.6	188.8	181.4	175.6
	184.4	332.1	186.5	180.9	197.2	184	183.7	183.5
	194.2	639.8	191.8	186.5	208.9	182.2	184.4	178.7
	182.6	716.2	179	188.4	179.8	182.7	179.5	172.1
	193.5	260.8	192.2	182.6	186.4	192	181.5	180.7
	184.5	363.4	196.9	190.8	194.5	184.3	180.2	178.6
	184.7	427.3	185.7	186.9	190.5	186.5	177.1	186.1
	184.6	795.1	182.1	190.4	180.8	189.7	180	185.2
	177.2	583.6	190.5	184.9	186	198.9	177.4	181.2
	177	256.3	196.4	240	183.7	189.1	176.3	175.4
	187.6	481.3	181.5	187	173.7	195.5	181.6	183.6
	172.7	281	188.7	181.2	181.8	186	180.9	182.9
	199.6	447.9	187.6	185.4	184.1	215	188	176.6
	184	361.1	216.6	177.1	190.4	187.4	191.3	181.4
	188.8	485.5	197.6	186.6	191.9	184.8	187.7	182.3
	181.9	407.6	184.9	187.9	195.3	176.5	185.5	189.4
	184.1	246.7	197.3	181.5	186.3	181.5	184.1	183.9
	215.7	435.8	183	187.1	179.7	181.4	178.1	191.4
	180	529.7	195.1	200.4	190.9	176.9	189.5	197.6
	189.7	249.2	195.8	190.1	185.4	183.8	192.3	187.4
	187.9	321.6	194.4	186.6	187.1	181.6	185.3	187.9
	183.1	745.9	186.8	192.4	721.4	186.4	181.8	195
	190.9	505.3	174.7	188.7	189.9	184.7	181.6	184
	186.4	276	190.5	177.1	189.9	186.6	188.8	184
	191.7	506.6	185.7	190.5	184.3	189.8	189	185.5
	185.3	484.6	176.9	193.8	204.2	187.9	177.4	180.7
	189.6	675.4	181.1	178.5	195.9	189.3	186.1	180.5
	189.3	302	1831	198.5	186.4	189.6	186.5	183
	184.5	268.1	190.3	197.5	179.7	193.3	187.9	178.3
	203	259.1	191.4	183.1	186.4	185.8	186.6	184.2
	183	288.3	187.7	187	180	186.5	180.6	182.4
	185.9	306.5	187.1	192.7	187.6	186.7	184.2	187.6
	196.9	281.2	183.2	194.1	179.3	193	180.7	188
	180.7	369.7	191.2	179.3	180.2	185.7	180.8	183.1
	188.8	306.5	177.9	173.6	191.5	184.3	177	188
	182.1	731.2	188.5	182.5	186.4	188.1	182.5	187.2
	190.8	260.3	194.5	187.2	178.2	184.6	184.3	178.9
	279.1	581.3	191.3	179.5	177.9	184.8	184.6	196.1
	191.1	731.4	183.6	174.2	185.5	186.6	178.9	188.3
	187	423.8	190.2	206.2	184.8	195.5	183.3	183.3
	188.4	297.2	191.5	184.4	181.1	178.2	178.5	181.4
	189.1	310.3	185.7	191.5	181.3	181.1	174.8	185.2
	184.3	230.5	187	188.7	187.7	176.9	181.6	183.1
	182.5	244	187.7	220	184.4	186.4	260.4	180.3
	186	336.4	191.5	195.2	183	195.1	185.1	175.7
	189.9	535.6	187	188	177.4	194.7	183.9	182.8
	180.3	360.8	192.2	184.9	176	189	190.8	174.6
	190.1	630.3	186.4	201.5	183	196.9	181	183.9
	181.1	677	188.3	179.7	188.4	188.5	192.1	184.6
	183	524.8	188.9	185.1	191.7	189.5	187.5	183.7
	233.4	752.3	190.9	182.1	188.4	188.1	192.3	186.9
	181.3	781.6	180.2	200.3	188.6	181.2	187.2	193.3
	186.3	732	189	192.6	186.8	178.3	186.8	181.1
	180.5	677.3	174.8	189.2	179.1	184.9	192.4	188.5
	173.9	482.7	195.9	182.2	188.8	185	190.5	188.9
	177.9	726	183.3	184	196.5	178	188.1	188.4
	175.9	337.3	190.5	192.4	185.2	178.9	210.3	185.6
	180.6	591.6	193.6	181.3	191.6	181.1	342.5	179.5
	179.1	351	184.6	179.1	187	175.3	193.9	188.8
	181.2	279.6	182.9	188.9	194	173.9	187.2	191.3
	196.8	263.2	185.8	190.2	184.5	187.3	186.1	186.1
	184	413.4	182.2	189.8	181.7	181.7	227.9	184.6
	193.9	411.1	178.7	183.5	182.2	187.8	191.2	176.1
	215.8	591.8	214.4	181.7	188.9	184.7	188.8	177.5
	202.2	530	182	180	181.8	190.8	190	183.6
	175.5	872.4	210.2	182.1	188.5	193.4	182	179.1
	202.9	592	200.6	180.5	188.7	192.1	182.6	179.3
	179.3	530.3	193.1	183	183.3	184.9	182.2	179.7
	181.8	370.9	207.7	182.4	189.6	195.3	176.7	184.6
	190.4	414.5	174.5	185.2	186.5	175.8	180.1	175.8
	187.3	361.1	181.8	186.2	178.9	197.4	181.1	173.6
	194.9	344.7	196.2	183.8	182.7	187.3	177.7	554.9
	186.6	194.5	181.1	188	185.5	191.3	175.7	176.5
	184.6	526.3	183.6	180.8	185.9	180.9	178.9	178.3
	181.9	411.8	199.8	184	185.5	184.1	181	187
	186.8	481.2	185	190.9	183.4	185.3	182.6	176.3
	193.6	443.5	193.3	185.4	180.1	178.6	183.4	182
	190.7	361.1	189.4	196.9	184.6	185.5	190.9	181.7
	181.3	285.6	197.6	189.7	182.9	179.1	193.8	184.5
	188.2	257.8	200.8	180.2	177.1	174.1	177.3	192.7
	197.1	618.1	194.2	193.7	179.5	180.6	187.4	182.7
	184.6	269.9	213.8	189.3	179.3	179	177.4	177.5
	185.9	543.2	187	186.1	182.9	180.7	187.5	185.5
	200.1	611.8	188.4	184.7	187.9	185.9	190	191.2
	184.8	405.3	186.3	183.5	190.7	182.7	181.1	184.9
	185.5	424.5	183.3	182.3	186.8	190	188.8	185
	192.1	646.9	184.4	178.2	181.8	181.5	191.5	178.5
	180.6	552.3	183.1	190	191.1	190.8	182.2	183.5
	182.1	971.1	179.6	183.4	192.8	196.5	185.5	181.2
	187.8	863.4	177.7	197.3	192.2	198.2	207.4	174.9
	179.2	572.9	181.5	183.3	194.2	188.1	194.6	187.2
	201.7	584.6	185.3	187.5	185.2	181.1	251.5	184.6
	191.4	590.3	189.7	180.9	192	194.2	189	187.9
	181.6	326.7	180.6	182	181.3	186.8	185.5	178.4
	177.4	400.1	186.2	181.7	194.1	183.3	216.4	181.2
	277.8	366.8	195.2	191	189.7	193.7	185	179.8
	193.7	501.1	188.8	187.2	183.2	176.5	186.4	182.6
	203.6	725.5	186	189.1	191.4	184.3	189.1	214.7
	181.1	506.2	191.3	181.1	199.5	186.7	181.4	180.4
	191.3	379.3	179.4	192.9	181.9	193.4	182.4	180.9
	176.7	263.9	191.5	186.9	191.2	193.9	176.6	182.1
	197.5	559.3	193.4	199.6	191.6	192.9	175.5	175.8
	181.2	783.2	185	185.3	186.2	177.7	173	175.7
	184.8	522.4	235.6	185.7	196.4	191.3	181.6	186.7
	183.4	380.4	187	182.4	185.8	204.6	182.7	200
	179.3	431.4	197.8	194.7	189	184.3	172.7	178.4
	182.6	647.3	185.3	184.6	188.1	197	179.1	193.6
	185.5	554.2	182.5	185.2	184.8	198.6	183.2	175.5
	183.8	271	188.7	186.3	184.8	186.2	179.3	186.5
	185.9	625.7	184.9	184.3	180.5	192.5	188.6	179.4
	183.4	264.7	195.1	188.8	181.8	181.9	188.5	184.1
	190.5	818.7	185.1	194.1	177.3	184.2	187.2	184
	183.2	293.4	181.8	188	183.4	196.6	182.4	173
	185.1	767.9	185	185.8	181.4	189.4	185.8	185.2
	174.8	306.7	188	182.7	184.6	179.7	188.1	175.7
	173.6	489.7	180.6	176.8	185.8	180.8	192.4	175.5
	180.8	315.8	191.8	179.1	187.4	175.4	322.2	192.2
	178.5	315	193.3	181.9	184.3	174.1	188.4	186.8
	182.4	407.2	188.1	179.8	182.9	173.5	188.8	177
	185.6	293	177	190.8	189.9	183.6	186.2	189.3
	195.7	280	193.4	190	185.4	179.8	184.8	179.4
	182.8	443.6	177.7	187.4	188	192	195.6	190.1
	191.5	930.2	187.6	182.7	194	192.7	180.1	184.3
	207.7	384	187.3	191	191.7	383.2	190.1	186.1
	192.1	543	187.6	189.4	200.5	191.9	187.1	189.1
	196.1	544.7	194	194.5	182.8	189.4	185.2	187
	254.3	547.1	190.8	193.5	190.1	182.7	191.5	188.9
	180	420.3	190.3	195.5	186.1	184.7	190.8	188.9
	189	368.7	184.4	196.2	189.8	191.4	189.3	196.3
	195.5	477.2	189.2	181.8	184	189.8	183.4	181.1
	181.8	445.6	203.9	187.9	179.6	189.2	177.6	188.1
	193.6	631.4	194.5	188.8	183.8	195.7	181.8	182.8
	177.5	305.8	188	185.6	188.8	193.8	176.9	197.1
	182.6	216.9	188.9	188.1	182.8	185.1	181.2	186.9
	179.9	342.6	186.7	189.6	190.5	188.3	192.1	188.5
	182.7	222.3	177.6	181.6	188.8	186.1	189.3	179.2
	182.6	343.6	185.5	244.5	182.9	184.3	191.7	185.2
	197.7	375.9	180.8	192.5	178.2	194.2	192.5	184.9
	191.1	250.6	178.1	192.3	178.9	190	202.5	186.7
	191.1	234.8	182.8	180.5	197.3	190.1	185.9	185.3
	202.4	363.2	181.3	187.3	180.6	184.2	186.1	186.1
	180.2	558.2	184.3	182.2	190.5	184.7	179	190.8
	184.3	235.1	183.5	185.6	192.4	175.4	200.4	182.8
	196.8	694	178.6	177.2	188.3	181.1	191.5	178.4
	186.2	377.9	188.8	184	189.8	183.5	180.7	181.9
	183.3	525.5	180.8	191	196.8	183	198.5	183.7
	188.8	378.8	191.8	179.1	204.8	176.2	183	176.4
	185.6	676.4	198.5	184.5	197.3	191.2	190.5	185.6
	180.4	666.4	460.3	180.7	186	179.1	197.3	181
	189.6	577.7	183.9	179.7	183.1	186.4	196.4	188.1
	186.5	622.9	194.4	177.3	182.1	180.2	200	195.1
	186.7	293.8	196.1	179.2	191	178.8	195.4	189.5
	190.6	413.1	209.8	183.1	187.3	185.1	192.6	180.8
	185.9	307.3	187.1	182.3	190.6	191.5	189.6	187.9
	186.1	349	214.5	190	180.8	179.9	190.4	199.6
	185.2	305	193.5	177.6	186.9	188.6	193	171.9
	188.3	222.8	176.9	186.2	176.2	191.2	180.2	180.9
	184.1	258.4	192.6	180.5	183.8	192.4	185.9	179.9
	190.9	348.6	184.3	185.7	173.4	187.7	182.1	186.2
	179.2	371.5	180.8	178.4	179.7	178.3	188.4	184.6
	184.5	269.6	187.1	189.5	175.8	192.7	180.2	186.4
	182	365	180.7	179.7	177	182.4	175	180.6
	180.5	495.3	178.5	264.8	180.2	188.1	175.9	177.1
	183	359.7	179.6	183.7	186.2	201	181.1	170.7
	187.9	409.8	175.4	188.7	178.4	178.9	177.4	177.1
	179.3	214.8	179.1	192.1	192.7	184.3	181.1	181.8
	179.5	511.8	189.2	279.5	181.4	182	180.1	183.4
	173.2	476.1	188.1	177.9	190.7	187.8	198.1	182.2
	181.9	230.2	186.8	193.3	181.3	182.5	185.7	183.3
	190	516.3	189.1	179.1	177.9	196.5	185.1	181.7
	181	404.1	187.5	180.8	197.1	187.9	192.5	182.2
	193.5	557.7	191	185.7	187.9	200.2	282.7	180.9
	188.6	505.3	191.4	181	190.8	192.2	183.2	180.9
	191.6	441.5	183.2	184.1	194.2	185.6	181	183.8
	189.1	696	194.4	183.3	192	190.5	186.8	188.7
	187.8	516.2	192.1	185.5	183.1	183.9	180.4	177.5
	193	378	191.7	182.7	191.9	192.3	186.7	178.6
	188.3	438	191.3	183.9	194	178.5	183.2	272.9
	188.3	593.4	189.5	177.1	185.7	212.7	184.5	182.7
	182.5	427.9	190.6	184.7	182.1	184.2	178.9	180.6
	178.2	471.3	187.6	176.6	190.7	192.4	190.2	188.6
	202.2	465.5	185.5	192	187.6	176.5	184.9	188.3
	182	480.8	185.5	188.2	179.9	180	174.9	193
	201.6	463.3	187.6	188.4	190.9	192.8	187.4	187.3
	174.3	537.6	187	181.9	190.7	183.7	186.5	191.5
	185.1	473.1	202.6	187.5	193.5	190.7	250.3	187.5
	181.5	642	182.4	192.8	182.2	180.5	180.4	178.6
	182	367.6	184.7	191.4	219.6	184.9	180	187.5
	177.8	544.8	181.1	184	183	178.5	173.2	178.5
	180.2	468.1	181	187.7	186.1	187.9	181.4	178.3
	177.9	371.8	175.8	184.7	186.5	180.3	185.8	185.5
	185.5	362.1	182.4	186.2	178.6	187.8	183.7	175.9
	184.7	226.5	180.6	198.5	175.4	179.2	182.6	183.7
	184	250.1	181.4	185.9	180.7	180.6	177.1	180.7
	192.7	302.7	184.7	177.4	183.2	198.9	178.3	189.7
	188.4	356.2	183.2	175.9	178.4	192.7	190	179.2
	178.5	421.8	185.3	182.7	183	194.9	191	184.6
	178.6	478	184.7	185.7	182.9	189.5	182	177
	198.8	475	179.3	177.2	194.3	189.4	191.8	183.9
	184.3	706.7	183.5	178.4	185.2	193	183.2	181
	193.7	766.6	183.2	185.8	191.9	197.5	180.2	186.3
	186.7	681.2	182.2	188.2	180.6	189.1	186	186
	176.1	695.8	195	181.7	196	188.4	187.2	181.7
	196.8	288.6	186.7	178.2	179.7	181.8	202.8	185
	191.1	485.3	178.2	183.8	191.2	182.4	187	180
	171.8	485.4	188.8	178.5	210.8	181.2	179	182.6
	190.9	510.1	189.2	186.2	192.6	182.1	185.2	179.1
	180.4	329.6	179	181.1	188.8	181.2	184.7	178.9
	180.4	514.6	196	186	189.6	185.5	185.1	182.1
	181.3	329	185.8	184.8	175.4	190.9	181.5	185.3
	181.2	454.7	182.7	187.7	187.2	185.1	187.7	174.6
	181.8	494.6	181.4	178.4	179.9	187	181	178.4
	183.2	266.4	189.6	178.5	207.6	193.8	182.9	185.9
	181.1	778.7	177.5	175.7	182.9	191.9	187.4	186.4
	179.5	369.8	180.8	180.7	175.4	189.3	178.5	179.4
	175.9	527	185.3	184.6	181.3	189.7	177.6	186.4
	179.9	554.2	177.5	194.2	183.3	192.7	179.6	185.5
	178.4	634.8	184.9	180	187.2	183.2	179.6	177.9
	181	280	187.4	182.5	184	196.3	182.4	179.9
	181.6	258.4	181.7	179.7	172.1	185.4	181.3	279.3
	186.8	375	192	184.6	174.9	199.4	185.2	181.2
	182.1	406.4	184.8	183.3	178.6	192.1	183.4	177.4
	182.9	322.5	201.7	184.3	181.3	184.1	193.9	174.2
	180.1	380.5	188.8	181.9	185.2	185.4	187.3	179.7
	189.4	311.7	188.6	185.5	178.4	191.2	184.8	176.6
	188.5	424.2	192.4	178.9	181.6	181.6	187.5	173.5
	184.8	441.7	191.3	177.8	183.6	176.8	182.6	180.1
	180.2	485.9	180.6	181.6	179.7	176.3	188.1	180
	183.6	690.9	185.6	175.7	191.8	182.7	187.9	170.7
	187.4	350.3	185.5	178.7	188.5	181.4	190.1	178.2
	179.9	319.6	174.5	188.2	177.6	186	188.4	183.3
	184.8	312.4	176.7	186.9	189.5	184.9	191.7	178.1
	184	740.5	184.6	185.3	190	188.5	191.6	188.9
	190	490.2	183.9	200.6	188.2	183.3	183.1	182
	190.7	301.4	179.9	186.5	188.6	176.6	189.7	176.2
	179.7	286	185.2	185.8	189.7	193.2	194.6	198.2
	188.7	681.6	198.8	196.3	181.4	181.6	183.7	176.5
	193.4	381.8	191.6	192.9	182	195.2	184.6	181.5
	181.2	228.1	185.3	199.7	190.6	196.9	181.5	177.9
	190.1	512.3	193.5	192.7	186.7	189.9	188.5	185.6
	182.5	316.2	186.1	183.6	191.5	193.9	195.2	189.6
	184.5	367	194.2	195	182.1	193.9	176.1	184.5
	187.5	495.9	184.9	188.6	189.4	186.2	182.5	185.4
	188.4	234	201.4	184	181.6	195.9	187.4	178.2
	194.6	286.9	199.9	185.8	187.5	197.1	188.1	181.1
	183.5	575.9	179.1	190.3	184.2	184.5	182.1	186
	174.2	388.7	184.5	191.5	190.6	195.2	179.5	177.9
	213.5	693.1	192.5	191.1	191.8	202.5	184.7	183.1
	174	295.4	186.7	184.6	183.2	195	180.5	184.8
	192	682.3	188.9	175.8	182.1	197.1	181.3	179.5
	183.9	364.6	196.8	177.4	177.2	205.4	180.1	196.9
	172.1	371.9	190.3	176.8	181.4	189.3	187.2	202.7
	182.1	480.7	203	175.9	181.2	198.6	174.9	176.3
	177.9	441.9	193.2	176.1	179.7	190.6	179.8	171.6
	183.5	884.5	187.4	177.8	187.6	180.1	176.9	173
	188.8	354.4	192.4	183.4	181.5	189.9	184.2	185.8
	193.1	418.1	192.4	179.4	188	188.1	194.4	176.9
	186	908.6	191.2	177.8	200.8	188.9	189.2	182.6
	198.5	489.8	189.1	179.6	187	190.3	178.6	186.3
	181	571.3	188.7	185.8	190.4	221.9	185.2	181.3
	187.4	375.5	206.8	185.3	183.2	211.1	183.5	183.5
	180.5	307	192.9	182.1	182.2	182.2	190.1	192.4
	186.7	361.6	182	192.6	185.5	183.5	188.5	178.3
	190.5	440.9	180.9	176.8	189.5	193.9	187	186.8
	184.1	487.6	182.4	189.4	185.6	195.3	186.4	178.7
	183.5	615.4	182.5	191.3	180.6	205.7	192.2	175.6
	186.5	769.2	179	182.6	177.4	190	184.2	186.4
	182.8	639	180.1	190.8	185.4	197.4	193.6	180.9
	178.4	694.6	182.8	186.2	179.5	183.5	185.4	179.6
	183.2	414.5	182.7	188.9	175.3	187.2	190.5	184.7
	213.4	441.7	186.7	183.1	189.4	198.2	192.6	183.6
	186.7	381.5	183.9	182.9	177.8	190.6	193.2	187.3
	183.8	336.4	186.3	185.5	179.7	192.6	180.9	181.5
	178.9	354.5	192	188.6	180.3	183.7	189.1	173.6
	193	411.8	184.2	185.7	185.2	237.8	178.1	173
	187.7	306.3	186.9	182.3	179.5	184.2	188.2	175.2
	183.1	409.9	190.3	188.1	186.9	190.3	174.2	181.3
	180.6	334	190	184.8	189.9	180.8	189.9	179
	185.2	292.8	177.7	180.5	188.4	176.1	190.9	178.9
	191.1	542.7	203.2	186.4	192.1	179.7	189.1	189.4
	178.2	319.9	202	187.6	194.4	182.2	187.1	178.7
	190.7	610.5	196.2	181.7	187.1	181.2	191.5	179.3
	180.6	273	190.7	191.6	192.9	180.5	185.2	178.6
	182.4	299.5	188.6	179.7	192.6	183.3	187.2	189.2
	190.9	417.8	190.7	187	179.8	181.2	174.7	179.5
	181.7	369.3	191.8	176.5	187.5	193.8	178.2	189.9
	180.4	541.9	189.1	187.5	192.6	196	180.3	182.4
	184.8	301.7	194.2	188.8	185.7	200.9	181.2	184.9
	184.7	309.5	184.3	197.6	194.2	199.4	178.3	186.1
	179.5	316.3	182.7	182.2	186	190.1	181.2	187.9
	177	330.2	186.1	191.9	193.8	183.2	183.8	178.6
	181.6	292.3	180.2	193.1	182.6	191.8	177.6	185.3
	188	323.6	177.4	189.6	180.1	190.4	184.5	191.3
	211.4	371.3	176.4	193.1	190.1	190.6	178.4	184
	178.9	375.2	177.6	187.6	188	188.2	178.9	176.7
	185	307.5	179.4	184.4	178.3	191.8	189.7	185.1
	182.9	428.2	283.7	188.2	177.5	187.6	182.2	179.6
	179.5	438.4	183.3	184.7	179.1	192.1	176.2	179.8
	176	637.3	187.1	190.1	181.5	178.1	189.6	176.9
	184.8	473.7	186.4	188.1	175	188.8	180	174.7
	179.1	387.1	182.4	184.6	181.3	185.5	189.5	181.6
	179.2	432.9	185	179.6	192	185.1	191.2	182.3
	175.3	336.7	180.7	176.3	187.2	178.4	180.7	179
	188.8	407.1	194.8	173.8	195.9	182.5	188	190.3
	176.7	390.6	177.1	182.1	183.1	177.5	190.6	182.6
	181.4	388.4	193.5	187.9	186.9	185.2	186.1	191.4
	203.6	428.4	186.2	193.5	182.1	182.7	185	180.2
	180.2	443.6	196.9	190.1	178.2	191.6	190.2	185.2
	183.2	457	194	183	181.3	186.6	328	191
	191.7	527.3	184.2	192.4	182.9	193.4	181	223.1
	184.1	370.1	193.4	188.6	185.8	192.1	183.6	188.2
	182	414.3	202.4	188.6	184	199.8	178.2	182.1
	195.8	405.7	195.3	193.7	181.6	186.7	178.7	186.3
	184.1	438	187.4	192.8	180	195.3	179.1	178.6
	188.2	253.4	189.7	183.5	184.4	191.5	179.9	185.3
	174.2	326.8	183.5	182.1	181.4	190.1	174.1	185
	186.8	312.6	202.8	185.6	179.4	198.8	188.5	182.7
	189.4	330.5	191.8	179.6	185	186.1	181.2	175.7
	199.6	295.3	178.7	188.5	187.3	185.7	186.7	182
	198.8	305.5	188	190.9	175.9	189.9	191.8	197.8
	193.8	350.6	192.3	197.6	190.2	198.3	190.7	180.6
	195.4	324.1	186.4	188	187.5	178.6	178.9	176.6
	187.4	593.3	188.8	184.6	184.7	183.5	176.6	178.1
	187.4	303.2	184.3	183.4	180.7	183.5	190.4	178.5
	178	325.2	179.1	179.9	189.4	179.8	193.6	177.1
	179.3	344.8	179.6	190.8	180.3	184.7	179.3	176.3
	191.3	554.1	179.1	181.4	194.4	188.6	186.9	181.1
	188.4	357.6	183.2	181.1	195.7	183.9	180.8	179.4
	194.7	387.8	184.2	193.7	197.4	175.4	192	174.7
	181.2	375.4	182.9	182.3	195.5	184.3	190.2	180.4
	180.9	720.2	190.6	179.7	194	187.9	177.8	178.3
	186.4	411.3	185	243.3	195.8	187.5	176.3	180.1
	201.8	458.8	187.3	181.2	201	178.8	195.6	226.7
	184	453.6	181.9	176.4	194.9	181	182.2	181.4
	182.5	349.2	180.2	179.4	188.7	181.4	178.2	176.2
	178.1	449.1	193.2	178.5	209.3	184.1	187.9	210.9
	181.8	361.1	179.4	183.9	195.9	180.3	185.8	201.3
	177.3	415.8	190.9	186.9	194.7	186.5	178.2	181.4
	182.8	458.3	190.5	188.9	217	192.4	182.1	196.4
	183.9	487	181.3	177.6	187	187.7	181	192.9
	188.4	260.8	198.1	191.3	190.1	187	182.4	179.3
	174.8	434.8	192.9	345	181.9	192.4	176.6	178
	188.2	226.8	190.8	190.5	191.6	194	180.4	184.7
	184.6	482.2	181	189	191.4	193.1	181.9	184.4
	176.5	466.4	195.5	178.6	187.2	182.8	185.7	182.3
	176.3	279.9	182.6	178.6	184	186.8	182.8	193.9
	183.8	421.8	185.4	194.8	180.9	192.7	182.5	178.5
	178.8	425.3	229	194	180.2	188.7	179	190.8
	180.6	464.3	180.7	187.5	177.2	185.6	178.1	185.8
	187.6	256.7	181.4	189.6	178.4	188.1	187.2	186.2
	182	462.6	182.6	193	182.2	192.8	185.7	187.7
	216	403.8	194.4	178	185.9	190	185.5	187.6
	185.9	466.8	188.8	186.9	185	196.3	185.6	189.5
	200.3	483.4	185	183.7	187.8	193.7	184.7	208.2
	185.1	402.6	265.8	192	186.3	182.1	188.1	179.1
	210.3	290.6	181.2	193.8	183.1	185.2	190.5	189.7
	198.5	557	202.5	185.9	183.5	185.9	179.3	201.3
	190	602.9	179.9	187	189.1	184.7	185.6	182.1
	181.6	527.6	182	177	193.7	187.5	187.2	186.8
	184.7	877.1	187.3	181.7	186.7	185.5	183.7	190.2
	209.1	555.7	184.2	181.6	183.1	186.8	179.3	179
	185.4	438.8	194	183.8	199.3	178.2	185.3	183.5
	182.1	525.8	198.8	190.1	193.9	181.1	189	180.6
	191.1	507.1	182.9	180.4	194.2	185.2	187	181.7
	188.7	404.5	353.9	177	183.5	182.1	187.8	181.2
	198.7	1053	179.3	183.9	182.5	175.2	197.9	181.1
	192.7	529.5	181.1	180.4	187.5	187.1	184.2	186.6
	198.2	353.2	171.2	182.7	182.4	186.2	185.7	181
	196.2	305.3	173.9	174.3	191.6	180.1	187.8	186.9
	207.3	465.5	181	184.3	182.4	199	183.7	182.4
	189.1	267	186.1	188.2	190	192.2	184.9	179.2
	199.3	325.1	184.2	183	192.5	179.5	177.5	185.4
	186.3	405.8	187.5	175	181.7	173.1	178.5	182.6
	197.6	354.4	192.5	191.9	188.8	173.9	179.3	191.8
	192.6	406.6	192.1	190.2	190.9	177.6	177.3	190.7
	179.6	281.3	188.1	190.7	181.4	186.3	187	190
	194.6	379.2	179.4	193.1	179.2	201.1	176.6	195.7
	207.4	456.4	192	188.8	179.8	190.6	181	198.1
	193.4	448.6	185.1	183.5	189	188.1	178.8	182
	186.6	337.6	181.3	178.7	180.7	179.7	181.9	183.6
	191.3	468.8	203.5	195.7	194.1	175.7	178.6	192
	187.4	446	195.7	182.9	186.3	179.4	188.8	302.5
	173.8	481.8	191.9	190.2	184.1	178.2	194.8	186.6
	184	486.4	194.3	209.4	197.1	184.9	187.8	181.8
	188.2	272.9	181.1	181.4	177.4	190.1	190.9	187.1
	181.3	415.3	184.8	193.8	181.2	191.4	188.9	186
	188.3	276.2	190.2	177.7	190.8	182.1	187.7	190.6
	185.3	462.7	191.8	184.4	198.9	188.2	189.6	178.8
	184.8	364.3	178.9	189.6	187.6	194.2	194.4	181.2
	185.1	469.3	185	185.3	191.2	193.4	190.1	190.6
	182	549.3	190.6	181.8	191.9	181.8	186.8	188
	186	519.9	181.4	184.3	185.6	181.3	191	184.1
	186.2	340.7	184.8	192.4	179.8	197.6	186.6	175.5
	185.2	455.4	196.5	194.9	182.7	196	197	177.9
	183.3	377.7	185.9	179.7	185.8	192.1	191.4	182.6
	184.5	452.3	179.9	182.2	188.5	184.4	184.4	179.1
	176.6	281.4	185.1	177.1	185.4	187.8	182.6	173.9
	189.3	324.7	176.5	180.3	190.4	183	186.2	185.9
	187	368.4	185.8	185.1	182.2	198.9	186.5	183.2
	199.6	306	179.7	178.2	181	194.5	178.9	187.3
	192.2	774.8	195.4	179.4	179.1	185.5	180.4	179.3
	180.3	470.2	192.2	185.7	182.3	186.4	184.2	179.9
	194.8	569.7	186.3	184.1	183.9	188.4	183.4	191.8
	184.9	244	199.5	179.9	202	187	182.9	186.2
	176.3	788.6	192.5	179	186.8	179.5	177.7	183.8
	192.9	423.6	199.4	192	193.6	190.4	182.2	188.3
	179.6	251	192.5	192.5	179.1	174.5	177.1	185.8
	184.6	390.5	191.6	195.7	190.6	191.4	180.1	185.5
	192.8	201.1	178.9	187.8	184.4	181.8	179	187.2
	186.9	206.6	191.1	186.4	181.3	180.7	181.5	195.4
	199.6	330.4	183.4	178.8	190.7	185.5	180.8	172
	180.1	391.3	187.8	195.5	190.7	180.3	181.4	183.9
	198.3	520.5	188.3	185.8	190.3	180.8	184.3	178.8
	202.1	310.2	190.1	182.3	180.5	187.8	185.1	177.9
	199.4	258.6	181.4	177.2	196.9	179.8	187.9	184.1
	190.6	323.2	194.2	180	190	182	188.6	251.7
	185.5	413.4	194.2	178.6	186.3	181.7	184.9	184.5
	198.6	513.2	187.1	179.8	191.2	183.7	182.4	189.2
	187.3	624	182.1	179.4	181.3	181.6	176.6	182
	198.5	568	208.7	176.8	194.5	196.7	181.2	281
	181.3	295	186.2	179.3	195.3	196.1	204.2	185.5
	260.1	354.7	187.9	177.4	191.2	183.9	186.6	188.8
	194.7	540.4	179.3	179.1	183.3	186.2	186.1	288.5
	192.7	285.1	179.1	218.6	189	198.5	196.3	220.4
	178.9	489.4	182.8	241.6	178.9	195.5	187.7	433.9
	180.2	485.8	182.9	189.2	180.1	195.4	185	186.7
	193.4	305.9	183.2	184.3	194.8	196.1	183.4	185.6
	190	394.1	190.7	184.5	177.7	192.5	195.2	190.4
	182.7	293.7	184.6	191.1	177.8	197.2	193.4	180.6
	182.8	293	185.2	266.5	172.7	191.9	188.6	186.3
	199.4	504.9	178.4	231.4	176.4	185.3	193.3	185.1
	183.7	748	193.1	199.3	185.1	189.6	190.4	179.4
	199.6	413.9	184.6	183.9	184.8	185.2	192.7	174.8
	183.6	424.1	190.9	187.4	181.6	186.2	185.2	186.7
	182.9	413.5	189.4	179.2	179.4	183.2	177.1	185.8
	178.4	347.3	196.4	192.8	182.3	192.7	177.1	181.4
	181.6	369.2	180	187.2	180.5	187.2	180	182.2
	184.9	341.7	202.2	184.5	188.7	190.2	188.6	183.4
	183.4	263.6	194.2	198	178.8	185.9	177.5	182
	180.9	375.5	186.4	185.1	188.6	186	183.5	179.6
	189.5	391.9	192.5	188.7	189.7	185.8	176.7	176.1
	199.5	441.8	190.2	177.8	189.6	175.8	172.3	179
	198.9	402.2	190.8	175.3	193.7	178.1	178.9	253.2
	190.6	511.9	184.5	182.1	186.4	179.7	178.4	195.6
	831.7	353.3	185.6	192.5	189.8	171.1	185.3	186
	185.8	263.9	183.5	185.2	192.2	178.3	183.1	184
	195.9	510.9	180.2	184.7	187.4	175.1	185.2	176.3
	193.8	294	189	176.3	180.3	183.7	192.6	476.5
	199.2	330.7	194.1	190.2	185.9	185.9	188.9	200.9
	194.6	581.1	190.7	184.1	185.4	188.4	194.7	178
	211.9	424.8	192.2	189.9	182.9	182.3	178.9	178
	188.7	384.3	193.7	192.7	181.3	181.6	191.4	277.8
	201.1	300.4	198.1	185.9	185.7	189.7	186.3	317.6
	192.9	312.6	190.5	199.4	181.1	188.2	181.6	180.2
	183.3	316.9	197.4	190.4	179.6	182.4	185.3	257.7
	188.3	522.1	182.6	182.5	182	189.9	244	214.4
	184.8	350	204.7	180.7	181.2	191.7	187	196.7
	191	340	213.6	189.9	191.9	185	197.5	221.1
	201.9	369.7	200.7	181.1	184	189.1	198.9	202.6
	187.1	403.3	200.5	193.1	184.6	183.9	179.5	206.7
	178.2	184.1	202.6	189.1	199.4	183.9	178.3	177.5
	179.7	363.3	198.9	191.1	181	183	173.5	199
	179	253	194	192.1	176.5	180.6	180.2	178.7
	188.1	352.7	187.2	197.2	180.3	187.2	183.4	206.7
	192	223.5	188.3	187.2	180.6	214.5	180.2	182.7
	174	312.9	196.6	178.3	191.3	181.2	175.8	175.1
	183.5	381.5	518.5	186.3	183.3	193.3	177.3	177.1
	177.6	433.1	196	182.8	182.7	190.4	186.9	178.6
	188	310.6	197.2	189.1	179.7	200.1	192.6	177.6
	189.1	341.5	200.1	181.2	193.8	193.9	178.6	181.9
	178.7	393.9	186.3	185.4	185.8	190.6	179.4	185.1
	190.3	632.7	195.8	181.5	179.7	195.6	195.5	185.9
	191.5	512.4	255.2	191.6	191.2	186.2	178.8	186.8
	188.9	428.5	188.7	177	189.6	187.3	192	183.2
	188.1	375.4	184	179.7	197.8	175	192.3	189.4
	214.3	276.1	185.4	191.5	197.1	183.7	184.6	191.7
	186.8	292.7	182.8	209	194.9	185.3	186.8	190.6
	184.3	463.8	179.1	187.2	186.7	190.4	185.7	187.8
	177.1	289.8	176.9	196.4	203.4	185.6	179.8	194.7
	189.6	469.2	182.1	192.5	183.7	178.6	176.3	184.6
	201.6	388.5	186.2	192.6	184.9	181.6	177	182.6
	191.3	404.6	187.2	192.7	190.5		184.9	186.3
	193.9	941	185.6	182.5	191.3		177.3	183.8
	188.9	401.3	206.1	188.8	186.3		179.5	183.3
	191.5	432.5	184.8	188.6	179.9		177.2	182.1
	203.9	497.7	189.4	184.1	178.4		179.4	186.2
	200.9	393.5	198	190.4	184.9		184.9	178.6
	187.9	347.4	186.2	184.1	186.3		186.2	185.3
	179.3	405.7	206	188.7	186.5		184.9	190.7
	185.7	592.1	183.4	182.3	176.2		187.4	180.2
	180.8	336.8	188.7	187.4	269.5		188	176.1
	201.6	364.9	194.8	182.6	225.1		182.2	181.1
	207.6	413.1	189.7	184	179.5		192.6	182.6
	184.2	414.2	336.4	181.7	198.3		189	177
	184.3	422.2	209.1	177.6	195.3		193.8	181.5
	200.3	241.8	189.8	184.2	186		189.1	180.5
	177.7	347.3	202.4	170.9	213.4		230.7	170.4
	179	446.6	202.7	189.7	179.8		186.9	177
	182.7	1027	330.5	180.7	197.6		190	172.2
	182.9	736.5	188.2	209.2	189.6		193.1	178.8
	188.6	350.5	185.9	182.7	186.6		187.9	179.3
	191.2	443.5	182	191.9	193.9		188.8	172.7
	194.7	327.9	185.2	183.7	190.9		179.5	176.9
	177.1	370.2	181.2	178	184.8		191	184.4
	191	277	186.8	193.2	188.1		183.5	176.1
	178	297	184.4	179.2	188.7		188.7	184.7
	192.8	392.3	185.3	180.4	184.1		185.1	187.3
	192.8	367.9	194.7	207.9	187.7		185.6	183.8
	190.4	331.5	191.8	175.7	180.1		180.3	186.9
	193.7	564.6	182.4	195.2	184.6		186.8	194.8
	184.9	357.8	192.6	197.1	184.6		181.8	186.1
	187.4	541.5	189	183.6	181.5		190.7	181
	181.6	324.1	194.7	195.2	181		184.7	183.1
	185.4	319.1	197	198.6	180.3		179.4	179.3
	185.4	441.7	185.8	179.3	181.1		179	179.5
	188.6	217.8	193	192.8	186.2		178.7	178.5
	182	689.5	192.6	199.8	176.9		177.5	178.8
	185.4	485.8	182.9	189.8	184.6		173.3	179.4
	190.2	240.6	192.4	187.5	179.6		173.9	197.7
	193.3	277	185.6	180.4	184.7		172.2	184.6
	185.1	329.2	195.2	183.5	203.3		176.6	182.8
	187.4	436.3	179.7	181	179.7		177.8	226.6
	186.5	347	198.4	182.9	197		177.5	192.2
	195.5	310.1	182.8	182.5	183.4		184.8	183.8
	180.2	274.2	193.8	179.8	180.4		177	188.7
	176.5	381.3	182.2	174.7	192.7		181.5	190.1
	176.6	400.6	179.3	182.4	184.9		185.1	182
	194.9	414.9	176.4	180.6	193.8		185.6	187
	187.2	306.8	190.8	184.8	195.9		182.6	185.9
	178.5	398.8	182.9	191.7	194.4		185.3	174
	173.5	925.5	183.6	178.7	220.4		194.5	189.7
	173.9	596.6	181.7	181.1	191.7		191.5	180.1
	183.1	498.4	189.6	184.4	190.2		181.6	180
	183	451.8	184.6	193.7	190.9		182.5	187.6
	181.6	721.5	179.6	187	185.5		195.4	187.1
	177.7	314.4	180.2	191.1	190.3		191.7	189.1
	194.6	997.1	178.3	191.2	194.1		193.8	187.6
	187.9	323.8	185.7	194.8	193.1		202.8	189.1
	184.2	366.5	182.5	197.6	187.7		181.4	181.5
	180.6	498.4	189.6	182.8	183		189.8	190.9
	179.5	329.1	182	189.2	185.2		195.5	189.2
	203.3	431.7	179.6	180.8	187		183.3	190.6
	195.4	617.4	190.6	183.7	190.3		185.1	187
	184.8	499.4	193.5	182	184.2		183.4	179.9
[truncated: 1,216 more rows]
