# Supplementary material for: A CRISPR-Cas9 screen reveals genetic determinants of the cellular response to decitabine
Source: EMBO Rep. 2025 Feb 10;26(6):1528–65. doi: 10.1038/s44319-025-00385-w (PMC11933316; doi:10.1038/s44319-025-00385-w)
Supplement: Supplementary file 8 — Source data Fig. 4 [file 44319_2025_385_MOESM8_ESM.zip › Figure 4/4H/XRCC1 intensity quantification.xlsx]

## Sheet: Sheet1
	Non-treated	H2O2
DAC			-	+	-	+	-	+
Recovery (hr)			0	0	1	1	3	3
	389	746.1	441.7	446.4	340.2	428.1	483.8	346.8
	306.9	673.1	506.9	330.3	369.3	454.5	398.7	404.4
	398.1	701.6	494.4	439.4	423	389.4	411.9	363.9
	417.9	832.1	500.2	612.7	457.5	462	369.8	380.4
	369.2	637.5	599.8	491.9	402.2	357.9	525.8	463.6
	415.5	568.9	379.2	504	367.4	582.9	506.9	388.1
	364.7	635.6	460.3	527.9	428.5	335.1	535.4	321.5
	463.6	916.7	503.4	496.6	426.7	385.6	768.6	373.2
	373.1	621.7	515.5	544.3	424.7	519.9	549.4	563.9
	389.2	679.4	491.9	570.9	523.9	512.3	659.7	304
	556.6	628.4	523	516.5	639.7	538	483.6	576.1
	402.5	512.2	667.8	432.3	502.7	441.7	496.4	308.4
	356.2	747.3	480.6	429.7	546	484.1	671.8	494.5
	557.8	697.1	476.3	561.5	517.5	468.6	400.4	473.9
	402.6	873.7	399.7	527.8	473	392.4	489.1	450.4
	394.7	721.2	511.3	388.1	569.2	442.8	475.4	425.6
	487.7	706.8	638.7	437.6	585	472	462.8	423.1
	357.4	631.8	489.8	565.3	520	517.6	428.6	485.4
	377.1	709.7	607.9	516.5	417	535	401.1	394.6
	427.9	817.7	603.9	419.1	457.8	478.9	400.5	477.4
	474.4	638.1	433.9	486.2	551.7	750.4	378.5	631.6
	497.9	856.1	528.5	395.3	398.2	398.1	411.5	463.5
	375.7	772.8	644.8	384.2	509.3	480	395.5	321.5
	394.2	636.5	797.8	438.8	437.3	459.5	682.2	456.8
	412.6	627.6	535.8	396.6	406.4	512.3	454	448.8
	541.3	704.8	468.6	416.6	525.5	467.9	424.3	384.6
	461.8	639.5	454.4	587.4	374.7	790.3	463.1	365.1
	453	704.4	591.2	403.3	315	449.1	436.4	397.6
	386	746.4	462.4	520.5	435.3	452.9	460.5	344.3
	511	552.1	625.4	526.7	350.2	427.9	488.8	514.9
	414.6	676.3	428.3	533.6	499.9	411.1	398.2	483.6
	486.5	782.3	592.1	507.7	353.7	442.6	660.3	502
	563.7	617.1	502.7	466.7	476.3	383.4	433.7	625.3
	466.3	561.6	502.7	471.5	365.1	574.1	582.3	346.3
	382.3	648.3	435.8	654.5	506.6	537.4	459.1	724.4
	511.9	713.2	576.4	546.8	459.8	389.7	411.5	592.9
	381.9	717.3	430.7	568.8	391.9	455	422.7	437.7
	494.2	703.1	458.9	469.3	612.2	509.4	472.2	578.1
	492.6	721	454.7	458.2	635.7	688.3	426.8	532.6
	332.1	692.6	387.2	478.1	475.4	466.5	466.2	521.3
	414.6	685.1	527.8	617	520.7	552.3	491	407.2
	430.6	676.8	469.4	503.1	537.8	550.9	362.2	485.8
	414.5	615.6	541.1	510	717.1	374.5	443.3	534
	1499	708.2	442.3	526.8	622.2	626.6	482	416.8
	384.3	588.1	493.5	490.7	436.4	494	389.9	437.9
	459.7	604.1	589.5	526.7	416	440.2	330.9	445.1
	406.6	724.7	825.1	539.6	450.1	452.4	404.1	501.9
	380.6	675.7	469.8	459.4	518.5	475.9	557.4	422.6
	424.1	787.7	880.6	475.9	504.8	574.4	477.5	525.3
	467.5	564.5	1281	567.4	606.4	551.5	540.4	513.5
	437.6	682.3	580.2	544.1	447.3	474.5	406.3	575.4
	430.7	957.4	707.8	545.5	495.4	400	394.9	490.1
	473.5	851.3	602.5	389.1	498.7	507.9	518.2	419.3
	380.8	613.1	518	445.2	508.9	397.1	422.8	542.3
	405.7	829	539.2	468.1	459.5	504.4	427.3	415
	398.1	951.2	624.5	667.5	419.8	529.5	401.7	578.6
	427.3	893.8	562.7	418.1	443.8	424.5	495.3	528.8
	423.9	641.6	629.6	405.1	518.3	481.7	576.3	455.3
	379.5	589.1	535.4	512.4	486.9	400.4	434.2	490.6
	393.1	640	561.7	448.7	466.9	541.6	406.6	444.9
	456.6	787.1	407.6	465.4	433.1	420.3	400.5	395.1
	541.3	1023	437.1	475.1	456.1	471.1	411.2	444.9
	490.7	651.9	574.4	392.4	403.3	465.9	407.8	563
	479.7	788.6	483.2	538.9	452.5	522.8	420.9	457.2
	413.8	906.5	436.6	486.3	595.2	460.5	404.6	462.1
	494.6	692.5	469	698.9	445.7	325.1	480.6	569.3
	426.3	704.3	509.4	460.6	590.7	415.2	386.9	360.6
	386.6	654.2	453.2	652.5	411.3	492.4	485.2	408.8
	390.3	586.8	516.7	656.2	596.2	930.1	480.3	423.4
	427.6	620.2	470.6	695.7	404	484.6	461.6	423
	394.6	712.9	623.9	658.9	513.2	620.6	567.9	376.4
	371.2	673.5	545.9	520.5	482.2	487.5	456.6	330.5
	368.7	776.5	553.6	549.4	489	558.4	480.2	444.3
	375.6	744.2	732.1	503.5	519.4	596.3	514.7	408.5
	429.9	658.6	819	590.3	445.7	502.4	414.4	479.3
	497.3	799.6	542.7	489.9	544.3	478.1	495.1	419.5
	413.5	792.7	589.2	539.5	1348	573.7	371.6	453.3
	420.8	594	507.8	394.2	540	516.5	383.9	538.5
	434.1	605.7	585.3	529.6	437.7	512.9	482	550.2
	458.1	678.1	632.6	413.1	403.4	619.2	420.1	488.9
	399	949.2	667	538	490.1	524.3	349.2	506.1
	460.6	669.1	636.1	474.6	604.7	454.1	421.1	677
	273.6	614.1	479.3	529.7	473.1	401.5	430.8	394
	414.7	834.2	520.3	604.8	591.2	444.8	390.2	396.5
	386.6	1026	456.4	552.1	504.9	458.2	384.4	429.9
	425.1	632.2	376.2	528	458.6	462.2	342.4	529
	412.6	652	441.2	494.2	602	596.6	304.6	543.3
	440.3	883	676.5	415.6	539.5	570.6	442.7	419
	384.7	842.1	484.4	507.4	465.7	467.7	374.6	467.2
	555.8	834.1	501.2	528.4	560.7	530	601	433
	346.8	723.9	572.8	376.9	572.4	590.7	575	361.3
	311.9	871.3	523.2	579.2	433.3	496	549.5	379.6
	360.6	843	690.9	576.2	434.8	413.5	462.6	301.9
	449.9	879.9	448.9	683.4	536.8	575.1	472.4	404.3
	408.3	616.5	544.7	569	356.6	454.6	522.7	350.8
	400.6	773.5	472.8	471.2	448.9	551.6	368.7	518.8
	328.8	919	551.3	604.4	508.9	557	389.7	507.5
	366.7	723.4	594.1	508.4	365.6	506	549.3	451.5
	378	660.1	423.6	438.5	469.1	463	417.5	466.3
	422.4	629.3	461.7	475.4	548.9	518	503.1	359
	468.2	887.9	528.9	471.9	521.9	465.3	434.8	391.4
	454.5	642	622.8	494.8	454.8	538.5	494.4	514.9
	444.5	682.8	386.3	532.1	447.7	496.7	513.3	441.1
	513.2	788.3	599.1	445.2	486	498.1	473.1	410.4
	592.4	650	481	531.7	555.6	441.7	395.8	364.7
	362.2	640.5	542.8	563.8	449.4	539.9	367.1	351.4
	364.6	700.6	474.1	633.8	518.6	488.8	437.7	350.3
	468.9	644.4	569	589.4	543	382.6	438.3	333.2
	401.8	721.5	370.9	381	668.6	528	363.1	404.8
	448.9	559.4	439.1	526.1	487.6	469.3	498.9	532.8
	427.8	729.9	432.9	516.4	733	486.4	366.4	400.3
	360.9	849	379.8	479.4	498.8	430.8	326.8	473.5
	450.4	736.9	455	607.5	436	404.4	440.6	573.5
	460.4	726.6	499.2	484.8	457.8	481	546.8	415.7
	512.6	709.1	374.8	418.2	456	450.3	498.1	360.8
	428.8	712	493.7	441	485.1	512.6	412.4	342.6
	448.6	758.5	534	458.2	360.1	436.8	485.1	360.3
	370.6	649.5	481.4	403.7	369	568.6	436.4	484.9
	517.7	733.9	538.4	345.9	803.5	588.1	518.2	355.9
	498.8	964.3	478.2	426.9	352.3	445	568.2	438.2
	555.9	793.3	552.3	598.7	396.4	456.5	444.8	816.7
	356.5	799.2	461.4	625.9	337.6	549.5	513.8	535.8
	446	825.9	505.7	642.7	501	305.2	461.2	434.1
	478.2	850.5	473.3	485.4	436.9	525.1	435.5	459.7
	449	673.7	652.3	350.6	498.5	426.3	486.3	374
	364.6	609.1	521.2	521.1	501.4	498.6	675.4	455.4
	450.9	750.8	501	400	655.6	487.4	659	468.4
	334.6	789	681.3	558.5	495.9	559.9	648.2	547.4
	447.9	834.7	459.6	472.3	474	535.1	495.7	432.1
	531.2	1217	599.4	497.9	543.7	392.6	414.7	560.6
	572.1	873	609.7	459.8	498.2	568.3	481.5	477.2
	404.6	658.2	663.4	400.5	464.7	516.3	435.6	483.4
	354.5	630.4	531.2	460.1	346.1	433.1	542.7	530.1
	314.4	746.3	433.6	516.7	354.6	438.6	562.9	718
	396.9	655.8	463.4	553.2	475.8	448.7	437.3	458.3
	357.3	892.7	480	525.2	368.4	510.6	463.6	505.8
	379.6	757.1	625.8	499.1	566.6	440.2	424.1	489.7
	403.6	611.1	693.1	483.7	436.2	505.8	390.9	516.5
	394.7	478.9	614.8	507.8	430.6	548.9	410.9	413.8
	419	583.4	438.1	499.3	439.8	456.3	435	364.4
	488	536.5	447.8	555.5	312.2	448.3	434.4	439
	459.2	672.1	445.6	472.6	416.8	506.2	517.3	448.9
	419.1	650.6	545.5	505.3	311.7	498.3	310.9	440.3
	405.3	806	397.4	606.8	551.3	462.6	471.5	482
	665.7	798.7	551.1	422.3	421.5	539	461.5	406.5
	421.2	776.6	451.9	608.2	496.4	434.4	439	460.5
	419.2	834.9	387	374.8	447.3	493.8	366.3	375.8
	428.1	690.1	428.9	400.2	638.9	575	398.2	381.1
	629.3	851.8	432.9	537	842.5	528.1	517.8	353.8
	402.8	794.1	537.5	395.7	500.6	603.3	383.2	355.5
	387.4	499.9	433.7	499.9	499.4	591.9	381.1	371.1
	576.2	691	431.4	430.1	570.9	454.9	552.5	480.9
	448.8	779.5	491.8	489.1	963.4	633.8	452.5	371
	497.6	529.1	503.1	622.6	685.9	514.7	408.1	489
	383.1	928.2	471.1	518.3	702.8	503.1	476	475.6
	477.7	852.8	500.5	510.5	401.9	427	480.6	464.2
	675.5	931.2	431.6	528	419.3	464.4	434.7	369.6
	448.6	759.4	687.4	451.9	660.2	450.7	487.1	558.1
	498.9	969.7	614.5	472.4	532.7	437.8	469.3	414.3
	403.2	901.6	508.3	631.2	496	426.1	532	386.9
	391.5	695.4	523.9	684.2	385.9	429.3	390.2	472.4
	482.5	691.3	484.6	493.8	525.5	441.5	373.9	426.3
	408	616.4	472.3	454.4	646.2	534.3	268.6	516.2
	458.1	667.3	640.9	535.7	435.5	447.1	390.7	478.6
	369.9	789.6	532.3	685.6	563.2	568.5	372.3	400.3
	470.6	584.7	570.4	409.8	377.8	462.3	342.1	450
	468.9	901.6	417.7	521.5	400.6	574.7	483.3	410.6
	460.7	681.6	526.9	459.7	413.1	530.4	421.7	473.8
	448.7	611.8	416.2	499.2	419.3	389.1	311.4	441.3
	453.8	612.7	739.1	431.6	377	664.9	362.5	469.9
	357.2	614.5	439.7	507.6	366.6	496.6	389.6	337.5
	337	657	611.8	413.6	466.9	406.8	409.4	358.5
	444.1	696.3	562.6	602.4	436.4	451	550.8	329.6
	460.7	528.3	482.8	541.2	392.7	491.5	466.3	387
	429.8	870.7	539.2	478.9	351.1	446.1	493.6	374.6
	464.7	611.7	518.9	513	558.6	478.8	432.2	324.4
	288.5	729.1	518.5	560	381.7	587.7	418.2	459.8
	425.1	640.5	515.8	557	426	623.2	494.9	332.5
	437.6	673	498.9	373.5	450.3	490.8	549.5	465.3
	640.5	740.2	505.6	587.6	502.3	559	483.7	314.2
	481.4	614.8	533.6	421.3	379.8	653.8	372.5	472.6
	604.1	561.2	470	426.9	344.6	715.9	456.6	445.4
	437.7	669.8	577	450.1	378.3	428.4	526.4	495.1
	477.4	626.6	552.2	432.8	356.8	630.8	478.2	560
	403.2	516.2	609.6	379	403.8	642.9	361.4	536.5
	390.7	595.7	461.5	530.6	357.2	664.7	436.9	333
	449.5	1052	494.7	500	440.3	441.5	418.4	318.1
	487.6	832.4	582.6	485.6	414.7	635.5	603.3	468.4
	448.6	968.3	563.1	429	445.1	530.1	311	443
	498.3	633.7	520.4	487.3	439	414.4	470.6	425.5
	463.1	812.2	429.4	456	447.1	679.1	496.4	335.7
	500.5	923.3	456.1	657.8	468.2	474	597.2	464
	522	485.7	483.3	422.7	463.6	507.5	322.5	383.6
	478.3	595.4	670.5	374.6	420.7	436	371.4	396.4
	424.7	740.4	605.5	441.2	627.4	409.1	398.6	392.8
	544	1040	475.7	469.4	586.8	514.1	377.6	399.6
	451.2	496.5	711.8	470.4	518.8	472.7	550.1	435.2
	440.5	876.9	573.5	469.3	458.7	527.1	451.4	479.4
	383.6	737.1	393.3	662.1	579.9	460.2	473.2	401.4
	470.3	903.2	568.7	556.1	823.4	599.6	363.2	429.9
	381.4	727.1	476.7	471.6	399.4	528.3	423.9	374.4
	305.2	538.8	460.4	478.9	520.4	508.4	547	418.9
	356.3	438.4	470.8	431.3	504.9	629.3	437.8	453.7
	371.2	667.9	471.8	474.8	466.6	483.5	425.9	413.2
	425.9	645.3	508.6	518.9	505.1	486.3	527.9	391.9
	429.3	671.7	466.4	396.5	367.8	474.4	790.6	521.6
	439.8	825.2	395.6	502.4	333.2	657.1	392	427.4
	462.4	726.8	538	452.3	376.3	632.8	608.3	490.1
	469.9	488.4	486.7	427.7	389.2	464.2	369	398.2
	400.8	474.3	417.7	452.8	346.8	479.7	394.4	487.4
	482.6	692.3	516.3	556.4	533.3	463	379.2	508.5
	437.4	627.7	532.5	424	367.4	525.4	496.8	452.8
	318	705	493.2	533.6	460	498.9	438.6	486.5
	403.2	571.8	616.5	444.6	374.6	481.4	369.1	493.5
	426	717.8	533.3	606.4	502.9	474.5	399.7	360.8
	357.3	810.8	487.5	611.7	357.3	490.3	368.4	432
	473	647.2	417.5	430.8	488.5	438.2	391.5	342.5
	363.5	660.8	506	374.3	394.4	542.4	386.3	414.1
	483	973.3	496.2	416.1	388	447.4	424.8	394.8
	369.9	940.4	499	483.1	374.9	479.3	437.9	331.6
	490.8	926.5	519.9	379.1	387.3	516	434.5	411.4
	411.5	784.9	585	395	478.5	517.4	505.4	325.3
	523.7	779.4	808	454.8	425.5	481.4	339.6	377.6
	536.2	554.6	707.2	493.8	550.5	545	451.2	304.3
	449.2	584.9	427.2	551.3	415.5	481.4	328.8	389
	374.1	724.1	418	465	414.8	562.5	352.5	448.7
	452.6	861.8	569.2	483.6	510.5	485.7	450.1	409.1
	455.8	735.3	452.3	481.3	553.3	560	537.4	338.6
	482.8	851.2	497.1	469.4	433.3	743.2	482.8	456.7
	522	686.3	596	709.1	489.5	492	418.1	565.4
	416.1	658.1	281.4	505.3	428.8	476.9	482.7	461.7
	417.3	838.5	398.3	407.9	422	543.9	395.3	505.1
	510.6	652.2	388.4	569.7	471.1	518.2	479.6	486.3
	339.2	1012	458.2	382	537.5	685.4	419.2	427.3
	379.3	692.8	465.7	390.8	393.6	593.2	461.4	371.5
	535.1	686.8	536.9	490.3	406.7	652.2	501.4	413.6
	625.6	801.1	533.6	535.6	543.5	470.2	468.6	403.7
	408	669.9	688	442	405.7	665.5	433.5	706.3
	515.4	677.9	447.6	426.3	418.6	545.2	368.2	467.9
	266.5	673.7	486.5	414.1	532.5	518.9	412.2	415.8
	454	846.1	620.9	399.7	376.9	433.7	507.2	340.8
	378.9	708.3	521.4	408.9	545.3	682.6	442.5	425.5
	470.3	682.3	526.3	532.2	437.7	575.5	449	520.6
	385.9	759.2	580.8	571.9	548.4	579.7	463.5	459.6
	410	486.3	637.7	676.2	328	575.8	392.5	465
	474.8	770.6	502.5	466.9	445.6	572.3	489.4	413.3
	450.1	624.9	656.5	492	326.6	471.4	436.1	418.1
	362.1	439	617.7	583.1	411.7	713	389.6	426.9
	428.8	660.3	624.1	460.3	393.8	528.5	369	413
	387.3	637.1	577.8	652.8	511	576.8	500	538.2
	456.8	416.3	570.2	455.6	468.3	557.7	478.1	418.6
	365.3	438.4	525	637.9	505.6	542.1	474.2	436.5
	438	562.6	467.9	705.9	398.8	501.7	509.9	339.5
	333.2	902	497.1	733.8	367.9	579.5	455	417.4
	355.1	514.8	579.9	414.2	430.1	505.5	541.9	517
	303.9	593.7	523.5	512.4	532.1	474.4	400.8	427.7
	585.4	635.2	501.5	453	501	662.9	652.3	506.3
	476.3	586.1	393.2	483.5	485	612	512.3	358.3
	449.8	589.1	523.3	549.7	423.1	669.3	603.5	425
	423.7	722.8	532.7	378.4	442.2	615.5	371.8	537.4
	490.6	631.7	415.4	410.9	602.6	561.7	503.3	358.5
	480.4	669.6	664.7	486.8	469.1	573.8	521.5	380.9
	505.2	664.2	483.9	469.6	423	569.6	462.5	391.5
	568.7	775.1	613	241.7	471	498.8	423.3	330.3
	477.3	700.7	435.4	488.1	499.6	512.4	517	395
	444.2	803.4	400.4	403.5	391.4	559.5	389.9	443.7
	422.6	668.9	567.2	396.6	468.5	535.7	392.4	421.1
	441.6	773.9	385.3	472.9	479.7	473.1	514.9	423.5
	431	799.3	515.8	627.5	373.5	462.3	364.8	472.2
	357.1	677.7	425.5	406	388.9	403.9	437.6	412
	375.8	396	415.6	427.4	398.5	743.4	437	413.2
	471.7	779.5	604	571.5	495.1	650.7	498.7	455.7
	476	767	507	537.1	405.7	680.3	416.2	442.9
	392.1	807.2	467.8	652.1	401.3	382.3	478.9	546.3
	449.1	762.6	562.3	606.5	447.6	626.8	523	424.6
	401	609.4	550.7	523.6	426.6	420.1	467.8	393.4
	398.1	750.1	583.6	485.6	437.5	471.5	460.3	348.2
	421.3	890.9	559.2	437.4	394.4	623.1	535.5	606.4
	406.4	815.2	504.9	441.3	423.9	702.2	610.1	499.2
	375.1	786.9	744.3	341.9	435.3	542.2	453	471.9
	371.4	749.8	408.7	500.2	422.9	640.8	625.2	423.7
	360.1	694.7	525.1	391.5	578.1	577.2	346.8	451.9
	354.4	633.5	534.5	454.6	483.1	721.1	543.3	444.1
	395.7	653.1	416.3	490.7	555.1	498.4	495.2	513.7
	323.1	596.4	486	1399	508.4	504.3	366.9	372.6
	462.4	569.6	418.5	502.4	522.4	367.6	467.6	460.9
	399	669.4	468.5	492.8	529.4	433.9	367.2	454.3
	449	631.6	529.2	458.9	496.2	557.2	524.3	430.4
	429.6	617.9	543.9	393.7	505.9	592.7	579	493.1
	398.2	592.5	452.6	513.8	557.1	498	434.9	521.5
	383.1	598	472.4	551.1	560.4	521.6	442.4	414.4
	372.5	464.1	448.1	404.3	536.3	474.4	826.5	373.2
	399.6	659	439.5	535.8	543.9	621.6	452.7	460.2
	427.3	686.5	498.1	430.2	466.2	475.3	415.9	383
	423.1	641.1	729	433.3	541.7	709.4	569.3	385.6
	449.2	633.1	447.3	522.5	461.7	590.8	614.2	449.8
	343.6	653.8	442.8	412.4	462.9	505	535.4	414.6
	361.9	769.5	491.2	404.5	519.3	630	454.8	533.1
	416.1	716.2	477.9	546.3	457.1	612.4	534.1	600
	401.6	653.5	448.2	479.2	363.7	515.4	363.8	414.4
	364.1	757.7	599.7	413.8	514.3	390.3	399.9	438.2
	382.3	629.3	653.3	592.9	506.2	503.8	349.2	529.6
	653.9	764.1	388.9	443.1	503.2	630.6	363.7	391.2
	349.5	706	439.2	465.9	445.8	489.9	506.1	444.6
	549.8	605	566.8	489.6	501	496.8	377.1	446.1
	470.8	825.5	490.3	438.8	467.5	496.7	479.5	345.7
	436.3	748	491.1	500.1	500.1	601.3	414.6	415.3
	406.1	766.3	423.5	241	485.7	571.9	346	365.6
	517.3	684.2	489	462.3	412.8	522.6	498.6	377.1
	418.4	983.2	598.5	454.5	572.1	677.9	399.7	519.3
	400.1	722.5	422.5	436.2	434.6	453.5	368.4	442.6
	567.6	247.8	483.3	471.1	405.1	551.3	424.9	386.8
	382.5	684.4	503.3	675.3	460.3	557.5	358.8	440.6
	487.4	736.6	426.8	575.9	418.1	498	474.2	471.9
	447.1	691.4	579.5	470	428.9	616.1	407.9	335
	482.3	503.7	452.6	618.4	717.5	499.2	349.1	557.9
	338.4	637.4	515.9	606.5	462.1	517.8	472.5	523.4
	509.2	611.8	570.5	557.6	402.5	513.5	446.2	616.1
	478.2	689.3	415.4	469.6	414.5	460.7	463.6	558.1
	345.3	667.8	514.3	617.6	405.5	491.6	407.8	566
	280	743.6	466.1	549	363.6	499.9	398.1	587.2
	371.6	514.4	482.5	401	519.6	536.4	386.7	608.3
	317	675.7	445.6	603.8	396.5	528.3	424	434.3
	367.8	609.1	520.6	476.1	373.1	357.7	491.9	390.9
	402.9	603.4	520.3	392.3	438.5	380.8	602.7	516.6
	353.6	761.4	550.5	402.5	453	445.6	392.7	405.4
	379.5	737.2	557.8	541.2	500.1	506.5	386.8	582.3
	323.3	617.3	562.8	350	440.7	392.1	453.8	553.5
	418.4	768.6	454.6	489.1	665.5	505	392.8	326.8
	358.8	824.2	537.8	590.2	499.7	493.5	462.2	482.2
	386.1	670.9	618.3	398.7	506.2	384.2	399.1	549.4
	349.8	754	496.7	359.2	462.4	608.9	536.3	486.3
	397	740.1	529.3	548.2	385.9	439.3	518.6	430
	408.3	775.2	383.7	527.6	279.5	576.9	479.6	349.9
	366.7	721.7	428.8	551.8	498.3	408.3	456.8	383.4
	320.4	654	509.6	629	370.2	441.7	454.8	365.5
	352.3	711.3	439.5	489.7	390.2	595.1	399.2	404.1
	363.7	807.3	440.8	493.5	418.1	608.3	525.1	449.1
	501.4	799.1	397.4	527.6	456.4	844.9	514.8	374.5
	525.9	1033	455.7	509.9	350.8	593.6	408.4	557.5
	472.7	760.7	401.2	512.1	386.4	543.5	462.9	461.1
	523.8	869.6	574	451.8	462.4	482.7	435.7	385.7
	420.9	991.4	627.1	524.7	329.9	461.7	463.3	459.3
	333.2	1032	479.3	655.9	424.4	476.7	488.9	507.3
	498.7	610.9	500.4	593.1	546.5	554.4	423.3	386.9
	475.8	807.9	589.2	395.3	462.8	443.7	502.1	416.7
	513.8	798.8	508.7	2042	422.9	430.9	549.3	387.3
	508.3	722.7	617.1	503.3	474.7	589.4	507.9	491.6
	424	582.2	568.6	681.1	468.4	497	413	487.3
	528.2	750.8	507.5	412.9	495	444.6	403.6	433.1
	415.9	823.3	523.6	440.2	392.2	399.2	423.8	424.1
	349.4	643.3	657.5	380.2	458.4	539.5	497.6	371.6
	362.9	795.6	620	440	529.1	395.8	756	430.9
	406.8	765.8	540.7	360.7	524.6	566.2	352.1	345.2
	545.8	667.1	669.4	428.9	486.4	551.5	397.2	361
	477.9	585	545.1	402.7	407.4	515.2	511.7	418.1
	433.1	645.9	492	415.2	417.9	537.4	367.1	310.4
	421.4	561.1	588.8	420.6	598.8	425	370.7	343.4
	415.1	659.7	501.8	577	538.2	440.5	383.3	421.1
	368.7	728	734	604.8	552.5	509	457.6	351.3
	394.9	722.4	423.8	408.7	373.1	484.3	461.5	300
	416.2	752	438.8	535.3	361.9	475.9	347.6	417.7
	426.7	520.4	493.2	489.5	481.9	395.1	446.1	374.2
	463	648.3	565.8	566.6	422.8	347.8	372.5	359.2
	404.3	471.2	429.5	471.9	360.3	371	340.7	326.1
	468.7	769	387.3	612.3	477.9	483.4	376.9	394.4
	430.7	878.2	512.7	551.2	402.3	697	399.5	351.7
	268.1	659.1	525.2	508.6	446.7	403.5	504.7	378.9
	440.7	714.5	554.5	668.3	360.1	627.3	482.3	466.8
	427.1	989.2	445.3	694.2	461.9	573	453.2	401.1
	439.9	803.8	588.8	553.5	510.2	576.8	702.5	469.5
	389.7	540.1	516.3	520	475.3	543.1	347.3	520.5
	488	722.9	371.1	446.9	450.2	480	596.1	500.2
	319	740	423.8	506	394.3	652.6	653.7	613.7
	304.2	740.6	519.5	480.3	617.9	594.5	389	359.5
	501.9	633.1	453.6	632.9	503.5	517.2	429.7	388.9
	475.8	822.5	596.2	630.9	452.6	497.6	390.2	349.8
	674.1	708.1	645.7	504.8	1397	416.8	467.6	578.4
	520.3	806.6	666.5	488.1	470.4	537.2	467.6	510.1
	573	722.1	691	447.5	471.5	509.8	496.1	322.4
	510.6	627.5	1288	409.5	441.4	515.5	418.8	399.1
	433.1	742.1	681.6	530.4	417.5	513	431.5	408.4
	556.2	636.9	859.4	378.1	422	382.6	427.1	517.8
	528.4	701.4	550.6	420.8	483.9	349.9	325.6	350.3
	432.1	694	709.9	431.4	470.3	470.7	486.1	397.3
	392.4	735.7	592.4	425.4	476.7	437.8	419.1	365.6
	426.2	828.6	492.1	414.4	448.5	530.9	489	449
	453.1	862.1	445	515.3	436.5	435.1	407.2	861
	374.3	619.6	517.9	442.2	356.7	484.7	422.4	383.3
	342.5	614	440.7	472.1	350.9	464.4	422.9	328.7
	395.8	739.8	520.8	368.2	568	636.3	449.1	584
	369.4	793.7	354	426.8	382.3	561.6	668	451.4
	403.4	739.8	374.3	441.2	523	383.6	427.3	380.4
	398.7	730.1	446.1	497.4	411.9	529.4	420	428.8
	344.4	630.1	578.8	499.2	439.4	395.3	451.1	465.4
	361.2	543.1	433.3	525	439.1	614.4	485.4	390.9
	348.6	550.1	504.6	501.5	407.9	532.2	548.5	630.3
	319.6	566.9	809.5	508.9	490.7	337.4	463.4	369
	363	574.6	655.5	475.8	421.5	461.2	561.4	406.7
	373.6	719.7	464	563.8	399.2	387.1	496.8	415.2
	312.2	667.9	601	566.5	509.7	550.2	438.4	493
	383.9	602.1	540.3	395	356.4	533.3	493.9	363.7
	448.1	652.5	603.7	519.6	608.2	455.6	443.9	502.8
	556.6	465.2	652.3	499.4	605.6	582.2	483.7	396.5
	344.1	621.1	499.9	541.9	455.1	439.3	486.9	381.2
	422.3	765	674.4	396.9	474.5	479.5	396.6	367.5
	341.1	608.7	531.6	489	483.3	437.3	353.4	424.7
	366	465	597.9	364.8	449.9	508.8	403.6	383.4
	396.8	756.3	498.4	504.1	525.8	474.2	380.1	428.8
	501.7	906.6	470.2	518.3	389.3	401.8	424.6	415.4
	601.3	734.6	397.8	362.5	466.9	433.5	391	338
	407.1	751	607.6	375.8	596.8	378.4	382.4	596
	445.3	525.6	616.5	472.9	480.8	369.8	357.1	336.3
	445.3	708.9	529.7	428.7	597	440.2	432.7	386.7
	394	703.2	443.4	602.4	414.2	471.3	488.1	425.7
	400.4	764.7	450.6	539.4	526.1	528	467.9	2077
	403.8	829.9	462.7	555.5	526.2	429.9	459.9	465.5
	463.5	766.8	433.9	331.9	341.9	519.7	551.8	395.3
	458.3	777.6	559.7	502.7	410.6	552.3	386.5	379.6
	424.4	551.5	361	383.3	474.9	564.4	369.8	423.9
	449.6	857.5	480	1144	428.2	401.3	440	399.7
	430.1	617.2	507.3	433.7	357.4	542.3	472.2	362.3
	470.5	875	647.9	353.6	387.1	631.1	424.7	368.9
	444.9	534.1	566.7	752	411.1	530.3	458.8	335.1
	398.7	826	564.5	536.2	450.5	647.9	514.7	426.7
	485	706.1	459.1	562.4	510.4	695.7	2790	364.6
	451.9	629.9	627	416.5	446.2	475.4	646.7	389.3
	445.6	1338	535.1	567.6	496.1	541.3	421.1	315.4
	464.3	748.4	495.9	410.4	454	556	510.5	382
	493.7	582.2	627.9	430.8	582	630.4	505	446.6
	376.3	789.5	671.5	518.4	461.5	508	535.4	302.3
	470.4	771.6	551.8	388.3	379.9	483.3	655.9	397.4
	470.5	609.8	560.8	484	441.8	508.9	578.7	396.7
	384.5	734.7	485.3	435.6	532.2	488.1	477.6	356.6
	2119	675.6	539.2	506.1	458.4	579.9	443.3	389.3
	417.4	626.2	523	623.8	469.7	444.8	683.8	303.1
	317.4	576.6	482.9	365.6	475.5	508.4	423.8	400
	371.2	654.4	553.1	668.5	381.7	446.9	401	692.4
	395.1	534.4	532.3	531.1	441	573.2	570.2	407.2
	425.1	758.6	474.8	481.9	412.8	543.3	454.6	349
	366.9	736.7	579.8	587.8	376.5	496.1	511.7	480.9
	386.6	542.2	582.7	455.2	415.9	642.3	640.7	388.1
	402	681.6	504.9	600.8	475.2	558.5	337.7	387.5
	401.8	646.3	596.4	389.3	491	510.4	382.8	388
	355.4	661	548.9	462.2	502.3	451.1	421	409.7
	353.7	684.9	501.5	530.8	434.5	479.2	403.9	491.7
	429.1	740.9	511.6	651.7	423.7	529.5	404.4	558.4
	508.4	694.6	524.4	488.4	417.4	521	472.5	426
	468.3	770.1	414.7	446.8	515	417.2	492.9	531.7
	417.7	642.8	474.2	500.3	440.2	422.4	482.7	378.3
	421.6	691	502.2	377.9	483.1	376.5	487.3	407.8
	340.4	628.8	592.2	431.4	448.2	395.6	549.9	455.5
	351.3	682.7	432.4	430.9	543.7	587.1	438.4	378
	447.1	842	554.9	528.4	487.5	529.4	443	475.6
	353.9	714.5	498.2	448.1	430.3	449.1	445	434.1
	335.1	740.6	2083	495	415.4	403.7	391.5	362.6
	458.3	773.7	543.4	360.2	745.5	506.4	387.2	297.1
	387.1	760.8	412.5	433.6	467	575.7	448.2	367.7
	421.4	787.5	602.1	499.5	349.7	449.4	420	547.4
	393.1	789.2	602.4	374.6	521.7	591.6	349.3	435.4
	500	978.1	640.2	429.4	436.4	439	520.8	433.2
	228	771.9	465.8	457.5	371.1	587.1	560.1	521.6
	492.1	961.7	395.8	496.9	510.9	545.2	405.4	403.8
	402.7	764.4	405.7	486.1	422.4	546.9	456.7	553
	598.8	669.9	605.7	468.3	437.7	739	383	448.6
	298.3	766.6	409.4	432	600.4	475.4	402	514.9
	388.5	869.5	472.5	399.2	504.6	411.5	499.6	368.8
	386.5	536.8	406.3	484.3	661	504.2	395.8	449.1
	356.1	889.2	416.9	555.7	465.7	583.5	512.7	406.9
	381.6	773.9	754.7	578.8	463	533.3	453.8	445.8
	506	660.8	441.3	404.3	474.3	413.3	517.5	475.4
	385.3	517.5	447.7	628.2	389.8	506.9	459.9	447.6
	373.9	709.8	542.1	532.1	470.9	504.8	663	381.8
	375.1	657.5	602.3	552.9	503.8	431.7	553.1	443.4
	439.3	536.7	512.8	390.2	491.2	471.6	406.2	555.7
	385.9	856.5	464.3	589.1	534.6	433.3	465.8	342.3
	432.7	547.1	456.3	580.4	430.9	541.1	370.3	577.3
	341.4	795.1	575	463.4	499.8	411.5	472.5	435.6
	454.7	504.5	534.7	443.3	428.1	524.2	372.5	353.9
	354.5	595.5	566.9	460.2	508.3	566.4	371.6	537
	378.2	691.2	416.9	445.4	438.1	511.9	389	572.2
	371.2	555.1	703.7	690.8	602.3	493.9	432.1	469.2
	467.4	545	467.3	400.9	441	521.4	550.4	454.6
	408.1	568.1	444.7	407.9	601.2	444.6	432.4	490.6
	303.4	580	381	468.3	424.1	546.1	469.2	412.7
	433.3	705.8	512.9	510.9	564.2	451.6	396.9	623.5
	454.5	664.5	761.3	627.3	550.6	427.3	398.2	512.7
	398.8	606.9	604.7	444	635.1	422.3	325	404.8
	388.6	665.9	510.8	493.4	435.3	447.9	457.4	401.9
	382.6	709.6	461.3	495.3	448	499.5	479.2	385.8
	311.4	692.3	680.7	372.9	481.6	473.1	408.2	370.7
	433.2	760	725.6	425.5	390.3	494.9	415.5	348.1
	396.9	812	421.6	485	470	452.2	565.2	384.5
	395.9	521.7	417.2	348.4	468.8	455.1	526.6	324
	427.9	501.7	481.7	546.8	475.9	729	483.2	426.5
	271.7	579.5	409.1	434.2	670.4	564.5	601.6	534.5
	424.8	763.5	624.3	430.6	460.8	458.7	397	327.6
	388.3	735.5	389.1	462.7	466.7	539	422.9	536.5
	413.7	718.3	390.6	464.1	460.4	525.6	439.8	374.5
	381.5	601	699.9	522.5	487.6	696.2	460.2	459.8
	397.9	580.9	469.9	578.7	438	619	643.6	401
	470.5	549.3	593.5	438.4	451.5	491.8	487.2	383.7
	735.3	586.2	612.5	483.7	477.4	439.6	450.9	393.6
	465.5	784.7	527.7	445.4	493.4	494.6	400.7	418.5
	382.5	389	503.9	575.4	492.3	457.6	412	371.7
	502.9	693.5	617.3	477.9	317.8	506.5	445.6	428.3
	499	717.7	471.5	558.6	753.8	461.4	534	319.9
	513	677	654.3	553.3	493.3	503.3	343	395.5
	471.7	683.9	523.9	543.8	411.6	457.3	444.2	389
	520	598.7	621.1	509.5	595.6	426.1	416.2	349.5
	487.7	705.2	537	361.7	464.7	378.8	432	418.8
	441.3	743.4	611.7	320.9	490.4	506.8	420.2	449.7
	417.1	630.4	455.6	435.4	493.1	455.4	431.4	470.7
	432.1	700.2	708.2	571.3	738.6	538.5	377	619.9
	423.5	772.5	441.5	456.1	436.1	428.6	379.3	597.6
	493.2	687.1	460.1	406	343.3	637.4	565.4	499.3
	393.6	644.6	2417	489.1	506.8	408.2	423.4	512.5
	412.4	627.1	473.3	519	415.8	522.9	456.6	706.2
	391.6	742.5	613.8	674.9	740.6	657.8	431.4	496
	333.8	698.1	439.5	476.4	607.3	564.4	320.2	673.1
	410.2	1044	696	525	702.6	613.2	449.7	487.6
	465.4	716	524.6	368.3	632.1	639.2	617.5	509.3
	353	993.3	464.8	434	617.2	448.9	552.1	651.4
	384.8	764	474.9	440	656.5	414.1	406.8	434.6
	489.6	857.4	494.4	664.9	509.2	728.6	390.2	518.3
	381.2	620.2	475.1	445.2	544	462.1	441.2	466.6
	357.4	708.8	412.6	595.7	484.6	484.5	435.5	569.6
	343.4	683	577.5	752.8	585.5	598.4	457.8	466.2
	366.1	622.2	512.7	705.3	405.6	497.9	415.6	416
	514.6	815.4	567.2	527.3	516.5	569.8	495.3	450.1
	376	878.4	620	635.2	395.1	439.7	516.3	443.6
	379.7	633.7	674.9	441.5	563.6	584.9	399.1	394.5
	239.3	574.1	558.5	439.5	408.9	462.1	458	607.1
	520.8	696.6	532.9	523.9	431.8	410.3	386.6	478.4
	430.3	854.6	509.8	565.7	384.2	564.9	532.2	511.5
	453.3	654.6	560.6	477.7	496.3	499.3	470.5	477.6
	391	822.1	469	416.7	338.1	549.7	394.5	419.9
	451.4	713.4	598.2	513.3	500.5	447.1	351.7	420.6
	420.2	581.7	778.8	394	340.3	506.1	411.2	586.9
	772.2	571.7	566.8	368.7	497.3	382.4	380	425.2
	217.3	576.4	549.3	350.8	473.1	367.5	378.3	390
	486.9	587.7	513.3	385.1	2000	353.4	388.2	484.3
	243.4	771.1	440.7	418.6	417.5	418.9	486.7	343
	349.4	728.7	929.8	424.5	616.1	422.5	446.9	431.3
	452.3	625	456.1	489.9	447.9	439	502.1	387.8
	399.8	829.4	503.6	540.2	404.7	512.3	424.4	405.9
	352.9	640.7	592.7	523.3	481.6	417.4	555.9	379
	383.6	803.7	560.9	488.2	353.8	609.3	608.5	432
	339	939.6	598.9	432.8	386.7	508	396.3	419.5
	404.9	611.1	771.3	509	353.1	512.2	442.9	463
	399.6	601.3	443.3	408.1	398.3	516.3	673.8	465.9
	272.2	723.5	521.4	527.2	366.4	438.9	434.4	412.5
	461.5	648.1	427.2	537.1	493.9	480.9	519.7	416.7
	354.7	594.2	547.7	690.1	458.2	503.5	440	443
	429.3	769.7	456	482.9	529.2	449	419.6	493.8
	266	649.1	547	418	445.8	506.7	464	383.4
	375.4	778.7	586.3	671.4	583.4	614.5	339.9	482.5
	255.6	773.9	484.6	461.1	407.6	621.2	386.6	434.6
	398.7	631.3	405.8	526.4	386.7	717	424.7	429
	364.3	624.4	646.6	644.5	394.3	597.6	420.3	404
	387.4	643.7	465.4	402	612.8	440	385.9	442.7
	403.1	632.2	464.9	424.3	491.8	672.2	448.4	409.7
	429	743.5	540.2	506.1	457.1	521	392.6	401
	469.6	565.7	683.2	399.4	593.9	482.9	1402	403.2
	456	654.9	534.5	463	477.5	450	453.6	614.5
	402.3	622.2	511.1	589.5	519.3	513.1	377.8	429.9
	367.9	609.8	528.6	549.3	488.8	415.7	423.6	432.8
	402.7	611.1	753.5	735.9	412.8	427.1	553	608.5
	471.6	720.8	553.3	720.2	430.7	398.6	391.6	382.1
	439.2	691.1	491.1	492.6	452.3	410.7	291.4	462.5
	398.1	657.4	431.2	348.5	552.7	553.5	369.9	343.4
	484.3	638.1	544.1	479.4	405	523.5	382.4	428.4
	412.8	639.5	628	503.5	414.9	630.4	410.2	426.2
	463.4	715.3	778	423.2	496.1	707.2	511.1	316.8
	416.3	642	509.6	344.9	485.2	615.5	460.9	445.9
	425.5	691.7	644.8	485	476.7	535	582.7	345.2
	445.2	502.9	598.2	365.5	408.8	537.2	463.5	332.3
	489.5	670.8	510.9	456.4	558.3	545.4	425.5	426.5
	411.4	733.9	470.7	630.1	326.5	508	515.2	457.8
	424	737.9	607.7	351.7	509.7	449.4	295.4	357.7
	447.2	826.3	599.4	528.7	370.1	525.5	501.4	567.9
	423.6	862.5	620.7	393.7	5263	492	470	396
	495.5	842.4	456.4	493.4	296.7	555.3	481.3	500.4
	486.6	724.7	462.3	362.3	562.2	503.9	534	399.9
	370	861.9	578.6	511	212.8	477.8	392.2	354.4
	437.1	749.3	554.5	446	500.7	482	497.7	393.6
	491.7	645.2	459.5	446.4	505.4	513.8	408.6	407.2
	420.5	837.8	498.4	485.1	348.1	436.8	599.6	358.6
	529	833.1	417.1	443.2	393.2	477.8	420.8	388.5
	377.2	1030	390.6	422.2	506	409	450.3	529.4
	446.7	731.7	580.7	466.9	481.9	495.8	360.7	404.6
	358.1	859	513.8	404.1	507.4	514.9	426.9	441.1
	380	568.2	531.5	583.1	480	438.4	651.2	586.5
	535.3	664	468.8	660.6	464.2	381.9	680.5	471.4
	463.5	727.8	498.6	576	461.2	489.4	387.7	398.7
	457.6	840.5	615.3	587.6	460.1	340.5	492.8	474.6
	446.9	844	450	572.7	529.2	468.5	448.4	454.3
	432.9	818.5	494.9	536.1	416.6	537.6	445.1	408.7
	408.6	680.8	548.3	814.8	492.7	343.3	408	315.5
	414.5	750.8	526.9	419.6	434.6	370.2	486.1	400
	415	691.2	492.6	562.1	675.7	441.2	501	446.1
	461.6	511.4	554.4	315.5	706.6	448.3	341.6	327.8
	340.4	561	469.5	397.1	388.7	440.5	563.8	400.4
	458.9	639.2	602.7	477	499.6	457	550	386.9
	452.3	579.3	522.5	460.1	406.8	470.1	470.7	384.9
	512.4	570.8	422.5	397.3	620.3	525.5	412	448.6
	507.1	893.7	457.8	441.9	375	476.5	527.1	375
	403.8	623.7	515.2	358.9	486	458.8	496.3	421.6
	557.5	629.6	601	582.1	573.2	446	402.2	344.7
	411.8	671.8	496.4	424.9	442.5	546.3	460	410
	450.4	858.4	560.2	539	519.7	454.6	495.7	486.5
	482.5	1024	641.5	545.2	405	586.6	467.8	430
	440.1	913.2	502.7	490.8	445.7	523.9	405.2	478.5
	396.4	980.3	558.8	487.8	500.4	575.2	362.5	466
	407.9	842.6	494.7	483.8	404.2	500.5	387.9	418.7
	460.3	809.5	522.2	406.5	515.8	514.1	329.5	483.5
	415.9	838.1	601.9	428	608.5	503.2	352.2	388.4
	449.8	718.4	477.6	339	413.9	469	409.3	484.4
	397.1	739.9	701.9	4399	670	347.2	526.4	504.9
	547.6	816.8	492	372.8	514.8	368	427.6	529.7
	414.2	603.9	509	529.2	392.6	438.1	497	443.8
	394.2	850.3	495.1	525.8	406.2	480.1	441.6	328
	420.2	808.3	470.9	468.3	552.7	439.9	451.5	373.8
	398.1	625.5	737.4	420.8	478.2	540	396.7	347.7
	535.3	628.9	512.5	678.1	342.6	512.7	382.6	396.1
	545.1	848.7	414.2	435.3	487.4	535	543.5	352.9
	547.3	888.5	382	579.1	418	404	410.7	420.4
	500	786.4	407.7	513.1	496.5	532.5	463.8	347
	466.4	821.3	549.3	455.9	534.2	403.7	640.8	530.1
	454.2	793.8	537.4	525.5	407.4	556.3	376.8	377.5
	401.7	710.1	427.5	537.2	422.2	505.9	570.3	434.8
	599	1176	495.2	430.1	429.1	509.4	362.6	486.7
	604.8	889.6	518.6	422	371.2	569	421.9	417
	409.6	937.4	414.7	503.1	541.3	512.6	462.3	415.4
	464.2	721.4	542.8	459.6	417.2	615.5	432.3	392.3
	364.2	806.7	435.4	333	480	510.2	504.4	418.6
	398.6	938.1	437.8	457.1	698.6	527.1	436	407.2
	444	808.9	513.9	460.4	549	381.4	441.1	558.5
	445.9	758.9	463.3	468.1	479	500.1	402.6	637.8
	382.8	959.8	485.6	454.7	846.7	408.6	665.4	233.9
	335.2	881.8	447.5	521.1	433.9	424.3	505.7	374.5
	418.4	826.4	794.3	444.4	439.4	407	416.4	410.6
	427	725.7	457.3	464.3	433	546.7	411	359.7
	374.9	705.7	560.9	500.2	585.6	515.3	535.5	342.2
	390.1	647.1	389.1	504.3	361.9	411.1	456.7	252.1
	564.1	466.8	390.6	509.7	433.6	474.9	412	237.5
	500.8	689.4	441.1	536.6	509.9	390.2	485.6	350.3
	520.5	711.9	465.4	407.1	597.1	436.7	364.3	422.9
	434.7	620.5	220.3	508	537.4	405.8	433.6	414.5
	386.5	467.7	671.3	493.3	407.3	512.4	455.9	414.5
	506.1	645.8	600	526.4	401	488.5	442.3	355.6
	525.3	744	529.9	540.2	404.9	444.1	379.3	357.1
	396.1	723.5	516.3	481.6	413.4	597.1	499.2	375.5
	416.1	691.2	374.5	490.2	392.2	509	371.7	384.3
	419.6	709.4	452.5	656.5	350.6	513.6	466.2	375.5
	445	636.1	483.2	430.7	373.8	534.3	464.4	358.4
	437.7	755.2	429.6	474.7	394.9	505.2	377.8	433.9
	643.8	701.6	645.2	435.9	380.6	592.4	316.3	441.1
	484.4	671.2	526.7	544	387.8	501.3	397.5	455.4
	401	655.7	473.5	481.3	565.1	577.7	473.4	415
	325	472.1	614.1	525.2	380.6	499.3	333.3	389.5
	415.4	453	451.5	402.5	371	689.9	413.1	460.5
	428	778.5	540.6	414.3	522.3	422.9	399	382.4
	454.8	825.6	492.7	494.4	420.8	524.9	412.9	394
	499.9	775	358.8	308.7	507.1	494.1	401.2	474.5
	384.1	705	212.3	394.6	466.8	432.7	991	401.2
	434.3	696.9	495.7	483.2	482.3	533.5	412.5	468.7
	311.6	770.9	536.4	384.6	414.5	495	553.2	466.8
	383.3	887.4	565.2	472.2	590.3	450.9	504.3	442.2
	246.5	662.2	594.3	542.6	412.9	564.1	383	386.2
	469.6	735.5	479.5	452.1	539.5	541.2	493.3	452.1
	391.1	694.5	497.3	550	488	369.7	452.7	407.3
	386.7	733.7	497.7	444	477.5	453.1	364.2	353.5
	378.6	662.8	633.3	367.2	421.9	670.6	540.7	323.7
	429.3	922.7	550.7	358.6	367.1	455.1	449.3	693.4
	396.2	918.4	623.4	493.3	465.3	602.8	487.7	346.8
	380.4	905.5	497.4	442.3	389	511.5	422.8	400.1
	274.5	790.3	392.8	436.9	473.1	411.3	334.4	327.3
	442.4	803.8	419.2	323.3	404.3	391.9	320.4	365.9
	232.8	902.5	643.8	545.7	352.5	530.4	390.4	442.4
	433.2	770	437.9	461.3	435.9	525.5	371.8	371.2
	475.7	911.4	526.9	415.7	374.8	540.9	421.8	423.8
	431.8	643.2	608.6	352.3	427.4	472.5	602.6	341.3
	319.3	641.5	467.4	457.3	379.7	529.3	441.3	517.6
	513.4	623.7	465	758.2	409.2	463.5	446.3	447
	518.4	657.3	579.8	588.1	412.8	349	400.2	514.2
	488.7	772.1	606.8	573.5	395.6	536.9	440.6	495.9
	404.1	517.6	236.7	366.5	419.4	539	429.6	412.7
	457.7	654.1	406.9	558.1	406.5	560.1	392.4	544
	504.2	656.5	621.6	488.5	516	468.8	503.1	624.9
	486.7	804.9	555.1	573.8	440.1	512.2	481.7	437
	493.6	526.7	435.7	616.8	448.7	546.3	479	459.5
	457.3	636.1	282.5	508.8	390.7	599.7	493.1	346.9
	468.7	641	474.1	491.4	462.1	823.5	438.3	392.6
	465.1	606	585	402	486.9	552	523.8	408.7
	417.4	719.7	583.8	403.3	647.5	595.8	397.4	399.4
	402.9	760.7	585.2	482.3	591	596.2	534.6	400.9
	454.4	905.6	473	467	476.5	519.6	430.9	363
	462.9	695.9	364.7	532.5	676.6	487.2	485.4	440.5
	432	809.1	605.3	468.8	490.2	466.9	514	425.3
	304.1	811.3	427.4	353.2	483	528.8	376.5	435.8
	458.8	752	472.3	2692	475.4	532.4	519	535.6
	462.7	901.4	483.6	513.2	431	412.5	291.3	399.1
	404	789.3	309	417.7	495.2	746.5	375.8	421.5
	291.9	895.9	488.2	620.9	454.6	674.7	405.9	341.6
	420.1	886.6	481.3	424.7	496	490.4	383.2	398
	289.5	921.9	359.4	470.4	455	370.8	368.4	381.9
	376.6	754.7	401.7	596.7	527.7	482.3	307.9	401.9
	405.2	931.9	478.4	506.7	376.6	451.6	309.8	392.4
	400.4	813.4	481.7	481.7	421.9	439.6	301.8	605.3
	411.6	812.3	549	758.7	382.9	382.4	345.1	459.2
	534.3	883.3	384.5	449.9	364.4	505.2	378.3	504.1
	482.1	639.5	368.6	466.5	460.3	538.9	400.3	435.7
	318.8	810.7	491	474.7	447.7	520.1	395.4	428.6
	371.9	665.8	625.2	348	340.3	416.4	517.9	611.4
	528.8	694.4	491	474.2	410	647.3	488.3	365.2
	320.3	711	498.7	430.1	381.9	582.9	455.6	516.6
	412.3	615.2	423	505	401.4	455.7	389.6	394.9
	426.6	695.9	603	476.4	382.4	485.6	266.5	468.6
	420.8	637.9	340.3	487.7	513.8	646.7	443.7	417.9
	462.3	643.9	444.1	381.6	385.4	609.3	465.8	426.6
	525.3	601.1	531.2	382.3	372	479.6	382.2	384.6
	447	882.9	532.9	484.2	455.1	625.3	495	433.6
	429.4	660.4	536.4	339.9	366.6	656.6	385.1	426
	450.4	517.5	569.9	430.4	412.5	549.4	367.8	228.1
	476.1	681.7	608.7	433.3	493.1	652.5	353.9	397.8
	554.9	990.3	491.9	491.4	1243	567.4	723.8	389.7
	504.9	687.8	557.4	457.7	558.5	537.7	397.8	455.6
	477	709.7	393.1	444.1	425.5	624.7	377.6	407.2
	490.4	690	429.7	522.9	401.2	414.3	482.4	531.4
	409.4	711.2	503.1	496.3	460.5	404.4	367.5	448.9
	480.5	714.7	420.9	407	513.7	385.6	505.2	494
	429.9	657.6	456.3	552.4	389.3	407.9	359.2	497.6
	404.9	702.6	376.3	491.9	400.8	531.8	655.3	537.4
	341.3	627.1	590	491.7	357.1	477	454.7	483
	413.8	827.7	501	529.4	370.4	583.1	425.1	531.7
	395.1	656.1	457.7	599.2	519.2	521.9	458	417.9
	420.1	813.9	328.2	413.8	501.4	463.5	397.7	409.2
	360.8	793.8	515.1	482.3	351	484.8	438.2	391.7
	445.5	727.3	598.2	555.7	357.5	642.7	332.3	343.8
	495	161.8	439.8	453.1	439.6	809.1	436.9	378
	462.9	853	479.1	756.4	359.8	401.5	348.6	448
	399.6	792.6	393	588.4	385.7	380.3	457.1	379.3
	462	956.1	365.4	389.8	484.9	572.5	362.8	446.6
	469.3	858.2	670.7	407.7	479.7	507.3	431.3	368.1
	439.6	523.7	476.2	350.6	420.3	500.9	433.8	479.5
	411.5	568.4	600.8	390.6	459.3	569	511.3	369
	443.5	459.8	487.8	555.1	410.4	620.9	357.8	354.9
	335.7	753	508.8	615.8	378.7	540.9	340.4	385.3
	337.6	650.6	502.3	423.3	482.6	645	468.2	377.2
	531	538.2	503	430.3	469.7	496.7	492.7	437.5
	458.7	700.2	474.5	457.9	487	710.3	349.7	418.7
	605.1	843	575.6	452.6	464.7	619.6	755.6	522.7
	452.6	862.6	419.5	475.9	507	601	395.4	666.6
	522.4	853.5	491.9	584.4	506	566.1	453.3	434.1
	1027	977.4	540.4	520.3	422	546.3	464.2	444.7
	451.1	492.6	480.3	451.7	358.3	667.5	416.5	371.9
	418.9	627.1	409.6	524.2	470.9	554.9	440.1	415.2
	406.4	477.1	437.8	419.5	360.2	588.7	419.6	481.4
	519.2	634.6	348.9	498.2	404.8	483.9	480	425.5
	432.5	702.3	435.4	447.4	413.1	608.1	396.6	435.5
	380	661.8	607.7	553	503.3	469.6	463.8	461.7
	411.7	657.6	567.8	547.3	508.4	474.2	339	387.1
	375.8	634.9	410.5	556	492.9	522.6	434.6	317.7
	244.2	1258	569.3	510.3	348.3	476.5	442	326.9
	334	517.4	432.4	470.6	369.2	495.7	453.4	329.8
	490	850.3	421.6	485.8	391.2	475.4	451.6	332
	380.7	709.6	468.7	442.4	511.2	543.6	472.7	376.6
	442.1	643.9	280.7	443.4	469.2	565.6	583.7	370.7
	387.9	628.7	576.5	585.8	577.4	525	403.6	321.7
	379.5	613.9	538.9	348.5	583.8	389.8	459.7	413.4
	354.5	625.2	570.1	364.2	396.4	490.1	444.9	435.8
	417.1	508.2	554.6	394	459.6	536.3	407	414.9
	413.5	533	595.7	468.3	473.2	518.4	494.1	374.9
	449.5	590.6	501.9	1257	460.1	561.3	375.4	421.2
	469.7	564.9	415.6	537.5	550.6	528.6	510.4	383.3
	441.7	505.5	277.4	398.7	485.9	541.3	538.6	375.2
	484.7	607.8	482.9	597.3	424.3	624.9	558.1	609.7
	384.7	660.8	502.1	408.5	452.6	496.2	543.6	422.6
	417.5	530.3	516.5	541.5	514.3	535	562.4	500
	441.3	534.3	546.9	603.2	456.8	686.7	429.4	506.9
	265.2	698.3	529.1	568.1	448.1	449.9	440.9	360.3
	400.9	655.8	525.4	530.5	356.1	588.9	557.8	450.5
	256.8	626.4	474.7	448.6	326.9	498.5	456.5	363.9
	499.6	624.8	968	544.7	470.3	657.3	460.1	456.8
	474.6	657.8	399.6	512.9	520.5	557.5	410.9	530
	541.1	641.6	543.9	361.2	357.8	548.4	531.5	373.7
	415.8	852.5	385.6	443.6	365.7	483.4	380.6	325.1
	514.2	677.9	600.3	324.6	416.5	445.7	458	327.9
	357.9	804.2	456.9	724.6	588.5	558.7	404.8	332.6
	574.6	657.9	507.5	460.4	602.8	545.1	433.9	498.3
	450.8	648	783.5	578.5	438.2	380	440	351.9
	520.9	1017	531.7	506.8	515.5	422.2	379.4	367.2
	433.5	614.7	476.9	453.2	439.1	477.3	372.4	344.6
	347	852.2	792.4	419.7	515.1	515.1	477.3	409.8
	513	747.1	570.2	392	450	407	411.9	417.6
	394.6	667.1	581.6	352.1	525.1	486.5	492.5	468.3
	420	608	467.5	495.8	491.1	558.8	402.8	370.5
	346.6	680.6	530.3	762.6	488.5	520.9	504.8	463.1
	345.1	644.5	544.3	356.8	474	544.9	571.6	383.4
	320.1	830.6	819.8	460.9	479.8	485.8	401.3	341.4
	449	808	528.1	380.8	426.1	424.3	398.1	460.2
	359.3	602.6	649.6	508.8	428.8	506.5	432.3	377.8
	439.1	761.6	485.6	523.6	470.6	566.9	490.8	418.3
	483.9	627.8	522.8	604.1	502.3	378.9	491.4	513
	499	925.2	540.9	565	614.4	512	498.8	461.9
	425.7	644.8	527.1	503.8	351.7	647.2	562.5	339.5
	486.9	669.1	484.7	416.4	408.9	703.5	423.8	389.1
	556	588.1	503.9	740.4	392.1	502.9	7419	426.7
	438.8	744.4	631	470.2	371	531.9	414.3	425.3
	516	730.7	473.2	471.1	427.6	434.5	529.7	428.2
	539.3	863.1	495.2	720.3	458.3	606.3	468.7	450.6
	369.3	813.4	398.7	536.1	375.3	524.1	445.1	389.7
	380.3	699.1	480.2	511.4	463.1	468.1	734.1	352.7
	431.6	738.5	444.7	485.6	462.6	461.5	626	243.9
	499.7	595.7	456.3	434.1	544.7	433.4	429.9	367.6
	423.5	955.9	409.9	627.2	448.6	531.7	434	366.1
	391.4	342.6	481.8	623.3	421.5	582.8	455.6	275.3
	501.9	644.1	601.7	493.9	584.8	527.7	463.1	438.4
	645.1	574.8	453.2	424.7	529.9	601	400.3	399.2
	412.9	686.4	395.5	361.8	520.9	563	669.6	422.6
	394	761.1	453.7	520.8	430.2	647.4	403.6	357
	557.6	563	442.6	510.1	509.4	398.5	366.7	401.8
	418.8	643.6	408.3	473.9	368.9	472.9	447.8	417.8
	359.6	834.7	514.7	515.5	424	482.1	381.2	346.6
	376.1	757.6	543.8	506.5	492.9	489.5	428.3	288.1
	385.9	635.5	525.5	579.6	451	627.1	643.5	500.3
	362.2	729.4	477.6	412.4	427	572.7	426.1	362.8
	434.3	685.1	517.9	540.5	603.2	418.9	409.3	454.2
	377	665.2	573.1	1212	424.2	368.6	452.5	402.5
	356.1	922	536.4	468.8	505.4	499.1	394.4	305.1
	436.4	278.4	590.1	425.5	485.5	550.7	439.4	414.2
	461.6	852.9	469.4	494.2	412.2	524.5	505.3	485
	349.9	734.5	493.1	502.3	395	511.1	477.7	461.1
	413.6	742.6	912.3	424.4	390.4	457	420.9	361.1
	469	720.7	504.5	416.4	418.8	610.9	384	369.6
	375.9	615.1	445.4	506	472.6	454.7	670.7	348
	488.9	1029	572.1	659.3	498.9	530.8	441.7	485.6
	368.9	659.6	560.6	524.3	406.1	483.7	579.2	464.3
	405.6	637.9	567.5	416.5	500.1	580.4	313.5	309.1
	382.4	849.2	500.5	499.4	445.3	462.5	446.7	520.4
	407	756	426.9	452.2	350.7	474.8	457.7	418.4
	419.7	902	657.4	394.8	377.9	372.7	397.4	544.2
	374.3	817.2	596.7	452.4	435	514.3	419.1	366
	413.9	857.7	508.2	448.8	483.1	492.3	496.9	355.9
	417.7	874	518.4	422.9	421	421.6	410.5	357.5
	497.3	895.6	399	608.6	367.9	410.6	444.5	373.7
	508.4	990.2	478.5	883.5	393.2	507.9	436.6	375.6
	561	751.5	529.7	515.8	381.4	422.1	405.7	423.6
	438.1	609.8	489	491	487	457.1	320.6	390
	481	1682	514.3	365.7	361.6	664.1	343.9	365.3
	564.9	617.2	398.9	423.3	411.4	453.4	635.3	383.2
	572.2	719.4	512.9	495	391.8	512.1	390.2	452.4
	431.8	627.3	520.4	477.4	396.3	437.1	908.6	400.5
	530.6	682.5	391.3	446.3	344.1	492.7	673.8	560.6
	433.6	614.8	443.9	451.3	487.5	579.8	603.1	407.9
	381.2	601.7	465.2	470.4	365.2	476.7	1115	488
	537.2	677	742.6	443.5	413.8	487.5	464.8	423
	430.5	653.3	852.1	539.8	603.6	597.6	583.7	550.3
	500.1	675.5	814.6	514.6	448.9	431.9	483.1	335.1
	404.1	538.6	735.1	327.3	352.7	521.4	401.9	587.3
	261.4	700.4	866.6	554.1	402.2	408.1	454	379.1
	429.5	732.2	534.7	474	363.7	399	379	374.2
	437.8	607.2	474	473	448.8	568.7	413.2	410.7
	432.6	564.3	451.6	601.9	402.4	591.6	375.8	487.4
	457	764.5	441.4	395.6	387.9	532.1	392.7	304.3
	402.8	637.1	463.1	500.6	533.8	408.6	970	431.5
	428.5	612.1	456	516.9	343.9	430.5	429.8	342.8
	269.1	696.9	505.8	487.8	446.3	461.1	346.4	328.9
	402	614	529.2	536.9	483.1	428.8	486.6	389.7
	435.4	857.1	504.6	486.4	352.1	573.9	343.6	346.9
	394.7	702.3	616.4	512.7	396.3	497.4	541.3	519.2
	321.7	619.5	617.6	513.6	363.6	401.9	551.3	420.5
	288.6	660.8	407.5	485.9	568.3	527.9	404.9	357.9
	386.9	667.7	611.7	448	450.2	593.2	385.1	339.7
	299.8	615.6	546.2	521	482.6	473.6	420.6	336.6
	415.9	823	448	453.8	476.9	611.1	407.5	425.3
	429	598.1	549.5	427.4	472.2	567.5	427.3	487
	398.6	697.7	538.9	640.9	425.6	588	387.2	480.8
	327.1	591.4	569.3	532.2	479.1	448.3	438.7	345.1
	382.2	759.3	541.6	358.9	404.3	474.8	384.9	418.5
	364.4	1078	409.4	531.6	469.6	485	512.6	351.3
	356.8	552.5	645.2	551.5	414.1	537.5	434.9	431
	353	561.2	573.4	381.8	324	501.2	404.1	403.6
	473.9	693.5	499.4	341.5	433.2	414.7	375.7	538.9
	404.2	767	571.1	322.1	337.3	532.7	633.6	371.9
	363	564.6	426.6	743.6	608	423.2	357	346
	400.1	615.3	575.7	645.2	522.6	551.6	458.1	399.4
	344.7	612.4	650.1	789.5	583.9	527.7	413.7	363
	424.1	640.7	497.2	487.9	508.2	361.7	397.4	548.8
	387	613.2	731.2	428.3	426.1	389.5	507.5	335.6
	431.9	644.8	616.2	556.6	372.3	349.1	565.9	368.7
	372	777.4	553.8	433	454.2	402.4	443.6	370
	383.5	568	676.1	372.9	467.3	411.9	495	340.3
	465.9	606.7	596	481.5	403.7	398.9	435.2	441.7
	429.2	571	746.5	491.6	463.8	414.1	444.6	415.2
	448.1	480.7	668	613.4	407.8	507.4	384.2	370.2
	364.8	576.5	484.7	529.7	515.6	395.4	434.1	328.7
	334.7	685.5	466.2	423.1	366	483	463.7	385.5
	451.9	610.1	752.9	513.4	654.6	518	457	385.1
	437.3	731	472.4	421.6	575.9	514.7	375.1	493.4
	388.7	576.5	458.9	510.1	671.1	439.7	407.1	456.4
	388.9	702.2	544.4	543.2	389.7	565.2	391.4	434.9
	333.3	766.3	433.1	459.8	517	535.9	434.9	615.1
	459.2	596.4	198.5	556.8	538.1	602.2	528	461.8
	406.9	745.6	800.9	395.4	504.7	546	562.7	480.7
	428.8	741.9	569.3	307.4	442	450.3	489.4	399.6
	570.2	663.3	522	405.5	564.1	571.4	509.9	687.8
	400.5	710.4	514.5	493.7	513.9	547.9	449.2	470.7
	505.2	518	552.5	436.6	530.1	658.1	433.4	450.9
	390.4	713.9	546.9	475.6	382.5	471.7	353.4	694.6
	474.7	831.1	534.1	430.5	426.7	630.6	395.7	339.3
	374.1	720.1	498.6	408.5	368.9	480.1	447.7	441.9
	443	571.8	445.7	433.4	609.1	490.2	577.4	343.6
	436.6	821.1	635.1	514.9	473.2	635.3	443.1	338.1
	507.9	840.2	601.4	721	429.7	466.5	468.5	479.5
	378.4	710.5	625.5	350	418.4	446.8	527	424.9
	459.6	705.2	741.8	570.8	449.2	400.2	586.1	421.3
	459.8	655.9	569.9	505	424.3	444.5	411.1	386.6
	395.5	938.8	561.9	435.1	358.9	400.8	391.6	501.5
	425.6	729.9	820.8	469.6	379.4	467.7	442.9	417.6
	369.6	921.6	573.3	494.6	510.7	393.3	367.3	515.4
	472.7	763	433.6	557.4	409.8	435.5	443.4	688.7
	454.7	858.7	488.6	625.8	488.6	540.9	542.4	385.4
	521	653.3	563.1	570.6	475.6	535.8	445.6	512.2
	454.6	896.8	718	567	413.5	457.7	417.9	435
	389.9	651.7	447.6	465.9	496.3	600.7	518.6	429.7
	382.1	885.1	457.1	624	472.3	686	503.5	386.6
	495	844.5	524.8	543.9	525.9	538.9	371.1	500.1
	366.8	653.6	636.7	462.5	406.3	486.1	461.2	508.7
	405.6	555.9	409.6	500.6	595.9	457.7	429.1	376.7
	352.2	626.4	471.4	323.6	492.1	495.5	363.1	435.3
	363.2	510.9	506.1	1283	475.8	563.2	416.7	430.4
	364	693.5	629	395.5	358.9	464.3	327	380.4
	360.9	617.5	528.1	373.6	467.5	513.4	351.4	535.4
	353.2	619.6	473.9	422.7	307.6	397.8	417.2	339.3
	385.3	567.2	483.9	385.4	359.4	517.8	348.5	670.3
	425.3	787.1	412.6	430.6	451	410.2	429.7	582.7
	404.1	723.4	425.5	515.5	357.9	372.7	463.2	417.9
	305.5	778	454.6	424.4	404	434	729.9	463.9
	326.4	632.6	469.2	503	513.5	436.8	339.1	576.6
	446.6	984.1	618.2	464.3	389.2	652.5	557.9	258.2
	410.7	1076	544.8	518.4	414.8	530.4	512.9	312.8
	348.1	822.6	463.8	482.3	469.8	689.5	366.1	394.9
	452	748.4	543.8	523.1	336.7	503.8	440.7	505.5
	368.9	618.6	467.7	507.3	372.4	477.7	367.1	342
	536.5	765.1	676	390.6	442.8	494.4	2082	485
	488.5	661.2	478	485.7	313.6	610	374.6	445.7
	506	1007	549.7	376	517.9	477	386.6	390.6
	398.2	804.2	559.1	479.8	464.1	605.9	390.8	344.6
	420.2	878.1	668.5	577.5	458.3	490.2	824.9	396
	414	562	370.2	393.9	317.7	490.6	367.6	369
	396.7	834	542.4	474.7	522.3	634.6	413.3	374.6
	397.2	699.5	569.3	509.6	497	543.8	415.1	415.4
	479.2	892.6	450.5	514.1	542	461.1	400	409.1
	451.6	748.4	362.5	434.3	452.1	402.9	472	403.6
	500.2	633.8	485	460.7	512.9	446.3	521	403.9
	422.1	709.7	370.9	501.3	452.2	445.4	559.2	365.5
	465.7	659.9	517	393.2	409	548.3	424.9	468.2
	423.4	757.6	504.7	626.8	508.8	371.9	399.6	395.8
	555.9	930.9	612	524.5	439.9	421.8	441.9	349.7
	467.7	868.3	464.2	409.8	357.7	388.2	432.7	399.1
	411.2	692.2	405.2	538.5	657.8	414.1	456.7	479.5
	587.4	866.9	464.7	399.1	409.7	406.9	591.5	411.1
	350.1	596.1	611.1	420.9	400.1	473.1	336.8	455.3
	500.3	872.2	525.3	456	455.7	429.4	407	354.1
	542.3	723.1	188	442.5	441.8	488	647.7	419.8
	449.4	874.9	2626	578.5	448.5	481.5	397.6	354.7
	427	563.6	512.8	695.1	366.7	507	415.2	474.3
	409.4	613.8	526.9	519.6	465.1	485.7	404.9	428.6
	384.6	654.6	545.7	630.2	492.4	611.9	597.6	431.8
	461.1	719.8	521.7	541.7	465.8	433.6	439.9	447.3
	476.2	724.7	391.5	598.6	501.5	441.5	379.3	374.6
	424.1	658.8	476.8	419.1	519.1	450.3	345.7	390.7
	479.4	711.8	594.2	406	481.1	403.6	423.7	451.3
	321.6	650.6	338.9	473.1	340.9	740.4	365.7	506.4
	319.9	692.7	458.4	583.1	485.2	478.4	367.5	407.8
	457.1	649.1	777	560.6	315.7	410.2	335.5	438
	368.3	777.2	421.3	583.1	391	497.9	460.7	442.5
	379.3	818.6	426.6	548.1	397.7	636.6	465.1	367.4
	456.9	638.2	537.2	500.5	453.1	598.5	411.2	440.3
	495.8	779.5	432.7	496.2	668.4	419	494.7	492.9
	419.9	830.6	485.6	599.1	459.7	443.6	424.3	449.2
	457.9	669.7	595.3	509.6	519.1	702.1	445.8	484.2
	367.5	745.1	523.1	488.1	502.8	571.6	445.1	444.7
	370.4	685.6	492.1	405.9	461.2	555.6	480.2	414.1
	454.8	678.6	508	613.9	397.4	502.9	525	564.1
	388.4	833.2	516.1	499	404.5	409.9	452.9	500
	402.3	758	827.4	463.1	429.2	395.1	388.7	633.3
	324.7	711.5	478.5	428.6	462.8	438.7	526.4	452.9
	633.4	525.7	734.5	496.7	559.3	563.8	571.3	361.3
	323.7	460.8	412.6	380	425.4	542.7	536.5	405.2
	564.2	595.6	533.5	406.3	459.9	345.5	469.5	428.9
	520.9	675.3	416.2	480.3	530.1	370.4	483.4	394.4
	436.1	554.4	657.1	432.8	539.6	478.3	475.1	444.6
	425.8	472.5	518.3	391.7	461	383	475.6	376.8
	488.1	688.5	560.7	391.2	436.9	527.2	402.6	340
	320.7	637.8	809.6	515.9	506	411.8	396	391.7
	497	781.4	455.9	355.7	521	569.1	473.5	299.7
	466.5	841.4	506.3	461.1	505.2	564.6	755.4	335.5
	319	608.7	428.7	637.1	422.5	548.4	520.1	591.2
	577	665.4	439.6	561.8	481.6	517.3	777.9	461.6
	329	800	426.7	464.8	348.9	416.8	396.8	550.4
	541.2	656.8	508.8	582.8	478.3	430.2	387.2	448.3
	450.9	680.5	645.7	426.7	492.6	440.9	495.2	341.1
	512.5	757.3	418.1	382.2	446.5	714.1	468.2	501.1
	369.7	804.3	535	395.5	401.7	568.8	472.4	608.3
	366.3	817.3	605.5	632.9	441.1	427.6	374.8	424.2
	319.3	642	571.2	505.4	369	527.4	364.4	440.2
	398.3	943.2	606.3	665.4	505.4	643.3	357.9	391.2
	471.8	585.7	505.5	517	476.4	603.1	406.3	582.6
	403.4	622.4	414.5	793.4	501.7	455.7	384.4	388.4
	467.4	522.7	616.1	541.2	446.2	487.3	390.5	381.7
	382.3	613.3	744.8	448.5	393.6	414.3	479.8	468.6
	479.8	574.9	535.6	533.3	425.7	472.6	482.7	316.6
	468	410.6	449.5	446.7	495.4	534.9	556.8	338.6
	356	676.8	629.6	482.4	445.4	1410	520.5	344.4
	380	595.2	612.2	521.8	741.4	555.6	473.3	370.7
	402.8	567.1	545.4	463.3	427.1	475.4	378.2	400.7
	380.5	573.9	601.2	533.1	437.4	513.5	462.7	449.9
	342.2	798.7	436	386.5	501.1	428.5	397.2	396
	425	625.8	618.5	483.4	424.8	456.9	444.1	380.6
	358.3	674.3	505.9	430.4	421.9	557.3	473.3	404.1
	406.9	664	510.9	504.9	498.5	503.5	514.5	360.9
	370.5	527.4	494.8	414.3	424.5	474.6	489.4	406.8
	344.1	760.9	377.3	438.9	529.6	413.4	413.5	380
	480.3	633.4	435	498.4	532.7	498.3	443.3	450.1
	431.7	855.4	702.1	476.5	506.5	650.2	397.8	371.1
	441.2	491	738.4	426.3	475.6	510.5	385.8	462.3
	389.5	806.6	643.8	460	373.4	967.2	421.5	400.8
	430.9	710.3	475.9	524.5	492.6	611.6	527	389.6
	359	581.3	533.2	473.8	489.2	578.7	487.5	484.2
	374.1	773.3	339.1	384.1	539	438.6	404.4	400.4
	234.9	669.4	409.3	423.2	557	392.8	398.6	329.9
	340.9	642	601.2	618.5	477.6	415.1	305.3	428.2
	359.3	609.6	647.5	506.3	514.6	387	264.4	492.6
	380.5	610.8	652.7	615.7	391.6	506.7	544.2	544.4
	327.7	635.4	586.4	367.5	564	706.9	413.4	423.3
	404	547.1	745	592.3	430	592.5	393.4	402.4
	219.3	667.1	702.3	385.9	406.5	447.9	749.4	322.2
	346.5	647.1	490.3	203.6	430.1	534	375	359.6
	339.2	619.2	432.8	429.8	302.4	618.8	371	547.1
	450.7	620.1	758.7	558.2	307.5	502.7	321.9	427.9
	377	689	463.3	689.8	365.3	656.7	425.4	366.8
	368.1	671.6	485.3	644.2	422.3	500	361.4	419.4
	257.2	667.2	423.2	412.5	455.8	500.3	470.4	484.8
	219.1	705.7	386.9	433.8	487.4	550	397.9	404
	422.7	596.5	469.5	412.3	389.9	501.8	435.5	472.5
	220.7	671.1	546.7	434.5	418.6	399.5	414.9	403.7
	309.2	596.4	395	497.8	463.3	473.9	375	413.6
	452.6	638.1	469.1	472.9	430.8	404.2	414.8	443.9
	342.2	469.7	470.8	552.7	428	399.7	462	382.9
	384.4	572.6	445.5	419.9	471.8	415.7	370.5	391.9
	400.2	596.1	427.9	532.4	352	430.2	365.8	360.2
	438.3	687.3	498.9	630.7	560.3	445.1	359.1	449.2
	477	667.1	421.4	364.7	451.7	387	451.5	310.5
	420.2	563.1	476.7	407	513.1	557.4	532.5	353.7
	423.4	608.6	418.2	412.3	538.7	552.6	441	416.9
	411.2	564.7	547	429.7	464.2	425	450.9	436
	446.2	616.1	431.4	523.7	407.2	454.2	346.6	387.3
	433.4	516.2	462.6	447.7	549.6	425.8	386.4	523.3
	406.3	811.7	499.3	532.1	426	512.1	551.7	442.4
	409.5	577.5	442.3	560.2	544.9	487.5	576.5	416.4
	449.9	740.9	438.1	428.9	459.7	758	495.3	545.1
	408.1	672.5	465.6	382.6	527	563.8	372.4	426
	400.5	572.8	551.7	794.4	433.3	551.2	409.2	387.8
	382.1	778.5	546.5	468.9	450.1	462.8	530.4	365.2
	445.6	574.7	469.2	554.6	362.2	444.4	536.4	554.2
	471.1	646.1	446.7	608.8	536.5	454.7	454.8	411.9
	430.7	802.7	417.6	2747	527.2	367.5	333.5	520.9
	408.9	614.8	372.2	458.7	556.6	327.4	353.5	367.8
	427	698.8	657.9	470.9	391.8	329	362.7	383.6
	397.1	841	526.2	518.4	461.5	521	448.7	418.2
	376.5	825.5	540	490.2	397.4	432	338.8	468.4
	429.3	1051	421.6	488.2	392.6	488.4	474.5	380.6
	389.4	735.1	576	508.9	599.3	445.6	440.2	360.8
	448.7	724.9	550.2	419	295.8	453.8	528.6	344.7
	427.2	822.4	514.6	401.6	391.6	470.6	509.5	312.5
	389.8	976.6	479	463	452	418.1	580.4	477
	377.1	523.6	448.1	474.5	436.6	385	415.5	445.7
	479.1	731.2	509.6	437.6	512.4	527.7	426	468.5
	474.1	599	438.5	517.5	326.3	457.1	411.4	351
	431	582.4	472.8	467.5	592.1	524.7	561.6	514.6
	394.5	631.8	343.7	522.1	478.8	390.4	543.8	415.8
	242.8	640.4	474.2	483.6	613.2	413.2	464.4	368.1
	402.2	710.8	616.5	591.4	1335	539.5	433.6	278.4
	407.5	731.2	456.3	554.7	424.5	492.1	467.9	406.4
	379.1	726.7	392.2	401.2	583.3	518.8	406	370.1
	414.7	803.5	413.8	426.9	529.3	503	345.6	456.5
	380.3	942.8	453	405.3	488.4	475.8	388.8	524.7
	378.4	741.1	449.5	539.2	550.6	536.4	655.1	467.2
	358.2	1004	458.9	455.4	600	487.5	400.5	417.3
	355.8	651.2	521.2	466.1	644	505.9	490.8	473.2
	437.7	738.2	435.9	423.2	534.5	575.1	372.3	424.6
	426.1	713.2	551.1	456.7	410.3	545.2	508.9	379
	379.6	787.4	380.8	452.5	385.6	627.6	365.2	439.3
	368.6	929.3	398.9	339.8	467.6	411.5	449.8	357.1
	342.9	822.1	409.8	415.3	556.4	565.1	446.4	375.2
	391.3	618.6	560.2	498.6	467.6	436.8	463.4	333.1
	374.3	761.8	200.9	448.7	412.8	388.8	407.1	295.1
	362	809.9	443.2	344.4	515.4	498.7	432	435.6
	354.4	931.6	490.5	404.2	588.2	432.8	507.2	321.7
	410.4	727.9	489.8	474.3	371.6	432.7	493.7	325.4
	355.2	699.6	429.3	444.7	396.7	551.1	407.8	402
	401.7	542.5	469.1	406.3	560.9	359.9	480.6	351.8
	472.6	597.8	427	503.7	568.8	464.2	589.3	475.5
	408	642.8	401.5	468.6	475.2	552.7	369.3	365.9
	453.4	812	366.6	414.7	446.4	535.1	391.4	371.1
	341.8	767.9	490.3	645.9	455.5	455.7	442	367.1
	412	835.7	508.2	431.9	484.2	401.3	343.5	417.8
	437.6	695.4	1810	430.4	429	448.9	406	376.7
	449.4	630.7	536.8	390	423.2	552.9	464.1	392.1
	517.3	609.4	249.9	441.3	664.5	428.5	459.9	444.9
	431.4	665.2	683.7	505.2	432.6	452.8	390.4	415.1
	531.6	656.9	244.5	475.3	413.2	441.8	419.5	381.9
	561.9	698.4	468.8	522.8	379.8	613.5	395.7	551.3
	458.2	677	442	431.6	408.9	490.7	443.8	484.5
	486.1	1162	425.6	464.7	583.8	452.5	396	448.4
	465.2	747.5	548.6	519.4	430.2	574.5	555.3	383.8
	443.2	517.9	484.5	794.5	541.4	446	382.6	426.4
	419.4	883.1	480.7	519.6	556.8	524.2	350.6	428.9
	407.9	874.5	235.6	486	458.7	503.5	445.9	394.2
	448.5	997.5	504.9	504.2	548.5	501.2	339	393
	443.8	734.2	440.3	408.8	431.8	682.4	379.4	352.7
	388.6	744.4	480.2	414.4	422.2	501.1	434.3	384.5
	384.6	648.7	543	516.2	544.5	552.5	467.4	382.2
	365.8	643.1	254.8	496	593	512.5	552.1	280.3
	235.2	859.8	508.1	493.5	535.8	425.8	432.7	408.6
	423.8	905.5	583.6	472.7	608.7	416.4	560.5	423.3
	351.1	737.4	485.8	471	430.5	453.3	403.1	374.6
	436.7	801.4	539.4	429	516.3	535	470.2	447
	358.2	585.9	555.6	443.5	478.1	458	429.1	435.6
	444.1	695	578.1	454.3	361.8	401.4	516.7	416.9
	456.9	652.2	444	569.6	520	602	462.9	434.8
	533.5	685.9	707.7	496.9	454.4	558.3	442.8	390.2
	352.1	813.1	519.7	486.2	476	500	428.8	474.8
	400.3	678.6	528.2	445.9	436.5	496.6	2599	350.1
	438.9	698	673.2	526.3	482.1	503.3	463.3	522.4
	463	672.3	495.7	578.6	239.7	440.2	1394	420
	400.4	823.9	432	435.1	365.9	477.7	343.8	380.7
	502.3	632.3	777.3	443.6	326.2	529	397.7	477.9
	482.3	333.3	528.9	453.5	383.1	467.5	414.1	488.5
	449.4	601.3	509.6	398.3	386.6	426.6	413.8	345.7
	571.7	578	507.1	385.6	371.5	522.3	475.2	431.4
	516.4	926.7	515.7	651.7	394	385.2	364	419.2
	287.2	902	469.2	546.7	762.6	494	342	652.2
	386.5	902.8	504.9	488.1	475.9	408	425.5	414.9
	473.7	752	590.4	531.4	346.4	504.6	409.1	422
	438.1	657.9	488.2	622.7	463	406.3	467.9	312.4
	429.2	682.4	429.5	683.1	637.5	610.8	526.8	404
	448.4	690.2	508.7	507.5	455.2	551.2	449	395.9
	1660	641.1	505.8	380.6	390.7	485.5	414.8	512.3
	417.8	546	436.6	360	435.6	572.7	359.9	426.2
	344.3	818.6	367.7	568.3	483.5	400.9	390.5	407.5
	397.3	621.9	375.2	438.7	373.6	501.2	459.3	510.8
	425.5	750	492.9	468.6	401.9	589.2	444.4	514.3
	436.4	533.9	392.9	431.8	398.5	651.1	389	554.3
	384.8	697.4	713.1	230.5	315.7	652.7	388.1	446.3
	439	708.6	578.4	478.7	340.1	473.1	352.7	407.8
	440.7	678.4	547.2	509.8	431.4	468.7	468.7	584.8
	370.3	625.1	493.4	425.5	340.7	464.3	386.1	457
	464.5	744.3	499.8	438.1	387.4	481.3	485.3	473.3
	454.7	727.4	645	398.2	398.4	532.1	615.7	482.3
	480.1	715.7	398.1	432.2	426.8	512.8	368.6	394.5
	472.3	571.4	262.5	431.3	360	513.1	399.1	524.1
	310.5	995.3	433.8	462.1	431.4	456.3	573.4	580
	343	725	347.3	514.8	349.3	399.7	562.8	474.2
	436.9	597.6	568.9	351.1	803.7	499.7	587.7	434.6
	412.7	712.5	486.7	490.7	396.2	569.1	619	370.3
	430.6	657.5	455.8	388.7	429.4	530.4	438.9	382.3
	526.7	623.9	434.4	526.2	392.6	633.9	416.7	480.7
	436.2	881.7	552.7	469.1	404.5	556	486.5	375.2
	386.6	668.2	460.3	522.2	429.4	438.3	371.2	348.8
	434.9	743.2	436.9	445.4	383.5	649.1	438	412.7
	398.5	744.1	678.6	487.8	410.7	385.2	361.9	307.3
	406.9	713.1	544.5	554.2	521.1	503.2	450.7	433.2
	365.5	575	439.9	441.2	385.7	415.1	388.9	406.4
	453.3	807.6	765.3	360.2	637.6	532.5	384.1	353.5
	399.3	677	548.9	397.5	510.6	356.3	370.4	347.9
	402.7	637.1	521.6	388.7	648.6	374.4	361.6	397.1
	361.7	633.2	673.2	503.4	478.8	297.6	379	381
	388.7	756.3	463	372.8	484.3	550	459.4	519.6
	416.2	875.1	536.3	495.6	686.6	473	383	511.8
	529	551.1	567.1	369.1	421.7	511.7	373.8	433
	469.3	857.1	570.6	469.2	422.2	529.6	457.2	416.6
	422.9	817.4	407.7	375.3	392.7	490.6	442.3	399.4
	460.1	683.9	445	450.6	455	527.4	378.1	401.7
	418.3	484.5	490.4	435	459.9	493.9	388.5	449
	391.3	785.2	531	511.3	336.9	610.2	399.7	659.5
	261.1	777.5	490.8	391.5	315.9	559.6	480	344.6
	484	647.7	475.9	436.7	437	461.8	520.8	398.6
	301.3	905.8	424.7	459.2	437.4	513.4	568	411.1
	451	585.6	401.6	452.1	459.4	502.8	430.9	406.7
	427.7	687.3	479.3	433.1	415.1	618.8	480.8	403.1
	285.4	849.8	422.8	405.9	456.1	401.7	446.4	396.9
	467.5	692.5	486.5	510.5	455.1	600.4	413	302.6
	940.6	849.5	406.4	453.9	510	413.4	545.6	419.9
	404.3	815.8	447.6	350.3	438.2	536.9	484.5	466.7
	390.5	795.1	420.7	672.6	422.3	503.5	425.8	431.6
	496.9	692.9	432.4	493.6	453.6	459.2	481.4	376.5
	373.3	982.8	515.4	575.9	396.8	408.8	319.4	460
	484.8	845.2	506.8	693.3	461.2	406.1	389.6	437.5
	507.3	772.9	404.9	480.8	388	416.8	407.8	402
	329.9	709.7	398.7	470.4	384.6	497.1	404.3	345.1
	458.3	483.4	567.1	403.2	384.7	373.4	455	349.3
	400.6	740.7	365.9	579	438.3	479.8	443.3	359.6
	516.6	764.9	457.3	418.1	463	375.2	514	438.4
	483.8	746.4	490	532.5	429.4	529.6	481.7	343.4
	337.4	588.9	607.4	464.2	368	453.8	403.8	402.5
	411.9	678.7	450.5	457	370.5	500.5	412.6	423.7
	285.1	617.1	441.6	482.7	487.6	522.7	370.1	405.5
	422.7	748.9	492.6	670.6	436.5	367	417.3	279.2
	367	663.4	528.9	501.1	648.5	484.5	453.6	371.5
	446.1	582	547.8	500.6	530.2	491.8	570.6	389.4
	458.1	735.5	558.2	543.8	465.1	483.9	412.7	348.3
	391.3	723.4	420.3	576	529.3	507.1	528.9	360.2
	331.1	646.6	520.8	496.8	539	507.4	381.1	352.1
	378.5	665.8	512.6	526.6	459.7	466.7	409.6	418.2
	413.5	624.5	415.9	759.1	433.1	503.5	327.4	415.4
	380.2	237.7	446.3	598.1	373.6	562.8	399.2	382
	438.7	791.7	464.7	435	619.3	634.2	466.1	486.1
	412.8	891.4	474.9	484.1	395.7	654.3	424	405.3
	453.4	769.8	448.5	608.6	340.3	560.9	415.8	385.2
	486.5	739.3	498	512.9	446.9	522.8	417.7	365.6
	457.3	769.7	484.9	406.8	764.9	609.2	415.4	532.8
	435.8	669.2	523.7	386.3	479.4	558.5	604.4	856.2
	385.4	689.5	348.8	658	543.3	607.1	604.8	444.2
	300.6	677.7	382.8	662.3	399.1	554	380.6	377.7
	470	727.4	339.2	446.3	518.8	476.8	478.8	329.6
	445.9	890.5	507	453.4	475.4	545	372.2	440.3
	471.8	586.6	351.1	512.7	474.2	523.4	392.4	463.6
	377	776.7	500	469.3	420	549.5	802.3	387.6
	494.6	859.5	437.2	425	643	459.1	451.8	349.7
	414.2	823.4	419.7	433.5	378.8	456.7	446.5	355
	416.6	665.3	427.7	512.1	461	634.1	394.3	321.8
	342.7	816.4	369	541.1	444.8	594.1	409.9	338.9
	454.1	855.9	454.2	405.7	545.9	491.2	355.7	353.7
	449.2	631.3	550.2	436.4	260.4	522.6	398.7	393.1
	440.9	737	328.6	354.6	451	599.6	403.8	343.5
	389.2	778	440.5	642.8	541.2	518.9	386	358.5
	409.5	843.2	410.4	412.3	397.6	435.6	429.9	443.9
	402.5	642.5	484.4	438	475.9	445.4	444.9	430.3
	384.9	650.9	447.4	546.5	633.4	713.9	533.8	419.3
	461.7	847.8	717.4	507.8	379.2	461	598.3	505.7
	427.3	652	339.6	576.1	486.9	698	467	469.4
	377.2	887.7	613.5	515.3	537.1	495.3	555	357.4
	361	709.6	662.5	463.3	785.5	461.4	486.3	363.9
	498.2	453.3	456.7	726.1	418.4	705.6	440.3	407.9
	418.5	717.7	306.5	557.1	439.5	376.5	435.1	536.6
	434.5	680.4	527.3	410.3	536.8	515.3	558.9	377
	401.3	583	549.1	409.4	411.6	408.2	430.9	434.3
	371	637.1	524.6	426.8	507.6	424.9	580.3	349.6
	344.8	582.8	451.8	652.4	513.2	446.5	360.7	306.5
	363.3	706.8	560.6	440.6	593.2	363.2	390.5	432.4
	295.8	755.6	448.9	402.1	412.5	407.4	388.4	425.5
	485.4	674.3	502.3	416.9	518	519.7	404.9	317.6
	454	648.6	543	605.8	387.4	572.8	420.9	470.6
	453.3	776.9	583.4	418.5	395.7	531.7	483.5	333.1
	529.9	697.9	585.7	544	425.5	466.9	388.3	370.4
	474.3	818.2	516.4	338.3	450.8	456.1	493	332.4
	473	631	481.7	499.1	427	416.5	540.9	353.1
	425.7	824.3	2297	366.2	464.4	628.3	375.3	409
	473.4	784.9	485.7	384.2	406.1	423.9	778.7	405.6
	535.6	682.1	449.3	404.6	477.6	751.1	401.5	451.2
	459.7	661.7	405.5	523.8	479.5	472.6	521.7	394.6
	392.4	722.3	596.3	360.8	393.3	512.7	514.7	492.2
	475.5	571.9	449.4	651.8	458.8	459.1	419.5	320.1
	345.2	742.8	482.2	375.6	595.2	515.2	553.8	504.5
	470.2	639.4	494.9	502.5	331.3	495.9	426.3	461.1
	396.6	726	545.7	465.3	460.9	671.1	543.9	444.5
	419	615.1	466	502.1	516	410.9	564.6	512
	485.2	633.7	586.4	440.9	673	523.5	562	383.9
	454.5	811	491.7	534.5	459.6	594	636	427.5
	534	796	551.1	532	526.1	497.7	485.9	1472
	458.3	1071	550.5	525.3	449.8	436.5	360.2	348
	450.7	841.3	561.5	527.3	483.3	453.6	422.3	370.4
	460	673.4	502.8	544	464.6	514.2	420.7	407.4
	529.3	963.9	561.7	579.8	478.4	697	464	431.6
	528.7	906.5	3872	593.3	335.6	402.9	485.7	417.4
	442	762.5	469.2	506.6	446.2	532.4	431.6	447
	437.9	741	562.1	382.5	601.8	439.5	455.5	421
	411.8	834.2	425.4	435.3	417.5	509.2	378.9	415.6
	406.3	861.8	555.3	669.6	483.9	506.8	476.4	421.4
	482.3	758.7	524.3	650.1	1233	442.7	425.9	412.7
	409.4	551.7	372.2	444.8	476.2	431.7	513.2	417.2
	415.7	752	407.6	522.9	566.8	497.9	517.4	405.2
	395	883.1	777.8	397.7	394.4	389.6	429.4	310.5
	329.6	503.4	455.1	625.2	474.6	447.7	502.7	441.8
	429.8	754.5	478.4	505.8	564.9	410.5	414.5	375.5
	424.2	618.9	524.6	437.4	409	437.5	446.3	339.9
	391.3	662.5	540.4	516.4	377.5	517.3	490.6	447.5
	384	601.4	514.4	509.8	501.4	447.3	632.3	315
	530.4	550.7	802.2	472.6	372.7	574.6	399.1	406.9
	360.1	990.7	566.3	398.8	373.3	489.3	390.9	291.1
	351.8	754.7	430.4	419.8	538.1	523.8	490.7	484.9
	469	761.8	281.1	530.5	486.1	556.5	441.7	376.4
	567	881.1	542.4	479.2	368.4	464.4	545.5	370.4
	566	720.6	604.1	432.3	705.2	422.6	421.5	370.3
	460.2	796.7	674.5	393.3	417.2	385.8	561.3	469.7
	419.2	656.2	892.5	420.5	471.8	503	545.6	374.7
	405.5	777.8	447.9	512	436.5	197.4	409.4	402.2
	354.5	841	588.6	504	579.7	392.8	487.1	450.7
	422.1	765.2	527.5	496.6	435.5	477.8	428.3	406.2
	398.1	830.8	853.3	519.7	554.1	490.1	439.4	378.7
	378.2	836.7	710.2	501.4	450	602.9	522.7	409.2
	352.4	811.4	429.3	794.4	492.8	476.5	411.6	418.3
	397.1	689.3	459.8	434.3	461.4	585.6	420	393.6
	429.4	621.8	689.7	424.6	411.6	502.4	398.8	369.6
	402.8	578.1	436.3	516.8	478.5	462.9	428.5	460.3
	496.8	657	486.4	426.7	313.9	447.8	362.7	382.7
	476.8	806.6	481.7	365.4	403.7	358.4	473.2	467.8
	474.5	639.6	453.4	476.8	354.7	414.6	470.1	497.4
	391.2	785	354.2	406.5	486.4	693.3	411.4	500.4
	418.4	658.2	459.5	416.6	464.8	375.6	455.9	381.6
	512	588.7	440.8	614.7	508.8	478.5	465.4	405.8
	440.7	679.9	542.9	478.8	410.8	409.6	572.1	387.7
	378.5	176.4	467.2	410.1	461.2	403.7	366.6	384.6
	481.5	545.5	372.3	469.8	496.3	554.8	370.1	506.2
	417.7	626	530.6	444.4	484.2	463.4	518	344.3
	399.3	788.6	514	586.7	408.8	659.5	644.5	459.6
	391.8	840	380.8	547.9	406	543.3	420.1	487
	341.5	772.9	753.6	462.4	352.7	544	538	357.4
	385.7	679.2	638.4	464.3	488.5	542.1	443.3	395.2
	506.1	604.6	447.1	456.2	471.3	539.5	418.7	364.6
	572	924.3	503.2	477.3	430	461.5	600.3	392.5
	437	733	395.4	526.9	279.2	508.4	529.4	421.7
	286.7	807.7	460.4	468.9	378.2	575.9	552.2	461.6
	428.6	584.1	508.4	588.6	372	425.6	504	341
	420	592.7	963.2	476.6	357.5	370.9	467.8	465.8
	384.3	790.8	622.5	490.1	384.9	467.6	560.4	387.4
	406.2	629.8	494.3	373.4	519.3	421.5	672.1	503.1
	445.7	736.1	482.5	521.8	343.5	403.4	423.1	431.2
	516.3	448.4	465.8	432	379.5	420.2	615.7	430.7
	445.7	605.9	579.4	541	289.8	499.9	556	368.8
	363	514.7	453.3	350.7	385.9	455.8	458.1	434.5
	363.1	714.7	582	403.7	302	627	513.1	406.5
	400.8	673.5	461.7	389.9	389.8	412.7	376.5	271.5
	348.9	656.8	483.8	389.3	405.3	505.5	483.3	384.6
	262.6	754.6	519.1	436.6	396.1	2139	531.5	329.5
	440.2	718.9	596.7	411.9	357.1	415.2	498.3	379.5
	483.2	717.4	388.6	444.4	477.3	447.4	412.1	462.3
	398.5	676.9	542	388.3	379.9	577	398.4	399.7
	566.6	808.5	593.8	575.5	354.4	543.7	370.5	386.5
	409.9	718.2	424.1	459.6	373.7	401.7	395.5	407.6
	355.1	661.2	519.9	450	417.3	568.7	447.5	356
	462.1	989.3	511	427.1	358.2	401.1	336.8	335.8
	321.1	812.2	421.7	632.2	424.1	453.6	407.6	436.5
	388.8	756	410.9	431.7	533.6	465	387.6	434.7
	417.1	2895	611.6	432.2	503.2	567.4	381.1	399.6
	422.5	720.5	620.8	535.1	482.9	497.6	336.4	510.5
	407.3	639.2	499.8	440.4	404.6	440.4	417.5	428.9
	378.3	658.1	1063	482.8	481.3	518.4	450.5	358.2
	369.9	693	444.8	561.8	476.7	579	612.4	408.7
	429.3	828.5	546.9	407.9	569.9	598.8	374	410.2
	492.8	611.2	395.8	619.8	411.2	439.1	427.3	536.4
	379.2	559.3	498.5	486.1	443.4	621.6	437.2	431
	483.9	807.9	498.8	664.4	491.5	550.1	424.4	467.8
	557.3	687.6	727.8	361.6	488.6	541.7	451.7	399.2
	390.7	847	687.4	614.5	446.8	457.2	350.8	408.8
	521.1	497.1	771.7	475.4	405.3	522.6	454.2	499.2
	405.5	807.3	464.1	406.2	421.1	442.3	421.5	381.6
	418	680.4	513.9	452.3	371.2	572.1	462.4	408.4
	394.4	798.8	585.2	562.3	364.5	429.8	402.9	408.4
	465	616.3	737.4	430.8	451.5	428.8	437.2	418.9
	322	811.6	553.7	591.2	391	214.5	514.6	615.4
	344.5	763.7	649.5	368.2	471.8	471.5	421.4	449
	1820	762.9	663.2	508.7	410.4	456.9	566	425.6
	364.5	662.6	442	563.5	381.9	547.8	521.4	425.6
	427.8	612.9	514.9	390.3	324.4	432.9	287.9	466.1
	2492	679.1	412.4	403.1	398.6	540.3	328.7	448.4
	555.7	672.3	436.1	503.3	391.9	437.4	398.1	439.9
	515	818.5	435.6	595.3	395.1	441.7	514.9	496.8
	455.4	605.3	508.3	434.4	444.6	501.5	639.2	480.5
	355.5	637.2	547.2	755.9	357.9	407.4	375.7	542.3
	519.4	666.6	467.9	516.6	504.1	442.1	331.4	581.9
	485.7	714.7	480.8	445.5	408.7	497.8	441.9	473.6
	445.7	670.8	421.6	492.7	489.9	450.4	345.7	635.5
	381	717.1	482	517	368.9	227.4	535.1	597.6
	356.2	828.9	474.3	463.1	437	681.9	409.3	512
	301.9	804.4	563.6	494.9	466.4	640.4	503.4	755
	413.9	901.1	612.8	494.9	399.2	445	354.7	535.4
	405.4	675.7	675.5	585.2	395.3	499.9	391.2	493.7
	531	803.2	681.9	544.2	566.2	681.1	411.1	525.9
	368	913.1	515.2	292.7	399.7	549.7	528.9	365.2
	450.9	708.9	479.1	407.1	512.8	521.4	383	412.3
	479.2	754.7	567.1	414.3	414.4	408.7	397.8	370.7
	500.5	961	555.6	535.5	464	428.2	585.6	401.4
	425.6	756.9	484.1	446.3	511.4	1286	474.1	464.4
	407.2	644.2	3574	549.1	529.5	831.9	519.3	406.2
	356.6	717.7	399.7	492.2	365.1	524.9	473.1	357.8
	437.7	620.1	476.5	498.9	522.6	653	451.7	368.4
	459.5	760.1	593.7	365.1	497.9	433.3	474.1	517.3
	444.1	825.4	437.8	544.4	372.8	498.5	408.9	410.7
	422.3	623.7	644.9	374.3	460	511.6	772.1	433.4
	394.3	717.9	553.9	503.8	523.5	516	477.7	338.7
	442.9	630.1	562.5	435.9	345.5	588.8	416.3	347.4
	385.8	845.2	565.9	488.2	418.3	555.6	321.2	541.8
	448.2	507.1	627.3	515.4	452.7	375	322.5	461.8
	412.8	632.6	487	828.6	340.2	582.2	360.8	466.9
	305.8	546.9	677.7	465.2	506.1	443.4	332.6	494.1
	532.9	597.7	596.4	660	321.5	386.3	388.5	424.6
	384	556.4	622.2	539	531.6	444.7	419.6	328.3
	401.5	501.5	574.2	481.7	429.9	522.2	338.7	388.8
	458.1	472.9	497.7	483.3	471.2	570.5	496.2	408
	564.2	708.9	687.9	481	497.1	626.4	346.9	415.8
	431.6	566.6	505.2	622	349.2	448.2	443.5	563
	444.7	971.6	539.7	521.1	500.7	539	1635	363.4
	391.3	720	378.1	395.7	400.4	518.1	367.5	508.5
	408.1	713.2	601.3	347.2	391.9	534.4	617.2	437.1
	436.4	630.3	495	473.9	379.2	549.1	417.4	334.4
	412.6	728.6	466.4	308.6	428.9	541.1	416.3	404
	323.5	704.7	476.4	559.9	424.9	517.2	401.9	332.5
	432.8	711.5	549.8	443	450.4	465.8	383.2	369.1
	631.3	873.5	406.1	421.5	442.2	2392	436.6	370.5
	531	676.2	634	417.4	490.8	539.5	467.2	347.6
	399.1	853	634.7	515.9	405.5	439.7	613.3	387.7
	414	950.7	509.3	465.7	412.6	575.8	381	351.2
	431.3	663.6	878.6	456.4	530.6	418	456.2	512.2
	464.7	692	704.5	600.9	604.7	413.8	443.9	465.3
	383.9	954.9	475.4	577.3	516.6	394	425	400.5
	712.9	590.1	408.6	535.1	475	531.5	429.5	421.1
	406.2	678.2	528.7	632.6	439.9	606.9	425.2	446.5
	587.8	777.3	577.7	551.6	361.9	522.6	405.6	344.8
	524.8	560.1	678	532.5	351.9	658.7	424.7	448.8
	387.5	573.9	818.7	513.1	407.7	488.7	403.1	480.4
	403.7	456.9	516.4	396.1	429	595.7	427.1	364.2
	363.5	545.4	499.4	545.7	370.7	601.6	471.8	379.6
	423.4	616.1	528.7	468.4	419.9	535.8	404.7	572.2
	577.8	640.5	927.3	464	371.9	543.3	273.9	668.2
	481.6	447.2	516.3	511.7	627.1	423.5	418.4	326.5
	617.4	580.7	434.3	833	452.7	592.2	498.9	425.5
	457.1	689.6	559	519.8	580.3	486.4	369.6	398.2
	416	566.4	650.6	3050	359.1	568.9	433.6	515.8
	461.9	753.2	519	457.8	515.4	452.8	352.1	393.7
	352.2	558.5	425.4	462.8	514.9	462.3	460.1	392.7
	415.1	697.5	469.8	484.4	595	432.5	410	408.9
	366.2	745.2	585.1	515.6	390.6	421.5	351.3	338.6
	387.5	687.7	604.4	388.5	392.3	486.1	393.2	539.8
	471.7	721.7	820.1	382.2	373.3	556.5	328.4	360.3
	455.3	777.4	559.3	434.4	476.6	480	424.2	420.4
	455.1	589.3	654.7	443	471.5	376.8	403.7	357.7
	568.5	562.6	620.6	467.7	391.7	645.1	346.5	382.6
	402.2	720.6	782.8	543.3	416.7	494.4	427.7	388.3
	337	703.8	624.8	451.3	302.1	495.4	454.4	409.5
	512.7	651.4	370.3	422.2	425.7	474.6	401.5	261.1
	485.4	676.7	769.9	715.4	463.4	489.2	506.1	456.5
	531.8	759.8	478.5	714.5	459.4	446.1	363.3	498.7
	451.2	632.1	1061	444.9	407.6	444.4	545.9	646.2
	335.5	697.4	589.2	445.4	359.8	502.2	516.8	434
	449.7	634.4	780.8	534.2	512.9	419.9	533.4	607.9
	498.6	1049	463.4	762.6	453.2	513.5	734.5	414.2
	488.7	590.6	590.8	495.1	451.5	524.4	461.9	208.4
	410.1	708	546	658.7	398.3	511.5	438.8	481.9
	458.3	682.6	498.8	389.6	443	493.9	401.3	385.5
	380.2	468.5	548.9	454.9	598.1	455.9	419.2	445.9
	504.7	636.4	528.4	439.7	810.3	442.7	427.4	422.3
	438.8	468.4	458.7	429	376.3	495.7	442.4	317.1
	513.3	909	558.8	483.3	408.4	556	420.3	431.8
	372.5	560.8	570.3	622.2	521.6	463.1	535	343.7
	370.6	595.2	476.8	505.6	581.4	488.2	419.1	435.4
	268.8	676.2	507.9	531.5	431.7	583.1	393.9	405.6
	356.5	716.2	478.2	442.2	469.8	520	448.5	389.2
	516	567.5	669.6	477.6	446.9	515	320.5	394
	363.1	576.6	446	495.6	308.5	605.2	443.3	384.1
	305.6	570	454.2	399.1	323.9	486.1	479.1	364.5
	565.8	847.3	653.1	387.7	492.6	2222	509	369.3
	369.4	624.8	572.8	485.5	514.2	524.5	584.2	344.9
	411.7	877.3	705.1	527	494.2	679.2	401.6	354.5
	351	618.2	642.3	562.6	616.3	369.7	387.7	456.6
	397.1	729.2	549.2	358.5	360.4	529.6	376.3	368.6
	495.3	963.1	542.6	422.1	385.4	488.3	352.5	744.6
	416.2	784.6	752.6	509.6	484.3	457.1	483.3	534
	398	759.2	632.5	522.6	513.3	516.4	458	480.8
	318.8	854.8	596.5	434.6	410.9	416.1	369.9	493.2
	383.4	751.3	632.7	494.5	456.3	473.1	422.7	410.9
	420.6	647.8	425	446.1	429.2	478.9	407.1	557.7
	327	486.4	789.7	338.6	441.4	460.9	420.7	498.3
	1115	817.8	617.8	467.2	495.7	437.2	575	470.1
	350.9	881.5	430.1	537.9	538.1	413.1	538.9	387.4
	392.5	825.3	436.8	402.6	607.2	466.4	444.8	394.4
	418.1	760.8	534	698.3	502.3	489.6	448.3	406.2
	417.2	788.9	474.5	516	410.3	517	529.1	325.3
	557.7	453.7	481.2	485.7	448.5	560.4	494.1	363.2
	390.4	692.4	439.7	506.5	373.3	581.3	415.2	401.9
	457.8	782.6	479.5	604.7	519.7	566	459.9	411.9
	505.3	764	464.4	583.1	475.7	624.9	422.2	396.7
	468	800.3	489.2	468.3	410.7	668.6	575.4	375.9
	472.8	576.9	391.3	408.2	545.3	483.5	410	421.2
	380.1	817.3	482.2	383.4	492.1	482.5	342.3	365.8
	493.4	606.3	534.8	589.1	397.8	523.8	445.5	323.4
	6107	651.6	536.4	446.4	425.4	468.5	511.3	522.7
	458.5	670.8	488.5	397.5	457.8	434.2	421.4	526.4
	481	603.9	479.8	516.6	400.4	503.1	445	507.2
	490.9	662.5	603.4	569.8	382.9	478.6	459.7	450.2
	566.1	587.9	503.8	539.3	461	578.5	450.2	487.6
	483.1	524.5	533.3	478.7	558	451.6	392.8	453.8
	417.6	526.2	434.8	511.3	507.2	451	498.6	400
	497.4	722.8	401.9	606.8	531.5	643.3	409.7	353
	470.2	497	515.6	418.5	472.4	592.4	392	584.6
	374	738.1	571.9	538.7	325.4	605.3	446.2	340.8
	518.1	522.5	596.6	593.3	436	590.5	450.4	402.9
	463	713.9	491.1	431.8	543	536.3	489.8	334.2
	485.5	485.4	575	446.8	502.1	512.3	485.9	358.1
	458.5	507.9	620.2	395.5	504.2	477.9	449.9	399.6
	491.5	521.4	474.7	620.6	438.9	483	468.7	404
	392.3	735.5	486.6	605.6	459.7	431.4	526.6	377.4
	363.1	811.7	356.8	518.8	408.1	477.1	401.3	458.2
	373.8	556.4	785.8	599.2	461.9	546.2	610.9	423.3
	371.7	581.5	588	476.9	455.1	421.5	456.6	384.6
	320	513.1	472.1	567.6	345.4	462.6	368.2	455.9
	432.9	1037	555.9	510.1	439.7	449.3	423.2	448.1
	356.6	596.8	486	401.8	453	541.4	337.8	519.3
	380.5	999.9	478	555.8	531.5	444.3	486.7	515.9
	492.9	915.9	481.8	596	498	575.5	431.6	389
	381	827.8	493.5	464.2	403.2	490.2	575.9	380.7
	443.3	810.8	459.3	433.6	433.9	457.7	602.5	343.4
	575.2	878.7	769.2	412.4	470.4	499.1	537	361.4
	471.2	788.7	481.4	469.7	513.5	427.8	530.7	383.4
	360.7	949.8	713.9	421.2	466.9	601.2	485.2	408.5
	398.2	737	819.5	467.3	568.8	556.2	387.9	464.3
	332.6	813.2	648	396.2	415.6	545.8	417.8	380.2
	367.3	795.3	527.3	499.4	502.6	666.1	477.2	493.2
	404.8	608.8	327.9	479.5	439.5	463.4	401.8	385.4
	404.6	834	449.6	425.9	426.8	730.1	406.1	318.8
	568.3	777.2	624.6	381.9	591.5	508.2	304.8	255.5
	458.9	181.7	436.5	451.4	453.6	612.9	294.4	394.9
	418	749.6	372.7	423.6	453.8	510.2	485.9	360
	395.7	632.5	703.1	475.4	491	573.9	414.8	514
	426.9	1122	409.4	615	475	593.5	459.4	344.1
	283.3	887.9	574.9	477.4	424	419	348.9	348.2
	413.8	901.9	476.6	496.8	499.1	549.4	483.2	344.3
	362.2	535.8	501.3	579.7	502.2	394	520.1	429.2
	450.7	600.4	667.3	492.4	524.8	394.8	375.8	583.5
	385.4	701.7	716.6	561.3	448.2	500.1	469.9	369.2
	490.5	645	751.9	497.4	454.4	443.1	455.6	405.7
	483.6	722.1	552.1	486.6	433	354	405.5	367.6
	460.7	524.9	469.6	590.2	441.2	522.2	386.9	489
	504.5	542.7	529.4	513.2	461.1	411.2	406	402.8
	412.8	460.1	494.1	559.6	451.2	457.5	507.5	422.9
	442.1	627.3	612.5	415.8	451.9	386.7	425.4	348.7
	368.7	507.3	500.5	538	565.1	458.4	596.3	404.9
	400.3	971	436.4	534.4	486.9	502.9	485.9	372
	418.4	988.5	399.4	614.3	458.1	503.1	489.2	332.1
	420	558	406.9	552.3	446.6	440.7	738.1	477.9
	476.8	656.9	443.2	505.9	493.5	479.3	2894	374.5
	410.2	688.4	452.3	460.7	565.2	462.6	513	467.6
	446.4	650.8	379.8	379.6	423.4	395.6	426.6	355.8
	393.7	775.7	384.3	519.3	532.4	587.3	516.4	542.1
	8323	669.9	629	524.4	452.7	518	540.7	435.5
	465.5	677.3	487	406.8	421.3	330.6	425	377
	504.9	477.6	426.1	478.4	572.5	479.8	497	303.2
	417.4	723.9	490.3	466.5	507.9	517.1	341.8	382.5
	432.6	698.4	430.9	741.1	385.4	562	425.6	405.5
	339	901.9	542.5	435.9	496.4	499.1	402.5	395.1
	492.8	637.6	530.8	1225	592.5	630.3	385.9	405.9
	381	587.5	506.4	426.6	498.1	395.6	423.4	348.7
	414.8	756.8	223.1	486.8	598.5	534.2	529.5	398.8
	410.2	636.8	420.1	463.1	529.5	564.5	519.3	571.4
	362.8	551	572.4	601.7	471.6	528.2	362.5	316.4
	537.3	424.6	678.4	469.7	454.5	635.1	467.8	585.5
	446.4	539.3	397.1	447.9	515.3	754	495.5	310
	408.2	593.1	609.8	477.1	595.8	531.8	388.8	406.9
	452.3	597.8	545.5	566.5	412.7	771.8	452.2	432
	485.6	651.8	606.7	503.6	448.2	426.2	484.2	452.2
	437.3	632.8	475.2	601.2	355.1	589.6	376.9	406.7
	450.7	690.5	479	500.8	505.7	647.8	413.7	382.8
	419.1	722.6	676.4	542.5	470.4	505.8	465.6	398.2
	349.6	597.9	668.4	415.8	441.9	551.7	471.5	431.2
	351.3	522.5	344.2	448.2	412.5	624.3	569.6	431.1
	392.3	643.4	520.7	448.7	487.8	466.5	551	370.1
	349.7	494.2	547.2	510.2	432.4	428.5	438.4	550.6
	463	620.8	491.1	388	431.2	459.8	426.7	385
	387.5	684.1	413.4	461.8	475.2	531.1	513.8	768.5
	421.8	647.8	586.9	459.4	367.3	402.3	426.9	400.3
	412.1	786.5	472.2	459.6	522.4	631.3	569.2	554.3
	449.3	671.8	449	552.4	618.2	511.5	485.8	354
	468.6	515.5	538.8	464.3	472.9	190.3	506.5	431
	488.6	844.8	501.9	442.5	636.7	560.1	459.5	422.4
	509.4	721	539.6	588.9	422.8	570.4	462.4	378.8
	466.3	803.6	564.2	524.8	470.7	535.2	546.8	402
	405.5	603.8	558.2	579.9	532.4	472.9	490.2	486.5
	465.7	681.5	499.5	765.7	416.9	516.6	532.2	430.8
	395.4	741.4	477.4	473.3	467	548.6	470.4	430.4
	377	549	602.6	507.7	449.6	625.5	390.9	466.6
	426.6	619.4	606.2	481.1	451.2	503.5	485.3	454.8
	367.7	838.8	558.1	424.3	525.8	502	350.8	492.3
	381.6	1031	585.3	584.8	489	511	402.4	383.4
	402.8	628.5	516.6	527.6	464.8	583	530	507
	436.2	629.6	462.2	396.2	520.7	497	417.8	454.2
	426.8	927.8	608.1	472.7	415	598.6	434.3	477.9
	304.7	615	466.7	507.4	528.6	631.3	563.2	508.2
	526.5	663.5	447	602.5	436.5	458.4	549.5	414.5
	365.7	607.2	584	517	592.2	536.6	428.4	495.6
	413.6	727.6	417.5	596.2	387.1	523.4	479.8	475.5
	415.7	630.4	457.8	483.7	517.5	415.7	462	415.1
	378.4	687.9	396.6	429.3	530.7	395.8	598.4	491.5
	385	605.2	388.1	372.8	518.1	479	472	371.4
	366.9	595.7	495.3	555.2	392.2	420.1	333.3	435.9
	402.1	693.2	584.7	474.9	514.6	527.7	527	391
	375.6	655.1	533.1	407.4	731.1	380.7	404.2	378.7
	616.7	602.7	613.5	371.9	584.8	651.6	536.7	483
	388.7	607.7	754.4	413.9	410.4	500	542.8	441
	399.3	784.2	495.9	505.1	487	556.2	626.7	402.9
	374	578.3	794.2	348.5	469.6	503.1	559.6	502
	447.5	837.2	491.8	441.7	537.3	471.4	467	559.9
	403.8	832.3	708.3	464.7	470.9	497	566.6	609.4
	435.7	680.3	534.8	476.3	505.5	465.2	517.5	407.8
	407.9	723.5	573.8	2476	447.2	469.9	472.1	176.6
	392.8	682.1	761.7	460.4	564.8	477.1	553.7	162.9
	340.3	911.4	391.8	458.2	330.1	488.8	439.4	433.4
	432.9	589.9	588.9	451.6	528.8	554.6	497.8	381.9
	437.3	534.9	450.6	392.1	491.2	482.6	484.6	424.9
	361.6	598.2	528.3	377.7	549.8	401.7	607.5	618
	439.8	805.8	523.6	467.3	395.7	570.3	366.6	606.8
	421.4	684.7	481.8	472.9	387.1	612.9	446.9	401.6
	487	632.4	415.1	483.7	454.4	505.8	410	402.5
	440.3	568.5	421.1	466.7	399.5	613.8	421.1	282.6
	463.5	671.4	451.4	570.2	465	382.7	342.3	431.2
	385.1	754.2	420.5	634.6	470.7	447.3	441.7	347.6
	356.8	892.4	437.2	757.3	373.8	452.9	424	472.8
	342.4	747.2	419	317.2	483.1	443.4	593.5	461.8
	405.6	696	461.3	537	402.3	429.3	457	333.4
	423.1	567.2	481.8	350.9	388.4	506.7	425.1	313.1
	363.8	631.6	399.2	458.4	490.4	465.7	440.1	300.7
	494.4	1012	466.2	455	404.8	563.7	302.7	338.4
	420.5	623.9	498.7	573	434.5	541.6	375.3	407.3
	445.8	638.3	528.3	575.8	544.5	468.4	354.8	385.2
	436.1	682.4	597.2	514	483.5	579	363.1	380.7
	477.1	775.9	498	500.4	423.5	537.2	455	365.4
	517.4	762.1	544.1	546.5	566.7	627.1	386.1	341.2
	491.1	949.4	603.9	444.9	504.6	452.3	415.5	290.8
	388.6	851.9	563.7	406.9	463.9	699.3	402.8	359.9
	417	900.9	683.8	425.7	398.9	522.5	391.2	364.5
	415.5	903.4	541.9	318.3	450.3	648.1	568	399.2
	1980	735.1	442.1	482.3	593.2	372.6	575.2	499.4
	383	798	426.6	539.9	442	434.4	358.5	452.9
	385.6	671.4	465.6	482.1	481.3	520	533.8	433.7
	333.7	749.9	467	493.5	516.2	520.4	529	559.1
	400.6	900	518.4	545.1	723	505.3	479.5	601.3
	375	730.7	565.6	479.5	464	429.7	455.1	381.7
	374.1	883.9	443.2	501.9	815.8	413.8	477.3	445.5
	378.5	688.2	475.1	457.7	431.9	436.2	322.3	364.2
	390.8	717.1	491.9	391.9	410.8	531.1	464.1	368.2
	364.6	620.6	478.9	510.7	435.5	445.8	412.4	379.2
	404	659.6	577.5	438.6	425.4	472.1	628.9	384.8
	359.6	530.2	388.5	741.9	348.5	387.8	555.4	694.8
	445	553.9	403	409	450.3	402.8	333	328.9
	513.2	669.7	425.1	313	530.4	533.2	318.6	512.6
	438.7	764.1	398.7	479.9	387.4	599.6	474.8	348.9
	387.4	587.4	445.4	468	389.6	629.6	478	468.2
	358	391.3	505.4	541	380.6	469.9	426.5	482.6
	436	646	399.7	407.6	506.9	509.6	550.2	365
	508.7	600.6	356.2	375.5	423.1	528.3	403.4	345.1
	276.1	608.6	516.5	451.8	492	639.8	348.6	393.3
	496	714	490.5	435.3	358.6	444.8	392.1	408.7
	525.3	600.3	610.3	462.7	430.8	567.6	447.4	317.7
	478.9	654.5	591.4	319.5	395.2	551.7	809.3	345.4
	611.8	840.8	358.2	457.6	521.4	428.9	442	323
	228	867	501.3	390.9	700.8	487.7	441.2	321.8
	494.8	683.9	553.6	393.7	483.8	431.2	472.5	363.2
	420.1	787.6	476.5	483.1	417	465.4	398.3	361.6
	495.5	716.9	728.2	522.2	612.8	408.6	514.5	423.5
	405.6	558.4	539	441.5	361.4	448.4	546.8	385.7
	352.5	865.2	475.3	451	468.9	520.3	440.3	224.4
	381.4	811.6	426.4	302	444.1	427.8	410.6	310.3
	348.2	831.4	587	330.5	467.9	559.8	489.5	435
	369.1	780.3	431.8	309.8	387.6	486.4	595	596.4
	421.1	754.6	444.1	357	451.5	844.7	359.2	341.4
	385.3	661.6	445	356.5	478.2	518.7	451.7	461.3
	399.5	708.9	368.8	686	377.4	614.4	524.5	530.8
	392.5	613.9	469.6	309.4	426.3	549.2	403.3	452
	361.8	653.2	547.5	424.6	430.9	591	419.3	349
	419.2	684.5	422.7	487.1	376.1	438.5	513.7	511.2
	415.1	632.2	402.8	487.6	330.9	750.3	387	359.5
	356.2	540.7	471.9	494.6	517.3	691	356.9	372
	379.3	655.9	654.1	422.8	487.3	431	467.7	379.4
	537.5	663.1	448.9	607.9	595.8	411.2	444.9	357.7
	391.4	820.7	507.3	498.9	484.7	426.7	398.2	542.4
	459.3	619.4	554.3	413.5	362.1	488.6	391.2	315.1
	393.7	689.9	536.5	368.9	353.7	527.5	438.7	388.7
	371.2	739.3	445	515.4	395.8	358.6	440.1	469.1
	365.1	804.7	534.2	379.8	417.7	461.6	448.5	316.8
	407.4	671.3	604.7	369.3	431.1	504.6	409.4	357.7
	339.8	850.7	352.8	474.8	313.3	560	476.9	463.7
	471	832.3	420.7	498.9	398.5	469	400.2	423.6
	286	572.4	457.2	498.3	443.6	501.3	492	422.2
	508.3	726.6	408.8	454.5	370.6	406.6	453.7	433.8
	476	850.3	520.6	390.1	363.9	463.4	526.1	347.6
	436.6	765.6	461.5	386.7	417.5	592.1	534.7	742.8
	340.9	701.4	443	512.9	511.8	412.5	389.4	354
	598.7	826.5	442.8	488.7	474.5	562.7	485.8	424
	414.2	641	432.6	526.5	464.3	480.7	463.2	306
	550.1	834.2	570.5	457.8	471.6	540.5	459.1	365.5
	407.1	781.3	494	325.6	585.4	650.3	556.6	604
	478.2	677.9	622.8	648.1	377.7	685.6	393.1	392.9
	507.6	642.1	549.4	508.2	489.3	491	431	618.6
	470.5	563.6	707.6	475.5	557.9	578.5	479.5	376.7
	529.1	650.9	537.1	493.6	465.1	534.1	575.2	352.1
	485.1	692.7	401.4	477.5	556.8	516.4	546.9	338.5
	341.3	604.7	449.4	511.9	547.3	483.2	483	351.5
	329.4	653	516.7	461.4	510.4	807.7	426.3	363.6
	320.6	548.2	543.2	484.9	493.8	537.5	441.1	435.7
	448.9	853.4	643	356.3	477.9	730.1	510.5	455.8
	592.9	699.7	678.3	350.6	428.5	655.1	430.5	485.1
	363.2	604.1	410.3	395.1	531.8	541.5	574.5	456.6
	368.1	675.3	670.2	464.7	475.5	513.1	230.9	395.6
	426.9	803.4	683.1	398.7	383.7	488.9	513.1	283.7
	450.9	762.5	419.5	418.6	407.4	425.2	377.7	390.6
	463.3	694.7	555.7	400.3	401.3	525.9	517.2	429.9
	441.5	875.8	615	516.2	509.8	489.4	373.1	365.3
	413.2	716.7	597	456.1	594.5	540.3	478.6	382.5
	366.3	924.5	431.6	358.7	363	508.1	354.5	352.9
	489.2	807.2	600.7	542.5	539.6	378.7	399.5	304.4
	460.8	793.2	563.1	391.7	414.1	590.8	356	418.4
	447.9	711.4	590.3	451.3	424.7	488.3	553.4	521.7
	536.7	546.4	465	528.8	375.2	498.4	406.7	392.3
	459.9	805	442.2	393	521.7	494	421.3	417.3
	459.5	664.7	514.5	451.1	501.3	542.9	353.6	396.7
	355.9	692.1	460.4	525.9	565.4	527.5	557.6	349.9
	464	656	419.8	376.8	332.6	464.2	431.6	428.6
	520.4	923.6	461.4	558.9	439.9	581.1	552.6	408
	375.3	666.3	489.6	266.3	406.3	462.3	441.8	382.8
	380.4	793.5	426.2	547.7	345.7	509.2	511.8	433.6
	511	854.4	480.8	478.4	475	647.4	528.7	447.6
	431.5	699	405.2	429.2	384.6	620.8	430.8	505.1
	439.7	554.3	466.5	530	416	587.8	395.4	502.3
	374.8	584.6	538.8	567.3	504.6	544.2	415.6	412.6
	414.9	665.7	375.3	514.4	404.6	730.9	352	300.5
	475.5	651.9	400.5	555.7	385.1	540.4	573.7	323.2
	407.1	606	436.7	507	422.5	580.7	328.3	332.8
	355	630.4	409.5	396.2	484	469	565.2	371.5
	518.5	975.1	354.8	597.5	423.2	456.7	428.6	292.9
	478.6	750.5	601.6	645.9	572	431	392.2	495.7
	336.2	712.9	638.1	452.4	521.3	440.9	587.3	366.9
	494.8	753.2	525.6	593.4	491.6	404	443.7	367
	420.8	636.4	545.1	550.4	545.7	438.1	372.4	387.1
	417.8	698.4	603.9	377.4	528	406.3	404.1	404.1
	507.2	824.9	566.6	564	378.2	374.5	384.7	386.7
	436.2	578.4	492.4	361.8	410.5	512.1	384.7	506.9
	412.5	757.8	480.3	470	640.2	483.7	366.3	382.1
	418.9	621.5	569.6	407.2	424.7	529.7	384.1	511.8
	425.9	680.6	501.9	605.6	790.6	588.1	422.7	470.4
	370.7	703.8	437.6	492.6	458.5	460.9	444.9	433.2
	348.8	645.4	586.7	478	496.7	477.7	527.2	435.7
	412.2	610.5	448.3	424.2	398.3	491.7	354.3	491.7
	390.2	599.4	495.5	486	406.7	436.1	433.2	454.7
	519.5	862.6	383.2	589.8	468.4	600.4	366	379.4
	448.5	660.8	375.7	556.1	432	385.2	401.7	398.2
	420.8	771.9	471.6	443.8	326.5	515.7	494.7	443.5
	455	736.8	571.2	502	371.3	500.8	343.5	310.4
	281.9	766	379.7	519.5	405.4	685.3	376.7	461.6
	333.5	690.5	495.9	492.3	406.6	508.5	464.3	374.4
	421.5	697	441.6	553	434	540.5	437.6	404.6
	382.2	740.9	345.5	533.6	385.7	477.5	385.1	348.3
	262.3	692.2	335.7	430.9	542.4	538	413.3	394.6
	388.7	792.2	442.8	311.5	533.4	445	424.8	327.3
	486.7	861.5	691.2	358.2	554.4	481.1	474.2	445.8
	412.8	754.6	518.8	429.6	379	311.7	455.5	505.7
	334.8	772.1	530.7	472.6	514.9	418.3	424	419
	424.7	753.6	525.2	498.8	425.6	360.6	353.7	416.4
	365.7	915.3	526.5	482.2	382.5	438.7	464.2	448.2
	446.1	833.3	640.8	497.7	450.1	379.6	186.9	508.5
	641.4	907.2	452.2	587.9	422.8	546.9	513	458.7
	392.3	821.8	525.9	561.5	486.4	624.4	390.3	462.7
	375.3	910.7	677.6	411	452.4	627.4	382.2	595.1
	504.1	747.5	535.6	619.8	509.4	467.5	349	370.2
	426.2	814.8	438.8	458.8	406.4	568.7	391.2	436.8
	369.3	761	440	531.3	449	500	425.2	523.6
	332.7	665.1	415.6	428.9	357.5	527.6	302.3	445.1
	448.2	686.4	851.3	502.7	399.1	529.6	532	408.7
	407.9	726.8	525.9	452.1	427.4	469.6	313.1	356.8
	639.1	820.2	434.9	517	467.9	518.4	594.9	431.6
	482.2	674.5	512.4	473.4	397.3	548.5	493	534.7
	423.6	866.6	623.4	586.3	467.7	582	500.1	422.6
	469.5	548.7	489.1	469	434	444.8	330.7	398.3
	446.9	667	506.2	539.4	386.5	454.8	340.1	430.2
	439.6	620.6	448.1	463.1	365.2	451.6	467.7	382.8
	361.1	604.2	398.3	404.2	431.5	469	510.4	428.9
	374.3	625.8	466.1	543.2	534.1	496.8	389.2	445.2
	370.9	801.3	400.3	462.5	518.3	558.6	558	472.1
	284.7	649.3	422.3	501.2	572.9	495.2	461.6	432.1
	390.5	687.4	512.3	586.9	592.5	362.3	416.8	311.3
	362.9	991.3	379.1	435.8	458.2	565	454.3	335.8
	416.2	853.8	561.8	415.1	445.8	572.5	358.6	358.1
	504.4	755.5	552.2	525.7	617.2	606.8	327.7	317.9
	444.4	687.1	508.1	481.6	1344	404.2	561.8	599.8
	402.1	560	389	344.7	516.5	453.1	479.1	323.9
	513.8	722.8	433.8	500.1	521.7	444.1	432.1	368.8
	373.5	818.4	504.8	491.9	764.7	474.3	459.7	385.5
	435	808.7	439.8	500.2	584.2	355.1	495.7	573.1
	354.7	696.3	544.4	444.4	599.2	497.6	393.8	369.9
	388.9	788	477	436.9	641.2	517.9	415.6	516.4
	385.6	577.1	433	397.3	262.2	447.7	405.1	525
	449.3	692.1	643.4	532.1	542.3	486.7	363.2	443
	366.4	575.4	713.1	8711	562.7	585.3	438.1	392.8
	420.1	775.7	539.2	494.8	596.5	475	399.8	514.6
	446.5	725.7	449.6	501.6	639.4	548.8	399.1	546.6
	359	841.3	743	372.6	524	455.9	509.8	404.1
	330.7	622.5	517.5	441.5	460.7	564.1	478.9	463.1
	402.7	612.5	575.2	662.5	455.5	535.7	436.4	325.6
	358.7	771.5	589.1	493.6	412	480.4	398.5	499.2
	384.4	769.2	618.7	508.3	322.4	491.8	345.8	396.5
	407.8	692.8	471.3	589.4	422.7	473.9	405	469.7
	354.8	625.7	453.6	541.2	490.5	479.2	397.7	526.5
	429.1	619.3	668.4	441.3	462.6	558.6	431.4	443.6
	454.2	814.3	492.6	507	439.5	733.2	397.5	441.9
	381.7	908.6	495	507.1	439	532.6	451	692.6
	377	696.4	210.7	586	424.5	570.3	375.1	462
	464.7	719.8	385.9	751.8	510.6	567	401.7	452.6
	439.5	850.1	571.1	446.7	471.9	451.3	343.6	594.2
	398.9	686.1	391.6	534.5	491.5	458.4	435.8	415.6
	398.2	782.9	460.1	478.8	529.4	517	415.2	489.2
	401.5	808.9	543.9	451.5	484.6	513.7	445.1	553
	431.5	722.1	443.4	455.5	424.7	535.4	326.4	456.5
	465.9	659.2	661.4	503.8	472.7	355.7	449	436.3
	485.7	872	625.7	774.9	424.1	408.7	415.2	363.7
	468	836.5	508.9	422.3	538.1	410.2	455.7	543.9
	463.1	833.2	630.9	451.7	471	477.5	465.4	422.5
	457	743.3	437.8	412.4	472.9	327.1	566.4	478.7
	532.9	832.3	408.3	536.4	437.5	407.4	387.5	458.4
	412.6	814	363.1	433.6	427.6	512.3	297.3	329.1
	456.2	907.8	420.8	302.2	505.5	423.5	366.3	468.5
	516.4	907	481.4	473.3	519.4	554.5	471.9	360.6
	497.1	736	675.4	427.7	409.9	566.6	489.3	478.5
	490.6	696	591.7	358.5	586.8	460.5	348.4	498.1
	385.5	682	480.7	305.6	583.9	345.5	367.6	347.1
	521.9	712.9	633.6	486.6	468.6	335.5	370.6	491
	480.6	814.4	579.6	474.6	483.1	517.4	400.8	515.9
	361.5	785.8	448.9	468	501.9	618.7	526.7	614.1
	447.8	709.5	422.2	550.7	364.2	739.4	396.5	462.9
	499	808	519.7	505.4	524.7	554.9	390.2	575.9
	489.3	1033	453	561.6	472.4	614.4	436.8	434.7
	342.8	821.7	498.7	327	411.3	493.8	433.8	484.1
	455.9	825.6	727.5	528.1	630.5	379.4	374.9	448.2
	415.6	786.6	628.5	537.6	440.9	410.1	498.1	503
	369.2	734.7	530.6	555.4	412.9	443.4	370.6	478.6
	399.8	787.6	579.6	675.9	604.4	487.3	451	495.3
	394.7	545	643.5	462.6	421.3	705.7	548.9	522.2
	376	624.5	492.7	661	505.8	464.3	405.1	439.5
	463.3	696.2	587.3	372.4	546.1	458.9	474.1	492.6
	414.7	648.8	684.3	428.5	555.9	545.5	423.9	397.9
	411.5	867.8	396.2	533.5	454.4	498.1	525.4	422.2
	356.4	758.5	492.4	469.5	474.3	482.6	476.3	478.8
	392.1	849.6	726.1	494.3	483.3	421.7	527	470.5
	425.9	748.8	421.3	448.2	403.1	510.5	468.5	468.2
	392.9	979.2	534.9	620.8	406.6	539.3	458.3	420.6
	419.4	662.5	664.1	571.5	458.7	538.7	519.2	355.8
	370.4	755	430.3	388	428.3	561.1	535.9	324.8
	382.9	603.2	362.1	427.2	428.5	457.3	452.7	332.9
	345.9	759.7	468.7	467.8	464.5	432.9	472	310.6
	388.1	751.9	317	426.8	456.5	395.7	445.3	446.7
	370.4	635.9	476.7	475.9	503.2	762.4	435.7	453.4
	521.2	610.9	390.6	391.8	415.8	610.3	444.6	484.7
	446.6	727.2	590.7	427.7	402.1	439.9	439.6	396.1
	338.4	530.9	572.2	517.2	387.1	532.4	337.9	364.9
	472.7	724.8	540.1	399.4	401.6	613.3	442.9	466.5
	372.4	667.6	698.5	448.1	640.6	456.6	513.7	452.4
	343.6	695.4	475.1	458.2	438.9	353.5	550.4	472.1
	403.1	935.9	511.2	615.6	392.9	529.5	531.8	528.4
	383.7	641.7	592.6	498.8	393.2	341.1	366.9	450.5
	416.1	616.7	513.8	585.6	414.5	611.7	555.1	563.8
	432.7	515.8	385.8	499	362.9	537.1	438.9	458
	400	458.6	483.3	480.2	430.5	449.6	605.1	2117
	484.4	611.4	420.4	371	546.5	477.5	407.8	281.3
	416.1	505.3	588.5	918.7	524.2	407.6	410	416.1
	609.4	609.9	490.1	463.9	462.5	428.9	455.1	452.7
	412.8	835.6	465.2	455.3	439.5	587.2	436	429.4
	410.6	522.1	521.3	426.3	538.5	460.7	439	371.2
	515.8	498.2	674.9	436.2	469.2	490	541	452
	495.5	625.8	676.4	431	471.2	470.4	419.8	443.1
	604.6	635.7	614.8	459.3	446.3	470.1	382.2	471.4
	480.7	534.3	473	459.5	391.3	441.3	476.3	469
	482.3	624.7	875.1	335.5	428.6	625.9	329.8	541.8
	480.6	492.2	535.9	468	619.6	603.2	424.6	436.3
	377.7	531.7	545.2	428.4	481	462.4	420.4	348.9
	461.8	687.2	460.4	425.8	455.5	461.5	419.2	575.8
	443.2	626.2	391.2	322.3	498.7	608.7	487.8	861.1
	410.5	635.5	653.2	634.6	444.5	637.4	396.7	788.8
	410.5	552.5	494.5	525.1	426	561.5	449.7	452.5
	511.5	908.8	473.5	449.1	653.5	558.5	367.4	469.9
	557.5	853	600.9	495.1	423.3	517.8	497.2	483.4
	602	1197	508.4	530.8	420.8	597	694.3	584
	496.5	853.5	423.8	5025	350.1	659.1	614.6	439.7
	473.7	889	433.7	618.2	306.9	538.3	478.5	552.6
	430.7	794.7	422.8	699.7	640.6	526.6	537.1	477
	474.2	776.8	375.6	430.5	568.4	538.5	511.8	315.6
	398.9	793.3	489.6	434.8	332.4	473.7	494.4	521.6
	412.1	853.2	526.5	447.9	364	504.9	388.9	424.1
	404.5	532.8	630.8	609	332.9	432.1	433.2	464.7
	348.9	898.7	517.6	548.3	401.9	519.9	374.2	409.6
	271.8	454.8	791.6	448.7	529.5	499.3	512	368.6
	363	707.4	687.2	555.5	426.1	633.4	313.9	418.8
	369.9	752.2	478.3	476.8	452.5	432	508.8	414.7
	396.7	603	661.4	444.1	652.2	493.1	392.2	374.9
	484.8	641.8	538.6	358.6	561.7	473.5	230.9	371
	525	581.4	632.2	329.3	577.3	454	360.5	470.5
	469.9	673.4	496.6	470.5	403.4	406.9	344.5	395.7
	396.7	810.3	538.7	597.1	575.5	411.6	480.6	427.6
	388.4	562.5	577.1	533.8	485.6	445.3	366.5	380.3
	366.3	640	490.8	493.6	423.6	466.3	352.6	383.4
	486.1	844.3	522.5	410.1	414.5	476.7	478.9	725.8
	470.3	634.7	631.6	478.3	533.6	459.2	540.1	557.5
	598.6	596.2	491.3	513.7	461.5	499.8	568.4	399.7
	462.6	530.5	431.7	485.8	467	524	336.9	321.8
	481.1	662.6	559.5	439.4	477.4	476.2	440.1	630.7
	500.6	762.5	576.2	525.8	485.4	498.9	488	501.7
	564.7	677.9	557.6	539	434.6	515.2	509.7	391.5
	349.4	732.2	592.8	517.9	445.9	414.1	488.9	499.3
	460.8	664.4	490.8	530	468.7	615.6	473	539.9
	433.4	945.7	740	577	514.9	499.4	420.8	618.8
	440.3	796.8	653.3	486.2	582.3	457.6	414.3	564.1
	434.6	722	648.7	454.5	466.3	505.4	620.5	530.6
	429.4	945.5	638	520.2	526	507.8	429.2	574
	402.8	231.8	610.8	470.9	552.6	496.4	419.7	298.4
	475.6	669.3	685	516.8	427	607.8	304.4	485.7
	362.2	607.8	540.1	452.4	388	424.7	390.4	426.4
	482.2	613.5	603.6	664.9	393.3	522.6	419.6	501.9
	352.6	897.7	548	613.9	445.8	2795	403.8	538.9
	331.3	619.9	532.1	427.3	471	466.2	390.3	343.1
	242.4	753.1	363	435.2	337.8	529	366.1	372.3
	305.4	709.8	752.8	459.9	459.1	738.4	422.5	408.9
	384.3	904.3	648.1	727.1	403	704.2	540.5	423.5
	525.9	993	725.4	540.7	518.8	536.5	361.9	397.1
	359.1	810.8	490	546.6	368.7	544.2	331	502.2
	411.6	720.7	644.9	462.3	387.4	607.3	591.5	479
	441.2	801.4	729	563.7	430.5	531.1	328.6	431.4
	405.1	735.1	626.8	450.3	383.7	582	464.6	434.1
	381.4	694	492	470.5	540.2	431.4	418	437.1
	497.8	1088	492.6	523.3	610.4	449.5	357.1	445.9
	411	854.3	590.4	507.4	514.9	486.2	468.1	378.5
	363.2	654.4	398.8	441.9	467.9	548.5	425.3	453.9
	346.7	816.1	374.5	486.5	675.1	503	252.3	531.7
	368.1	670.4	439.4	555.9	422.3	437.6	302.3	396.8
	364.8	815.8	548.8	429.2	591.8	447.3	424.2	302.8
	433.9	704.9	572.1	483.5	519.6		429.9	405.2
	420.1	457.5	402	438.5	469.6		428.8	421.8
	423.7	685.2	586.7	484	530.5		398.2	337.4
	541.8	755.7	534.1	519.5	514.1		437.2	357.7
	423.6	675.1	504	395.7	398.4		395.5	373.8
	754.2	684	593.8	486.6	455.3		405.2	332.7
	360.9	645.6	496.2	433.4	425.2		423.6	444.4
	424.7	672.8	665.6	503	472.4		387.9	551.5
	348.5	504	472.2	766.7	365.3		415.3	500.5
	383.6	629	480.1	465.8	684		840.3	371
	720.1	667.5	479.2	459.3	609.4		443.7	381.6
	467.8	768.6	634.1	470	369.7		523.1	375
	434.3	737.9	239.5	453.7	581.2		390	369.5
	433.3	691.5	710.7	396.2	612.8		589.5	412.4
	461	747.1	609	515.3	492.9		354.7	424.4
	361.3	647.1	577	240.7	655.1		270.6	383.6
	390.5	674.6	725.1	636.3	423.9		503.5	474.1
	361.6	652.7	404.3	399.4	637.6		651.9	330.5
	390.1	676.4	699	604.7	496.6		557.6	424.1
	428.6	566.6	457.4	478.7	504.4		404.5	364.4
	391.1	673.8	801.6	595.4	672.5		436.6	392.2
	369.7	669.8	493.5	488.5	500.4		489.3	362.7
	389.3	640.1	418.4	401.1	494.4		489.7	407.2
	411.1	857.8	502.8	533.6	466		415.8	364.4
	375.4	820.1	578.2	436	559.2		488	472.7
	518.5	549	488.5	356.4	432		677.3	402.1
	530.9	694.8	580.6	709.4	574.3		446.1	363
	519.9	1043	516.2	456.4	453.3		413.8	489.9
	554.2	715.3	528.1	523.7	482.9		392.4	491.3
	374	683.6	526.7	463.2	516.8		455.3	498.4
	387.9	648.5	615.1	586	492.4		623.4	399.6
	317	682.3	550.1	587.1	475.1		510.9	477.9
	477.1	627.4	620.9	644.5	376		433	404.4
	473.1	722.1	458.8	418.6	436.3		455.5	391.6
	430.3	474.5	586.2	617.9	399.6		437.8	426.9
	361.9	487.7	606	611.4	376.3		380.8	501.5
	410.5	588.9	414	533.9	565.8		376.1	298.9
	466.9	600.9	606.1	467.9	367.3		362.2	557.8
	399.3	751.1	512.2	409.3	423.1		335.9	321.6
	415.9	565.5	566.9	460	409.1		381.4	274
	436.4	834.4	414	410.4	358.1		336	371.5
	417.7	754.6	652	546.3	585.1		408.3	476.7
	474.4	738.6	524.5	479	340.5		437.9	396.7
	385.9	625.7	621.3	357.4	391.5		455.7	343.5
	338.8	785.6	553.8	410.4	456.6		377.4	510.3
	347.3	955.4	441.5	458.1	452.7		482.8	363.5
	460.2	905.9	396.2	395.4	493.4		370.8	392.6
	437.1	843.7	620.5	462	419.4		328.4	399
	375.1	705.9	478.3	483.3	586.9		331.5	340.7
	358	687.3	510	450.2	601.3		419.5	528.2
	330	957.2	490.7	452.9	387.5		520.8	467.4
	431.1	765.3	623	469.8	596.8		416.1	384.4
	424	566.6	493.8	444.6	517.3		428.8	424.8
	299.7	800.3	537.4	446	580.3		529.8	448.9
	392.7	830.2	509.8	486.4	470.9		496.9	450.6
	357.7	799.7	465.2	606	517.2		617.1	411.7
	477.3	721.9	634.9	609.6	528.2		539.2	383.7
	479.6	609.3	546.9	715.6	552.7		351.8	394.8
	378.4	822	612	496.5	447.3		505.9	460.7
	387.7	660	500.6	514.4	441.5		516.8	406.7
	346.4	1025	506.8	525.5	576.5		471.6	577.3
	368.7	705.2	604.4	531.2	470		491.7	474.5
	417.9	830.5	554.3	552.9	478.5		534.1	434.8
[truncated: 1,216 more rows]
