# Supplementary material for: A CRISPR-Cas9 screen reveals genetic determinants of the cellular response to decitabine
Source: EMBO Rep. 2025 Feb 10;26(6):1528–65. doi: 10.1038/s44319-025-00385-w (PMC11933316; doi:10.1038/s44319-025-00385-w)
Supplement: Supplementary file 9 — Source data Fig. 5 [file 44319_2025_385_MOESM9_ESM.zip]

Archive with 25 entries (15 files):
- Figure 5/
- Figure 5/5A/
- Figure 5/5A/Relative cell viability.xlsx
- Figure 5/5B/
- Figure 5/5B/Relative cell viability.xlsx
- Figure 5/5C/
- Figure 5/5C/Relative cell viability.xlsx
- Figure 5/5D/
- Figure 5/5D/Western-KDM1A-ACTB.ai
- Figure 5/5D/Western-KDM1A-ACTB.tif
- Figure 5/5E/
- Figure 5/5E/Relative cell viability.xlsx
- Figure 5/5F/
- Figure 5/5F/KDM1A domain scanning.xlsx
- Figure 5/5G/
- Figure 5/5G/Relative cell viability.xlsx
- Figure 5/5J/
- Figure 5/5J/Western-ACTB.tif
- Figure 5/5J/Western-HDAC1.tif
- Figure 5/5J/Western-KDM1A.tif
- Figure 5/5J/Western-RCOR1.tif
- Figure 5/5J/Western-ZMYM2.tif
- Figure 5/5J/Western-ZMYM3.tif
- Figure 5/5K/
- Figure 5/5K/Relative cell viability.xlsx
