# Supplementary material for: A CRISPR-Cas9 screen reveals genetic determinants of the cellular response to decitabine
Source: EMBO Rep. 2025 Feb 10;26(6):1528–65. doi: 10.1038/s44319-025-00385-w (PMC11933316; doi:10.1038/s44319-025-00385-w)
Supplement: Supplementary file 9 — Source data Fig. 5 [file 44319_2025_385_MOESM9_ESM.zip › Figure 5/5A/Relative cell viability.xlsx]

## Sheet: Sheet1
Sample DAC (μM)	sgCTRL		sgKDM1A#1		sgKDM1A#2
0	100	100	100	100	100	100
0.015242	94.7321	90.6543	90.6224	84.1047	94.5204	95.0063
0.045725	100.991	106.374	99.0731	89.3634	83.6751	88.5911
0.137174	86.2237	82.9807	77.7371	79.0245	81.8638	87.9102
0.411523	79.496	92.2642	65.6179	64.499	64.3707	62.1365
1.23457	65.3658	58.9113	50.9372	41.6304	47.6486	44.1119
3.7037	50.3817	51.1415	21.8705	22.9782	23.6898	18.9559
11.1111	31.403	29.1905	7.15632	7.78209	7.55002	6.27227
33.3333	21.9525	21.5042	4.31553	3.61225	3.6182	3.6624
100	21.6935	26.5108	3.4093	3.59668	3.38928	3.35003
