# Supplementary material for: A CRISPR-Cas9 screen reveals genetic determinants of the cellular response to decitabine
Source: EMBO Rep. 2025 Feb 10;26(6):1528–65. doi: 10.1038/s44319-025-00385-w (PMC11933316; doi:10.1038/s44319-025-00385-w)
Supplement: Supplementary file 9 — Source data Fig. 5 [file 44319_2025_385_MOESM9_ESM.zip › Figure 5/5B/Relative cell viability.xlsx]

## Sheet: Sheet1
Sample DAC (μM)	WT #1		WT #2		KO #1		KO #2
0	100	100	100	100	100	100	100	100
0.015242	99.6888	95.6258	100.069	96.3298	101.982	97.9825	91.6038	88.5831
0.045725	102.777	98.3031	96.9884	91.3174	100.594	90.8208	80.8683	83.18
0.137174	89.313	91.476	89.4156	98.4346	88.5849	74.7413	66.2393	76.3165
0.411523	86.1156	77.2245	79.8041	85.2842	64.0296	54.4965	49.9847	58.5791
1.23457	69.0649	64.2454	63.5019	62.8455	35.7106	32.3648	28.605	29.523
3.7037	46.3882	43.3856	45.2401	38.2845	17.3556	13.1949	11.3606	11.0207
11.1111	39.3878	32.5434	27.0693	27.4578	5.61162	6.2521	5.48156	5.74188
33.3333	21.173	19.93	13.5671	14.5654	4.13094	3.56764	3.39492	3.47264
100	18.1093	17.4313	11.6251	11.4538	4.24839	4.58703	4.21378	5.10281
