# Supplementary material for: A CRISPR-Cas9 screen reveals genetic determinants of the cellular response to decitabine
Source: EMBO Rep. 2025 Feb 10;26(6):1528–65. doi: 10.1038/s44319-025-00385-w (PMC11933316; doi:10.1038/s44319-025-00385-w)
Supplement: Supplementary file 9 — Source data Fig. 5 [file 44319_2025_385_MOESM9_ESM.zip › Figure 5/5C/Relative cell viability.xlsx]

## Sheet: Sheet1
Sample DAC (μM)	WT				KDM1A KO				KO+Empty vector				KO+KDM1A-WT				KO+KDM1A-A539E/K661A				KO+KDM1A-D553A/D555A/D556A
0.3125	46.5265	48.8473	48.5867	48.1249	20.1435	20.522	13.8353	17.9387	15.9374	16.9743	20.0849	26.353	41.8747	36.2664	36.2393	58.7006	41.551	46.1107	40.1069	54.2328	40.9216	42.2004	35.4364	57.0188
0.625	19.8024	25.8525	22.6772	19.7681	4.37615	5.05142	3.43271	4.21326	4.9793	5.53163	5.39117	7.50377	11.0264	19.4558	19.4134	23.8275	19.2052	16.8564	20.6877	16.1839	19.2496	17.9899	16.0299	17.8846
1.25	10.3011	13.4651	10.8252	10.9873	2.13791	2.08845	2.45133	2.05686	1.775	2.07526	2.9345	3.26117	9.11156	6.50667	9.87797	10.8158	8.49362	5.77322	9.94062	9.69415	8.2686	6.44234	8.69661	9.89879
