# Supplementary material for: A CRISPR-Cas9 screen reveals genetic determinants of the cellular response to decitabine
Source: EMBO Rep. 2025 Feb 10;26(6):1528–65. doi: 10.1038/s44319-025-00385-w (PMC11933316; doi:10.1038/s44319-025-00385-w)
Supplement: Supplementary file 9 — Source data Fig. 5 [file 44319_2025_385_MOESM9_ESM.zip › Figure 5/5E/Relative cell viability.xlsx]

## Sheet: Sheet1
Sample DAC (μM)	Mock		dTAG-13		Mock		dTAG-13
0	100	100	100	100	100	100	100	100
0.015242	97.4014	89.9152	78.7505	93.7242	94.5389	94.9157	80.7395	88.3047
0.045725	86.3741	88.2211	83.7019	79.5487	94.4854	91.3064	83.0878	84.1893
0.137174	92.3313	84.7905	72.7847	77.3232	88.1477	84.1078	69.9091	74.6739
0.411523	67.1831	56.4967	45.8867	49.2826	63.4722	53.8984	38.5366	40.5193
1.23457	30.9925	28.3885	17.0304	17.9859	23.0677	21.301	11.595	10.8722
3.7037	19.9288	16.0269	8.05692	7.64767	14.0879	12.5781	4.35687	4.07889
11.1111	15.0995	11.1657	4.7453	4.59281	10.7953	9.40053	2.33057	2.22414
33.3333	13.8795	10.4481	3.46685	3.68694	9.28778	8.40194	2.19493	1.68327
100	14.7888	11.554	3.7115	3.54795	9.52341	9.18619	2.49686	1.89923
	Clone #1				Clone #2
