# Supplementary material for: A CRISPR-Cas9 screen reveals genetic determinants of the cellular response to decitabine
Source: EMBO Rep. 2025 Feb 10;26(6):1528–65. doi: 10.1038/s44319-025-00385-w (PMC11933316; doi:10.1038/s44319-025-00385-w)
Supplement: Supplementary file 9 — Source data Fig. 5 [file 44319_2025_385_MOESM9_ESM.zip › Figure 5/5F/KDM1A domain scanning.xlsx]

## Sheet: Sheet1
sgRNA	Day 2	Day 4	Day 6	Log2_mean(Day 2 4 6)
sgKDM1A_1	0.858552	0.716743	0.649073	-0.431567
sgKDM1A_2	0.967518	0.889506	0.845062	-0.150888
sgKDM1A_3	0.829454	0.763979	1.35347	-0.025764
sgKDM1A_4	0.940241	0.915081	0.975225	-0.0838816
sgKDM1A_5	0.918466	0.794626	0.665782	-0.334684
sgKDM1A_6	0.810582	0.703899	0.656973	-0.466301
sgKDM1A_7	0.852468	0.727259	0.748187	-0.365925
sgKDM1A_8	1.00597	0.989724	1.08292	0.0373148
sgKDM1A_9	0.62384	0.379686	0.269428	-1.23678
sgKDM1A_10	0.765734	0.535254	0.735738	-0.558711
sgKDM1A_11	0.732465	0.484552	0.5733	-0.744747
sgKDM1A_12	0.92914	0.846194	0.901405	-0.164486
sgKDM1A_13	0.863672	0.857678	0.760202	-0.27372
sgKDM1A_14	0.646962	0.364211	0.268372	-1.22933
sgKDM1A_15	0.583279	0.321599	0.333748	-1.27622
sgKDM1A_16	0.60364	0.344307	0.292551	-1.27404
sgKDM1A_17	0.640099	0.326644	0.280298	-1.26645
sgKDM1A_18	0.990673	0.95538	0.8449	-0.104205
sgKDM1A_19	1.01189	0.898974	0.889929	-0.0991264
sgKDM1A_20	1.00653	0.946137	0.910319	-0.0674403
sgKDM1A_21	0.916585	0.606681	0.419611	-0.626768
sgKDM1A_22	0.7481	0.380756	0.250333	-1.12114
sgKDM1A_23	0.706637	0.535612	0.49607	-0.78727
sgKDM1A_24	0.760709	0.564177	0.546054	-0.6812
sgKDM1A_25	0.937999	0.712917	0.611714	-0.406962
sgKDM1A_26	0.365586	0.681332	0.442774	-1.00995
sgKDM1A_27	0.750233	0.428453	0.322774	-0.998596
sgKDM1A_28	0.766507	0.532647	0.43823	-0.788046
sgKDM1A_29	0.641977	0.470832	0.448048	-0.942625
sgKDM1A_30	0.631754	0.469438	0.800433	-0.65773
sgKDM1A_31	0.983396	0.887436	0.942831	-0.0925127
sgKDM1A_32	0.711875	0.424134	0.332692	-1.03042
sgKDM1A_33	0.66113	0.359586	0.253617	-1.23522
sgKDM1A_34	0.715306	0.409169	0.385062	-0.990857
sgKDM1A_35	0.81346	0.759809	0.691616	-0.405525
sgKDM1A_36	0.696887	0.451434	0.576908	-0.798174
sgKDM1A_37	0.67669	0.463159	0.389357	-0.97218
sgKDM1A_38	0.563328	0.212442	0.206162	-1.61127
sgKDM1A_39	0.616607	0.260823	0.226916	-1.44177
sgKDM1A_40	0.987408	0.877421	0.919112	-0.107834
sgKDM1A_41	0.791031	0.606351	0.506342	-0.656138
sgKDM1A_42	0.956238	1.03756	1.02476	0.00889256
sgKDM1A_43	0.688373	0.410881	0.366294	-1.03352
sgKDM1A_44	0.719285	0.376123	0.205269	-1.2057
sgKDM1A_45	0.741516	0.507012	0.39827	-0.865298
sgKDM1A_46	0.617358	0.322061	0.257151	-1.32606
sgKDM1A_47	0.828663	0.629449	0.540824	-0.585731
sgKDM1A_48	0.745325	0.479771	0.345417	-0.933727
sgKDM1A_49	0.96708	0.904275	0.967234	-0.0797887
sgKDM1A_50	0.604359	0.315421	0.231293	-1.38198
sgKDM1A_51	0.635056	0.347978	0.408611	-1.10817
sgKDM1A_52	0.591985	0.279154	0.215827	-1.46466
sgKDM1A_53	0.972645	0.832712	0.774787	-0.217511
sgKDM1A_54	0.701596	0.431824	0.380917	-0.986276
sgKDM1A_55	0.740031	0.607347	0.619697	-0.608911
sgKDM1A_56	0.606333	0.321604	0.296592	-1.29274
sgKDM1A_57	0.804112	0.637629	0.561245	-0.58281
sgKDM1A_58	0.976192	0.94567	0.960685	-0.0576189
