# Supplementary material for: A CRISPR-Cas9 screen reveals genetic determinants of the cellular response to decitabine
Source: EMBO Rep. 2025 Feb 10;26(6):1528–65. doi: 10.1038/s44319-025-00385-w (PMC11933316; doi:10.1038/s44319-025-00385-w)
Supplement: Supplementary file 9 — Source data Fig. 5 [file 44319_2025_385_MOESM9_ESM.zip › Figure 5/5G/Relative cell viability.xlsx]

## Sheet: Sheet1
Sample DAC (μM)	WT				KDM1A KO				KO+ΔNFR				KO+ΔSWIRM				KO+ΔNFR&ΔSWIRM				KO+ΔTOWER
0.3125	46.5265	48.8473	48.5867	48.1249	20.1435	20.522	13.8353	17.9387	39.9961	35.6125	45.2408	55.4561	22.0812	20.9904	16.442	23.6609	22.5968	19.8956	23.8736	26.3914	19.7093	19.8924	22.0234	29.2242
0.625	19.8024	25.8525	22.6772	19.7681	4.37615	5.05142	3.43271	4.21326	17.2279	20.2751	20.66	25.2389	7.69531	8.38697	6.51243	8.42628	7.69583	7.58809	9.51751	10.4929	6.29025	8.10888	9.86444	13.1162
1.25	10.3011	13.4651	10.8252	10.9873	2.13791	2.08845	2.45133	2.05686	6.38339	8.98223	9.19355	14.6362	2.88197	2.92947	3.117	3.15755	2.86725	3.53575	3.95757	4.51096	2.30602	2.5978	3.93402	5.01671
