# Supplementary material for: A CRISPR-Cas9 screen reveals genetic determinants of the cellular response to decitabine
Source: EMBO Rep. 2025 Feb 10;26(6):1528–65. doi: 10.1038/s44319-025-00385-w (PMC11933316; doi:10.1038/s44319-025-00385-w)
Supplement: Supplementary file 9 — Source data Fig. 5 [file 44319_2025_385_MOESM9_ESM.zip › Figure 5/5K/Relative cell viability.xlsx]

## Sheet: ZMYM2
Sample DAC (μM)	WT		ZMYM2 KO #1		ZMYM2 KO #2
0	100	100	100	100	100	100
0.015242	86.2424	81.5605	86.0208	89.1915	84.7015	76.0053
0.045725	92.5298	75.2009	86.3456	82.7958	85.0272	78.0376
0.137174	88.3599	72.2379	76.756	78.466	80.4642	74.9293
0.411523	56.015	47.4322	54.2987	56.4152	57.9237	53.0948
1.23457	24.0861	19.4987	22.6926	21.309	25.0654	21.2402
3.7037	11.6172	11.2061	5.52431	6.03638	11.5789	10.9563
11.1111	7.04645	6.96147	1.99498	2.25537	7.05216	7.00671
33.3333	7.68306	6.08233	1.58569	1.53055	6.52913	6.23647
100	9.23686	8.02777	2.38737	2.15754	6.76702	6.64154

## Sheet: ZMYM3
Sample DAC (μM)	WT		ZMYM3 KO #1		ZMYM3 KO #2
0	100	100	100	100	100	100
0.015242	100.282	95.1583	97.6317	101.839	99.1768	103.07
0.045725	96.7838	97.254	97.8048	95.8475	99.9058	101.415
0.137174	88.0206	94.1752	86.4621	82.5274	81.8682	85.3339
0.411523	68.499	63.516	55.5534	51.2362	47.4267	47.447
1.23457	34.0141	34.4176	21.2559	19.9165	21.912	21.5479
3.7037	20.5033	18.911	10.6811	10.8989	9.25917	9.89268
11.1111	15.6976	16.5981	6.64735	6.03602	5.40699	6.61008
33.3333	15.2638	14.1703	6.42527	5.35177	4.99958	4.91739
100	17.4218	16.4187	7.89358	7.5511	6.01531	6.26877
