# Supplementary material for: A CRISPR-Cas9 screen reveals genetic determinants of the cellular response to decitabine
Source: EMBO Rep. 2025 Feb 10;26(6):1528–65. doi: 10.1038/s44319-025-00385-w (PMC11933316; doi:10.1038/s44319-025-00385-w)
Supplement: Supplementary file 10 — Source data Fig. 6 [file 44319_2025_385_MOESM10_ESM.zip]

Archive with 30 entries (23 files):
- Figure 6/
- Figure 6/6A/
- Figure 6/6A/Relative cell viability.xlsx
- Figure 6/6B/
- Figure 6/6B/Western-H3.tif
- Figure 6/6B/Western-γH2AX.tif
- Figure 6/6C/
- Figure 6/6C/KDM1A_KO-DAC.png
- Figure 6/6C/KDM1A_KO-DMSO.png
- Figure 6/6C/KO+Empty-DAC.png
- Figure 6/6C/KO+Empty-DMSO.png
- Figure 6/6C/KO+KDM1A-AE KA-DAC.png
- Figure 6/6C/KO+KDM1A-AE KA-DMSO.png
- Figure 6/6C/KO+KDM1A-WT-DAC.png
- Figure 6/6C/KO+KDM1A-WT-DMSO.png
- Figure 6/6C/KO+ΔNFR-DAC.png
- Figure 6/6C/KO+ΔNFR-DMSO.png
- Figure 6/6C/KO+ΔSWIRM-DAC.png
- Figure 6/6C/KO+ΔSWIRM-DMSO.png
- Figure 6/6C/KO+ΔTOWER-DAC.png
- Figure 6/6C/KO+ΔTOWER-DMSO.png
- Figure 6/6C/Quantification.xlsx
- Figure 6/6C/WT-DAC.png
- Figure 6/6C/WT-DMSO.png
- Figure 6/6D/
- Figure 6/6D/EJ7.xlsx
- Figure 6/6E/
- Figure 6/6E/DR-GFP.xlsx
- Figure 6/6F/
- Figure 6/6F/DR-GFP.xlsx
