# Supplementary material for: A CRISPR-Cas9 screen reveals genetic determinants of the cellular response to decitabine
Source: EMBO Rep. 2025 Feb 10;26(6):1528–65. doi: 10.1038/s44319-025-00385-w (PMC11933316; doi:10.1038/s44319-025-00385-w)
Supplement: Supplementary file 10 — Source data Fig. 6 [file 44319_2025_385_MOESM10_ESM.zip › Figure 6/6A/Relative cell viability.xlsx]

## Sheet: Sheet1
Sample Zeocin (μg/mL)	WT						KDM1A KO						KO+Empty vector						KO+KDM1A-WT						KO+KDM1A-AE/KA
36	12.5152	14.3499	14.3581	13.303	9.78543	13.7064	6.07015	5.84683	4.49798	3.66913	3.81868	4.36568	5.78163	5.92981	5.75127	2.93188	3.58876	5.75251	15.8222	14.5148	11.9557	11.9829	12.3105	13.363	19.766	18.4003	15.9295	14.8992	12.6106	14.487
60	3.88483	4.03448	3.46318	2.986	3.54552	5.66343	0.997818	0.671426	0.564209	0.559652	0.536285	0.375951	0.866873	0.87372	0.676428	0.524363	0.702778	0.694553	3.38688	3.1094	2.63987	3.13461	3.65747	3.86428	3.92677	3.34779	4.29575	3.58532	3.24394	2.85767
