# Supplementary material for: A CRISPR-Cas9 screen reveals genetic determinants of the cellular response to decitabine
Source: EMBO Rep. 2025 Feb 10;26(6):1528–65. doi: 10.1038/s44319-025-00385-w (PMC11933316; doi:10.1038/s44319-025-00385-w)
Supplement: Supplementary file 10 — Source data Fig. 6 [file 44319_2025_385_MOESM10_ESM.zip › Figure 6/6C/Quantification.xlsx]

## Sheet: Sheet1
Sample Treatment	WT			KDM1A KO			KO+Empty vector			KO+KDM1A-WT			KO+KDM1A-AE/KA			KO+ΔNFR			KO+∆SWIRM			KO+∆TOWER
DMSO	1092	976.7	1029	1067	1047	1048	1183	1099	1061	989.3	1006	1126	1031	979.1	984.4	862.3	885.8	905.3	1159	1140	1155	1058	1026	1076
Decitabine	1894	1723	1728	2176	2195	2302	2275	2166	2135	1564	1630	1597	1941	1805	1793	1715	1716	1736	2387	2277	2161	2064	2106	2126
