# Supplementary material for: A CRISPR-Cas9 screen reveals genetic determinants of the cellular response to decitabine
Source: EMBO Rep. 2025 Feb 10;26(6):1528–65. doi: 10.1038/s44319-025-00385-w (PMC11933316; doi:10.1038/s44319-025-00385-w)
Supplement: Supplementary file 10 — Source data Fig. 6 [file 44319_2025_385_MOESM10_ESM.zip › Figure 6/6E/DR-GFP.xlsx]

## Sheet: Sheet1
sgCTRL	sgFANCD2 #2	sgKDM1A #1	sgKDM1A #2
100	52.8662	121.019	121.656
100	49	125.333	127.333
100	56.7901	135.185	144.136
