# Supplementary material for: A CRISPR-Cas9 screen reveals genetic determinants of the cellular response to decitabine
Source: EMBO Rep. 2025 Feb 10;26(6):1528–65. doi: 10.1038/s44319-025-00385-w (PMC11933316; doi:10.1038/s44319-025-00385-w)
Supplement: Supplementary file 10 — Source data Fig. 6 [file 44319_2025_385_MOESM10_ESM.zip › Figure 6/6F/DR-GFP.xlsx]

## Sheet: Sheet1
DMSO	AZD-7648	ORY-1001	GSK2879522
100	141.41	101.657	100.067
100	158.677	109.582	108.133
100	148.271	105.181	107.463
