# Supplementary material for: A CRISPR-Cas9 screen reveals genetic determinants of the cellular response to decitabine
Source: EMBO Rep. 2025 Feb 10;26(6):1528–65. doi: 10.1038/s44319-025-00385-w (PMC11933316; doi:10.1038/s44319-025-00385-w)
Supplement: Supplementary file 11 — Source data Fig. 7 [file 44319_2025_385_MOESM11_ESM.zip]

Archive with 75 entries (65 files):
- Figure 7/
- Figure 7/7A/
- Figure 7/7A/Western-ACTB.tif
- Figure 7/7A/Western-GFP.tif
- Figure 7/7B/
- Figure 7/7B/EGFP-KDM1A-WT-EGFP.jpg
- Figure 7/7B/EGFP-KDM1A-WT-Hoechst33342.jpg
- Figure 7/7B/EGFP-KDM1A-WT-Merge.jpg
- Figure 7/7B/EGFP-KDM1A-WT-RPA32.jpg
- Figure 7/7B/EGFP-KDM1A-ΔNFR-EGFP.jpg
- Figure 7/7B/EGFP-KDM1A-ΔNFR-Hoechst33342.jpg
- Figure 7/7B/EGFP-KDM1A-ΔNFR-Merge.jpg
- Figure 7/7B/EGFP-KDM1A-ΔNFR-RPA32.jpg
- Figure 7/7B/EGFP-KDM1A-ΔSWIRM-EGFP.jpg
- Figure 7/7B/EGFP-KDM1A-ΔSWIRM-Hoechst33342.jpg
- Figure 7/7B/EGFP-KDM1A-ΔSWIRM-Merge.jpg
- Figure 7/7B/EGFP-KDM1A-ΔSWIRM-RPA32.jpg
- Figure 7/7B/EGFP-KDM1A-ΔTOWER-EGFP.jpg
- Figure 7/7B/EGFP-KDM1A-ΔTOWER-Hoechst33342.jpg
- Figure 7/7B/EGFP-KDM1A-ΔTOWER-Merge.jpg
- Figure 7/7B/EGFP-KDM1A-ΔTOWER-RPA32.jpg
- Figure 7/7C/
- Figure 7/7C/Quantification.xlsx
- Figure 7/7D/
- Figure 7/7D/PLA foci.xlsx
- Figure 7/7D/WT-DAC.png
- Figure 7/7D/WT-DMSO.png
- Figure 7/7D/ΔSWIRM-DAC.png
- Figure 7/7D/ΔSWIRM-DMSO.png
- Figure 7/7D/ΔTOWER-DAC.png
- Figure 7/7D/ΔTOWER-DMSO.png
- Figure 7/7E/
- Figure 7/7E/sgCTRL-EGFP.jpg
- Figure 7/7E/sgCTRL-Hoechst33342.jpg
- Figure 7/7E/sgCTRL-Merge.jpg
- Figure 7/7E/sgCTRL-RPA32.jpg
- Figure 7/7E/sgCTRL-ZMYM2.jpg
- Figure 7/7E/sgZMYM2 #1-EGFP.jpg
- Figure 7/7E/sgZMYM2 #1-Hoechst33342.jpg
- Figure 7/7E/sgZMYM2 #1-Merge.jpg
- Figure 7/7E/sgZMYM2 #1-RPA32.jpg
- Figure 7/7E/sgZMYM2 #1-ZMYM2.jpg
- Figure 7/7E/sgZMYM2 #2-EGFP.jpg
- Figure 7/7E/sgZMYM2 #2-Hoechst33342.jpg
- Figure 7/7E/sgZMYM2 #2-Merge.jpg
- Figure 7/7E/sgZMYM2 #2-RPA32.jpg
- Figure 7/7E/sgZMYM2 #2-ZMYM2.jpg
- Figure 7/7F/
- Figure 7/7F/Quantification.xlsx
- Figure 7/7G/
- Figure 7/7G/sgCTRL-EGFP.jpg
- Figure 7/7G/sgCTRL-Hoechst33342.jpg
- Figure 7/7G/sgCTRL-Merge.jpg
- Figure 7/7G/sgCTRL-RPA32.jpg
- Figure 7/7G/sgCTRL-ZMYM3.jpg
- Figure 7/7G/sgZMYM3 #1-EGFP.jpg
- Figure 7/7G/sgZMYM3 #1-Hoechst33342.jpg
- Figure 7/7G/sgZMYM3 #1-Merge.jpg
- Figure 7/7G/sgZMYM3 #1-RPA32.jpg
- Figure 7/7G/sgZMYM3 #1-ZMYM3.jpg
- Figure 7/7G/sgZMYM3 #2-EGFP.jpg
- Figure 7/7G/sgZMYM3 #2-Hoechst33342.jpg
- Figure 7/7G/sgZMYM3 #2-Merge.jpg
- Figure 7/7G/sgZMYM3 #2-RPA32.jpg
- Figure 7/7G/sgZMYM3 #2-ZMYM3.jpg
- Figure 7/7H/
- Figure 7/7H/Quantification.xlsx
- Figure 7/7I/
- Figure 7/7I/PLA foci.xlsx
- Figure 7/7I/sgCTRL-DAC.png
- Figure 7/7I/sgCTRL-DMSO.png
- Figure 7/7I/sgZMYM3-1-DAC.png
- Figure 7/7I/sgZMYM3-1-DMSO.png
- Figure 7/7I/sgZMYM3-2-DAC.png
- Figure 7/7I/sgZMYM3-2-DMSO.png
