# Supplementary material for: A CRISPR-Cas9 screen reveals genetic determinants of the cellular response to decitabine
Source: EMBO Rep. 2025 Feb 10;26(6):1528–65. doi: 10.1038/s44319-025-00385-w (PMC11933316; doi:10.1038/s44319-025-00385-w)
Supplement: Supplementary file 11 — Source data Fig. 7 [file 44319_2025_385_MOESM11_ESM.zip › Figure 7/7C/Quantification.xlsx]

## Sheet: Sheet1
Time (s)	KDM1A-WT															KDM1A-ΔSWIRM															KDM1A-ΔTOWER
0	1	1	1	1	1	1	1	1	1	1	1	1	1	1	1	1	1	1	1	1	1	1	1	1	1	1	1	1	1	1	1	1	1	1	1	1	1	1	1	1	1	1	1	1	1
17.55	0.850224	0.949646	0.926069	0.755088	0.981638	0.875875	0.962732	0.886774	0.832079	0.90999	0.918034	0.908439	0.80063	0.895623	0.911907	0.917592	0.967145	0.925614	0.961114	0.930935	0.830291	0.815248	0.825044	0.880314	0.834662	0.943843	0.934998	0.931399	0.835797	0.876959	0.92552	0.908423	0.929506	0.890597	0.961111	0.974534	0.896602	0.919504	1.01585	0.917061	0.950152	0.882546	0.990831	0.866797	1.04057
35.1	0.919101	0.993668	0.989485	0.841851	1.01959	0.880627	0.86249	0.985052	0.938584	1.0104	0.959561	0.922386	0.936823	0.919802	0.983392	0.803973	0.965356	0.8116	1.06226	0.910005	0.821539	0.829589	0.896214	0.884101	0.915433	0.980464	0.902603	0.836121	0.907308	0.830911	0.981892	0.934382	1.00545	0.856621	1.04081	0.986478	0.934985	0.966964	0.939386	0.915032	0.935504	0.869305	0.964125	0.87537	1.04684
52.65	0.924228	1.05552	0.995724	0.850285	1.00348	0.894975	1.01026	0.968786	0.929319	1.00753	1.02071	0.985	0.887852	0.944428	0.975339	0.801509	0.983825	0.8448	0.920054	0.897909	0.880303	0.831986	0.942525	0.8764	0.81664	0.904529	0.935665	0.906869	0.873149	0.856987	0.945887	0.936606	1.02614	0.908267	1.03938	1.03	0.976016	0.983849	0.957989	0.912379	0.950984	0.883607	1.01798	0.83559	1.04024
70.2	0.936391	1.01262	0.988802	0.882377	1.09864	0.931839	0.973036	0.986251	1.0529	1.08213	1.02514	1.02604	0.977116	0.977233	0.996549	0.8967	0.995851	0.789167	0.929531	0.927532	0.826816	0.750968	0.895812	0.88503	0.791607	0.887968	0.918703	0.996194	0.791277	0.859126	1.02702	1.02174	1.05602	0.909627	1.02966	1.05291	1.00317	0.957051	0.980764	0.945002	0.917373	0.991538	0.93634	0.869486	1.03048
87.75	0.965881	1.05428	1.01326	0.885896	1.07964	0.999249	1.08919	0.957652	1.04798	1.1198	1.05722	1.01855	0.94376	1.02781	1.05078	0.75992	1.01163	0.831225	1.1048	0.955395	0.818254	0.766239	0.974723	0.921135	0.7551	0.902971	0.964122	0.907847	0.858938	0.973419	1.00448	1.02951	1.08071	0.93073	1.06765	0.996092	1.00998	0.963229	0.939605	0.91341	0.931526	0.969791	1.00767	0.891375	1.05434
105.3	1.0053	1.17334	1.07109	0.909424	1.14222	0.996789	0.967131	1.00218	1.03936	1.23798	1.06281	1.11635	0.977205	1.00557	1.03905	0.778969	1.02105	0.854644	1.03291	0.928653	0.892218	0.871255	1.03783	0.936822	0.818429	0.900587	0.975617	0.958876	0.866474	0.96587	1.04704	0.984066	1.07516	0.916514	1.06128	1.04175	0.955534	1.01148	0.960662	0.952893	0.913439	0.917774	0.994421	0.90095	1.09121
122.85	1.0029	1.16655	1.16599	0.914036	1.24546	0.986219	1.0018	1.06398	1.09711	1.16898	1.09199	1.16332	1.0883	1.02819	1.16555	0.874627	1.02631	0.855937	0.980869	1.02706	0.877297	0.769678	1.01634	0.909323	0.802187	0.934438	0.878051	0.980005	0.886734	0.941238	1.08181	1.03847	1.08388	0.971254	1.1542	1.08853	1.00338	1.00848	0.943953	0.935567	0.993844	0.96201	1.04171	0.868166	1.10065
140.4	1.04196	1.14282	1.25717	0.941887	1.17168	1.04917	1.02332	1.01954	1.06105	1.24116	1.0956	1.07971	1.05198	1.03875	1.0397	0.862546	1.06642	0.868226	0.991952	0.975266	0.907842	0.828065	0.999445	0.918402	0.793634	0.946869	0.976419	1.03011	0.90046	1.03671	1.1799	1.07755	1.06871	0.962014	1.1767	1.04692	1.03567	0.995251	0.991739	0.951877	0.9906	1.00796	1.0522	0.92844	1.04049
157.95	1.02611	1.16661	1.23957	0.962905	1.2294	1.05824	1.09431	1.0409	1.13677	1.24404	1.12816	1.20364	1.13806	1.05391	1.13604	0.880349	1.08049	0.879517	1.04029	0.966687	0.992194	0.789969	0.941419	0.89872	0.773164	0.944376	1.16629	1.09865	0.925373	0.888989	1.0428	1.03392	1.17574	1.0042	1.18151	1.12876	0.994767	1.01923	0.968677	0.932667	0.954035	0.962714	1.1049	0.881164	1.14353
175.5	1.05011	1.16651	1.20869	0.9918	1.27237	1.06281	1.16963	1.01131	1.16077	1.30909	1.17291	1.1521	1.20232	1.13741	1.09348	0.868344	1.18654	0.917578	1.07502	1.0166	0.896874	0.838751	0.986984	0.959183	0.851866	0.992307	1.00162	0.924874	0.910502	0.897612	1.07875	1.01926	1.14482	0.945753	1.2052	1.17268	0.995949	1.05422	1.01851	0.978674	0.968481	0.955785	1.01851	0.8904	1.11819
193.05	1.03105	1.21323	1.21037	0.967707	1.2066	1.10591	1.20331	1.07367	1.18257	1.27486	1.17682	1.22206	1.08776	1.09243	1.16323	0.889062	1.1059	0.889639	1.01999	1.02522	0.981832	0.814428	1.04103	0.92056	0.868716	0.965321	1.04789	1.01502	0.963656	0.987508	1.09419	0.988386	1.17653	0.999506	1.21068	1.09041	1.02285	1.05731	1.01842	0.998333	1.00315	0.922002	1.08418	0.901971	1.08028
210.6	1.06334	1.26153	1.21337	1.04356	1.23396	1.05694	1.18618	1.07471	1.22543	1.32157	1.17002	1.16105	1.09154	1.11461	1.09131	0.900893	1.07282	0.920945	1.06207	1.05111	0.961192	0.755043	1.01102	0.928674	0.762977	0.985487	1.01256	1.03369	0.994335	1.00844	1.18184	1.02735	1.15043	0.951575	1.14113	1.1866	1.0473	1.03933	1.003	0.992333	1.0167	0.980028	1.06732	0.908519	1.11009
228.15	1.10267	1.24956	1.27774	1.02976	1.30253	1.14571	1.19971	1.06511	1.1647	1.34745	1.14467	1.20299	1.16247	1.11613	1.14155	0.873203	1.06505	0.882051	1.00528	1.04601	1.01293	0.734236	1.07247	1.00782	0.842002	1.02336	1.03056	1.07832	0.940057	0.998842	1.18078	1.04834	1.14591	0.980483	1.13469	1.20324	0.997537	1.0352	1.02677	1.00337	0.992673	0.989046	1.07209	0.921015	1.16743
245.7	1.14431	1.27367	1.22035	0.97706	1.37965	1.11918	1.2657	1.08412	1.16116	1.35548	1.19853	1.1744	1.09011	1.12774	1.1155	0.881135	1.16375	0.86315	1.00923	1.10736	0.995426	0.836837	0.970132	1.01842	0.870203	1.00676	1.03344	1.07932	0.940602	0.976616	1.2136	0.951267	1.17098	0.915197	1.13028	1.2136	1.04277	1.04491	1.0533	1.01128	1.01966	0.953716	1.1084	0.905319	1.20494
263.25	1.15835	1.23215	1.2996	1.05065	1.39885	1.10192	1.2393	1.04687	1.15994	1.28513	1.18863	1.2213	1.06667	1.14434	1.1266	0.837133	1.13115	0.921598	1.05612	1.04634	0.975283	0.843756	1.05659	0.973264	0.857493	0.998234	1.06954	0.995968	0.875665	0.991694	1.12671	1.04449	1.2439	0.9611	1.12699	1.2767	1.01701	1.04529	1.07742	1.04174	0.996645	0.995935	1.09426	0.955225	1.16163
280.8	1.15063	1.29009	1.34936	1.10094	1.32745	1.15676	1.29481	1.10868	1.18261	1.34245	1.23534	1.22417	1.19148	1.16769	1.13373	0.897809	1.10751	0.898474	1.04081	1.15848	0.994767	0.818595	1.05339	0.931135	0.8292	1.06897	0.996764	1.08424	0.940402	1.07123	1.17277	1.00784	1.12542	0.978204	1.16766	1.24292	1.07776	1.06446	1.05612	1.03889	1.03806	0.969817	1.12677	0.951596	1.17857
298.35	1.15043	1.26728	1.42733	1.16476	1.41329	1.14692	1.3151	1.08234	1.23508	1.32048	1.28528	1.25825	1.19942	1.11929	1.15054	0.837425	1.05451	0.806771	1.05685	1.08449	0.999508	0.836509	1.07969	1.00801	0.996401	1.01915	1.05965	1.03503	0.981453	1.06703	1.17189	1.04188	1.18708	0.962028	1.1411	1.21296	1.06525	1.05276	1.09457	1.02951	0.994259	0.991897	1.13731	0.931118	1.21831
315.9	1.15865	1.38854	1.38794	1.09322	1.37733	1.09188	1.33312	1.09939	1.20353	1.3182	1.20422	1.21195	1.20314	1.16307	1.13143	0.890768	1.25707	0.835742	1.00759	1.07534	1.02908	0.824439	1.02057	0.953166	0.875858	0.985936	1.05544	1.116	0.895258	0.974835	1.1296	1.03953	1.09496	1.05987	1.12465	1.20377	1.02767	1.05262	1.00892	1.00181	0.988351	0.990116	1.09555	0.963862	1.20263
333.45	1.13392	1.34265	1.32266	1.09128	1.30991	1.14528	1.30876	1.09334	1.16892	1.26363	1.18826	1.27909	1.1383	1.13804	1.19138	0.947874	1.18952	0.888873	1.09722	1.16546	0.997106	0.847156	0.985268	0.996758	0.893375	1.01948	1.07702	0.957278	0.910213	0.984169	1.23692	1.03136	1.23386	0.979465	1.18741	1.2375	1.07214	1.05958	1.04887	1.04249	1.06533	1.00082	1.15457	0.934748	1.15736
351	1.13439	1.3029	1.33726	1.06318	1.39579	1.12264	1.42262	1.05701	1.17121	1.29311	1.21333	1.24693	1.08201	1.14213	1.11741	0.834146	1.15052	0.855446	1.03953	1.08005	1.001	0.829729	1.05641	0.961051	1.00689	0.983085	1.08425	1.12606	0.969416	0.947339	1.24005	1.10305	1.12468	0.95117	1.18753	1.24631	1.05681	1.06902	1.03453	1.0656	1.04479	0.987514	1.13774	0.95865	1.16692
368.55	1.18234	1.37981	1.36106	1.02389	1.37149	1.14681	1.3434	1.12867	1.20987	1.31217	1.24369	1.25057	1.18983	1.13938	1.15951	0.871604	1.18674	0.948729	0.995926	1.15762	0.972325	0.815925	0.991572	0.995983	0.912839	1.04294	0.978401	1.10531	0.946758	1.08577	1.18682	1.0034	1.09716	0.949134	1.22654	1.18701	1.09793	1.06632	1.05966	1.02962	0.997331	1.01791	1.14483	0.911103	1.18351
386.1	1.08148	1.24964	1.34695	1.09377	1.4052	1.09091	1.38487	1.15636	1.20819	1.27955	1.20144	1.25118	1.16468	1.19578	1.13549	0.867001	1.26088	0.942182	1.05161	1.1048	0.955158	0.780115	1.07082	0.968746	0.927418	0.963023	1.00061	1.07731	1.0259	1.00119	1.20658	1.059	1.07816	0.935038	1.14753	1.24926	1.06285	1.02149	1.02867	1.05167	1.06208	0.935549	1.13822	0.920089	1.19245
403.65	1.14362	1.42129	1.33922	1.09834	1.38998	1.12441	1.36601	1.08375	1.20323	1.34073	1.16522	1.2658	1.17967	1.11479	1.13401	0.840245	1.2028	0.868593	1.02511	1.10954	0.942057	0.801366	1.01628	1.02645	1.01482	0.990794	0.985187	1.13665	0.974317	1.11784	1.11448	1.08856	1.15625	0.993878	1.2252	1.18515	1.05501	1.02439	1.03934	1.03278	1.00356	0.986817	1.14961	0.954983	1.21085
421.2	1.1675	1.27809	1.34634	1.09638	1.28188	1.2059	1.37945	1.10426	1.18634	1.30923	1.15903	1.28503	1.21244	1.12291	1.24021	0.874223	1.06515	0.976512	1.11684	1.11992	1.03379	0.802422	1.06715	1.00187	0.948292	0.997629	1.01066	1.05808	1.04153	0.986343	1.14036	0.966568	1.13491	1.0121	1.1637	1.23387	1.07971	1.05586	1.0986	1.04622	1.00501	1.05221	1.10801	0.988992	1.24302
438.75	1.14311	1.27387	1.39594	1.10885	1.36793	1.13013	1.35331	1.09866	1.24857	1.36	1.16377	1.266	1.18941	1.13107	1.08034	0.794855	1.22621	1.03148	1.05883	1.12498	0.963875	0.844104	1.02217	0.963879	0.911402	0.988519	1.07906	0.932638	0.959297	1.11643	1.06751	1.13696	1.10953	1.00073	1.17149	1.20936	1.0552	1.05909	1.10449	1.02347	1.00437	0.954426	1.12319	0.990576	1.29643
456.3	1.18855	1.28922	1.35763	1.08097	1.25584	1.11526	1.38782	1.16977	1.1697	1.37403	1.21962	1.27746	1.19992	1.13791	1.17372	0.810955	1.14957	1.00963	1.05258	1.14959	0.95135	0.827527	0.999365	1.03653	1.05547	1.00188	1.05717	1.09742	0.993923	1.02222	1.15383	1.13423	1.15956	1.01468	1.17063	1.19687	1.05489	1.04039	1.07635	1.03016	0.975292	1.01143	1.11743	0.996407	1.23503
473.85	1.16436	1.43592	1.42317	1.04417	1.32474	1.14149	1.37999	1.17997	1.19399	1.28687	1.25892	1.23667	1.23776	1.14445	1.11714	0.853279	1.12458	1.0051	1.04216	1.13067	0.959349	0.844967	0.985737	1.05555	0.984563	0.91466	1.08215	0.982208	0.958018	0.973374	1.14266	1.04735	1.17533	1.03076	1.15881	1.2342	1.16806	1.03151	1.05294	1.05666	0.997602	0.934367	1.09877	0.970658	1.22212
491.4	1.14379	1.25764	1.34029	1.05076	1.33206	1.16774	1.35466	1.13928	1.21181	1.34623	1.24626	1.30813	1.19118	1.11751	1.15617	0.854546	1.24434	0.99026	1.04563	1.15694	0.960725	0.867828	0.99837	0.957415	0.963972	1.03005	1.08246	1.13117	0.966869	0.995583	1.10474	1.04517	1.14993	0.991325	1.14804	1.26063	1.11486	1.07167	1.02091	1.05943	1.01484	1.01205	1.14897	0.995183	1.17628
508.95	1.17264	1.31653	1.37371	1.06022	1.29196	1.16603	1.41747	1.15942	1.26124	1.29044	1.23161	1.2208	1.14932	1.14837	1.1132	0.903092	1.22034	0.945742	1.04999	1.08827	0.949432	0.927541	0.984453	1.03584	0.956848	1.00936	1.00022	0.985869	1.02499	1.04047	1.11536	1.11687	1.11259	0.956627	1.08639	1.2837	1.15259	1.07859	1.08144	1.05566	1.03587	0.972653	1.15203	0.943369	1.16882
526.5	1.17492	1.28755	1.33055	1.03229	1.27971	1.13524	1.36267	1.1344	1.2142	1.37232	1.2084	1.20284	1.20798	1.18007	1.19768	0.877957	1.21541	0.960577	1.07189	1.1265	0.901619	0.862784	0.944999	0.991146	0.996081	0.939661	0.979813	0.976057	0.857601	1.0296	1.04784	1.10364	1.06924	0.937808	1.07212	1.26018	1.09203	1.04924	1.07364	1.06564	1.00768	0.92252	1.05931	1.0491	1.2314
