# Supplementary material for: A CRISPR-Cas9 screen reveals genetic determinants of the cellular response to decitabine
Source: EMBO Rep. 2025 Feb 10;26(6):1528–65. doi: 10.1038/s44319-025-00385-w (PMC11933316; doi:10.1038/s44319-025-00385-w)
Supplement: Supplementary file 11 — Source data Fig. 7 [file 44319_2025_385_MOESM11_ESM.zip › Figure 7/7D/PLA foci.xlsx]

## Sheet: Sheet1
Sample Treatment	WT		ΔSWIRM		ΔTOWER
DMSO	11.14	11.14	1.396	1.135	0.9955	1.099
DAC	21.82	17.37	2.79	2.878	3.189	3.268
