# Supplementary material for: A CRISPR-Cas9 screen reveals genetic determinants of the cellular response to decitabine
Source: EMBO Rep. 2025 Feb 10;26(6):1528–65. doi: 10.1038/s44319-025-00385-w (PMC11933316; doi:10.1038/s44319-025-00385-w)
Supplement: Supplementary file 11 — Source data Fig. 7 [file 44319_2025_385_MOESM11_ESM.zip › Figure 7/7F/Quantification.xlsx]

## Sheet: ZMYM2
Distance (μm)	sgCTRL																				sgZMYM2
0	1.12416	0.674493	0.569572	2.48813	1.15413	1.0642	0.599549	0.764425	0.809392	0.254808	0.299775	0.134899	1.03422	0.389707	0.629527	0	0.584561	0.764425	0.809392	0.989257	0	0.014989	0	0.224831	0.11991	0	0.014989	0.014989	0.074944	0	0	0.449662	0.029977	0	0.074944	0.014989	0.179865	0.014989	0	0	0.194854	0.704471	0.029977	0	0	0	0.014989	0	0.014989
0.204082	0.734448	0.389707	0.614538	2.02348	1.34899	0.914313	0.659504	1.18411	2.3982	0.884335	0.224831	0.299775	0.914313	0.644516	0.344741	0	0.569572	0.704471	0.689482	0.764425	0.059955	0.014989	0.014989	0.014989	0	0.029977	0.029977	0	0	0	0	3.82213	0	0.014989	0.059955	0	0.11991	0	0	0	0	0.059955	0.104921	0	0.029977	0	0	0	0
0.408163	0.764425	0.569572	0.539594	2.02348	0.989257	0.914313	0.869347	1.01923	1.52885	1.10917	0.524606	0.35973	1.10917	0.404696	0.449662	0.029977	0.599549	0.704471	0.689482	0.854358	0.059955	0.014989	0	0.014989	0	0.014989	0.014989	0	0	0	0	3.82213	0	0	0	0	0.104921	0	0	0.014989	0	0.059955	0.104921	0.029977	0	0	0	0	0
0.612245	0.614538	0.509617	0.434673	1.00425	0.914313	1.03422	0.659504	1.07919	2.21833	1.45391	1.15413	0.389707	0.464651	0.434673	0.194854	0	0.82438	0.749437	0.659504	0.839369	0.014989	0	0	0.014989	0	0	0.044966	0.029977	0.029977	0	0.029977	1.37896	0	0.014989	0	0.044966	0.074944	0	0	0	0.014989	0.014989	0.059955	0.014989	0.374718	0.029977	0	0.014989	0
0.816327	0.569572	0.554583	0.539594	0.884335	0.899324	0.94429	0.644516	0.599549	1.1991	1.22908	0.929302	0.719459	0.464651	0.254808	0.194854	0.089932	0.764425	0.434673	0.989257	0.674493	0	0	0	0	0.089932	0.089932	0.044966	0	0.029977	0	0	0.029977	0.014989	0.014989	0	0	0.014989	0	0	0.014989	0.014989	0	0	0	0.374718	0	0	0	0.029977
1.02041	0.509617	0.809392	0.194854	0.794403	0.734448	0.82438	1.15413	0.749437	0.344741	0.959279	1.27404	0.869347	0.674493	0.254808	0.254808	0.074944	0.554583	0.599549	0.959279	0.674493	0.044966	0	0	0	0.149887	0.149887	0.044966	0	0.014989	0	0	0.014989	0	0	0	0	0.179865	0	0	0	0.014989	0	0.029977	0.014989	0.089932	0	0	0	0.014989
1.22449	0.689482	1.00425	0.329752	1.31901	0.82438	0.719459	1.24406	0.314763	0.419685	0.554583	1.27404	0.839369	0.674493	0.344741	0.209842	0.419685	0.82438	0.584561	1.1991	0.599549	0.044966	0.029977	0	0	0.194854	0.209842	0	0.014989	0.059955	0	0	0.014989	0	0	0.014989	0	0	0	0	0	0.104921	0.029977	0.014989	0.014989	0.059955	0	0.029977	0	0
1.42857	0.689482	0.959279	0.329752	0.794403	1.03422	0.719459	0.974268	0.419685	0.554583	0.554583	1.04921	0.794403	1.24406	0.329752	0.344741	0.524606	1.51386	0.539594	0.524606	1.10917	0	0	0	0.029977	0.194854	0.029977	0	0.014989	0.044966	0	0	0.014989	0	0	0.014989	0	0.029977	0	0	0	0.014989	0.164876	0.014989	0.014989	0	0	0.209842	0.014989	0
1.63265	0.554583	1.57382	0.224831	0.94429	0.959279	1.03422	0.854358	0.404696	0.434673	0.419685	0.704471	0.464651	1.6038	0.314763	0.074944	0.374718	0.989257	0.554583	0.734448	0.854358	0.014989	0	0	0.209842	0.044966	0	0.029977	0	0.059955	0	0	0	0.044966	0	0.029977	0.014989	0	0.11991	0	0.059955	0.029977	0.014989	0.014989	0.014989	0	0.014989	0.164876	0	0.014989
1.83674	0.524606	0.809392	0.314763	1.30402	0.809392	1.57382	0.854358	0.404696	0.419685	0.434673	0.47964	0.404696	1.03422	0.149887	0.374718	0.389707	0.82438	0.599549	0.734448	0.974268	0	0	0	0.209842	0	0.029977	0.044966	0.029977	0.179865	0	0	0	0.044966	0	0	0	0	0.179865	0	0.059955	0	0.059955	0	0	0	0	0.224831	0	0
2.04082	0.659504	0.374718	0.329752	1.25905	0.764425	1.4689	1.12416	0.794403	0.404696	0.614538	0.839369	0.584561	1.10917	0.269797	0.35973	0.539594	0.82438	0.524606	1.07919	0.539594	0.029977	0.014989	0	0.074944	0	0.044966	0.044966	0.014989	0.179865	0.044966	0.029977	0.014989	0.014989	0	0.029977	0.014989	0.104921	0.104921	0.014989	0	0.11991	0	0	0.029977	0	0.11991	0.164876	0.014989	0
2.2449	0.449662	0.434673	0.284786	1.28903	0.794403	1.72371	0.764425	0.614538	0.224831	0.989257	1.31901	0.584561	1.09418	0.269797	0.23982	0.809392	0.914313	0.659504	0.959279	0.539594	0.089932	0.059955	0	0	0	0.014989	0.014989	0.014989	0.044966	0.029977	0	0	0.029977	0	0	0.044966	0.044966	0.179865	0.014989	0	0.089932	0	0	0.044966	0	0	0.029977	0	0
2.44898	0.449662	0.344741	0.284786	1.15413	0.749437	2.2633	0.35973	0.989257	0.584561	0.509617	0.94429	1.87359	0.929302	0.47964	0.23982	0.719459	1.34899	0.674493	1.37896	0.914313	0.029977	0	0	0	0.029977	0.389707	0.029977	0	0.059955	0.014989	0	0.014989	0.029977	0	0	0	0.044966	0.11991	0.014989	0.014989	0.044966	0.044966	0.014989	0	0	0	0.074944	0	0.029977
2.65306	0.779414	0.374718	0.209842	1.91856	1.13914	2.47314	0.494628	0.959279	0.599549	0.314763	0.404696	1.21409	0.884335	0.764425	0.599549	1.07919	0.884335	0.569572	0.989257	0.764425	0.059955	0.11991	0	0	0	0.644516	0.104921	0.029977	0	0	0	0	0.164876	0.029977	0.029977	0	0.029977	0.254808	0	0	0	0.044966	0	0	0.014989	0	0	0	0
2.85714	0.869347	0.35973	0.614538	1.91856	1.13914	1.40894	0.689482	0.869347	0.719459	0.494628	0.434673	1.48388	1.01923	0.509617	0.584561	0.704471	1.04921	0.524606	0.734448	1.30402	0.014989	0	0.014989	0	0.014989	0.11991	0.059955	0	0.044966	0	0	0	0.35973	0.014989	0.014989	0	0.11991	0.254808	0	0	0	0.074944	0	0.059955	0	0	0	0	0.014989
3.06122	0.779414	0.344741	0.809392	1.48388	1.36397	1.0642	1.63377	0.794403	0.719459	0.314763	0.47964	1.0642	0.94429	0.704471	0.779414	0.749437	0.794403	0.494628	0.539594	1.1991	0.059955	0	0.014989	0	0	0.11991	0	0	0	0	0	0	0.149887	0	0	0	0.059955	0.284786	0	0	0.014989	0.029977	0	0	0.029977	0	0	0	0.014989
3.26531	1.30402	0.434673	0.47964	1.21409	1.63377	1.48388	1.58881	0.959279	1.09418	0.464651	0.584561	1.0642	1.21409	0.47964	0.884335	0.884335	0.644516	0.94429	0.419685	0.719459	0.014989	0	0	0	0.029977	0.044966	0	0	0	0	0	0	0.149887	0.014989	0.014989	0.014989	0.029977	0.089932	0	0	0	0	0.029977	0	0	0	0.014989	0	0
3.46939	0.94429	0.734448	0.794403	2.06845	1.00425	1.24406	1.45391	0.869347	1.30402	0.734448	0.584561	2.11341	0.82438	0.314763	0.779414	0.839369	0.449662	0.539594	0.164876	0.82438	0.11991	0	0	0	0.074944	0.014989	0	0.014989	0	0	0	0	0.104921	0.014989	0	0.014989	0	0.014989	0	0	0	0	0	0.014989	0.164876	0	0.029977	0	0
3.67347	1.4689	0.884335	0.659504	2.84786	1.91856	0.82438	1.12416	1.42393	1.82863	1.0642	0.419685	2.21833	0.82438	0.569572	0.704471	0.884335	0.554583	2.17337	0.509617	0.839369	0.029977	0	0	0	0.134899	0.029977	0	0	0.059955	0	0.014989	0	0.014989	0	0	0	0.044966	0	0	0	0	0.044966	0.344741	0	0	0.029977	0	0	0
3.87755	1.70872	1.15413	1.57382	3.07269	1.87359	0.749437	0.869347	1.67874	2.29328	1.04921	0.47964	2.21833	1.48388	0.569572	0.749437	1.40894	0.524606	3.80714	0.524606	0.839369	0.014989	0	0.029977	0	0.149887	0.014989	0	0.014989	0	0	0.014989	0	0.014989	0.029977	0.044966	0	0.059955	0	0	0	0	0	0.104921	0.014989	0.059955	0	0.029977	0	0.014989
4.08163	1.58881	0.989257	1.55883	3.0577	2.33824	0.554583	0.869347	1.67874	2.03847	1.57382	0.749437	1.90357	1.72371	0.584561	0.94429	1.55883	0.779414	3.80714	1.18411	1.25905	0.029977	0.059955	0.014989	0	0.104921	0.029977	0.014989	0	0	0.044966	0.029977	0	0.029977	0.014989	0.014989	0.029977	0.134899	0.014989	0	0	0.014989	0.014989	0.029977	0	0	0	0	0	0
4.28571	1.58881	0.884335	2.03847	2.08343	2.72795	0.869347	0.899324	2.54808	2.48813	1.84361	1.12416	2.02348	1.12416	0.629527	1.10917	1.75368	1.63377	3.80714	1.03422	1.69373	0.074944	0	0	0.014989	0.104921	0	0.029977	0	0	0.044966	0.044966	0	0.074944	0.029977	0.044966	0.029977	0.254808	0.014989	0.014989	0.044966	0.029977	0.014989	0.029977	0	0.059955	0	0.104921	0	0
4.4898	1.10917	0.884335	1.64876	2.63802	2.27829	1.76867	2.17337	2.83287	1.82863	1.90357	1.73869	1.6038	1.4689	0.764425	0.914313	1.91856	1.57382	3.29752	1.1991	1.45391	0.074944	0.014989	0.014989	0	0.014989	0	0.029977	0.014989	0	0.014989	0.014989	0.014989	0.029977	0.014989	0	0	0.629527	0	0.11991	0.029977	0.014989	0.074944	0	0	0.044966	0.074944	0.089932	0.014989	0.044966
4.69388	1.6038	0.959279	1.97851	2.23332	2.42817	1.78366	2.54808	2.51811	1.67874	1.81364	1.78366	1.73869	1.37896	1.00425	1.27404	1.84361	1.58881	1.63377	1.40894	1.94854	0	0.074944	0	0	0	0	0.029977	0	0	0.014989	0.029977	0	0.029977	0.014989	0	0.014989	0.989257	0.014989	0.209842	0	0	0.194854	0.059955	0.059955	0	0.044966	0.044966	0.014989	0
4.89796	1.6038	0.629527	2.21833	1.84361	2.08343	1.78366	3.01274	3.0577	1.79865	1.81364	2.77292	1.40894	1.37896	0.734448	2.32325	2.2633	1.58881	1.63377	1.9935	1.84361	0.11991	0.029977	0	0.044966	0.014989	0	0.074944	0	0	0.014989	0	0	0.014989	0	0	0	0.779414	0.11991	0.11991	0	0.044966	0.194854	0.059955	0.044966	0	0	0.014989	0.029977	0.074944
5.10204	1.61878	0.614538	1.78366	1.78366	2.29328	2.36822	3.01274	3.0577	1.87359	1.15413	3.20759	1.84361	1.03422	1.00425	2.05346	2.95278	2.2633	1.43892	2.18836	2.5331	0.029977	0.014989	0	0.164876	0	0	0	0.014989	0	0.029977	0.029977	0	0.059955	0	0.029977	0	0.47964	0.074944	0.044966	0	0.059955	0.089932	0.224831	0.014989	0	0	0.014989	0.014989	0
5.30612	1.6038	0.584561	2.09842	1.78366	2.71296	2.03847	2.18836	2.81788	1.72371	1.13914	2.54808	2.87784	1.16912	0.884335	1.13914	3.20759	1.1991	1.39395	1.43892	2.05346	0.029977	0.014989	0.014989	0.164876	0.029977	0.014989	0	0.014989	0	0	0.029977	0	0.059955	0	0	0	0.419685	0	0.044966	0.044966	0.059955	0	0.224831	0.029977	0.014989	0	0.014989	0.014989	0.014989
5.5102	1.49887	0.584561	1.18411	2.11341	2.86285	1.70872	2.30827	3.16262	1.72371	1.12416	2.56307	2.99775	1.18411	1.03422	1.09418	2.87784	1.12416	1.43892	1.73869	2.74294	0.029977	0	0.014989	0.074944	0.044966	0.014989	0	0	0	0.11991	0.11991	0	0.089932	0	0	0	0.35973	0	0	0.089932	0.044966	0	0.044966	0.029977	0	0	0	0	0.014989
5.71429	1.34899	0.94429	1.51386	2.18836	3.13265	1.70872	2.08343	2.05346	1.34899	1.13914	1.84361	1.76867	1.27404	0.854358	1.12416	1.6038	1.03422	1.43892	2.63802	2.14339	0.059955	0	0	0.014989	0.014989	0	0	0.044966	0.014989	0.11991	0.23982	0	0.11991	0.059955	0	0	0.839369	0	0	0.044966	0	0	0.044966	0.23982	0	0.059955	0	0.059955	0
5.91837	1.01923	0.929302	1.07919	1.91856	2.14339	1.64876	1.25905	1.16912	0.82438	0.929302	2.06845	1.31901	0.959279	0.869347	1.12416	1.43892	1.09418	0.974268	1.96352	2.32325	0	0	0	0	0.059955	0	0	0	0	0.134899	0.074944	0	0.194854	0	0	0	0.974268	0	0	0.059955	0.044966	0	0	0.11991	0	0.014989	0	0.029977	0.014989
6.12245	1.13914	0.554583	1.07919	1.67874	2.14339	1.51386	0.809392	0.854358	0.494628	0.719459	1.8586	0.989257	1.04921	0.899324	0.47964	0.82438	0.764425	0.614538	1.39395	2.86285	0	0.014989	0	0	0.014989	0	0	0	0.014989	0.029977	0	0	0.194854	0	0	0	0.614538	0	0	0.029977	0	0.104921	0.014989	0.089932	0.014989	0	0	0.029977	0
6.32653	0.509617	1.0642	1.07919	1.43892	1.36397	1.24406	0.974268	0.989257	0.509617	0.914313	1.1991	0.989257	1.04921	0.899324	0.314763	1.28903	0.764425	0.914313	0.524606	2.86285	0.104921	0.014989	0.014989	0.014989	0.014989	0.014989	0.014989	0.044966	0.044966	0.014989	0.089932	0	0.059955	0	0.014989	0.044966	0.449662	0	0.014989	0	0.029977	0.11991	0	0.074944	0	0	0	0	0
6.53061	0.389707	1.0642	0.82438	1.10917	0.839369	1.03422	1.00425	0.974268	1.09418	0.989257	1.21409	0.509617	1.43892	0.779414	0.179865	1.22908	0.509617	0.989257	0.974268	2.36822	0.104921	0	0	0.149887	0	0.059955	0	0.014989	0.029977	0.014989	0.089932	0	0.209842	0	0.014989	0.044966	0.494628	0	0	0	0	0.134899	0.014989	0.074944	0	0	0.014989	0	0
6.73469	0.35973	0.749437	0.554583	1.72371	0.869347	1.03422	1.15413	0.734448	1.09418	0.989257	1.36397	0.839369	0.629527	0.704471	0.779414	1.15413	0.644516	0.779414	0.94429	2.02348	0.059955	0	0	0.149887	0.029977	0.059955	0	0.014989	0	0	0.014989	0.029977	0.209842	0	0	0.014989	0.344741	0	0	0.029977	0	0.044966	0.044966	0.059955	0	0.029977	0.029977	0	0
6.93878	0.35973	0.47964	0.554583	1.13914	0.914313	0.974268	0.794403	0.764425	0.779414	0.629527	1.0642	0.899324	0.299775	0.959279	0.569572	1.07919	0.509617	0.734448	0.914313	1.57382	0.014989	0	0	0.044966	0.029977	0.059955	0.014989	0.029977	0	0	0	0	0.179865	0	0	0.044966	0.764425	0	0	0	0	0.059955	0	0.014989	0.074944	0.029977	0.044966	0.11991	0.014989
7.14286	0.374718	1.0642	0.464651	1.07919	0.914313	0.929302	0.839369	0.314763	0.749437	0.644516	0.614538	0.689482	0.209842	1.0642	0.569572	1.09418	0.794403	0.989257	1.22908	1.67874	0	0.014989	0	0.014989	0.014989	0	0	0	0.029977	0	0.014989	0.134899	0.254808	0	0	0.044966	0.23982	0	0	0	0.014989	0.164876	0	0	0.074944	0.059955	0.044966	0.044966	0.11991
7.34694	0.419685	2.36822	0.584561	0.839369	0.94429	1.15413	0.719459	0.35973	0.494628	0.404696	0.539594	0.794403	0.089932	0.449662	0.419685	0.914313	1.00425	1.63377	0.584561	1.16912	0.014989	0	0	0.014989	0	0	0	0	0.029977	0	0.014989	0	0.254808	0	0.029977	0.014989	0.269797	0	0.044966	0	0.134899	0.029977	0.029977	0	0	0.014989	0	0.044966	0.059955
7.55102	0.434673	2.36822	0.224831	0.809392	1.31901	1.03422	0.569572	0.389707	0.704471	1.09418	0.629527	1.04921	0.029977	0.419685	0.449662	0.854358	0.82438	1.31901	0.674493	0.884335	0.014989	0.014989	0	0	0	0.059955	0	0.014989	0	0	0	0	0.11991	0	0	0.029977	0.209842	0	0.014989	0	0.104921	0	0.014989	0	0	0	0.014989	0.014989	0.014989
7.7551	0.419685	1.79865	0.839369	0.809392	1.24406	0.764425	0.524606	1.00425	0.704471	1.10917	1.21409	1.15413	0.074944	0.449662	0.419685	0.959279	0.794403	0.509617	0.674493	0.704471	0	0.014989	0	0	0	0.059955	0.029977	0	0.014989	0	0	0	0.044966	0	0	0	0.104921	0	0.014989	0	0.104921	0	0	0.059955	0	0	0.014989	0	0.014989
7.95918	0.509617	1.00425	0.569572	0.539594	0.749437	0.704471	0.434673	1.30402	0.644516	1.00425	1.09418	1.69373	0.029977	0.779414	0.449662	0.914313	0.47964	0.449662	0.749437	0.704471	0.029977	0	0.059955	0	0	0	0	0.029977	0.014989	0	0.014989	0	0	0	0.014989	0	0.164876	0.029977	0	0	0.104921	0.044966	0	0	0	0.014989	0	0.014989	0
8.16327	0.854358	0.794403	0.659504	0.524606	0.749437	0.494628	0.734448	2.23332	0.869347	0.989257	0.719459	0.974268	0.029977	0.779414	0.344741	0.674493	0.404696	0.599549	0.674493	1.01923	0	0	0	0	0	0.029977	0.014989	0.014989	0.014989	0.014989	0	0.029977	0	0	0	0	0.014989	0	0	0	0.074944	0	0	0	0.194854	0.059955	0.044966	0.014989	0.014989
8.36735	1.22908	0.614538	0.434673	0.524606	0.614538	0.494628	0.689482	0.914313	0.494628	0.989257	0.674493	1.13914	0.134899	0.47964	0.314763	0.35973	0.494628	0.554583	0.419685	0.94429	0	0	0	0	0	0.014989	0.014989	0.014989	0	0	0	0	0.029977	0	0	0	0.089932	0	0	0.029977	0.074944	0.014989	0	0	0.194854	0.029977	0.014989	0	0
8.57143	0.884335	0.614538	0.404696	1.10917	0.644516	0.794403	0.689482	0.914313	0.614538	0.914313	0.494628	1.12416	0.104921	0.389707	0.404696	0.254808	1.18411	0.449662	0.554583	0.749437	0	0.014989	0	0	0	0	0.014989	0.029977	0	0	0	0	0.014989	0	0	0	0.614538	0	0	0	0.104921	0	0.044966	0	0.044966	0	0	0	0.014989
8.77551	1.45391	0.719459	0.524606	0.899324	1.01923	1.07919	0.374718	0.35973	0.35973	0.764425	0.524606	0.839369	0.044966	0.929302	0.374718	0.314763	1.25905	0.449662	0.35973	1.12416	0	0.014989	0	0	0	0.074944	0.074944	0	0.014989	0	0	0	0.014989	0	0	0.029977	0.794403	0	0	0	0.029977	0	0.044966	0.014989	0.014989	0	0.014989	0	0.014989
8.97959	0.989257	0.959279	0.884335	0.704471	1.03422	1.88858	0.404696	0.419685	0.569572	0.704471	0.659504	0.839369	0.014989	0.554583	0.344741	0.269797	1.25905	0.509617	0.734448	1.16912	0	0.014989	0	0	0	0.029977	0.029977	0	0.029977	0.029977	0.029977	0	0	0.014989	0	0	0.794403	0.014989	0.014989	0.179865	0.179865	0	0.044966	0.029977	0.014989	0	0	0.014989	0.104921
9.18367	1.48388	0.839369	0.914313	0.899324	1.28903	1.07919	0.794403	0.374718	0.539594	0.719459	0.494628	1.40894	0.014989	0.419685	0.434673	0.23982	0.524606	0.809392	0.734448	1.27404	0.059955	0.014989	0	0	0	0	0.029977	0	0.029977	0.014989	0.089932	0.044966	0	0.044966	0	0.014989	0.059955	0.104921	0	0.029977	0.029977	0.029977	0.014989	0.014989	0	0.044966	0.014989	0.014989	0.074944
9.38776	1.10917	0.764425	0.554583	0.764425	0.629527	0.629527	0.269797	0.344741	0.35973	0.599549	0.659504	0.82438	0.074944	0.134899	0.179865	0.329752	0.404696	0.974268	0.959279	0.94429	0.104921	0.029977	0	0.014989	0	0.224831	0.044966	0.014989	0	0.149887	0	0.044966	0.014989	0.059955	0.014989	0.029977	0.089932	0.029977	0.029977	0.029977	0.014989	0.059955	0	0.044966	0	0.209842	0	0.014989	0.134899
9.59184	0.509617	0.584561	0.689482	0.869347	0.704471	0.704471	0.494628	0.704471	0.344741	1.18411	0.569572	0.674493	0.044966	0.23982	0.23982	0.11991	0.314763	1.36397	0.599549	1.25905	0.149887	0.059955	0	0.014989	0	0.059955	0	0.059955	0	0.074944	0	0.059955	0.014989	0.029977	0	0	0.074944	0	0	0.149887	0.029977	0.179865	0.059955	0.044966	0	0.044966	0	0.014989	0.164876
9.79592	0	0	0.614538	0.629527	0.614538	1.25905	0.404696	0.449662	0.254808	1.00425	0.464651	0.674493	0.11991	0.23982	0.314763	0.164876	0.464651	0.914313	0.599549	1.25905	0	0.059955	0	0	0	0.104921	0.014989	0.149887	0	0.014989	0	0.044966	0	0	0	0	0.059955	0	0	0	0	0.254808	0.014989	0	0	0	0	0.014989	0.134899
[truncated: 1 more columns]

## Sheet: EGFP-KDM1A
Distance (μm)	sgCTRL																				sgZMYM2
0	0.619085	0.773857	0.670676	0.735164	0.515904	0.786754	0.296645	0.59329	0.180567	0.193464	0.631983	0.012898	0.696471	0.606188	0.180567	0	0.425621	1.04471	0.567495	0.683573	0.274389	0.470381	0.561844	0.457315	0.365852	0.365852	0.261323	0.300521	0.561844	0.274389	0.026132	0.653307	0.548778	0.57491	0.522645	0.300521	0.391984	0.888497	0.483447	0.836232	0.431182	0.692505	0.130661	0.653307	0.248257	0.026132	0.705571	0.352786	0.013066
0.204082	0.760959	0.490109	1.04471	0.967321	0.838345	0.554597	0.554597	0.799652	0.193464	0.309543	0.631983	0.128976	0.451416	0.619085	0.27085	0.012898	0.361133	0.631983	0.696471	0.567495	0.522645	1.08449	0.444249	0.444249	0.365852	0.640241	0.222124	0.209058	0.391984	0.23519	0.130661	0.614108	0.352786	0.326653	0.391984	0.195992	1.37194	0.640241	0.418116	0.522645	0.692505	0.457315	0.156794	0.679439	0.182926	0.013066	0.692505	0.470381	0
0.408163	1.13499	0.257952	0.567495	0.967321	0.670676	0.59329	0.425621	0.606188	0.206362	0.464314	0.386928	0.657778	0.554597	0.799652	0.206362	0	0.399826	0.631983	0.696471	0.91573	0.300521	1.08449	0.209058	0.444249	0.587976	0.679439	0.326653	0.143727	0.522645	0.23519	0.130661	0.614108	0.352786	0.378918	0.431182	0.313587	1.12369	0.640241	0.418116	0.391984	0.692505	0.457315	0.156794	0.823166	0.326653	0.013066	0.692505	0.470381	0.013066
0.612245	0.954423	0.361133	0.554597	0.464314	0.670676	0.59329	0.425621	0.773857	0.606188	0.59329	0.748061	0.941526	0.335338	0.580392	0.283747	0	0.631983	0.631983	0.735164	0.941526	0.444249	1.08449	0.470381	0.535711	0.8101	0.757836	0.378918	0.182926	0.444249	0.339719	0.535711	0.601042	0.483447	0.23519	0.326653	0.274389	0.457315	0.614108	0.522645	0.418116	0.757836	0.378918	0.287455	1.17595	0.509579	0.039198	0.535711	0.653307	0.039198
0.816327	0.851242	0.490109	0.825447	0.490109	0.683573	0.967321	0.528802	0.735164	0.451416	0.735164	1.12209	0.425621	0.335338	0.438519	0.232157	0.012898	0.451416	1.01891	0.503007	0.812549	0.365852	0.587976	0.300521	0.431182	0.653307	0.627174	0.378918	0.457315	0.444249	0.209058	0.587976	0.849299	0.339719	0.23519	0.718637	0.535711	0.770902	0.365852	1.04529	0.757836	0.300521	0.274389	0.117595	0.679439	0.509579	0.091463	0.993026	0.496513	0.104529
1.02041	0.838345	0.296645	0.5417	0.786754	0.490109	0.967321	0.567495	0.59329	0.32244	0.670676	0.554597	0.399826	0.309543	0.683573	0.283747	0.025795	0.515904	0.59329	0.657778	0.683573	0.431182	0.849299	0.339719	0.339719	0.535711	0.509579	0.326653	0.587976	0.927695	0.431182	0.692505	0.653307	0.522645	0.287455	0.705571	0.535711	0.666373	0.614108	0.823166	0.914629	0.313587	0.261323	0.091463	0.640241	0.40505	0.182926	0.587976	0.431182	0.195992
1.22449	1.03181	0.361133	0.412724	0.515904	0.567495	0.91573	0.709369	0.528802	0.490109	0.386928	0.554597	0.670676	0.554597	0.464314	0.180567	0.05159	0.451416	0.631983	0.515904	1.00601	0.483447	0.614108	0.274389	0.339719	0.300521	0.496513	0.535711	0.40505	0.666373	0.431182	0.496513	0.57491	0.522645	0.222124	0.535711	0.666373	0.470381	0.40505	1.31968	0.953828	0.326653	0.548778	0.444249	0.653307	0.209058	0.313587	0.457315	0.431182	0.104529
1.42857	1.03181	0.425621	0.412724	0.851242	0.760959	0.91573	0.748061	0.438519	0.412724	0.386928	0.503007	0.735164	0.451416	0.335338	0.232157	0.154771	0.438519	0.503007	0.412724	0.877038	0.731703	0.953828	0.287455	0.222124	0.300521	0.418116	0.587976	0.40505	0.57491	0.40505	0.300521	0.522645	0.548778	0.300521	0.718637	0.535711	0.522645	0.222124	0.993026	0.653307	0.287455	0.391984	0.40505	0.522645	0.261323	0.313587	0.57491	0.705571	0.300521
1.63265	0.657778	0.464314	0.283747	0.773857	0.619085	0.619085	0.812549	0.477212	0.206362	0.464314	0.464314	0.59329	0.735164	0.412724	0.335338	0.167669	0.477212	0.451416	0.386928	0.631983	1.11062	0.548778	0.274389	0.261323	0.483447	0.418116	0.261323	0.431182	0.40505	0.522645	0.248257	0.614108	0.561844	0.522645	1.11062	0.483447	0.496513	0.313587	0.757836	0.431182	0.222124	0.548778	0.300521	0.666373	0.248257	0.182926	1.08449	0.587976	0.248257
1.83674	0.851242	0.309543	0.760959	0.580392	0.425621	0.619085	0.812549	0.477212	0.32244	0.283747	0.219259	0.657778	0.696471	0.5417	0.528802	0.361133	0.503007	1.0834	0.386928	0.425621	0.97996	0.548778	0.182926	0.261323	0.40505	0.378918	0.287455	0.666373	0.823166	0.770902	0.209058	0.457315	0.561844	0.601042	1.33275	0.496513	1.00609	0.431182	0.601042	0.431182	0.535711	0.457315	0.182926	0.601042	0.23519	0.40505	0.653307	0.587976	0.23519
2.04082	0.619085	0.335338	0.309543	0.399826	0.399826	0.786754	1.27686	1.22527	0.374031	0.180567	0.257952	1.0576	0.554597	0.606188	0.477212	0.309543	0.412724	0.877038	0.5417	0.451416	0.783968	0.666373	0.222124	0.640241	0.391984	0.483447	0.287455	0.522645	0.823166	0.483447	0.222124	0.783968	0.509579	0.601042	0.953828	0.535711	0.548778	0.391984	0.470381	0.535711	0.640241	0.470381	0.365852	0.97996	0.23519	0.718637	0.718637	0.561844	0.927695
2.2449	0.399826	0.451416	0.245055	0.619085	0.386928	0.748061	0.928628	1.13499	0.27085	0.425621	0.374031	1.0576	0.528802	0.606188	0.425621	0.399826	0.477212	0.683573	0.657778	0.451416	0.705571	1.04529	0.365852	0.561844	0.378918	0.692505	0.444249	0.248257	0.418116	0.378918	0.274389	0.927695	0.509579	0.601042	0.587976	0.862365	0.287455	0.313587	0.522645	0.614108	0.653307	0.679439	0.209058	0.431182	0.431182	0.274389	0.666373	0.601042	0.457315
2.44898	0.27085	0.193464	0.245055	0.59329	0.554597	1.0834	0.773857	1.21237	0.606188	0.232157	0.412724	1.23817	0.86414	0.567495	0.425621	0.812549	0.515904	0.503007	0.670676	0.59329	0.97996	1.00609	0.561844	0.561844	0.561844	1.14982	0.418116	0.522645	0.535711	0.222124	0.313587	0.705571	0.509579	0.836232	0.365852	0.875431	0.666373	0.313587	0.666373	0.731703	0.862365	0.666373	0.143727	0.470381	0.522645	0.300521	0.378918	0.601042	0.457315
2.65306	0.5417	0.206362	0.193464	0.877038	0.696471	1.39294	0.748061	0.993116	0.425621	0.180567	0.438519	1.0834	0.786754	0.515904	0.5417	0.709369	0.412724	0.528802	0.554597	0.993116	0.901563	0.718637	0.783968	0.431182	0.640241	1.00609	0.378918	0.640241	0.640241	0.287455	0.601042	0.953828	0.679439	0.653307	0.339719	0.875431	0.692505	0.195992	0.823166	0.640241	0.326653	0.836232	0.117595	0.627174	0.757836	0.418116	0.601042	0.731703	0.339719
2.85714	0.644881	0.32244	0.180567	0.877038	0.696471	1.0576	0.825447	0.928628	0.644881	0.090283	0.580392	1.12209	0.760959	0.619085	0.477212	0.799652	0.451416	0.490109	1.00601	0.889935	1.14982	0.627174	0.496513	0.326653	0.431182	0.587976	0.261323	0.431182	0.666373	0.470381	0.601042	0.901563	0.914629	0.74477	0.444249	0.418116	0.966894	0.195992	0.823166	0.457315	0.326653	0.365852	0.104529	0.40505	0.940762	0.587976	0.601042	1.04529	0.365852
3.06122	0.554597	0.619085	0.490109	0.954423	0.91573	1.03181	0.528802	1.14789	0.644881	0.154771	0.503007	0.683573	1.13499	0.825447	0.412724	0.412724	0.838345	0.528802	0.748061	1.26397	0.849299	0.927695	0.496513	0.548778	0.418116	0.587976	0.535711	0.418116	0.496513	0.391984	0.444249	0.940762	0.418116	0.457315	0.378918	0.378918	0.561844	0.16986	0.522645	0.509579	0.8101	0.339719	0.130661	0.757836	0.757836	0.300521	1.18902	0.640241	0.365852
3.26531	0.760959	0.425621	0.438519	1.23817	0.644881	1.10919	0.760959	1.6122	0.515904	0.451416	0.722266	0.696471	0.748061	0.877038	0.412724	0.425621	0.59329	0.670676	0.490109	1.28976	1.20208	0.862365	0.640241	0.548778	0.40505	0.300521	0.300521	0.287455	0.927695	0.496513	0.40505	0.927695	0.418116	0.836232	0.326653	0.470381	0.483447	0.444249	1.00609	0.914629	0.966894	0.352786	0.261323	0.640241	1.71166	0.326653	1.14982	0.640241	0.391984
3.46939	1.6122	0.5417	0.657778	1.70249	0.657778	1.00601	1.0963	1.19948	0.619085	0.528802	0.722266	0.851242	0.619085	1.00601	0.438519	0.696471	0.709369	0.606188	0.515904	1.13499	0.993026	0.823166	0.561844	0.431182	0.509579	0.313587	0.300521	0.365852	0.927695	0.313587	0.692505	0.757836	0.326653	0.836232	0.535711	0.535711	0.8101	0.40505	0.901563	1.00609	1.51567	0.457315	0.483447	1.08449	0.914629	0.248257	1.26741	0.561844	0.601042
3.67347	2.1539	0.722266	0.709369	1.71538	1.19948	0.59329	0.683573	1.45743	0.683573	0.567495	0.644881	1.16078	0.619085	0.799652	0.464314	0.941526	0.503007	0.696471	0.477212	0.773857	1.03222	1.43728	0.757836	0.352786	0.509579	0.418116	0.182926	0.535711	0.914629	0.339719	1.14982	0.8101	0.679439	1.14982	0.731703	0.74477	0.601042	0.457315	1.47647	0.797034	0.849299	0.718637	0.731703	1.56794	0.74477	0.313587	0.875431	0.836232	0.509579
3.87755	2.6827	1.76697	1.47033	2.77299	1.39294	0.786754	0.812549	2.96645	0.928628	0.309543	0.902833	1.16078	1.04471	0.799652	0.838345	1.34135	0.567495	2.20549	0.799652	0.773857	2.48257	1.63327	0.496513	0.352786	0.391984	0.770902	0.222124	0.548778	0.888497	0.797034	2.26044	1.26741	0.679439	1.29355	1.09756	0.836232	0.57491	0.57491	1.92072	1.16289	0.875431	0.731703	0.797034	1.16289	1.01916	0.587976	1.7378	0.836232	1.30661
4.08163	3.27599	1.89595	1.52192	3.13412	2.30867	0.580392	0.812549	2.96645	1.87015	0.515904	1.52192	1.85726	1.27686	1.25107	1.77987	1.5993	0.967321	3.27599	1.03181	1.0834	3.3188	2.90068	0.40505	0.300521	0.365852	0.927695	0.182926	0.705571	0.966894	0.940762	2.27351	1.6202	0.8101	1.71166	1.16289	1.01916	0.927695	1.48954	2.11671	1.16289	0.836232	1.30661	0.875431	1.07142	1.5418	0.601042	2.05138	0.849299	1.88152
4.28571	3.27599	1.71538	2.08941	2.55373	2.85037	1.00601	1.16078	3.27599	3.2244	0.515904	1.92174	2.39896	2.03782	0.928628	2.96645	2.21839	1.56061	3.27599	1.47033	1.72828	3.3188	2.80922	0.601042	0.522645	0.365852	1.47647	0.378918	1.28048	0.862365	0.940762	2.74389	1.6202	0.74477	1.95992	1.60713	1.01916	0.823166	1.48954	2.73082	1.68553	0.757836	1.30661	0.875431	1.39808	2.52176	0.601042	2.99214	1.6202	2.71776
4.4898	3.27599	1.71538	3.00514	2.43765	2.88906	1.70249	1.85726	3.27599	2.6956	0.941526	3.14702	2.32157	1.71538	1.34135	2.86327	2.96645	2.05072	3.27599	1.5993	2.11521	3.3188	2.61323	0.509579	0.548778	0.587976	1.59407	0.757836	1.72473	1.64633	2.27351	2.63936	3.3188	1.13675	2.05138	2.06445	1.18902	0.927695	1.581	2.92681	3.3188	1.00609	2.3911	1.47647	1.39808	3.21427	1.26741	3.3188	2.11671	3.3188
4.69388	3.27599	1.67669	3.27599	2.77299	3.27599	2.87617	2.08941	3.27599	3.17281	1.23817	3.27599	2.29577	1.83146	1.40584	2.90196	2.92776	2.23129	3.27599	1.99913	2.21839	3.3188	2.41723	0.823166	0.548778	1.17595	1.67247	0.757836	2.36497	1.64633	2.09058	2.5087	2.37804	1.13675	2.05138	2.65243	1.48954	1.42421	3.29266	3.07054	3.3188	1.51567	2.95295	2.27351	2.23431	3.3188	1.86846	3.3188	2.11671	2.92681
4.89796	3.27599	1.40584	3.27599	2.59242	2.95355	2.87617	3.27599	3.27599	3.05673	1.23817	3.27599	3.13412	1.83146	2.03782	2.96645	2.6827	2.6956	3.27599	2.59242	3.27599	3.3188	1.7378	1.18902	1.09756	2.07752	1.63327	1.29355	2.36497	2.28657	2.09058	2.33884	2.37804	0.966894	1.93379	2.07752	1.97299	2.66549	3.25347	2.49563	3.3188	3.3188	2.95295	2.27351	3.3188	3.3188	3.3188	2.91375	2.14285	2.23431
5.10204	3.27599	0.838345	3.27599	1.81856	2.83747	3.27599	3.27599	3.27599	2.90196	1.43163	3.27599	2.91486	1.85726	2.29577	2.78588	2.7085	3.27599	3.27599	2.60532	3.27599	3.3188	2.19511	1.43728	1.09756	2.33884	1.64633	2.10365	2.10365	1.82926	2.75695	3.3188	2.24737	0.849299	1.99912	2.3127	1.89459	3.3188	3.3188	2.32577	3.3188	3.05748	2.97908	1.86846	3.08361	2.60016	2.78309	2.26044	2.44337	2.28657
5.30612	3.27599	0.683573	3.27599	1.81856	2.7085	2.32157	3.2115	3.27599	1.74118	1.70249	3.03094	2.7214	1.32845	2.32157	1.38004	1.93464	2.43765	3.04384	2.42475	3.27599	3.29266	1.84232	1.67247	1.09756	2.3519	1.45034	1.79006	1.81619	2.07752	2.18204	3.3188	1.5026	0.849299	1.80313	1.60713	1.52874	3.3188	3.12281	2.32577	2.87455	3.05748	2.63936	1.28048	2.77002	1.68553	2.26044	2.26044	2.44337	1.51567
5.5102	3.27599	0.683573	2.94066	1.0834	2.06362	1.97333	3.27599	3.27599	1.74118	1.71538	2.99225	2.1668	1.38004	2.34736	1.17368	1.49612	1.47033	3.27599	2.55373	3.27599	3.29266	1.5026	1.67247	0.561844	2.26044	1.45034	1.92072	1.71166	2.12978	1.08449	1.76393	1.00609	0.470381	1.39808	0.901563	0.901563	3.33186	2.32577	1.07142	2.3519	1.51567	1.76393	0.548778	2.77002	0.862365	1.18902	1.71166	1.80313	1.51567
5.71429	2.81168	0.619085	2.83747	1.22527	1.90885	1.89595	3.03094	3.27599	1.10919	1.79277	1.97333	1.6251	0.812549	2.23129	0.528802	1.04471	0.967321	3.27599	2.1539	3.27599	3.08361	0.823166	0.875431	0.418116	1.17595	1.05836	1.85539	1.75086	1.93379	1.08449	0.718637	1.00609	0.8101	1.34581	0.770902	0.587976	3.3188	1.12369	0.901563	1.13675	1.25435	1.76393	0.548778	2.37804	0.862365	0.653307	1.38501	1.20208	0.601042
5.91837	2.12811	0.374031	1.53482	1.38004	1.19948	1.39294	2.32157	2.7085	1.00601	1.01891	1.79277	1.04471	0.722266	1.53482	0.438519	1.36715	0.825447	2.19259	2.11521	3.27599	2.52176	0.862365	0.757836	0.391984	0.705571	1.01916	2.07752	1.17595	1.26741	0.614108	0.365852	1.20208	0.444249	1.41114	0.849299	0.470381	3.2404	0.940762	0.993026	0.953828	0.862365	1.20208	0.496513	1.28048	0.718637	0.8101	0.548778	0.875431	0.640241
6.12245	1.6251	0.490109	1.25107	0.748061	1.19948	1.12209	1.76697	2.29577	0.993116	0.902833	1.84436	0.619085	0.5417	1.10919	0.889935	0.644881	0.606188	1.66379	1.27686	3.27599	1.35888	0.57491	0.614108	0.391984	0.470381	0.927695	1.59407	0.783968	1.26741	0.339719	0.339719	0.653307	0.444249	1.17595	1.18902	0.431182	1.75086	0.535711	0.614108	0.823166	0.627174	0.601042	0.653307	1.13675	0.614108	0.993026	0.888497	0.875431	0.326653
6.32653	0.902833	0.32244	1.25107	0.760959	1.0705	1.0834	1.50902	2.1539	0.825447	0.580392	0.812549	0.619085	0.5417	1.10919	0.644881	0.631983	0.670676	1.03181	1.04471	3.27599	0.509579	0.653307	0.457315	0.287455	0.548778	0.993026	0.470381	0.849299	1.18902	0.509579	0.222124	0.509579	0.666373	0.666373	1.17595	0.509579	1.60713	0.483447	0.457315	0.57491	0.993026	0.274389	0.679439	0.875431	0.614108	0.823166	0.666373	1.12369	0.614108
6.53061	0.644881	0.32244	0.838345	0.91573	0.59329	0.928628	1.10919	1.58641	0.503007	0.477212	0.889935	1.03181	0.606188	1.0705	0.451416	0.644881	0.503007	0.735164	1.17368	2.81168	0.509579	0.561844	0.444249	0.261323	0.535711	0.679439	0.509579	0.57491	1.00609	0.431182	0.209058	0.378918	0.57491	0.57491	0.888497	0.74477	1.31968	0.444249	0.40505	0.74477	0.757836	0.261323	0.587976	0.875431	0.444249	0.666373	0.287455	0.862365	0.705571
6.73469	0.335338	0.386928	0.657778	0.722266	0.696471	0.928628	0.528802	0.722266	0.503007	0.477212	0.799652	0.993116	0.735164	0.954423	0.644881	0.619085	0.528802	0.59329	1.12209	2.65691	0.97996	0.365852	0.444249	0.261323	0.365852	0.679439	0.248257	0.57491	0.587976	0.470381	0.457315	0.378918	0.57491	0.326653	0.418116	0.483447	1.21515	0.444249	0.378918	0.431182	0.940762	0.16986	0.209058	0.966894	0.522645	0.313587	0.783968	0.862365	0.705571
6.93878	0.335338	0.464314	0.631983	0.644881	0.335338	0.928628	0.503007	0.722266	0.374031	0.32244	0.954423	0.812549	0.32244	0.825447	0.425621	0.619085	0.554597	0.851242	0.825447	1.72828	0.561844	0.679439	0.57491	0.391984	0.365852	0.836232	0.535711	0.391984	0.57491	0.457315	0.40505	0.209058	0.614108	0.261323	0.653307	0.522645	0.966894	0.40505	0.431182	0.522645	1.63327	0.352786	0.195992	1.11062	0.74477	0.313587	0.548778	0.601042	0.953828
7.14286	0.683573	0.5417	0.580392	0.515904	0.335338	0.825447	0.554597	0.657778	0.619085	0.374031	1.03181	1.10919	0.141874	1.0963	0.425621	0.619085	0.386928	0.889935	0.902833	2.06362	0.522645	0.496513	0.705571	0.365852	0.326653	0.627174	0.352786	0.666373	0.457315	0.601042	0.23519	0.457315	0.431182	0.431182	0.757836	0.74477	0.352786	0.823166	0.352786	0.601042	1.59407	0.287455	0.391984	0.901563	0.74477	0.274389	0.718637	0.757836	0.966894
7.34694	0.399826	1.70249	0.361133	0.619085	0.5417	0.799652	0.425621	0.503007	0.709369	0.554597	0.361133	0.696471	0.116078	0.773857	0.309543	0.515904	0.748061	1.01891	1.32845	1.03181	0.483447	0.365852	0.757836	0.365852	0.614108	0.457315	0.352786	0.561844	0.457315	0.352786	0.444249	0.548778	0.431182	0.431182	0.601042	0.940762	0.352786	0.797034	0.378918	0.783968	0.966894	0.40505	0.248257	0.640241	0.587976	0.143727	0.548778	0.757836	0.535711
7.55102	0.283747	1.70249	0.257952	1.13499	0.799652	0.967321	0.32244	0.386928	0.296645	0.503007	0.554597	0.5417	0.025795	0.86414	0.374031	0.644881	0.838345	1.01891	1.28976	0.967321	0.483447	0.548778	0.8101	0.418116	0.614108	0.496513	0.287455	0.496513	0.274389	0.313587	0.274389	0.666373	0.496513	0.823166	0.378918	0.57491	0.914629	0.470381	0.692505	0.953828	1.6986	0.587976	0.209058	0.640241	0.614108	0.431182	0.601042	0.8101	0.365852
7.7551	0.490109	1.00601	0.722266	1.13499	1.83146	0.851242	0.335338	0.5417	0.296645	0.477212	0.451416	0.606188	0.012898	1.22527	0.27085	0.425621	0.490109	0.954423	1.28976	1.16078	0.823166	0.548778	0.8101	0.418116	0.718637	0.496513	0.378918	0.391984	0.352786	0.431182	0.274389	0.391984	0.457315	0.74477	0.365852	0.797034	0.614108	0.470381	0.692505	1.46341	1.6986	0.535711	0.57491	0.561844	0.535711	0.300521	0.601042	0.927695	0.365852
7.95918	0.438519	0.425621	0.670676	0.980218	0.580392	0.722266	0.374031	0.825447	0.412724	0.503007	0.709369	0.980218	0.025795	0.696471	0.309543	0.348235	0.59329	0.683573	0.851242	1.04471	0.849299	0.587976	0.496513	0.287455	0.666373	0.418116	0.261323	0.496513	0.509579	0.901563	0.418116	0.509579	0.431182	0.627174	0.836232	0.326653	0.522645	0.326653	0.470381	0.993026	0.679439	0.444249	0.444249	0.993026	0.313587	0.16986	0.627174	0.8101	0.40505
8.16327	0.503007	0.374031	0.490109	0.993116	0.580392	0.967321	0.412724	1.14789	0.954423	0.257952	0.451416	0.773857	0	0.644881	0.232157	0.438519	0.851242	0.464314	0.967321	0.954423	0.953828	0.431182	0.378918	0.287455	0.40505	0.431182	0.640241	0.378918	0.40505	0.40505	0.561844	0.287455	0.431182	0.496513	0.535711	0.378918	0.391984	0.352786	0.496513	0.561844	0.640241	0.470381	0.274389	1.17595	0.587976	0.444249	0.993026	0.8101	0.431182
8.36735	0.773857	0.5417	0.606188	0.825447	0.335338	0.967321	0.528802	1.19948	0.257952	0.257952	0.709369	0.59329	0	0.644881	0.283747	0.32244	0.580392	0.580392	0.5417	1.21237	0.953828	0.757836	0.470381	0.391984	0.300521	0.378918	0.261323	0.378918	0.418116	0.418116	0.470381	0.679439	0.431182	0.365852	0.888497	1.04529	0.326653	0.378918	0.535711	0.548778	0.823166	0.614108	0.339719	0.940762	0.587976	0.222124	1.12369	0.953828	0.195992
8.57143	0.773857	0.5417	0.606188	1.16078	0.451416	0.735164	0.528802	1.19948	0.180567	0.245055	0.631983	0.59329	0	0.503007	0.219259	0.128976	0.477212	1.0705	0.670676	1.12209	0.953828	0.548778	0.483447	0.222124	0.391984	0.365852	0.261323	0.483447	0.418116	0.587976	0.391984	0.470381	0.496513	0.365852	0.862365	0.940762	0.548778	0.418116	0.483447	0.40505	0.862365	1.68553	0.287455	0.940762	0.522645	0.313587	1.07142	0.862365	0.287455
8.77551	0.773857	0.567495	0.722266	0.515904	0.722266	0.580392	0.748061	0.670676	0.245055	0.296645	0.709369	0.619085	0	0.515904	0.386928	0.103181	0.567495	1.0705	0.386928	1.01891	0.914629	0.718637	0.653307	0.222124	0.587976	0.431182	0.339719	0.326653	0.509579	0.587976	0.352786	0.470381	0.496513	0.326653	0.74477	0.862365	0.313587	0.783968	0.483447	0.40505	0.457315	1.68553	0.287455	0.692505	0.692505	0.313587	0.614108	0.862365	0.143727
8.97959	0.967321	0.670676	0.580392	0.554597	0.735164	0.696471	0.683573	0.451416	0.296645	0.309543	0.657778	0.683573	0.012898	0.5417	0.348235	0.167669	0.567495	0.515904	0.386928	1.21237	0.914629	0.653307	0.496513	0.431182	0.614108	0.535711	0.431182	0.222124	0.535711	0.653307	0.300521	0.378918	0.457315	0.587976	0.57491	1.93379	0.313587	0.914629	0.783968	0.431182	0.679439	0.679439	0.156794	1.16289	0.614108	0.601042	0.57491	0.587976	0.117595
9.18367	0.86414	0.748061	0.722266	0.503007	0.748061	0.451416	1.16078	0.438519	0.335338	0.283747	0.670676	0.5417	0.012898	0.490109	0.206362	0.154771	0.580392	0.644881	0.386928	0.86414	0.836232	0.653307	0.40505	0.287455	0.326653	0.365852	0.352786	0.378918	0.679439	0.378918	0.40505	0.378918	0.640241	0.496513	0.509579	1.38501	0.16986	0.653307	0.666373	0.418116	0.836232	0.679439	0.248257	0.940762	0.378918	0.378918	0.823166	0.614108	0.182926
9.38776	0.980218	0.464314	0.683573	0.580392	0.464314	0.386928	0.838345	0.606188	0.32244	0.399826	0.374031	0.889935	0	0.503007	0.167669	0.077386	0.296645	0.735164	0.941526	0.838345	1.05836	0.40505	0.104529	0.509579	0.378918	0.378918	0.601042	0.470381	0.601042	0.496513	0.548778	0.496513	0.444249	0.888497	0.431182	0.927695	0.209058	0.770902	0.679439	0.509579	0.640241	0.653307	0.222124	1.09756	0.300521	0.339719	1.08449	0.496513	0.130661
9.59184	0.399826	0.438519	0.644881	0.464314	0.709369	0.451416	0.580392	0.528802	0.361133	0.399826	0.477212	0.760959	0.012898	0.528802	0.206362	0.103181	0.580392	0.374031	0.993116	0.580392	1.16289	0.195992	0.065331	0.509579	0.470381	0.248257	0.522645	0.274389	0.679439	0.274389	0.561844	0.339719	0.444249	0.940762	0.470381	0.587976	0.143727	0.74477	0.431182	0.365852	0.548778	0.797034	0.156794	1.04529	0.222124	0.182926	0.783968	0.496513	0.104529
9.79592	0	0	0.438519	0.567495	0.5417	0.477212	0.696471	0.580392	0.309543	0.425621	0.309543	0.760959	0.012898	0.528802	0.232157	0.167669	0.386928	0.515904	0.993116	0.580392	0	0.195992	0.013066	0.378918	0	0.117595	0.418116	0.182926	0.248257	0.313587	0.627174	0.444249	0.797034	0.601042	0.470381	0	0.065331	0.74477	0.391984	0	0.23519	0.74477	0.078397	0	0	0	0.914629	0.287455	0.013066
[truncated: 1 more columns]

## Sheet: RPA32
Distance (μm)	sgCTRL																				sgZMYM2
0	0.20323	0.087099	0.261296	0.232263	0	0.087099	0.029033	0.20323	0.058066	0	0.60969	0	0.029033	0.319361	0.029033	0	0.145164	0.319361	0.958084	0.522591	0	0.087099	0.058066	0	0.058066	0.116131	0.058066	0.232263	0.145164	0	0.145164	0.116131	0.638722	0.435493	0.116131	0.087099	0	0.20323	0.725821	0.696788	0.435493	0.029033	0.725821	0.290328	0.029033	0	0.174197	0.522591	0
0.204082	0.348394	0.087099	0.116131	0.60969	0.058066	0	0.464525	0.145164	0.087099	0.116131	0.900018	0	0.029033	0.870985	0.029033	0	0.116131	0.087099	0.348394	0.290328	0.029033	0.232263	0.058066	0.029033	0	0.174197	0.116131	0.20323	0.058066	0.029033	0.812919	0.290328	0.522591	0.464525	0.029033	0.029033	0.116131	0.319361	0.058066	0.900018	0.058066	0	0.493558	0.261296	0.116131	0.029033	0.261296	0.435493	0
0.408163	0.20323	0.029033	0.261296	0.60969	0	0.20323	0.435493	0.116131	0	0.783887	1.30648	0.116131	0.116131	0.435493	0.058066	0	0.40646	0.087099	0.348394	0.40646	0	0.232263	0.058066	0.029033	0.029033	0.087099	0.20323	0.145164	0.029033	0.029033	0.812919	0.290328	0.522591	0.493558	0.087099	0.087099	0.029033	0.319361	0.058066	0.290328	0.058066	0	0.493558	0.377427	0.116131	0	0.261296	0.435493	0
0.612245	0.174197	0	0.290328	0.319361	0.116131	0.087099	0.20323	0.145164	0.261296	1.36454	1.48067	0.029033	0.058066	0.232263	0.058066	0.029033	0.20323	0.087099	0.551624	0.058066	0	0.087099	0	0	0	0.116131	0	0.116131	0	0	0.116131	0.058066	1.07421	0.60969	0	0.116131	0	0.174197	0.377427	0.116131	0	0.029033	0.261296	0.667755	0.580657	0	0.290328	0.087099	0
0.816327	0.116131	0.058066	0.145164	0.493558	0.029033	0.087099	0.029033	0.145164	0.087099	0.40646	1.10325	0	0.058066	0.319361	0.145164	0.029033	0.174197	0.348394	0.841952	0.116131	0.029033	0.058066	0	0.029033	0.145164	0.261296	0	0.20323	0	0.058066	0.058066	0.087099	0.60969	0.60969	0.058066	0.087099	0.029033	0.145164	0.348394	0.116131	0	0	0.493558	0.319361	0.580657	0	0.522591	0.319361	0.058066
1.02041	0.116131	0	0.029033	0.725821	0	0.029033	0.029033	0.232263	0.058066	0.60969	0.580657	0	0.058066	0.087099	0.029033	0	0.116131	0.580657	0.435493	0.174197	0.058066	0.029033	0.058066	0.029033	0.029033	1.16131	0.116131	0.145164	0.029033	0.987116	0.058066	0.116131	0.464525	0.174197	0	0.087099	0.029033	0.116131	0.087099	0.20323	0	0	0.116131	0.232263	0.058066	0	0.40646	0.377427	0
1.22449	0.087099	0.116131	0	0.841952	0	0.145164	0.029033	0.029033	0.116131	0.087099	0.580657	0	0.029033	0.087099	0.145164	0	0.058066	0.870985	0.696788	0.174197	0.232263	0.145164	0.087099	0.029033	0.319361	1.21938	0.058066	0.087099	0	0.116131	0.029033	0	0.464525	0.174197	0	0.20323	0.087099	0.087099	0.058066	0.145164	0	0	0.174197	0.145164	0.087099	0	0.493558	0.377427	0
1.42857	0.087099	0	0	0.319361	0.029033	0.145164	0.116131	0.145164	0.029033	0.087099	0.696788	0	0	0.667755	0.174197	0	0.20323	0.174197	0.493558	0.145164	0.261296	0.087099	0.029033	0	0.319361	0.783887	0	0.087099	0	0.058066	0.029033	0.029033	0.60969	0.116131	0.029033	0.522591	0.087099	0.174197	0.319361	0.319361	0	0.029033	0	0.058066	0.029033	0	0.435493	0.435493	0.058066
1.63265	0.145164	0.058066	0.087099	0.20323	0.058066	0.174197	0.20323	0.174197	0	0	0.290328	0.029033	0.029033	1.39358	0.029033	0.058066	0.261296	0.145164	0.464525	0.20323	0.087099	0.116131	0	0.029033	0.958084	0.841952	0.058066	0.145164	0.232263	0	0	0.087099	0.377427	0.029033	0	0.20323	0	0.087099	0.116131	0.725821	0	0.029033	0.058066	0.174197	0.058066	0.029033	0.435493	0.841952	0
1.83674	0.174197	0.029033	0.145164	0.261296	0.087099	0.174197	0.20323	0.174197	0.029033	0.058066	0.116131	0.087099	0	0.174197	0.116131	0.029033	0.725821	0.522591	0.464525	0.232263	0.029033	0.116131	0.029033	0.029033	0.174197	0.725821	0.116131	0.145164	0.435493	0.087099	0	0.058066	0.377427	0	0.145164	0.058066	0	0.087099	0.667755	0.725821	0	0	0.116131	0.145164	0.145164	0	1.13228	0.841952	0.029033
2.04082	0.087099	0.029033	0.058066	0.290328	0.116131	0	0.116131	0.174197	0	0.029033	0.20323	0.493558	0.029033	0.174197	0.116131	0	0.174197	0.638722	0.261296	0.145164	0.20323	0.029033	0.116131	0.058066	0.058066	0.870985	0.116131	0.145164	0.435493	0	0	0.058066	0.174197	0	0.232263	0.261296	0	0.087099	0.696788	0.900018	0	0	0.058066	0.232263	0.145164	0	0.348394	1.01615	0.058066
2.2449	0.087099	0.145164	0.029033	0.319361	0.058066	0.116131	0.058066	0.20323	0	0.116131	0.319361	0.493558	0.029033	0.174197	0	0	0.087099	0.290328	0.174197	0.145164	0.696788	0.029033	0.087099	0	0.029033	0.232263	0.145164	0.029033	0.232263	0.116131	0.029033	0.232263	0.145164	0.145164	0	0.145164	0.058066	0	0.783887	0.261296	0.029033	0.087099	0.058066	0.174197	0.087099	0	0.377427	0.290328	0
2.44898	0.058066	0.174197	0.029033	0.20323	0.058066	0.174197	0	0	0.319361	0.058066	0.145164	0.232263	0	0.261296	0	0	0.174197	0.348394	0.145164	0.290328	7.40337	0.232263	0.261296	0	0	0.087099	0.174197	0.174197	0.058066	0.029033	0	0.116131	0.145164	0.116131	0.029033	0.058066	0	0.029033	0.60969	0.725821	0	0.029033	0.261296	0.290328	0.145164	0	0.377427	0.290328	0.029033
2.65306	0.029033	0.116131	0.058066	0.40646	0.087099	0.087099	0	0.174197	0.20323	0.029033	0.20323	0.087099	0.087099	0.696788	0.174197	0.058066	0.029033	0.174197	0.116131	0.40646	1.74197	0.20323	0.116131	0	0.029033	0.20323	0.058066	0.319361	0.145164	0.029033	0	0.116131	0.145164	0.116131	0.029033	0.058066	0	0.058066	0.145164	0.40646	0.058066	0.029033	0.087099	0.348394	0.087099	0	0.522591	0.348394	0.029033
2.85714	0.145164	0.174197	0	0.40646	0.087099	0.145164	0.058066	0.20323	0.20323	0.145164	0.783887	0.174197	0	1.04518	0.058066	0.058066	0.087099	0.145164	0.464525	0.493558	3.94847	0.319361	0.290328	0.20323	0	0.20323	0.058066	0.232263	0.348394	0.232263	0	0.145164	0.261296	0.319361	0.058066	0.20323	0	0.058066	0.145164	0.667755	0.058066	0	0.522591	0.348394	0.174197	0	0.522591	0.174197	0.029033
3.06122	0	0.377427	0	0.435493	0.145164	0.174197	0.290328	0.464525	0.20323	0.145164	1.01615	0.116131	0.087099	1.16131	0.174197	0.029033	0.290328	0.290328	0.60969	0.232263	0.725821	0.261296	0.290328	0	0	0.20323	0.116131	0.435493	0.348394	0.116131	0.058066	0.377427	0.087099	0.348394	0.087099	0.290328	0.029033	0.058066	0.464525	0.174197	0.029033	0.029033	0.667755	0.667755	0.145164	0.029033	0.580657	0.174197	0.029033
3.26531	0.116131	0.812919	0.20323	1.62584	0.029033	0.087099	0.20323	1.62584	0.174197	0.029033	0.638722	0.319361	0.087099	0.319361	0.232263	0.058066	0.232263	0.435493	3.04845	0.145164	0.667755	0.493558	0.377427	0	0.029033	0.232263	0.029033	0.261296	0.60969	0	0.145164	0.435493	0.087099	1.8581	0.058066	0.145164	0	0.261296	1.50971	0.319361	0.029033	0.116131	0.348394	0.493558	0.493558	0.029033	0.667755	0.174197	0
3.46939	0.290328	1.82907	0.174197	3.91943	0.087099	0.145164	0.145164	0.60969	0.087099	0.087099	0.638722	0.638722	0.058066	0.522591	0.116131	0.522591	0.174197	0.377427	1.19035	0.261296	0.40646	0.60969	0.20323	0.116131	0.290328	0.580657	0.029033	0.493558	0.60969	0.145164	0.20323	0.464525	1.24841	1.8581	0.145164	0.116131	0	0.232263	1.39358	1.01615	0.029033	0.058066	0.232263	0.987116	0.696788	0.029033	1.10325	0.40646	0.058066
3.67347	0.725821	3.42588	0.435493	5.05171	0.348394	0.319361	0.029033	2.26456	0.261296	0.087099	0.725821	2.00327	0.058066	0.783887	0.145164	0.20323	0.40646	0.20323	0.377427	0.638722	1.33551	2.55489	0.929051	0.087099	0.20323	1.01615	0.058066	0.812919	0.290328	0.174197	0.261296	0.60969	1.71294	3.94847	0.20323	0.261296	0	0.580657	2.29359	1.65487	0.029033	0.087099	0.319361	0.667755	1.27744	0.029033	2.0323	0.464525	0.029033
3.87755	6.12593	7.37434	0.638722	7.37434	0.754854	0.696788	0.145164	6.21303	0.20323	0.029033	2.17746	2.00327	0.60969	0.783887	0.377427	0.580657	0.493558	0.580657	0.464525	0.638722	5.05171	7.40337	0.696788	0.087099	0.145164	3.22264	0.174197	2.81618	0.116131	0.464525	1.33551	1.16131	1.71294	6.82272	0.638722	0.638722	0	0.754854	4.73235	2.49682	0.116131	0.058066	0.841952	1.48067	2.0323	0.087099	3.19361	0.464525	0.058066
4.08163	7.40337	7.40337	0.987116	7.37434	0.725821	0.551624	0.145164	6.21303	0.638722	0.087099	3.77427	4.18073	0.638722	0.900018	0.870985	1.50971	1.16131	1.771	0.580657	0.696788	7.34531	7.40337	0.696788	0.145164	0.145164	5.9227	0.40646	2.43876	0.145164	0.580657	3.25168	7.37434	1.74197	7.40337	1.16131	3.51297	0.145164	2.38069	7.37434	2.49682	0.319361	0.725821	3.94847	1.59681	3.30974	0.20323	5.08075	1.71294	0.174197
4.28571	7.40337	7.40337	3.28071	7.37434	1.21938	1.45164	0.377427	7.40337	0.900018	0.20323	6.12593	7.40337	1.45164	1.48067	2.17746	1.04518	2.29359	1.771	2.93232	1.53874	7.40337	6.06786	0.377427	0.116131	0.145164	7.37434	0.580657	4.55816	0.493558	0.580657	7.40337	7.37434	3.8904	7.40337	2.49682	3.51297	0.522591	2.38069	7.40337	6.44529	0.812919	0.725821	3.94847	4.50009	5.02268	0.20323	7.40337	7.22918	0.580657
4.4898	7.40337	7.40337	6.06786	7.37434	0.958084	7.40337	0.812919	7.40337	1.771	0.725821	7.37434	7.40337	2.40972	3.13555	2.75812	1.9452	5.60334	6.12593	5.69044	4.96462	7.40337	7.14208	0.783887	0.20323	0.725821	7.40337	1.45164	7.37434	0.725821	1.8581	7.37434	7.37434	5.7485	7.37434	3.13555	6.0098	0.667755	6.12593	7.40337	7.40337	0.522591	2.52586	6.24206	4.50009	6.27109	1.48067	7.37434	7.40337	0.493558
4.69388	7.40337	7.37434	7.37434	7.37434	0.987116	7.40337	0.900018	7.37434	1.39358	0.958084	7.37434	7.40337	1.74197	4.58719	1.50971	2.84522	6.70658	7.20014	7.08401	7.37434	7.37434	7.14208	0.783887	0.20323	2.81618	7.37434	1.45164	7.40337	0.725821	4.61622	7.37434	7.37434	5.7485	7.37434	3.83233	6.56142	0.783887	7.37434	7.40337	7.40337	0.900018	3.6291	7.37434	7.40337	7.05498	1.04518	7.37434	7.40337	1.24841
4.89796	7.40337	3.04845	7.40337	3.60007	1.56777	7.40337	2.35166	6.27109	1.48067	0.958084	7.37434	7.40337	1.74197	7.37434	0.929051	1.82907	6.82272	7.20014	7.37434	7.37434	7.37434	5.13881	1.59681	0.638722	5.51624	7.37434	6.64852	7.40337	1.65487	4.61622	2.99038	7.37434	2.93232	7.40337	3.33878	7.37434	1.13228	7.37434	7.37434	7.40337	4.47106	3.6291	7.37434	7.40337	5.05171	1.36454	3.6291	7.40337	0.958084
5.10204	7.40337	1.65487	7.40337	1.65487	1.6839	7.40337	2.35166	6.27109	1.16131	2.64199	7.37434	7.40337	0.754854	7.37434	0.40646	1.13228	5.34204	7.37434	7.40337	7.40337	7.37434	3.33878	3.10651	0.319361	7.37434	7.37434	7.40337	7.40337	3.07748	3.57104	1.771	7.37434	1.9452	7.40337	1.97423	6.76465	2.35166	7.40337	3.7162	7.37434	3.91943	0.870985	6.93885	7.37434	2.43876	2.00327	0.841952	7.40337	0.261296
5.30612	7.37434	0.900018	7.40337	1.65487	0.958084	7.37434	1.97423	3.77427	0.783887	3.42588	7.37434	7.40337	0.725821	6.18399	0.174197	0.551624	2.64199	7.17111	7.40337	7.40337	7.37434	1.01615	2.49682	0.319361	6.50335	3.45491	7.40337	7.40337	4.90655	0.870985	1.771	3.39684	1.9452	7.37434	1.04518	4.44202	2.46779	7.37434	3.7162	7.37434	3.91943	0.435493	4.32589	5.02268	1.10325	1.13228	0.841952	7.40337	0.261296
5.5102	2.20649	0.900018	4.50009	6.67755	0.377427	7.37434	1.59681	2.55489	0.783887	2.17746	3.8904	6.35819	0.841952	4.00653	0.116131	0.377427	1.82907	3.07748	7.40337	7.37434	7.37434	0.348394	2.49682	0.348394	3.39684	3.45491	7.40337	7.40337	6.53239	0.522591	0.667755	0.725821	1.39358	7.37434	0.40646	0.725821	2.78715	3.68717	1.36454	6.79368	1.9452	0.290328	1.53874	5.02268	0.464525	0.348394	0.580657	4.96462	0.261296
5.71429	0.812919	0.319361	1.97423	1.27744	0.60969	7.14208	1.16131	1.65487	0.319361	1.82907	4.29686	3.25168	0.638722	2.67102	0.116131	0.174197	1.50971	3.07748	5.22591	7.40337	2.1194	0.319361	0.929051	0.232263	0.987116	1.01615	7.37434	7.37434	3.68717	0.522591	0.319361	0.725821	0.638722	2.96135	0.058066	0.232263	1.91617	1.07421	0.377427	2.55489	0.783887	0.290328	1.53874	0.987116	0.464525	0.174197	0.319361	1.45164	0.232263
5.91837	0.551624	0.116131	1.10325	0.464525	0.551624	4.26783	0.348394	0.958084	0.20323	0.60969	2.20649	0.725821	0.348394	0.725821	0.116131	0.116131	0.841952	1.30648	2.90328	7.37434	0.319361	0.725821	0.667755	0.058066	1.07421	0.551624	7.37434	3.16458	4.20976	0.348394	0.20323	0.261296	0.174197	2.17746	0.029033	0.261296	1.33551	0.464525	0.348394	1.01615	0.464525	0.029033	0.754854	0.116131	0.290328	0.029033	0.145164	0.40646	0.145164
6.12245	0.464525	0	0.232263	0.40646	0.551624	1.91617	0.232263	0.812919	0.174197	0.20323	1.50971	0.261296	0.232263	0.638722	0.145164	0.174197	4.50009	0.638722	1.771	7.08401	0.20323	0.638722	0.667755	0.058066	0.841952	1.10325	4.87752	1.82907	3.28071	0	0.145164	0.087099	0.174197	0.958084	0.029033	0.029033	0.900018	0.464525	0.290328	0.493558	0.261296	0.087099	0.348394	0.319361	0.145164	0.058066	0.029033	0.40646	0.20323
6.32653	0.261296	0.116131	0.232263	0.20323	0.464525	1.48067	0.116131	0.580657	0.116131	0.087099	0.667755	0.261296	0.232263	0.638722	0.058066	0.40646	2.49682	0.638722	1.16131	7.08401	0.261296	0.058066	0.348394	0.087099	0.145164	1.24841	1.59681	1.50971	0.667755	0.058066	0	0	0.319361	0.319361	0.029033	0.40646	1.13228	0.40646	0.493558	0.435493	0.261296	1.01615	0.290328	0.319361	0.116131	0.058066	0.029033	0.348394	0.290328
6.53061	0.290328	0.116131	0.174197	0.290328	0.20323	0.696788	0	0.319361	0.058066	0.058066	0.464525	0.116131	0	0.377427	0.145164	0.087099	0.667755	0.40646	0.987116	3.6291	0.261296	0.232263	0.377427	0.058066	0.058066	0.319361	1.27744	0.493558	0.232263	0.029033	0.029033	0.029033	0.20323	0.40646	0	0.493558	1.33551	0.20323	0.60969	0.522591	0.232263	0.435493	0.40646	0.319361	0.087099	0.029033	0.029033	0.464525	0.145164
6.73469	0.116131	0.029033	0.058066	0.174197	0.029033	0.696788	0.087099	0.232263	0.058066	0.058066	0.551624	0.058066	0.145164	1.19035	0.058066	0.029033	0.60969	0.667755	0.580657	0.783887	0.145164	0.20323	0.377427	0.058066	0.058066	0.319361	0.290328	0.493558	0.116131	0.029033	0.029033	0	0.20323	0.464525	0	0.174197	0.987116	0.20323	0.435493	0.348394	0.20323	0.029033	0.348394	0.900018	0.087099	0	0.058066	0.464525	0.145164
6.93878	0.116131	0.087099	0	0.116131	0.029033	0.493558	0.058066	0.20323	0.029033	0	0.841952	0.116131	0.145164	1.01615	0.029033	0.058066	0.319361	0.40646	0.319361	0.493558	0.029033	0.087099	0.580657	0	0.058066	0.174197	0.261296	0.290328	0.058066	0.058066	0	0	0.493558	0.20323	0.087099	0.058066	0.319361	0.116131	0.696788	0.551624	0.232263	0.029033	0.319361	0.638722	0.116131	0	0.087099	0.40646	0.232263
7.14286	0.087099	0.174197	0.029033	0.145164	0.029033	0.232263	0.058066	0.087099	0.145164	0.058066	0.754854	0.058066	0.116131	0.754854	0.029033	0.116131	0.058066	0.145164	0.377427	0.261296	0.029033	0.058066	0.667755	0	0	0.058066	0.116131	0.435493	0.116131	0	0.087099	0.029033	0.290328	0.60969	0.058066	0.174197	0	0	1.24841	0.812919	0.145164	0	0.348394	0.261296	0.116131	0.058066	0.116131	0.464525	0.029033
7.34694	0.116131	0.116131	0	0.116131	0.029033	0.174197	0.058066	0.174197	0.029033	0.029033	0.464525	0	0.058066	1.36454	0.029033	0.058066	0.116131	0.290328	0.20323	0.232263	0.058066	0.029033	0.232263	0	0.029033	0.116131	0.116131	0.522591	0.116131	0.029033	0.058066	0.029033	0.290328	0.60969	0	0.174197	0.145164	0.058066	0.929051	0.551624	0.20323	0.029033	0.20323	0.174197	0.087099	0.029033	0.20323	0.464525	0.029033
7.55102	0.290328	0.116131	0.058066	0.087099	0.058066	0.261296	0.058066	0.145164	0	0.145164	0.812919	0.029033	0	0.987116	0.145164	0	0.087099	0.145164	0.580657	0.319361	0.058066	0.029033	0.551624	0	0.029033	0.116131	0.058066	0.870985	0.029033	0.029033	0.058066	0	0.087099	0.493558	0.058066	0.116131	0.029033	0.029033	0.319361	0.232263	0.20323	0	0.087099	0.174197	0.145164	0	0.174197	0.464525	0.058066
7.7551	0.40646	0.116131	0.029033	0.087099	0.058066	0.116131	0	0.116131	0	0.116131	0.377427	0.087099	0.058066	0.435493	0.116131	0.029033	0.145164	0.087099	0.580657	0.493558	0.145164	0.029033	0.551624	0	0	0.116131	0.087099	0.40646	0.058066	0.029033	0.058066	0	0.058066	0.522591	0	0.116131	0.174197	0.145164	0.319361	0.087099	0.20323	0	0.029033	0.116131	0.20323	0	0.174197	0.174197	0.058066
7.95918	0.377427	0.087099	0.145164	0.116131	0.058066	0.145164	0	0.116131	0.029033	0.029033	0.232263	0	0.116131	0.232263	0	0.029033	0.145164	0.029033	1.04518	0.841952	0	0.116131	0.377427	0.029033	0	0.783887	0.116131	0.319361	1.19035	0	0.261296	0.087099	0.40646	0.522591	0	0.087099	0.116131	0.232263	0.377427	0.087099	0	0	0.029033	0.058066	0.20323	0	0.551624	0.232263	0.087099
8.16327	0.551624	0.116131	0.290328	0.145164	0.058066	0.116131	0.087099	0.174197	0.116131	0.087099	0.145164	0	0.058066	0.348394	0.029033	0	0.029033	0.029033	0.40646	0.464525	0.029033	0.087099	0.40646	0.029033	0	0.319361	0.40646	0.319361	0.60969	0	0.029033	0.029033	0.40646	0.290328	0.029033	0.029033	0.058066	0.261296	0.522591	0.290328	0.145164	0	0.058066	0.145164	0.174197	0.058066	0.290328	0.232263	0.087099
8.36735	0.232263	0.087099	0.145164	0.174197	0	0.116131	0	0.116131	0	0.087099	0.319361	0.087099	0	0.232263	0	0	0.290328	0.551624	0.058066	0.522591	0	0.145164	0.987116	0.029033	0	0.290328	0.029033	0.319361	0.058066	0.058066	0.058066	0.029033	0.174197	0.174197	0.029033	0.029033	0.029033	0.290328	0.987116	0.319361	0.087099	0.029033	0.029033	0.116131	0.174197	0.029033	0.40646	0.145164	0.087099
8.57143	0.116131	0.087099	0.145164	0.20323	0.058066	0.20323	0	0.116131	0	0.029033	0.783887	0.348394	0.029033	0.261296	0.029033	0.116131	0.348394	0.580657	0.087099	0.493558	0	0.116131	0.464525	0	0	0.261296	0.029033	0.290328	0.058066	0.435493	0	0.087099	0.058066	0.174197	0.058066	0.087099	0	0.319361	0.435493	0.029033	0.145164	0.087099	0.058066	0.116131	0.145164	0.058066	0.319361	0.232263	0
8.77551	0.174197	0.058066	0.174197	0.058066	0.20323	0	0.029033	0	0.029033	0.058066	0.667755	0.029033	0	0.145164	0.029033	0.145164	0.20323	0.580657	0.929051	0.725821	0	0.174197	0.087099	0	0	0.40646	0	0.493558	0.029033	0.435493	0	0.087099	0.058066	0.290328	0.145164	0.145164	0.145164	0.464525	0.145164	0.029033	0.087099	0.087099	0.058066	0.174197	0	0.029033	0.087099	0.232263	0.116131
8.97959	0.029033	0.058066	0.377427	0.174197	0.580657	0.116131	0	0.116131	0	0.029033	0.812919	0.145164	0	0.232263	0.029033	0.087099	0.20323	0.087099	0.261296	1.07421	0	0.145164	0	0	0	0.580657	0	0.087099	0.029033	0.464525	0	0	0.20323	0.116131	0.029033	0.145164	0.145164	0.377427	0.087099	0.058066	0.116131	0	0.174197	0.435493	0	0.029033	0.116131	0.348394	0.174197
9.18367	0.058066	0.116131	0.087099	0.319361	0.580657	0	0.058066	0.116131	0	0.058066	0.087099	0.116131	0	0.348394	0	0.058066	0.174197	0.20323	0.261296	0.667755	0	0.145164	0	0	0	0.174197	0.058066	0.087099	0.029033	0.435493	0.087099	0	0.20323	0.145164	0.058066	0.174197	0.058066	0.348394	0.116131	0.319361	0	0	0.348394	0.958084	0.174197	0.029033	0.029033	0.232263	0.058066
9.38776	0.087099	0.145164	0.20323	0.174197	0.20323	0	0	0.116131	0.058066	0	0.929051	0.116131	0	0.319361	0.029033	0	0.116131	0.145164	0.464525	0.958084	0.058066	0.145164	0	0	0.029033	0	0	0.087099	0.087099	0.638722	0.029033	0.029033	0.029033	0.087099	0.058066	0.145164	0.087099	0.232263	0.058066	0.232263	0	0.058066	0.232263	0.058066	0.058066	0.058066	0.087099	0.464525	0.029033
9.59184	0.087099	0.087099	0.261296	1.19035	0.232263	0.029033	0	0.174197	0.029033	0.029033	0.522591	0	0	0.20323	0.058066	0.058066	0.087099	0.232263	0.900018	0.696788	0.029033	0.145164	0	0	0	0	0.029033	0.116131	0	3.33878	0.116131	0	0.029033	0.145164	0.058066	0.261296	0.058066	1.07421	0.058066	0.290328	0.058066	0	0.174197	0.232263	0.029033	0.087099	0.029033	0.464525	0.087099
9.79592	0	0	0.029033	0.870985	0.174197	0.029033	0	0.174197	0.841952	0	0.20323	0	0.029033	0.20323	0.319361	0.029033	0.40646	0.116131	0.900018	0.696788	0	0.145164	0	0	0	0	0.029033	0.145164	0.058066	3.8904	0.029033	0.116131	0.116131	0.261296	0.058066	0	0.058066	1.07421	0.145164	0	0	0.029033	0	0	0	0	0.261296	0.40646	0.029033
[truncated: 1 more columns]
