# Supplementary material for: A CRISPR-Cas9 screen reveals genetic determinants of the cellular response to decitabine
Source: EMBO Rep. 2025 Feb 10;26(6):1528–65. doi: 10.1038/s44319-025-00385-w (PMC11933316; doi:10.1038/s44319-025-00385-w)
Supplement: Supplementary file 11 — Source data Fig. 7 [file 44319_2025_385_MOESM11_ESM.zip › Figure 7/7H/Quantification.xlsx]

## Sheet: ZMYM3
Distance (μm)	sgCTRL																				sgZMYM3
0	0.066817	0.23386	0.668171	0.300677	0.70158	0.81851	0.417607	0.868623	0.751693	0.384198	0.835214	0.618058	0.501128	0.100226	0.968848	0.484424	0.718284	0.033409	0.183747	0.23386	0	0.283973	0	0.384198	0.066817	0.016704	0.417607	0.417607	0.200451	0.46772	0.217156	0.183747	0.451016	0.35079	0.083521	0.033409	0.083521	0.016704	0	0.083521	0.300677	0.23386	0	0.066817	0.016704	0.033409	0.033409	0.016704	0
0.204082	0.367494	0.417607	0.718284	0.367494	0.58465	0.434311	0.317381	0.851918	0.81851	0.35079	1.31964	0.801806	0.35079	0.133634	1.186	0.300677	0.501128	0.133634	0.23386	0.384198	0.016704	0.267269	0	0.300677	0	0.11693	0.434311	0.200451	0.384198	0.200451	0.300677	0.200451	0.300677	0.451016	0.016704	0.250564	0.066817	0.217156	0	0.133634	0.334086	0.300677	0.016704	0.083521	0.066817	0.033409	0.033409	0	0
0.408163	0.367494	0.367494	0.718284	0.801806	0.618058	0.618058	0.267269	0.684876	0.81851	0.618058	1.13589	0.534537	0.417607	0.300677	1.186	0.484424	0.501128	0.200451	0.23386	0.384198	0	0.501128	0	0.167043	0.016704	0.150339	0.267269	0.083521	0.384198	0.200451	0.150339	0.334086	0.417607	0.367494	0.016704	0.250564	0.150339	0.217156	0	0.083521	0.334086	0.484424	0.016704	0.083521	0.066817	0.100226	0.033409	0	0
0.612245	0.417607	0.384198	0.93544	0.58465	0.517833	0.517833	0.183747	0.918736	1.01896	0.317381	0.985553	0.384198	0.484424	0.317381	1.10248	0.567946	0.601354	0.484424	0.601354	0.517833	0	0.718284	0	0.23386	0	0.183747	0.217156	0.150339	0.35079	0.217156	0.23386	0.317381	0.451016	0.451016	0.016704	0.167043	0.267269	0.150339	0.016704	0.183747	0.534537	0.384198	0	0.083521	0.083521	0.050113	0.033409	0	0.050113
0.816327	0.851918	0.451016	0.801806	0.334086	0.501128	0.70158	0.183747	0.918736	0.81851	0.434311	0.501128	0.501128	0.634763	0.317381	0.768397	0.567946	0.551241	0.618058	0.484424	0.484424	0	0.668171	0.651467	0.484424	0	0.367494	0.217156	0.133634	0.517833	0.283973	0.417607	0.133634	0.46772	0.451016	0.016704	0.016704	0.167043	0.050113	0	0.050113	0.267269	0.651467	0	0	0.033409	0.033409	0.033409	0.033409	0
1.02041	0.885327	0.768397	0.551241	0.200451	0.46772	0.417607	0.217156	0.58465	0.634763	0.46772	0.851918	0.46772	0.434311	0.534537	0.902031	1.33634	0.417607	0.334086	0.501128	0.434311	0	0.451016	0.684876	0.384198	0	0.367494	0.183747	0.23386	0.384198	0.517833	0.367494	0.23386	0.434311	0.133634	0	0.050113	0.217156	0.083521	0	0.050113	0.250564	0.601354	0	0.083521	0.016704	0.016704	0.066817	0.100226	0
1.22449	1.01896	0.70158	0.551241	0.651467	0.434311	0.200451	0.400903	0.968848	0.634763	0.451016	0.902031	0.367494	0.451016	0.601354	1.03567	0.70158	0.668171	0.334086	0.334086	0.283973	0.050113	0.250564	0.283973	0.367494	0	0.417607	0.300677	0.250564	0.484424	0.801806	0.23386	0.100226	0.434311	0.183747	0.033409	0.033409	0.033409	0.050113	0	0.11693	0.283973	0.734988	0	0.016704	0.016704	0	0.033409	0.23386	0
1.42857	0.768397	0.35079	0.400903	0.651467	1.20271	0.417607	0.417607	0.58465	0.651467	0.601354	0.868623	0.334086	0.334086	0.58465	0.768397	0.400903	0.567946	0.334086	0.317381	0.451016	0.050113	0.317381	0.016704	0.217156	0	0.434311	0.651467	0.283973	0.434311	0.317381	0.23386	0.11693	0.434311	0.250564	0.050113	0.11693	0.100226	0.016704	0	0.267269	0.634763	0.484424	0.066817	0.016704	0.100226	0.016704	0.066817	0.050113	0.083521
1.63265	0.70158	0.400903	0.484424	0.567946	0.768397	0.334086	0.534537	0.58465	0.601354	0.517833	0.968848	0.484424	0.35079	0.300677	1.11919	0.551241	0.751693	0.217156	0.751693	0.283973	0.250564	0.23386	0.016704	0.133634	0.033409	0.334086	0.35079	0.334086	0.768397	0.484424	0.200451	0.367494	0.35079	0.35079	0.016704	0.033409	0.083521	0.033409	0.016704	0.083521	0.23386	0.434311	0.11693	0.016704	0.11693	0.016704	0.033409	0.016704	0.050113
1.83674	0.70158	0.400903	0.484424	0.785101	1.1693	0.501128	0.367494	0.551241	0.601354	0.517833	0.751693	0.200451	0.434311	0.684876	1.38645	0.400903	0.451016	0.300677	1.186	0.534537	0.033409	0.267269	0.016704	0.100226	0.016704	0.167043	0.367494	0.601354	0.23386	0.367494	0.267269	0.367494	0.517833	0.317381	0.033409	0.033409	0.167043	0.016704	0.050113	0.11693	0.200451	0.434311	0.11693	0.016704	0.11693	0	0.033409	0.167043	0.050113
2.04082	0.551241	0.668171	0.417607	0.751693	1.82077	0.501128	0.367494	0.801806	1.00226	0.501128	0.81851	0.417607	0.283973	0.684876	1.50338	0.551241	0.267269	0.183747	0.384198	0.317381	0	0.217156	0.016704	0.23386	0.100226	0.400903	0.167043	0.300677	0.250564	0.183747	0.384198	0.534537	0.634763	0.317381	0.033409	0.083521	0.050113	0.033409	0.033409	0.066817	0.23386	0.267269	0	0.050113	0.016704	0	0	0.23386	0
2.2449	0.434311	0.785101	0.651467	0.801806	2.92325	0.367494	0.367494	1.30293	0.601354	0.768397	0.651467	0.417607	0.417607	0.451016	0.651467	0.651467	0.634763	0.200451	0.334086	0.551241	0	0.367494	0	0.451016	0.083521	0.484424	0.317381	0.200451	0.317381	0.250564	0.384198	0.534537	0.334086	0.300677	0.100226	0.066817	0.050113	0	0.033409	0.066817	0.384198	0.183747	0.033409	0.016704	0	0	0.016704	0.283973	0
2.44898	0.283973	1.06907	0.651467	1.06907	1.82077	0.484424	0.551241	1.06907	0.601354	0.718284	0.684876	0.81851	0.384198	0.434311	0.851918	0.634763	0.501128	0.300677	0.384198	0.434311	0	0.601354	0.016704	0.317381	0.133634	0.384198	0.35079	0.250564	0.400903	0.384198	0.384198	0.200451	0.334086	0.651467	0.11693	0.033409	0.050113	0.11693	0.083521	0.150339	0.400903	0.384198	0.016704	0.050113	0	0.050113	0.016704	0.300677	0.033409
2.65306	0.484424	0.968848	0.70158	0.734988	1.28623	0.684876	0.567946	0.968848	0.417607	0.785101	0.751693	1.20271	0.417607	0.718284	0.885327	0.668171	0.81851	0.46772	0.517833	0.618058	0	0.551241	0.016704	0.250564	0.167043	0.417607	0.217156	0.334086	0.200451	0.250564	0.551241	0.133634	0.567946	0.35079	0.150339	0.050113	0.066817	0	0.100226	0.033409	0.417607	0.217156	0.083521	0.050113	0	0.016704	0.016704	0.150339	0.016704
2.85714	0.317381	0.651467	0.801806	0.81851	1.00226	0.785101	0.668171	0.968848	0.551241	0.868623	1.00226	0.768397	0.768397	0.651467	0.81851	0.534537	0.684876	0.634763	0.517833	0.618058	0	0.634763	0	0.317381	0.267269	0.400903	0.23386	0.451016	0.200451	0.250564	0.334086	0.167043	0.434311	0.317381	0.133634	0.100226	0.033409	0.066817	0.100226	0.066817	0.35079	0.367494	0.050113	0.066817	0	0	0	0.150339	0.016704
3.06122	0.400903	0.651467	0.567946	0.81851	0.634763	0.785101	0.70158	0.58465	0.634763	0.684876	1.00226	0.768397	0.334086	1.186	1.1526	1.08578	0.551241	1.35305	0.451016	0.601354	0	0.567946	0	0.317381	0.35079	0.384198	0.133634	0.400903	0.200451	0.250564	0.484424	0.250564	0.400903	0.400903	0.183747	0.016704	0.016704	0.016704	0.083521	0.066817	0.23386	0.46772	0.050113	0	0.033409	0	0.11693	0.050113	0.11693
3.26531	0.400903	0.70158	0.567946	0.785101	0.551241	0.734988	0.868623	0.451016	0.634763	0.785101	0.851918	0.70158	0.634763	1.26953	0.835214	1.10248	0.851918	1.06907	0.517833	0.601354	0	0.400903	0.033409	0.334086	0.551241	0.367494	0.217156	0.267269	0.35079	0.501128	0.501128	0.334086	0.283973	0.283973	0.250564	0.100226	0.033409	0.016704	0.150339	0.100226	0.317381	0.200451	0.066817	0.033409	0.033409	0	0.016704	0.217156	0.016704
3.46939	0.718284	0.885327	0.551241	0.851918	0.751693	0.952144	0.868623	0.618058	0.70158	0.751693	0.81851	0.684876	0.918736	1.26953	1.03567	0.734988	0.851918	1.06907	0.684876	0.434311	0	0.417607	0	0.484424	0.58465	0.367494	0.334086	0.150339	0.601354	0.551241	0.734988	0.133634	0.23386	0.317381	0.267269	0.050113	0.066817	0.033409	0.133634	0.167043	0.46772	0.417607	0	0.066817	0	0.033409	0.033409	0.300677	0.033409
3.67347	0.651467	1.1526	0.684876	0.952144	1.30293	1.00226	0.918736	0.768397	1.05237	0.801806	1.05237	0.851918	0.734988	1.72054	1.05237	1.01896	0.952144	1.03567	0.785101	0.58465	0	0.451016	0.016704	0.484424	0.46772	0.46772	0.334086	0.150339	0.300677	0.517833	0.384198	0.250564	0.35079	0.250564	0.200451	0.11693	0.083521	0.016704	0.23386	0.133634	0.300677	0.367494	0.050113	0.100226	0.016704	0	0.050113	0.367494	0.016704
3.87755	1.30293	1.62031	0.684876	1.40316	2.60587	1.06907	1.33634	0.651467	1.05237	1.00226	1.10248	0.601354	0.684876	1.48668	1.75395	0.601354	1.30293	1.08578	0.801806	1.06907	0.033409	0.317381	0.016704	0.668171	0.567946	0.651467	0.250564	0.217156	0.484424	0.734988	0.317381	0.367494	0.501128	0.300677	0.050113	0.100226	0.083521	0.066817	0.250564	0.334086	0.334086	0.651467	0.050113	0.083521	0.016704	0	0.200451	0.718284	0
4.08163	2.80632	1.52009	0.81851	1.85417	3.47449	1.45327	1.85417	1.1693	1.5535	1.00226	1.85417	0.835214	0.58465	1.92099	3.70835	0.885327	1.65372	1.48668	1.11919	1.08578	0	0.534537	0.016704	0.651467	0.651467	0.868623	0.150339	0.451016	0.551241	0.70158	0.317381	0.367494	0.367494	0.384198	0.11693	0.066817	0.100226	0.100226	0.150339	0.534537	0.668171	0.651467	0.066817	0.133634	0.033409	0.083521	0.133634	0.618058	0.050113
4.28571	2.80632	1.97111	1.78736	2.43883	4.25959	1.28623	2.10474	1.30293	1.70384	1.21941	2.12144	0.718284	1.40316	2.07133	3.70835	1.78736	1.65372	3.09029	1.11919	1.68713	0	0.551241	0.050113	0.952144	0.952144	0.618058	0.217156	0.601354	0.751693	0.751693	0.451016	0.734988	0.484424	0.651467	0.050113	0.083521	0.083521	0.167043	0.534537	0.634763	0.668171	0.885327	0.11693	0.23386	0.200451	0.033409	0.300677	0.317381	0.434311
4.4898	3.22393	1.97111	2.3553	4.25959	4.25959	2.38871	3.00677	1.36975	2.7395	2.17156	2.3219	0.968848	1.40316	2.02122	3.24063	2.55575	3.17381	3.09029	1.30293	1.5535	0	0.634763	0.033409	0.952144	0.93544	0.734988	0.334086	0.601354	0.785101	0.718284	0.785101	0.902031	0.902031	0.651467	0.066817	0.150339	0.066817	0.033409	0.400903	0.417607	1.05237	1.33634	0.033409	0.167043	0.183747	0.083521	0.417607	0.267269	0.183747
4.69388	3.40767	1.68713	2.3553	4.25959	4.25959	3.00677	3.00677	1.73724	2.7395	2.55575	3.24063	1.13589	2.3219	2.02122	4.00903	2.93995	4.02573	4.25959	1.5535	1.67043	0	0.985553	0	0.70158	0.968848	0.985553	0.93544	0.885327	0.768397	0.718284	0.885327	0.785101	1.1526	1.08578	0.016704	0.11693	0.083521	0.100226	0.334086	0.451016	1.1526	1.48668	0.033409	0.23386	0.183747	0.033409	0.551241	0.283973	0.183747
4.89796	3.40767	2.15485	2.25508	4.25959	4.25959	2.83973	3.19052	2.48894	3.17381	2.83973	3.05688	1.25282	2.50564	2.30519	4.00903	3.37426	4.02573	3.94221	1.9377	2.23837	0.016704	1.1526	0.033409	0.601354	0.985553	0.835214	0.93544	0.768397	0.902031	0.684876	1.28623	0.968848	0.81851	1.01896	0.100226	0.033409	0.133634	0.133634	0.217156	0.534537	1.1526	1.13589	0.033409	0.183747	0.400903	0.050113	0.283973	0.200451	0.150339
5.10204	2.45553	2.22167	1.97111	4.25959	4.22618	2.93995	2.93995	3.39097	3.19052	2.83973	2.63928	1.45327	2.43883	2.00451	3.80858	2.65598	3.57472	3.8921	1.1693	2.08804	0	0.734988	0.150339	0.534537	1.11919	0.835214	0.734988	0.601354	1.01896	0.918736	1.5702	0.968848	0.902031	1.25282	0.033409	0.100226	0.283973	0.133634	0.11693	0.534537	1.03567	1.186	0.033409	0.033409	0.150339	0.133634	0.167043	0.334086	0.167043
5.30612	1.53679	1.68713	1.97111	4.19278	3.27404	2.23837	2.05463	3.54131	3.19052	2.20497	2.60587	2.3386	2.23837	1.97111	2.38871	2.65598	2.97336	3.17381	0.952144	2.08804	0.016704	0.567946	0.033409	0.183747	0.768397	0.952144	0.317381	0.434311	1.01896	0.668171	1.13589	0.651467	0.851918	1.21941	0.050113	0.317381	0.35079	0.100226	0.11693	0.534537	0.902031	0.885327	0.050113	0.066817	0.150339	0.050113	0.11693	0.334086	0.11693
5.5102	1.11919	1.68713	1.43657	3.47449	3.27404	2.23837	1.36975	2.60587	3.47449	2.25508	2.60587	2.3386	2.23837	1.35305	1.31964	1.88758	2.02122	3.17381	0.768397	2.62257	0.033409	0.534537	0.050113	0.183747	0.968848	1.08578	0.334086	0.434311	1.1693	0.35079	1.5535	0.651467	0.835214	1.31964	0.066817	0.23386	0.250564	0.11693	0.050113	0.334086	0.751693	0.868623	0.066817	0.050113	0.183747	0	0.100226	0.484424	0.100226
5.71429	1.11919	1.186	1.67043	2.07133	2.08804	0.734988	1.43657	1.48668	2.42212	1.70384	2.47223	2.23837	1.58691	1.45327	1.31964	1.67043	2.02122	2.3219	0.835214	1.82077	0.016704	0.618058	0.033409	0.267269	0.601354	0.81851	0.768397	0.250564	0.968848	0.367494	0.81851	0.668171	0.58465	1.31964	0.033409	0.050113	0.317381	0.133634	0.033409	0.23386	0.751693	0.567946	0.033409	0.066817	0.050113	0.016704	0.133634	0.200451	0.283973
5.91837	1.06907	1.25282	1.30293	1.1526	1.25282	0.651467	1.03567	0.851918	1.92099	1.28623	1.90429	1.31964	1.28623	1.53679	0.618058	1.28623	1.30293	1.73724	0.902031	2.00451	0.016704	0.551241	0	0.150339	0.400903	0.384198	0.751693	0.267269	0.551241	0.367494	0.551241	0.334086	0.451016	0.70158	0.033409	0.11693	0.35079	0.183747	0	0.167043	0.668171	0.400903	0.016704	0.083521	0.100226	0	0.11693	0.050113	0.083521
6.12245	0.517833	0.885327	1.30293	1.33634	1.1526	0.801806	0.81851	0.851918	1.92099	0.801806	1.31964	1.06907	0.634763	1.23612	1.20271	0.851918	0.684876	0.952144	0.618058	1.21941	0	0.58465	0.083521	0.11693	0.367494	0.367494	0.250564	0.250564	0.267269	0.217156	0.400903	0.634763	0.451016	0.417607	0	0.267269	0.200451	0.300677	0.016704	0.167043	0.400903	0.434311	0.033409	0.033409	0.100226	0.033409	0.083521	0.11693	0.033409
6.32653	0.601354	0.918736	1.03567	0.902031	0.985553	0.534537	1.08578	0.501128	1.1693	0.651467	0.634763	0.918736	0.400903	0.868623	1.41986	0.417607	0.668171	0.451016	0.952144	0.734988	0.016704	0.400903	0.100226	0.167043	0.417607	0.501128	0.250564	0.334086	0.283973	0.601354	0.400903	0.634763	0.451016	0.217156	0.016704	0.066817	0.200451	0.250564	0	0.083521	0.601354	0.534537	0.083521	0.23386	0.066817	0.033409	0.016704	0.133634	0.016704
6.53061	0.46772	0.918736	0.93544	0.668171	0.985553	0.851918	0.751693	0.734988	0.718284	0.618058	0.484424	0.684876	0.400903	0.785101	1.20271	0.334086	0.70158	0.58465	0.81851	0.58465	0	0.58465	0.066817	0.167043	0.651467	0.501128	0.634763	0.334086	0.283973	0.267269	0.317381	0.551241	0.434311	0.267269	0.033409	0	0.066817	0.167043	0	0.066817	0.785101	0.434311	0.083521	0.200451	0.050113	0	0.050113	0.167043	0.033409
6.73469	0.46772	0.918736	0.93544	0.668171	0.567946	0.851918	0.751693	0.918736	0.718284	0.851918	0.484424	0.684876	0.334086	0.718284	0.718284	0.133634	0.58465	0.501128	0.81851	0.618058	0	0.317381	0.016704	0.167043	0.668171	0.501128	0.501128	0.23386	0.283973	0.267269	0.484424	0.384198	0.334086	0.46772	0.016704	0.050113	0.016704	0.11693	0.083521	0.11693	0.501128	0.451016	0.133634	0.050113	0.050113	0.033409	0.250564	0.033409	0.033409
6.93878	0.618058	0.46772	1.08578	1.05237	0.551241	0.718284	0.768397	1.36975	0.70158	0.668171	0.634763	1.1693	0.384198	0.684876	0.517833	0.250564	0.384198	0.601354	0.618058	0.300677	0	0.367494	0	0.384198	0.551241	0.35079	0.11693	0.133634	0.250564	0.601354	0.46772	0.35079	0.217156	0.334086	0.083521	0.033409	0.033409	0.050113	0.033409	0.200451	0.484424	0.484424	0.150339	0.050113	0.23386	0.050113	0.083521	0.050113	0.050113
7.14286	0.567946	0.384198	0.768397	0.868623	0.417607	0.70158	0.517833	1.36975	0.734988	0.501128	0.885327	0.885327	0.250564	0.668171	0.651467	0.58465	0.734988	0.367494	0.634763	0.283973	0.016704	0.183747	0.016704	0.434311	0.417607	0.35079	0.11693	0.133634	0.367494	0.501128	0.334086	0.300677	0.618058	0.551241	0.033409	0.100226	0.033409	0.016704	0.050113	0.200451	0.451016	0.367494	0.167043	0.066817	0.183747	0.066817	0	0.033409	0
7.34694	0.451016	0.35079	0.768397	0.835214	0.283973	0.668171	0.517833	1.31964	0.734988	0.434311	0.400903	0.668171	0.317381	0.668171	0.567946	0.651467	0.618058	0.334086	0.785101	0.384198	0.016704	0.167043	0.033409	0.534537	0.317381	0.300677	0.46772	0.133634	0.183747	0.484424	0.384198	0.217156	0.434311	0.618058	0.016704	0.133634	0.033409	0	0.167043	0.033409	0.634763	0.601354	0.083521	0.016704	0.183747	0.016704	0.016704	0.016704	0.050113
7.55102	0.58465	0.300677	0.334086	0.868623	0.283973	1.28623	0.58465	1.08578	0.70158	0.46772	0.567946	0.835214	0.317381	0.651467	0.851918	0.885327	0.718284	0.551241	0.70158	0.46772	0	0.317381	0.033409	0.651467	0.334086	0.23386	0.517833	0.133634	0.317381	0.367494	0.35079	0.300677	0.23386	0.46772	0.183747	0.167043	0.033409	0.050113	0.100226	0.083521	0.451016	0.417607	0.066817	0.100226	0.033409	0.050113	0.033409	0	0.033409
7.7551	0.534537	0.300677	0.300677	0.734988	0.46772	1.28623	0.634763	0.868623	0.651467	0.734988	0.567946	0.835214	0.267269	0.785101	0.651467	0.768397	1.00226	0.501128	0.668171	0.46772	0	0.567946	0.033409	0.651467	0.618058	0.200451	0.684876	0.217156	0.317381	0.283973	0.367494	0.250564	0.334086	0.300677	0.066817	0.167043	0	0.100226	0.100226	0.23386	0.501128	0.868623	0.066817	0.100226	0.050113	0.050113	0.033409	0	0.050113
7.95918	0.952144	0.484424	0.35079	0.835214	0.684876	1.1693	0.785101	0.668171	0.93544	0.58465	0.868623	0.81851	0.417607	0.46772	1.05237	0.334086	1.01896	0.534537	0.768397	0.400903	0	0.534537	0.016704	0.484424	0.601354	0.066817	0.551241	0.283973	0.334086	0.317381	0.501128	0.334086	0.317381	0.400903	0.016704	0.11693	0.016704	0.050113	0.066817	0.334086	0.517833	0.451016	0.050113	0.083521	0.100226	0.016704	0.033409	0.050113	0
8.16327	0.785101	0.484424	0.35079	0.618058	0.734988	0.58465	0.785101	0.668171	0.93544	0.718284	0.434311	0.70158	0.35079	0.567946	0.718284	0.300677	0.918736	0.567946	0.868623	0.267269	0.016704	0.35079	0.050113	0.400903	0.417607	0.033409	0.300677	0.267269	0.400903	0.400903	0.400903	0.551241	0.367494	0.434311	0.033409	0.11693	0.050113	0.033409	0.050113	0.133634	0.768397	0.417607	0.033409	0.23386	0.100226	0.016704	0.050113	0.100226	0
8.36735	0.835214	0.46772	0.11693	0.618058	0.634763	0.35079	0.734988	0.601354	0.35079	0.567946	0.400903	0.718284	0.618058	0.601354	1.20271	0.334086	0.417607	0.484424	0.651467	0.384198	0	0.217156	0	0.317381	0.400903	0	0.300677	0.23386	0.451016	0.250564	0.200451	0.384198	0.400903	0.300677	0	0.217156	0.033409	0.066817	0.033409	0.183747	0.601354	0.618058	0.033409	0.083521	0.11693	0.033409	0.033409	0.183747	0.033409
8.57143	1.13589	0.517833	0.167043	1.33634	0.634763	0.484424	0.734988	0.434311	0.634763	0.567946	0.501128	0.567946	0.618058	0.601354	1.53679	0.46772	0.417607	0.801806	0.501128	0.534537	0	0.451016	0.033409	0.367494	0.434311	0.033409	0.58465	0.23386	0.250564	0.484424	0.150339	0.384198	0.250564	0.200451	0.016704	0.083521	0.016704	0.050113	0.083521	0.384198	0.618058	0.334086	0.083521	0.100226	0.033409	0.050113	0.050113	0.183747	0.033409
8.77551	1.13589	0.785101	0.167043	0.918736	0.58465	0.651467	0.801806	0.58465	0.634763	0.668171	0.417607	0.785101	0.267269	0.417607	1.53679	0.334086	0.417607	0.868623	0.835214	0.417607	0	0.384198	0.083521	0.200451	0.150339	0	0.551241	0.133634	0.250564	0.300677	0.133634	0.317381	0.283973	0.317381	0.033409	0.100226	0.083521	0.083521	0.066817	0.083521	0.618058	0.334086	0.183747	0.033409	0.033409	0.066817	0.167043	0.183747	0.033409
8.97959	1.03567	0.801806	0.250564	0.801806	0.801806	0.785101	0.734988	2.42212	0.768397	0.668171	0.46772	0.484424	0.534537	0.81851	1.00226	0.334086	0.868623	0.484424	0.985553	0.400903	0	0.384198	0.083521	0.083521	0.367494	0	0.250564	0.100226	0.217156	0.11693	0.033409	0.267269	0.250564	0.367494	0.11693	0.033409	0.033409	0.083521	0.033409	0.050113	0.567946	0.23386	0	0	0.016704	0.11693	0.417607	0.066817	0.183747
9.18367	1.05237	0.70158	0.283973	0.868623	0.918736	0.618058	0.601354	2.40542	0.718284	0.885327	1.36975	0.668171	0.551241	0.718284	1.11919	0.100226	0.885327	0.684876	0.551241	0.283973	0	0.367494	0.083521	0.183747	0.567946	0	0.250564	0.317381	0.167043	0.150339	0.083521	0.317381	0.267269	0.46772	0	0.033409	0.050113	0.033409	0.033409	0.016704	0.601354	0.384198	0	0	0.050113	0.083521	0.417607	0	0.367494
9.38776	0.868623	0.484424	0.250564	0.868623	1.30293	0.785101	0.434311	2.25508	0.768397	0.58465	1.11919	0.300677	0.400903	0.902031	0.768397	0.083521	0.434311	0.46772	0.46772	0.517833	0	0.200451	0.066817	0.150339	0.751693	0	0.167043	0.183747	0.334086	0.200451	0.016704	0.484424	0.133634	0.46772	0	0.066817	0.033409	0	0	0.050113	0.868623	0.367494	0	0.016704	0.033409	0.083521	0.150339	0	0.033409
9.59184	0.885327	0.35079	0.250564	1.06907	0.785101	0.434311	0.384198	1.05237	0.768397	0.400903	1.01896	0.267269	0.334086	0.684876	0.751693	0.033409	0.718284	0.46772	0.551241	0.551241	0.016704	0.016704	0.083521	0.217156	0.768397	0.016704	0.183747	0.217156	0.317381	0.217156	0.016704	0.250564	0.100226	0.300677	0.016704	0.250564	0.066817	0	0.016704	0.033409	0.734988	0.367494	0.033409	0.033409	0.033409	0.083521	0.150339	0.016704	0.050113
9.79592	0.601354	0.885327	0.417607	1.46998	0	0.183747	0.400903	1.03567	0.601354	0.551241	1.11919	0.23386	0	0.534537	0.801806	0	0.835214	0.567946	0.551241	0.551241	0	0	0	0.100226	0.384198	0	0.23386	0	0.300677	0	0	0.250564	0.267269	0.200451	0	0.250564	0.066817	0.033409	0	0	0.785101	0	0.033409	0.033409	0	0.083521	0.150339	0.016704	0.016704
[truncated: 1 more columns]

## Sheet: EGFP-KDM1A
Distance (μm)	sgCTRL																				sgZMYM3
0	0.150269	0.500897	0.834829	0.150269	0.968401	0.217055	0.183662	0.517594	0.517594	0.717953	1.28564	0.58438	0.951705	0.417414	0.651166	0.617773	0.601077	0.05009	0.033393	0.317235	0.601077	0.500897	0.484201	0.751346	0.016697	0.033393	1.30233	1.10197	0.183662	0.233752	0.434111	0.400718	1.30233	0.434111	0.367325	0.300538	0.066786	0.05009	0	0.217055	0.350628	0.233752	0.083483	0.484201	0.166966	0.317235	0.300538	0.033393	0.350628
0.204082	0.233752	0.417414	0.884918	0.450807	0.884918	0.434111	0.233752	0.801436	0.384021	1.03519	0.834829	0.701256	0.751346	0.183662	0.834829	0.601077	0.884918	0.100179	0.150269	0.567683	0.567683	0.567683	0.601077	0.384021	0.066786	0.05009	0.400718	0.935008	0.550987	0.517594	0.58438	0.550987	0.818132	0.250449	0.200359	0.183662	0.183662	0.166966	0.05009	0.283842	0.58438	0.300538	0.016697	0.300538	0.183662	0.350628	0.350628	0.016697	0.267145
0.408163	0.233752	0.450807	0.884918	0.367325	0.567683	0.417414	0.233752	0.651166	0.384021	0.717953	0.951705	0.851525	0.550987	0.400718	0.834829	0.484201	0.884918	0.183662	0.150269	0.567683	0.267145	0.567683	0.601077	0.517594	0.016697	0.100179	0.63447	1.06858	0.550987	0.517594	0.601077	0.317235	0.884918	0.250449	0.333931	0.183662	0.150269	0.400718	0.05009	0.500897	0.58438	0.484201	0.016697	0.300538	0.183662	0.233752	0.350628	0.016697	0.550987
0.612245	0.183662	0.384021	1.13537	0.400718	0.484201	0.317235	0.166966	1.13537	1.05188	0.935008	0.734649	1.35242	0.851525	0.901615	0.717953	0.434111	0.717953	0.317235	0.434111	0.951705	0.617773	0.58438	0.901615	0.183662	0	0.166966	0.467504	0.834829	0.667863	0.58438	0.517594	0.250449	0.818132	0.684559	0.367325	0.217055	0.166966	0.333931	0.150269	0.217055	0.651166	0.384021	0.016697	0.717953	0.63447	0.317235	0.333931	0.066786	0.300538
0.816327	0.333931	0.200359	0.53429	0.250449	0.517594	0.467504	0.166966	0.63447	0.484201	1.25224	0.968401	0.567683	0.550987	0.901615	0.834829	0.434111	0.667863	0.233752	0.53429	0.500897	0.300538	1.11867	1.11867	0.367325	0.016697	0.317235	0.467504	1.33573	0.834829	0.801436	0.434111	0.250449	1.10197	0.684559	0.367325	0.333931	0.567683	0.166966	0.016697	0.484201	0.567683	0.651166	0.016697	0.384021	0.834829	0.400718	0.684559	0.100179	0.300538
1.02041	0.550987	0.333931	0.918312	0.58438	0.367325	0.250449	0.250449	0.63447	0.801436	0.617773	0.684559	0.801436	0.517594	0.884918	0.63447	0.467504	0.701256	0.651166	0.384021	0.684559	0.267145	0.784739	1.06858	0.834829	0	0.317235	0.367325	0.500897	0.367325	0.350628	0.517594	0.58438	0.53429	0.417414	0.467504	0.267145	0.53429	0.450807	0.066786	0.484201	0.617773	0.601077	0.083483	0.166966	0.400718	0.300538	0.400718	0.200359	0.300538
1.22449	0.53429	0.63447	0.918312	0.417414	0.500897	0.384021	0.384021	0.935008	0.801436	0.701256	1.03519	0.601077	0.734649	0.834829	0.617773	0.734649	0.484201	0.717953	0.467504	0.617773	0.617773	0.350628	1.51939	0.617773	0	0.53429	0.484201	0.417414	0.751346	0.734649	0.384021	0.350628	0.63447	0.367325	0.283842	0.367325	0.400718	0.53429	0.116876	0.617773	0.884918	0.734649	0.033393	0.183662	0.400718	0.500897	0.350628	0.200359	0.384021
1.42857	0.801436	0.467504	0.617773	0.417414	0.317235	0.567683	0.250449	0.701256	0.63447	0.834829	1.00179	0.701256	0.851525	0.684559	1.28564	1.50269	0.651166	0.567683	0.617773	0.58438	0.617773	0.550987	1.08528	0.601077	0.016697	0.601077	0.617773	0.550987	0.567683	0.367325	0.384021	0.500897	0.63447	0.283842	0.250449	0.434111	0.333931	0.617773	0.250449	0.484201	0.500897	0.484201	0.083483	0.58438	0.350628	0.918312	0.150269	0.317235	0.550987
1.63265	0.58438	0.467504	0.751346	0.601077	0.133573	0.58438	0.300538	0.985098	0.651166	1.33573	0.985098	0.784739	0.601077	0.751346	0.985098	0.467504	0.484201	0.834829	0.717953	0.601077	0.550987	1.30233	1.26894	0.53429	0	0.768042	0.467504	0.58438	0.918312	0.300538	0.367325	0.233752	1.00179	0.200359	0.400718	0.217055	0.467504	0.150269	0.450807	0.701256	0.500897	0.434111	0.133573	1.63626	0.217055	0.317235	0.200359	0.417414	0.417414
1.83674	0.901615	0.434111	0.751346	0.550987	0.484201	0.651166	0.684559	0.951705	0.651166	1.33573	0.717953	0.500897	0.901615	0.550987	0.500897	1.06858	0.651166	0.567683	0.550987	0.567683	0.367325	1.01849	1.26894	0.450807	0.016697	0.985098	0.567683	0.918312	0.834829	0.317235	0.05009	0.233752	0.484201	0.333931	0.417414	0.217055	0.968401	0.267145	0.450807	0.484201	0.617773	0.434111	0.133573	1.63626	0.217055	0.233752	0.200359	0.400718	0.384021
2.04082	0.768042	1.03519	1.06858	0.651166	0.684559	0.517594	0.684559	0.484201	0.918312	1.05188	0.884918	0.901615	0.567683	0.550987	0.58438	0.734649	0.951705	0.517594	0.768042	0.500897	0.367325	0.768042	1.56948	0.985098	0.066786	1.03519	0.884918	0.667863	0.53429	0.300538	0.200359	0.384021	0.667863	0.333931	0.417414	0.450807	0.250449	0.133573	0.250449	0.601077	0.434111	0.267145	0.283842	0.400718	0.333931	0.350628	0.183662	0.267145	0.651166
2.2449	0.484201	0.851525	0.734649	0.935008	1.88671	0.985098	0.434111	0.717953	0.818132	0.801436	0.751346	0.851525	0.868222	1.06858	0.517594	0.400718	0.617773	0.684559	0.651166	0.63447	0.183662	0.684559	1.56948	1.13537	0.100179	0.768042	1.38582	1.00179	0.550987	0.818132	0.300538	0.417414	0.500897	0.250449	0.333931	0.384021	0.250449	0.450807	0.317235	0.550987	0.450807	0.183662	0.200359	0.517594	0.333931	0.350628	0.233752	0.233752	0.434111
2.44898	0.768042	0.667863	0.734649	1.23555	2.72154	0.350628	0.734649	1.06858	0.818132	0.617773	0.768042	1.25224	1.01849	0.951705	0.617773	0.267145	0.601077	0.283842	0.684559	0.734649	0.63447	0.717953	2.05368	0.467504	0.116876	0.53429	0.768042	0.684559	0.784739	0.517594	0.300538	0.317235	0.500897	0.400718	0.434111	0.400718	0.467504	0.617773	0.434111	0.717953	0.350628	0.384021	0.116876	0.250449	0.333931	0.63447	0.300538	0.400718	0.400718
2.65306	0.63447	1.06858	0.601077	0.968401	1.66966	0.450807	0.701256	1.36912	0.300538	0.935008	0.250449	1.36912	0.567683	0.834829	0.701256	0.317235	0.601077	0.851525	0.63447	0.884918	0.701256	1.00179	1.75314	0.617773	0.53429	0.701256	0.617773	1.05188	1.03519	0.417414	0.350628	0.233752	0.701256	0.717953	0.467504	0.333931	0.500897	0.484201	0.217055	0.517594	0.367325	0.217055	0.217055	0.400718	0.267145	0.400718	0.467504	0.384021	0.384021
2.85714	0.350628	0.467504	0.183662	0.834829	1.15206	0.384021	0.367325	1.36912	0.217055	0.550987	1.08528	0.868222	0.550987	0.667863	0.550987	0.550987	0.918312	0.751346	0.63447	0.884918	0.53429	0.601077	1.61957	0.384021	1.13537	0.884918	0.517594	1.06858	1.03519	0.417414	0.384021	0.217055	1.03519	0.935008	0.367325	0.100179	0.550987	0.267145	0.217055	0.500897	0.684559	0.367325	0.066786	0.283842	0.283842	0.333931	0.801436	0.384021	0.384021
3.06122	0.283842	0.467504	0.417414	0.901615	0.550987	0.384021	0.550987	1.16876	0.333931	1.53608	1.08528	0.868222	0.834829	0.550987	0.467504	0.53429	0.651166	1.06858	1.4359	0.450807	0.333931	0.400718	1.23555	0.384021	0.818132	0.935008	0.701256	1.30233	0.601077	0.400718	0.500897	0.434111	0.717953	1.28564	0.550987	0.200359	0.333931	0.116876	0.684559	0.617773	0.884918	0.467504	0.350628	0.467504	0.651166	0.417414	0.384021	0.467504	0.567683
3.26531	0.467504	0.517594	0.417414	1.13537	0.58438	0.918312	0.550987	0.667863	0.333931	1.30233	0.951705	0.985098	0.58438	1.06858	0.601077	0.617773	0.667863	2.87181	0.717953	0.58438	0.350628	0.985098	1.50269	0.63447	1.05188	0.58438	0.63447	1.38582	0.751346	0.53429	0.951705	0.484201	0.58438	1.15206	0.550987	0.133573	0.417414	0.300538	0.400718	0.834829	0.400718	0.200359	0.166966	0.283842	0.651166	0.250449	0.317235	0.217055	0.350628
3.46939	0.367325	0.667863	0.467504	0.768042	0.834829	0.484201	0.550987	0.567683	0.434111	0.901615	0.834829	1.03519	0.617773	1.06858	0.550987	0.500897	0.617773	2.87181	0.851525	0.484201	0.834829	1.23555	1.73644	0.617773	1.51939	0.684559	0.684559	0.985098	0.985098	0.717953	0.250449	0.384021	1.16876	0.651166	0.951705	0.250449	0.283842	0.133573	0.467504	0.868222	0.333931	0.417414	0.133573	0.500897	0.166966	0.550987	0.384021	0.484201	0.434111
3.67347	0.400718	0.717953	0.784739	0.734649	1.03519	0.701256	0.484201	0.784739	0.484201	1.20215	1.01849	1.06858	0.884918	1.71975	1.05188	0.350628	0.734649	2.10377	0.751346	0.834829	0.467504	1.25224	1.40251	0.968401	1.76984	0.834829	0.684559	0.985098	0.300538	0.901615	0.768042	0.283842	0.53429	0.450807	2.03698	0.467504	0.367325	0.417414	0.250449	0.818132	0.500897	0.367325	0.166966	0.484201	0.150269	0.217055	0.350628	0.183662	0.53429
3.87755	0.467504	0.834829	0.784739	0.601077	1.41921	0.734649	1.33573	1.11867	0.484201	1.36912	1.21885	1.06858	1.15206	1.68635	1.73644	0.350628	1.16876	1.31903	1.4693	0.851525	0.58438	1.05188	1.55278	1.00179	1.36912	1.23555	0.751346	0.751346	0.400718	1.4526	0.801436	0.500897	0.500897	0.333931	1.73644	0.550987	0.367325	0.317235	0.500897	0.968401	0.818132	0.651166	0.283842	0.58438	0.150269	0.217055	0.350628	0.317235	0.450807
4.08163	1.30233	1.01849	0.53429	0.684559	1.53608	1.40251	1.80323	0.935008	0.601077	1.36912	1.21885	0.801436	0.918312	2.33752	2.38761	0.467504	1.63626	2.13716	0.951705	0.968401	0.818132	0.918312	1.21885	0.851525	1.18546	1.4359	1.21885	0.868222	1.11867	2.03698	0.751346	0.500897	0.768042	0.484201	1.20215	0.267145	0.918312	0.901615	0.851525	1.60287	0.751346	0.651166	0.300538	0.267145	0.350628	0.901615	0.467504	0.200359	0.734649
4.28571	1.30233	0.985098	0.784739	1.61957	3.22244	1.33573	2.25404	1.06858	1.92011	1.21885	1.55278	0.784739	1.33573	1.9535	2.38761	0.751346	1.63626	1.66966	0.951705	1.83662	0.818132	2.00359	1.9535	0.968401	1.53608	1.30233	0.434111	1.75314	0.801436	2.05368	0.53429	1.00179	0.701256	0.701256	1.23555	0.400718	0.717953	0.350628	1.58617	4.25763	0.751346	0.884918	0.484201	0.63447	0.300538	1.65296	0.701256	0.367325	0.884918
4.4898	2.33752	1.70305	1.25224	2.18725	3.22244	1.4526	3.15565	1.23555	2.13716	1.40251	1.81993	0.651166	1.33573	2.03698	2.88851	1.10197	1.85332	1.66966	1.05188	2.15386	1.00179	1.60287	1.48599	1.25224	1.70305	2.32082	0.58438	1.75314	1.05188	1.36912	1.00179	0.985098	0.985098	0.701256	0.567683	0.384021	0.951705	0.450807	1.88671	2.75494	0.918312	1.33573	0.367325	1.53608	0.801436	1.50269	0.63447	0.434111	0.768042
4.69388	2.20395	2.20395	1.25224	3.70664	3.75673	2.35422	3.15565	1.58617	2.13716	1.53608	1.85332	1.15206	1.81993	2.03698	2.80502	1.26894	2.77163	3.70664	1.31903	1.73644	1.30233	1.40251	2.73824	1.30233	2.87181	2.25404	1.15206	1.05188	1.56948	1.41921	1.23555	0.834829	1.35242	1.08528	0.367325	0.567683	0.851525	0.517594	1.50269	2.10377	1.08528	1.48599	0.651166	1.28564	0.801436	1.65296	1.01849	1.00179	0.768042
4.89796	2.20395	1.56948	1.53608	3.70664	3.05547	2.4544	3.13896	1.51939	3.30592	2.38761	2.08707	1.13537	3.12226	2.18725	2.80502	1.98689	2.77163	4.25763	2.03698	2.02028	1.11867	1.98689	2.68815	1.75314	2.20395	2.52118	1.15206	2.35422	1.78653	2.17055	1.30233	1.11867	1.65296	0.784739	0.350628	1.35242	0.484201	0.63447	1.90341	2.53788	1.08528	1.13537	1.33573	1.20215	1.40251	1.23555	1.13537	0.601077	1.90341
5.10204	1.50269	2.08707	1.9535	3.99048	3.53967	2.27073	3.05547	1.98689	2.85511	2.38761	1.9368	1.4359	2.77163	3.13896	3.45619	2.35422	3.94039	4.20754	1.35242	2.421	0.985098	1.87002	2.63806	2.12046	2.18725	2.52118	1.25224	1.87002	1.18546	1.81993	1.36912	1.11867	1.60287	0.884918	0.53429	1.78653	0.968401	0.717953	0.985098	2.53788	1.38582	1.18546	1.10197	1.05188	1.85332	1.05188	1.10197	0.53429	2.13716
5.30612	0.868222	1.61957	1.9535	3.37271	2.58797	1.92011	2.22064	2.30413	2.85511	1.92011	2.70485	2.03698	2.52118	3.02208	3.12226	2.35422	3.55637	3.70664	1.20215	2.421	0.851525	0.901615	1.92011	1.03519	1.87002	2.4377	0.901615	1.80323	1.18546	1.21885	1.88671	1.13537	1.81993	0.58438	0.801436	2.77163	1.9702	1.15206	0.985098	2.13716	1.01849	0.884918	1.28564	1.11867	1.85332	1.31903	1.28564	0.53429	2.95529
5.5102	0.684559	1.61957	2.77163	3.52298	2.58797	1.92011	1.78653	2.77163	2.57127	1.83662	2.70485	2.03698	2.52118	2.70485	1.81993	2.32082	2.87181	3.70664	1.13537	1.73644	1.05188	0.63447	1.98689	1.03519	2.00359	1.58617	1.55278	1.80323	1.21885	1.4693	1.90341	1.15206	1.30233	0.717953	0.734649	1.55278	1.18546	1.03519	0.183662	1.85332	1.48599	0.868222	0.868222	0.901615	1.76984	1.48599	1.00179	0.901615	2.55458
5.71429	0.684559	0.851525	1.51939	2.65476	1.81993	0.818132	1.60287	1.21885	1.87002	1.65296	2.77163	2.53788	2.18725	4.09066	1.81993	1.78653	2.87181	2.78833	0.651166	1.66966	0.717953	0.801436	1.76984	0.985098	2.50449	1.65296	0.734649	1.13537	0.935008	0.801436	1.08528	0.701256	0.784739	0.717953	0.300538	1.16876	1.28564	0.868222	0.250449	1.68635	1.48599	0.567683	0.550987	1.92011	1.4359	1.66966	1.18546	0.63447	2.28743
5.91837	0.58438	1.28564	1.38582	1.70305	1.16876	0.500897	1.05188	0.851525	1.87002	2.38761	2.08707	1.9535	1.08528	2.88851	0.901615	1.28564	1.48599	2.421	0.751346	1.35242	0.617773	0.617773	1.23555	0.818132	1.76984	1.30233	1.05188	1.38582	0.53429	0.601077	0.901615	0.717953	1.10197	1.15206	0.834829	1.4526	0.868222	0.601077	0.233752	1.35242	0.63447	0.400718	0.450807	3.80682	0.951705	0.901615	0.985098	0.784739	1.51939
6.12245	0.484201	1.25224	1.38582	1.92011	1.01849	0.500897	0.701256	0.851525	1.87002	1.87002	1.40251	1.26894	1.38582	2.4377	0.517594	0.768042	1.28564	1.9535	0.734649	1.16876	0.701256	1.28564	0.550987	0.317235	0.734649	0.667863	0.500897	1.31903	0.801436	0.567683	0.467504	0.63447	1.08528	0.717953	0.58438	0.601077	0.517594	0.267145	0.233752	0.935008	1.61957	0.434111	0.701256	1.40251	0.951705	0.450807	0.768042	0.567683	0.918312
6.32653	0.384021	0.985098	1.05188	1.36912	1.01849	0.384021	0.701256	0.951705	1.15206	1.18546	0.985098	1.00179	1.06858	1.9535	0.400718	1.10197	1.23555	0.901615	1.20215	0.868222	0.63447	1.28564	0.968401	0.400718	0.868222	0.734649	0.500897	0.450807	0.317235	0.567683	0.467504	0.517594	1.08528	0.53429	0.300538	0.384021	0.517594	0.333931	0.300538	0.901615	0.918312	0.53429	0.217055	0.53429	0.53429	0.450807	0.450807	0.450807	0.567683
6.53061	0.550987	0.851525	0.684559	1.61957	1.01849	0.617773	1.03519	0.567683	1.20215	0.985098	0.834829	0.968401	1.06858	1.60287	0.467504	0.651166	0.768042	0.985098	1.15206	0.751346	0.684559	1.15206	1.01849	0.751346	0.918312	0.651166	0.768042	0.450807	0.384021	0.484201	0.53429	0.884918	0.701256	0.350628	0.317235	0.250449	0.651166	0.550987	0.300538	1.11867	1.10197	0.434111	0.333931	0.467504	0.317235	0.53429	0.63447	0.517594	0.53429
6.73469	0.517594	0.851525	0.684559	1.61957	0.601077	0.617773	0.818132	0.500897	1.20215	1.08528	0.834829	0.968401	1.06858	1.15206	0.834829	0.601077	0.751346	0.951705	1.15206	0.517594	1.21885	0.968401	1.55278	0.751346	1.05188	0.500897	0.818132	0.417414	0.217055	0.484201	0.517594	0.333931	0.768042	0.801436	0.500897	0.517594	0.53429	0.283842	0.768042	0.467504	0.484201	0.450807	0.100179	0.684559	0.317235	0.183662	0.434111	0.417414	0.450807
6.93878	0.484201	0.434111	0.58438	0.901615	0.667863	0.58438	0.350628	0.500897	1.28564	0.701256	0.484201	1.18546	0.500897	1.35242	0.751346	0.300538	0.617773	0.834829	0.751346	0.617773	1.21885	0.901615	1.4359	0.53429	1.53608	0.768042	0.434111	0.400718	0.434111	0.53429	0.467504	0.333931	0.784739	0.300538	0.267145	0.617773	0.350628	0.183662	0.550987	0.53429	0.684559	0.484201	0.150269	0.651166	0.333931	0.200359	0.300538	0.400718	0.434111
7.14286	0.567683	0.283842	1.01849	0.484201	0.701256	0.818132	0.601077	0.500897	0.717953	0.884918	0.317235	1.25224	0.434111	0.901615	0.53429	0.100179	0.684559	0.834829	1.11867	0.784739	0.935008	0.684559	1.60287	0.434111	1.21885	0.768042	0.350628	0.384021	0.58438	0.317235	0.166966	0.333931	0.53429	0.500897	0.53429	1.18546	0.550987	0.300538	0.617773	0.53429	0.784739	0.367325	0.233752	0.434111	0.367325	0.250449	0.601077	0.300538	0.166966
7.34694	1.15206	0.384021	1.01849	0.53429	0.434111	0.818132	0.601077	0.53429	0.717953	1.11867	0.467504	0.951705	0.617773	0.901615	0.884918	0.417414	1.06858	0.53429	1.28564	0.751346	0.834829	0.450807	1.31903	0.701256	1.40251	0.651166	0.250449	0.617773	0.617773	0.768042	0.617773	0.267145	0.651166	0.784739	0.300538	0.651166	0.417414	0.233752	0.434111	0.63447	1.03519	0.601077	0.317235	0.100179	0.367325	0.450807	0.434111	0.617773	0.200359
7.55102	0.701256	0.367325	0.367325	0.701256	0.434111	0.434111	0.550987	0.367325	0.985098	1.51939	0.63447	0.768042	0.617773	0.951705	0.550987	0.868222	1.01849	0.651166	1.31903	0.617773	0.851525	1.05188	2.02028	0.701256	0.784739	0.500897	0.517594	0.617773	0.617773	0.651166	0.450807	0.133573	0.500897	0.834829	0.834829	0.601077	0.651166	0.333931	0.450807	0.384021	0.951705	0.417414	0.300538	0.166966	0.267145	0.367325	0.133573	0.300538	0.400718
7.7551	0.617773	0.367325	0.434111	0.651166	0.851525	0.434111	0.834829	0.317235	1.10197	0.63447	0.63447	0.768042	0.567683	0.701256	0.384021	0.667863	0.717953	1.00179	0.951705	0.617773	0.434111	1.10197	2.02028	0.701256	0.467504	0.500897	0.651166	0.684559	0.617773	0.935008	0.517594	0.434111	0.63447	0.617773	0.283842	0.601077	0.500897	0.300538	0.450807	0.333931	0.868222	0.868222	0.300538	0.166966	0.751346	0.617773	0.133573	0.300538	0.550987
7.95918	1.01849	0.417414	0.333931	0.784739	0.717953	1.40251	1.08528	0.283842	1.38582	0.667863	0.784739	0.701256	0.517594	0.985098	0.684559	0.300538	0.58438	1.30233	0.734649	0.384021	0.550987	0.768042	2.35422	1.01849	0.63447	0.467504	0.651166	0.517594	0.450807	0.651166	0.500897	1.71975	0.367325	0.901615	0.083483	0.233752	0.384021	0.500897	0.63447	0.417414	0.384021	0.450807	0.300538	0.367325	0.717953	0.617773	0.233752	0.217055	0.601077
8.16327	1.08528	0.53429	0.333931	0.350628	0.63447	1.25224	0.667863	0.283842	1.38582	0.851525	0.417414	0.751346	0.350628	0.935008	0.818132	0.63447	0.801436	0.834829	0.58438	0.467504	0.684559	0.517594	1.31903	0.58438	0.784739	0.384021	0.985098	0.517594	0.384021	0.317235	0.684559	0.935008	0.384021	1.28564	0.450807	0.267145	0.801436	0.367325	0.751346	0.250449	0.951705	0.417414	0.100179	0.250449	0.717953	0.350628	0.250449	0.417414	0.200359
8.36735	1.11867	0.667863	0.300538	0.350628	0.467504	0.667863	0.717953	0.267145	0.701256	0.684559	1.4526	0.818132	0.63447	0.784739	0.784739	0.200359	0.350628	0.818132	0.935008	0.350628	1.03519	0.851525	1.50269	0.968401	0.617773	0.150269	0.484201	0.417414	0.450807	0.150269	0.751346	1.21885	0.834829	0.367325	0.717953	0.150269	0.317235	0.434111	0.734649	0.751346	1.87002	0.617773	0.367325	0.450807	0.400718	0.150269	0.300538	0.233752	0.300538
8.57143	0.968401	0.601077	0.317235	0.951705	0.467504	0.317235	0.717953	0.217055	0.384021	0.684559	1.08528	1.20215	0.63447	0.784739	1.03519	0.217055	0.58438	0.58438	0.550987	0.567683	0.500897	0.951705	1.08528	0.317235	0.851525	0.333931	0.434111	0.417414	0.500897	0.217055	0.434111	1.21885	0.467504	0.400718	0.768042	0.283842	0.150269	0.233752	0.200359	0.884918	0.717953	0.333931	0.183662	0.267145	0.300538	0.116876	0.283842	0.751346	0.300538
8.77551	0.968401	0.450807	0.317235	0.868222	0.834829	0.450807	0.434111	0.183662	0.384021	0.884918	0.667863	1.18546	0.667863	1.06858	1.03519	0.333931	0.58438	0.768042	0.784739	0.701256	0.667863	0.717953	1.26894	0.851525	0.484201	0.016697	0.434111	1.50269	0.768042	0.217055	0.233752	0.417414	0.734649	0.918312	0.801436	0.283842	0.384021	0.166966	0.233752	0.734649	0.717953	0.333931	0.250449	0.784739	0.300538	0.300538	0.333931	0.267145	0.166966
8.97959	0.58438	0.53429	0.333931	0.651166	0.601077	0.450807	0.450807	0.667863	1.03519	1.20215	0.935008	1.36912	0.217055	0.901615	0.868222	0.434111	0.751346	0.550987	0.868222	0.317235	0.450807	0.717953	0.417414	0.985098	1.06858	0.116876	0.63447	1.65296	0.400718	0.250449	0.300538	0.517594	0.484201	0.818132	0.200359	0.384021	0.333931	0.166966	0.434111	0.851525	0.868222	0.233752	0.434111	0.116876	0.183662	0.133573	0.517594	0.217055	0.183662
9.18367	0.751346	0.500897	0.350628	1.08528	0.734649	0.250449	0.617773	0.935008	0.400718	0.734649	0.734649	1.11867	0.350628	0.717953	0.968401	0.317235	0.717953	0.734649	1.25224	0.53429	0.450807	0.300538	0.417414	0.617773	1.40251	0	0.63447	1.26894	0.250449	0.434111	0.100179	0.350628	0.400718	0.166966	0.233752	0.384021	0.317235	0.116876	0.233752	0.801436	0.768042	0.384021	0.434111	0.116876	0.200359	0.116876	0.517594	0.166966	0.133573
9.38776	0.918312	0.701256	0.333931	1.08528	0.784739	0.283842	0.667863	2.02028	0.500897	1.08528	1.05188	0.968401	0.434111	0.818132	0.651166	0.200359	0.484201	1.05188	0.667863	0.784739	1.05188	0.183662	0.985098	0.801436	1.50269	0.033393	1.11867	1.10197	0.450807	0.317235	0.066786	0.567683	0.484201	0.166966	0.066786	0.434111	0.333931	0.150269	0.217055	0.901615	0.434111	0.367325	0.116876	0.300538	0.267145	0.317235	0.317235	0.300538	0.350628
9.59184	0.701256	0.851525	0.333931	1.15206	0.567683	0.400718	0.651166	1.56948	0.500897	1.58617	1.20215	1.4693	0.717953	0.851525	0.768042	0.033393	1.05188	0.851525	0.53429	1.10197	0.667863	0.150269	0.751346	0.517594	1.15206	0.066786	0.400718	0.935008	0.367325	0.317235	0.116876	0.317235	0.250449	0.467504	0	1.10197	0.834829	0.133573	0.233752	0.367325	0.768042	0.367325	0.166966	0.166966	0.267145	0.317235	0.367325	0.250449	0.250449
9.79592	0.968401	0.53429	0.517594	0.784739	0	0.183662	0.317235	0.667863	0.901615	1.28564	1.4693	1.03519	0	0.684559	0.450807	0	0.801436	1.23555	0.53429	0.601077	0	0.083483	0	0.801436	1.00179	0	0.601077	0	0.517594	0	0.100179	0.500897	0.367325	0.333931	0	1.10197	0.834829	0.150269	0.166966	0	1.21885	0	0.166966	0.166966	0.183662	0.317235	0.367325	0.133573	0.133573
[truncated: 1 more columns]

## Sheet: RPA32
Distance (μm)	sgCTRL																				sgZMYM3
0	0	0.422636	0.155708	0.11122	0.33366	0.778539	0.11122	1.08996	0.400392	0.066732	0.467124	0.311416	0.133464	0.311416	0.044488	0.022244	0.022244	0.022244	0.022244	0.11122	0.200196	0.533855	0.088976	0.11122	0.022244	0	0.177952	0.133464	0.11122	0.200196	0.066732	0.511611	0.378148	0.066732	0.11122	0.778539	0.244684	0.33366	0.044488	0.556099	0.088976	0.022244	0	0.266928	0.511611	0.022244	0.088976	0	0.177952
0.204082	0	0.177952	0.511611	0.667319	0.311416	0.266928	0.11122	0.422636	0.22244	0.289172	2.80274	0.11122	0.066732	0.066732	0.133464	0.066732	0.088976	0	0.11122	0.200196	0.689563	0.578343	0.044488	0	0.066732	0	0.200196	0.155708	0.044488	0	0.133464	0.711807	0.400392	0.088976	0.066732	0.756295	0.22244	0.200196	0.044488	0.400392	0.311416	0.044488	0.044488	0.155708	0.11122	0.022244	0	0	0.422636
0.408163	0	0.22244	0.511611	0.845271	0.088976	0.066732	0	0.44488	0.22244	0.22244	3.55904	0.177952	0.022244	0.400392	0.133464	0	0.088976	0	0.11122	0.200196	0.378148	0.244684	0.044488	0.022244	0	0	0.22244	0.066732	0.044488	0	0.022244	0.711807	0.311416	0.066732	0	0.756295	0.155708	0.066732	0.044488	0.066732	0.311416	0.088976	0.044488	0.155708	0.11122	0.044488	0	0	0.400392
0.612245	0.133464	0.44488	0.266928	0.800783	0.155708	0.266928	0.022244	0.978735	0.266928	0.200196	3.4923	0.066732	0.200196	0.155708	0.11122	0.266928	0.155708	0	0.912003	0.177952	0.422636	0.066732	0	0.088976	0.22244	0.022244	0.533855	0.311416	0.022244	0.044488	0.088976	1.35688	0.511611	0.133464	0.022244	0.645075	0.467124	0.22244	0	0.155708	0.289172	0.422636	0.066732	0.244684	0.066732	0.200196	0.044488	0	0.289172
0.816327	0.22244	0.244684	0.355904	0.511611	0.22244	0.133464	0.022244	1.80176	0.622831	0.22244	2.44684	0.088976	0.066732	0.155708	0.066732	0.266928	0.066732	0.244684	0.556099	0.44488	0.556099	0.177952	0.378148	0.088976	0.088976	0.066732	0.533855	0.133464	0.066732	0.11122	0.11122	1.04547	0.467124	0.133464	0.022244	0.244684	4.02616	0.311416	0	0.400392	0.155708	0.845271	0.088976	0.489367	0.133464	0.956491	0.022244	0.022244	0.177952
1.02041	0.133464	1.15669	0.200196	0.800783	0.422636	0.044488	0.066732	1.57932	0.378148	0.11122	0.289172	0	0.133464	0.667319	0.133464	0.33366	0	0.266928	0.289172	0.266928	0.378148	0.022244	0.289172	0.11122	0	0.066732	0.44488	0.289172	0.088976	0.200196	0.133464	0.511611	0.422636	0.066732	0	0.066732	0.711807	0.22244	0.022244	0.400392	0.11122	0.667319	0.044488	0.289172	0.734051	0.355904	0	0.044488	0.177952
1.22449	0.066732	0.311416	0.200196	0.756295	0.511611	0.044488	0.22244	0.556099	0.378148	0.177952	0.066732	0	0.289172	0.44488	0.200196	0.11122	0.022244	0.200196	0.066732	0.355904	0.33366	0.088976	0.088976	0.200196	0	0	0.11122	0.177952	0.088976	0.200196	0.200196	0.734051	0.467124	0.044488	0	0.066732	0.244684	0.378148	0	0.467124	0.022244	0.667319	0.022244	0.244684	0.734051	0.044488	0	0.066732	0.578343
1.42857	0.177952	0.422636	0.066732	0.756295	0.289172	0.33366	0.044488	0.133464	0.489367	0.133464	0.022244	0.155708	0.355904	0.088976	0.11122	0.244684	0.11122	0	0.11122	0.177952	0.33366	0.044488	0.044488	0.244684	0.133464	0.044488	0.355904	0.044488	0.044488	0.467124	0.200196	0.22244	0.467124	0.044488	0	0.022244	0.022244	0.667319	0.088976	0.244684	0.378148	0.133464	0.177952	0.511611	0.355904	0.088976	0.044488	0.155708	0.266928
1.63265	0.11122	0.400392	0.155708	0.556099	0.11122	0.177952	0.022244	0.22244	0.200196	0.044488	0.088976	0.044488	0.133464	0.711807	0.044488	0.200196	0.088976	0.066732	0.066732	0.088976	0.066732	0.022244	0	0.22244	0.11122	0.155708	0.22244	0.133464	0.044488	0.289172	0.088976	1.13444	0.200196	0.088976	0	0.022244	0.33366	0.556099	0.11122	0.600587	0.11122	0.022244	0.289172	0.244684	0.044488	0.155708	0.022244	0.378148	0.489367
1.83674	0.11122	0.355904	0.155708	1.1122	0.22244	0.200196	0.022244	0.177952	0.200196	0.044488	0.244684	0.133464	0.133464	0.22244	0.177952	0.066732	0.155708	0.022244	0.266928	0.22244	0.22244	0	0	0.088976	0	0.11122	0.289172	0.088976	0.200196	0.489367	0.200196	1.13444	0.33366	0.11122	0	0.022244	0.177952	0.823027	0.022244	0.200196	0.11122	0.022244	0.289172	0.244684	0.044488	0.022244	0.022244	0.088976	0.578343
2.04082	0.088976	0.311416	1.00098	4.69348	0.33366	0.511611	0.022244	0.088976	0.155708	0.667319	0.11122	0.22244	0.200196	0.22244	0.311416	0.066732	0.044488	0.088976	0.088976	0.177952	0.155708	0.022244	0.200196	0.088976	0	0.066732	0.177952	0.200196	0.066732	0.311416	0	0.956491	0.311416	0.11122	0	0.066732	0.467124	1.08996	0.044488	0.200196	0.066732	0.22244	0.378148	0.044488	0	0.066732	0	0.11122	0.845271
2.2449	0	0.266928	4.0484	5.67221	1.31239	0.244684	0.022244	0.22244	0.088976	1.44586	0.133464	0.289172	0.177952	0.088976	0.133464	0.088976	0.200196	0.289172	0.266928	0.200196	0.244684	0.022244	0.378148	0.044488	0.022244	0.11122	0.867515	0.155708	0.11122	0.422636	0.022244	0.378148	0.422636	0.022244	0	0	0.467124	0.467124	0	0.200196	0.155708	0.088976	1.15669	0.11122	0	0.066732	0	0.133464	0.489367
2.44898	0.177952	0.578343	4.0484	2.80274	1.33464	0.088976	0.088976	0.066732	0.088976	0.511611	0.066732	0.266928	0.133464	0.200196	0.088976	0.044488	0.044488	0.244684	0.422636	0.266928	0.22244	0.177952	0.689563	0	0.266928	0.177952	1.13444	0.044488	0.177952	0.289172	0.022244	0.155708	0.422636	0.155708	0.066732	0	0.355904	0.22244	0.044488	0.155708	0.022244	0.578343	1.24566	0.155708	0	0.11122	0.022244	0.289172	0.44488
2.65306	0.289172	0.778539	5.02714	1.04547	1.89074	0.088976	0.155708	0.155708	0	0.467124	0.066732	0.11122	0.200196	0.244684	0.266928	0.200196	0.22244	0.311416	0.422636	0.244684	0.022244	0.200196	2.20215	0.177952	0.22244	0.533855	1.64605	0.11122	0.11122	0.11122	0.044488	0.22244	0.667319	0.22244	0.289172	0	0.289172	0.066732	0.066732	0.177952	0.022244	0.400392	1.04547	0.133464	0.088976	0.266928	0.022244	0.289172	0.289172
2.85714	0.200196	0.200196	0.845271	0.244684	1.02322	0.244684	0.088976	0.155708	0.066732	0.155708	0.133464	0.511611	0.177952	0.266928	0.578343	0.11122	0.200196	0.177952	0.422636	0.244684	0.11122	0.088976	4.40431	0.400392	0.244684	0.511611	0.645075	0.177952	0.11122	0.11122	0.066732	0.266928	0.133464	0.044488	0.467124	0.066732	0.266928	0.400392	0.066732	0.22244	0.022244	0.400392	0.244684	0.177952	0.155708	0.177952	0	0.289172	0.289172
3.06122	0.378148	0.200196	0.133464	0.311416	0.400392	0.244684	0.22244	0.200196	0.133464	0.244684	0.133464	0.511611	0.22244	0.244684	0.177952	0.11122	0.088976	0.266928	0.200196	0.266928	0.177952	0.022244	3.98167	0.400392	0.066732	0.467124	1.02322	0.177952	0.044488	0.066732	0.133464	0.44488	0.11122	0	0.867515	0	0.155708	1.1122	0.244684	0.244684	0.22244	0.533855	0.022244	0.177952	0.711807	0.44488	0.022244	0.022244	0.133464
3.26531	0.489367	0.600587	0.133464	0.44488	0.22244	0.244684	0.155708	0.11122	0.133464	0.311416	0.22244	0.711807	0.177952	0.800783	0.289172	0.556099	0	0.266928	0.511611	0.556099	0.200196	0.044488	3.29211	0.022244	0.044488	0.44488	0.600587	0.22244	0.44488	0.667319	0.177952	0.355904	0.155708	0.155708	2.0242	0.022244	0.266928	1.20118	0	0.289172	0.422636	0.511611	0.44488	0.155708	0.711807	0.378148	0.044488	0.088976	0.511611
3.46939	0.845271	0.533855	0.200196	0.378148	0.44488	0.400392	0.155708	0.311416	0.177952	0.33366	0.422636	0.22244	0.244684	0.800783	0.11122	0.155708	0.066732	0.266928	0.266928	0.422636	0.244684	0.155708	1.31239	0.200196	0.511611	0.44488	0.311416	0.355904	0.244684	0.778539	0.066732	0.355904	0.177952	0.044488	1.89074	0	0.400392	0.689563	0.088976	0.511611	0.578343	0.756295	0.511611	0.266928	0.467124	0.867515	0	0.33366	0.244684
3.67347	1.62381	0.600587	0.200196	0.756295	0.689563	0.400392	0.912003	0.44488	0.044488	0.600587	0.266928	0.378148	0.066732	0.956491	0.422636	0.177952	0	0.088976	0.422636	0.689563	0.711807	0.044488	2.00196	0.088976	0.467124	0.689563	0.311416	0.667319	0.066732	2.00196	0	0.645075	0.244684	0.11122	3.75923	0.044488	1.31239	1.4681	0.11122	1.42362	0.711807	0.578343	0.533855	0.422636	1.02322	1.53483	0.11122	0.200196	0.311416
3.87755	2.86947	1.55708	0.200196	0.734051	1.49035	0.355904	0.533855	0.33366	0.044488	0.756295	0.689563	0.489367	0.133464	1.49035	1.17893	0.355904	0.33366	0.22244	0.956491	1.42362	2.31337	0.200196	2.00196	0.266928	0.622831	0.867515	0.489367	1.60157	0.511611	5.02714	0.155708	2.09093	0.556099	0.355904	5.67221	0.022244	1.31239	1.60157	0.400392	2.06869	1.4681	1.15669	0.489367	0.689563	1.02322	1.53483	0.289172	0.422636	0.311416
4.08163	5.67221	4.64899	1.20118	1.62381	3.80372	0.667319	0.934247	0.978735	0.44488	0.756295	1.26791	0.311416	0.355904	4.22636	3.15864	0.33366	0.133464	0.177952	2.44684	2.29113	5.67221	0.511611	3.3366	0.33366	1.13444	1.22342	0.578343	5.11611	1.26791	5.67221	0.244684	2.09093	1.4681	0.867515	4.42655	0	2.33562	1.33464	0.845271	2.42459	4.13738	1.15669	0.912003	0.378148	1.13444	5.51651	0.689563	0.645075	1.13444
4.28571	5.67221	5.67221	1.42362	1.62381	5.67221	0.622831	2.13542	1.15669	1.00098	2.69152	1.22342	0.867515	1.71279	5.67221	3.15864	0.823027	0.133464	0.556099	2.44684	5.67221	5.67221	1.97971	5.67221	0.355904	1.95747	2.24664	2.29113	5.67221	1.97971	5.67221	0.11122	5.49426	4.35982	2.60255	1.4681	0.11122	4.02616	1.24566	3.42557	2.20215	4.13738	2.49132	5.47202	1.55708	1.91298	5.67221	3.22538	1.13444	3.38108
4.4898	5.67221	5.67221	5.22734	5.67221	5.67221	0.978735	2.66928	2.38011	4.07065	5.40529	2.31337	0.734051	1.71279	5.67221	5.51651	1.6683	0.600587	0.556099	5.67221	5.67221	5.67221	2.55806	5.67221	0.711807	2.71376	5.67221	5.38304	5.67221	2.80274	5.67221	0.556099	5.67221	5.67221	2.60255	0.44488	0.200196	5.33855	2.71376	2.26889	5.38304	5.67221	4.49328	5.67221	3.06967	5.29407	5.67221	5.67221	2.00196	5.67221
4.69388	5.67221	5.67221	5.22734	5.67221	5.67221	2.49132	2.66928	3.60352	4.07065	5.67221	5.67221	1.31239	5.67221	5.67221	5.02714	1.93523	1.60157	1.86849	5.67221	5.67221	5.67221	3.1364	5.67221	0.956491	4.58226	5.67221	5.67221	5.67221	2.7805	5.67221	1.44586	5.67221	5.67221	5.67221	0.177952	0.378148	4.13738	3.38108	3.58128	5.67221	5.67221	5.67221	5.67221	5.67221	5.29407	5.67221	5.67221	2.55806	5.67221
4.89796	5.67221	5.67221	5.67221	5.67221	5.67221	4.0484	4.49328	5.67221	5.67221	5.67221	5.67221	2.66928	5.67221	5.67221	5.02714	2.06869	1.60157	1.80176	5.67221	5.67221	5.67221	1.15669	5.67221	1.89074	5.67221	4.8047	5.67221	5.67221	5.09387	5.67221	3.6925	5.67221	5.67221	5.67221	0.177952	1.24566	5.67221	5.67221	1.08996	5.67221	5.67221	5.67221	5.67221	5.67221	5.67221	5.67221	5.67221	3.55904	5.67221
5.10204	3.8927	5.67221	5.67221	5.67221	5.67221	2.04645	2.7805	5.67221	5.67221	5.67221	5.67221	5.44977	5.67221	5.67221	4.93816	2.98069	5.67221	2.26889	5.38304	5.67221	5.67221	1.40137	5.67221	1.17893	5.67221	4.8047	5.67221	5.67221	3.51455	5.67221	5.67221	5.67221	5.67221	5.67221	0.155708	1.26791	5.67221	5.67221	0.489367	5.67221	5.67221	5.67221	5.67221	5.67221	5.67221	5.67221	5.67221	5.62773	5.67221
5.30612	1.40137	2.91396	5.67221	5.67221	4.00392	0.912003	1.77952	5.67221	5.67221	5.67221	5.67221	5.67221	5.67221	5.67221	2.73601	2.98069	2.24664	2.2244	2.26889	5.67221	5.67221	0.400392	5.1606	0.355904	3.3366	2.80274	5.67221	3.64801	3.51455	5.67221	4.49328	5.07163	5.67221	4.82694	0.088976	2.04645	5.67221	5.31631	0.489367	5.67221	5.67221	2.89172	5.0049	5.67221	5.67221	5.67221	5.67221	5.62773	5.67221
5.5102	0.845271	2.91396	5.67221	5.27182	4.00392	0.912003	1.22342	5.67221	5.67221	5.67221	5.67221	5.67221	5.67221	5.67221	0.511611	4.8047	1.24566	2.2244	0.867515	4.11514	4.29309	0.066732	3.58128	0.355904	2.69152	2.35786	5.67221	3.64801	1.6683	3.40333	2.53581	2.71376	4.8047	2.09093	0.088976	2.51357	5.67221	3.20313	0.022244	5.49426	3.67026	1.51259	1.93523	5.67221	5.67221	5.67221	5.67221	3.06967	5.67221
5.71429	0.845271	2.31337	5.67221	4.58226	1.40137	0.200196	0.33366	2.73601	3.42557	5.67221	5.67221	5.42753	5.47202	5.67221	0.511611	4.27084	1.24566	1.42362	0.667319	2.04645	1.82401	0	1.51259	0.044488	1.80176	1.80176	3.91494	1.33464	0.467124	1.31239	1.4681	0.711807	2.13542	2.09093	0.244684	0.734051	5.67221	2.33562	0	3.87045	3.67026	0.533855	0.645075	5.67221	4.22636	5.67221	5.67221	0.889759	5.67221
5.91837	0.355904	0.912003	3.51455	1.33464	0.511611	0.22244	0.266928	1.37913	1.26791	4.07065	1.89074	3.09191	1.00098	5.67221	0.088976	1.40137	0.400392	0.734051	0.33366	1.13444	1.17893	0.088976	1.24566	0.11122	1.08996	0.734051	1.84625	0.600587	0.44488	1.02322	0.622831	0.689563	0.756295	0.912003	0.11122	0.177952	3.75923	1.37913	0	1.84625	0.978735	0.44488	0.511611	5.67221	0.667319	1.22342	1.62381	0.889759	2.15767
6.12245	0.266928	0.734051	3.51455	0.800783	0.511611	0.066732	0.44488	1.37913	1.26791	1.44586	0.667319	0.867515	0.400392	3.1364	0.044488	0.155708	0.266928	0.489367	0.44488	1.06771	0.823027	0.066732	0.912003	0.177952	1.40137	0.622831	0.689563	0.600587	0.155708	0.556099	0.177952	0.400392	0.622831	0.689563	0.200196	0.912003	1.17893	1.00098	0	1.55708	0.511611	0.400392	0.355904	2.53581	0.667319	0.489367	0.778539	0.845271	1.00098
6.32653	0.177952	1.00098	0.889759	0.600587	0.378148	0.066732	0.155708	0.667319	0.578343	1.24566	0.689563	0.556099	0.422636	1.93523	0.066732	0.177952	0.133464	0.133464	0.177952	0.200196	0.533855	0.133464	0.689563	0.044488	1.06771	0.088976	0.689563	0.44488	0.044488	0.489367	0.177952	0.244684	0.622831	0.44488	0.088976	0.578343	1.17893	0.778539	0	1.24566	0.645075	0.400392	0.311416	0.645075	0.200196	0.489367	0.756295	0.355904	0.533855
6.53061	0.244684	0.934247	0.711807	0.511611	0.378148	0.11122	0.533855	0.355904	0.578343	0.422636	0.133464	0.22244	0.422636	1.40137	0.533855	0.044488	0.200196	0.244684	0.088976	0.244684	0.556099	0.22244	0.889759	0.066732	0.756295	0.11122	0.33366	0.44488	0.044488	0.734051	0.22244	0.311416	0.200196	0.378148	0.022244	0.200196	0.823027	0.756295	0.022244	1.08996	0.378148	0.155708	0.133464	0.689563	0.200196	0.289172	0.244684	0.22244	0.200196
6.73469	0.088976	0.934247	0.711807	0.511611	0.33366	0.11122	0.311416	0.311416	0.578343	0.511611	0.133464	0.22244	0.177952	0.600587	0.22244	0.177952	0.022244	0.177952	0.088976	0.289172	0.422636	0.066732	0.44488	0.066732	0.622831	0	0.422636	0.22244	0.022244	0.734051	0.177952	0.22244	0.400392	0.266928	0.044488	0.289172	0.978735	1.02322	0.044488	1.00098	0.133464	0.578343	0.11122	0.155708	0.200196	0.266928	0.200196	0.266928	0.734051
6.93878	0.088976	0.289172	0.845271	0.867515	1.20118	0	0.044488	0.33366	0.422636	0.689563	0.044488	0.622831	0.066732	0.22244	0.155708	0.066732	0.044488	0.11122	0.311416	0.244684	0.422636	0.044488	0.266928	0.022244	0.378148	0.022244	0.489367	0.400392	0.11122	0.556099	0.511611	0.200196	0.467124	0.177952	0.066732	0.511611	1.13444	0.867515	0	0.778539	0.200196	0.556099	0.022244	0.266928	0.177952	0.11122	0.244684	0.556099	1.06771
7.14286	0.044488	0.244684	0.311416	0.489367	0.355904	0.066732	0.044488	0.33366	0.956491	0.467124	0.022244	0.734051	0.133464	0.133464	0.133464	0.200196	0	0.066732	0.177952	0.400392	0.355904	0.177952	0.044488	0.022244	0.378148	0.022244	0.244684	0.177952	0	0.244684	0.155708	0.711807	0.511611	0.22244	0.11122	0.400392	0.177952	0.355904	0.11122	0.778539	0.066732	0.155708	0.133464	0.177952	0.11122	0.266928	0.200196	0.578343	0.22244
7.34694	0.088976	0.11122	0.311416	0.11122	0.177952	0.155708	0.044488	1.1122	0.956491	0.289172	0.044488	0.200196	0.133464	0.133464	0.088976	0.289172	0.22244	0.088976	0.133464	0.311416	0.044488	0.133464	0.467124	0.088976	0.311416	0.022244	0.978735	0.133464	0.177952	0.355904	0.266928	0.155708	0.934247	0.467124	0.022244	0.155708	0.200196	0.266928	0.133464	0.823027	0.33366	0.266928	0.066732	0.133464	0.11122	0.066732	0.066732	0.489367	0.378148
7.55102	0.177952	0.155708	0.177952	0.200196	0.177952	0.266928	0.088976	0.200196	0.711807	0.33366	0.11122	0.289172	0.133464	0.378148	0.11122	0.200196	1.37913	0.244684	0.200196	0.244684	0.200196	0.244684	0.289172	0.022244	0.266928	0	1.86849	0.133464	0	0.088976	0.200196	0.200196	0.378148	0.378148	0.311416	0.177952	0.711807	0.133464	0	1.02322	0.11122	0.244684	0.133464	0.155708	0.200196	0.133464	0.022244	0.177952	0.622831
7.7551	0.11122	0.155708	0.155708	0.155708	0.200196	0.266928	0.044488	0.155708	0.088976	0.177952	0.11122	0.289172	0.11122	0.622831	0.022244	0.044488	0.244684	0.11122	0.11122	0.244684	0.734051	0.177952	0.289172	0.022244	0.133464	0.022244	0.667319	0.22244	0	0.133464	0.044488	0.155708	0.600587	0.289172	0.088976	0.177952	0.200196	0.133464	0	0.956491	0.289172	1.17893	0.133464	0.155708	0.044488	0.244684	0.022244	0.177952	0.355904
7.95918	0.133464	0.578343	0.33366	0.22244	0.200196	0.088976	0.044488	0.066732	0.088976	0.489367	0.133464	0.155708	0.155708	1.42362	0.133464	0.155708	0.355904	0.11122	0.467124	0.289172	0.11122	0.11122	0.044488	0.044488	0.22244	0	0.734051	0.289172	0.066732	0.177952	0.311416	0.934247	0.956491	0.066732	0.066732	0.088976	0.311416	0.22244	0.022244	1.29015	0.200196	0.489367	0.11122	0.177952	0.133464	0.266928	0.177952	0.155708	0.177952
8.16327	0.289172	0.645075	0.33366	0.44488	0.133464	0.11122	0.11122	0.066732	0.088976	0.378148	0.044488	0.155708	0.11122	1.95747	0.200196	0.11122	0.244684	0.289172	0.066732	0.289172	0.155708	0.022244	0	0.044488	0.088976	0	0.578343	0.422636	0.088976	0.133464	0.066732	0.667319	0.711807	0.066732	0.177952	0.044488	0.244684	0.622831	0	0.511611	0.088976	0.244684	0.133464	0.422636	0.133464	0.088976	0.044488	0.11122	0.133464
8.36735	0.066732	1.17893	0.266928	0.44488	0.289172	0.11122	0	0.088976	0.44488	0.11122	0.311416	0.11122	0.200196	0.600587	0.200196	0.200196	0.022244	0.044488	0.088976	0.155708	0.11122	0.11122	0.133464	0.11122	0.200196	0	0.155708	0.244684	0.088976	0.066732	0	0.912003	0.378148	0.066732	0.044488	0.088976	0.756295	0.266928	0	0.378148	0.22244	0.467124	0.155708	0.133464	0.311416	0.044488	0.022244	0.244684	0.355904
8.57143	0.378148	0.622831	0.22244	0.44488	0.289172	0.022244	0	0.022244	0.511611	0.11122	0.044488	0.200196	0.200196	0.600587	0.578343	0.11122	0.311416	0.177952	0.066732	0.155708	0.177952	0.044488	0.133464	0.244684	0.266928	0	0.22244	0.244684	0.378148	0.422636	0	0.912003	0.266928	0	0.022244	0.066732	0.177952	0.11122	0	0.177952	0.311416	0.11122	0.289172	0.489367	0.044488	0.11122	0.066732	0.177952	0.355904
8.77551	0.378148	1.42362	0.22244	1.17893	0.622831	0.11122	0.088976	0.244684	0.511611	0.266928	0.022244	0.244684	0.11122	0.289172	0.578343	0.066732	0.311416	0.289172	0.044488	0	0.244684	0.266928	0.066732	0.066732	0	0	0.266928	0.266928	0.044488	0.200196	0	1.00098	0.912003	0.022244	0.044488	0	0.133464	0.311416	0	0.244684	0.311416	0.11122	0.355904	0.556099	0.044488	0.133464	0.088976	0.289172	0.177952
8.97959	0.311416	1.04547	0.177952	1.13444	0.155708	0	0.133464	0.734051	0.133464	0.200196	0.088976	0.289172	0.088976	0.289172	0.044488	0	0.956491	0.044488	0.155708	0.11122	0.400392	0.266928	0.155708	0.11122	0.400392	0	0.066732	0.066732	0.11122	0.088976	0	0.578343	0.088976	0.066732	0.066732	0.066732	0.266928	0.311416	0.022244	0.155708	0.088976	0.133464	0.066732	0.133464	0.066732	0.177952	0.22244	0.177952	0.066732
9.18367	0.378148	0.556099	0.066732	5.67221	0.467124	0.11122	0.022244	0.133464	0.244684	0.289172	0.133464	0.11122	0.11122	0.244684	0.088976	0	0.200196	0.044488	0.244684	0.200196	0.645075	0.244684	0.155708	0.133464	1.17893	0	0.066732	0.289172	0.022244	0.22244	0	0.756295	0.244684	0.044488	0	0.066732	0.33366	0.200196	0	0.066732	0.066732	0.022244	0.066732	0.133464	0.022244	0.155708	0.22244	0.11122	1.17893
9.38776	0.11122	0.155708	0.155708	5.67221	0.978735	0.155708	0.088976	0.489367	1.37913	0.066732	0.11122	0.066732	0.066732	0.33366	0.066732	0.022244	0	0.044488	0.088976	0.155708	1.02322	0.066732	0.266928	0.088976	1.37913	0	0.11122	0.177952	0.355904	0.400392	0	0.378148	0.155708	0.044488	0	0.177952	0.645075	0.511611	0	0	0.289172	0.044488	0.11122	0.022244	0	0.155708	0	0.177952	0.934247
9.59184	0.355904	0.177952	0.155708	1.57932	0.645075	0.022244	0.066732	0.44488	1.37913	0.578343	0.11122	0.088976	0.022244	0.355904	0.044488	0	0.022244	0.155708	0.177952	0.11122	0.511611	0	0.066732	0.066732	0.645075	0	0.133464	0.244684	0.155708	0.177952	0.066732	0.578343	0.11122	0.022244	0	0.778539	0.489367	0.311416	0	0.11122	0.22244	0.11122	0.422636	0.044488	0	0.311416	0	0.11122	0.11122
9.79592	1.20118	0.311416	0.355904	0.378148	0	0	0.022244	0.556099	0.244684	0.244684	0.133464	0.22244	0	0.133464	0.177952	0	0.378148	0.044488	0.177952	0.244684	0	0	0	0.133464	0.244684	0	0.11122	0	0.177952	0	0	0.177952	0.177952	0	0	0.778539	0.489367	0.266928	0	0	0.778539	0	0.422636	0.044488	0.066732	0.311416	0	0.022244	0.022244
[truncated: 1 more columns]
