# Supplementary material for: A CRISPR-Cas9 screen reveals genetic determinants of the cellular response to decitabine
Source: EMBO Rep. 2025 Feb 10;26(6):1528–65. doi: 10.1038/s44319-025-00385-w (PMC11933316; doi:10.1038/s44319-025-00385-w)
Supplement: Supplementary file 11 — Source data Fig. 7 [file 44319_2025_385_MOESM11_ESM.zip › Figure 7/7I/PLA foci.xlsx]

## Sheet: Sheet1
Sample Treatment	sgCTRL		sgZMYM3 #1		sgZMYM3 #2
DMSO	9.237	8.557	6.593	8.096	8.262	8.766
DAC	22.54	25.32	16.45	19.99	18.07	17.9
