# Supplementary material for: A CRISPR-Cas9 screen reveals genetic determinants of the cellular response to decitabine
Source: EMBO Rep. 2025 Feb 10;26(6):1528–65. doi: 10.1038/s44319-025-00385-w (PMC11933316; doi:10.1038/s44319-025-00385-w)
Supplement: Supplementary file 12 — Figure Source Data EV6C [file 44319_2025_385_MOESM12_ESM.zip]

Archive with 2 entries (1 files):
- Source data for Fig EV6 C (previous Fig EV4 C)/Source data for Fig EV6 C (previous Fig EV4 C).pdf
- Source data for Fig EV6 C (previous Fig EV4 C)/
